# Supplementary material for: The Fennoscandian Shield deep terrestrial virosphere suggests slow motion ‘boom and burst’ cycles
Source: Commun Biol. 2021 Mar 8;4:307. doi: 10.1038/s42003-021-01810-1 (PMC7940616; doi:10.1038/s42003-021-01810-1)
Supplement: Supplementary file 4 — Supplementary Data 1 [file 42003_2021_1810_MOESM4_ESM.xlsx]

## Sheet: Sheet1
																								Meagenomic recruitment to viral contigs. Viral contigs regarded as present in a specific metagenome (>75% contig coverage) are marked green.													Transcriptomic reads recruited to viral metagenomes from the same Äspö HRL groundwater
										#genes with matches to different taxonomic units in NCBI nr (date:June 2017)					alignment to viruses in ViralDB (date: July 2019)						Predicted host based on k-mer frequences			MM-171.3_1		MM-171.3_2		MM-415.2_1		MM-415.2_2		TM-448.4_1		TM-448.4_2			Filter holder, replicate 1		Filter holder, replicate 2		Samplind device, replicate 1		Samplind device, replicate 2
contig name	GenBank accession number	Name of contigs in supplemental figure S2, S5, and S6	length bp	# genes	Circularized contigs according to metavir	#genes with matches to cellular organisms in NCBI nr (date:June 2015), used for defining viral contigs	VirSorter category using the Virome database	VirSorter category using the RefSeq database		Bacteria	Archaea	Eukaryota	Viruses		total number of genes	number of genes to family with majority of matches	family with majority of matches		# genes with matches to deep subsurface metgenome-assembled viruses (Kadnikov et al. Reference 3)		host taxonomy at kingdom or phylum level (class for proteobacteria)	Prediction strength of best match (MAE)		relative abundance in the sample (bp mapped / kb of contig / Mb of metagenome)	% of contig covered	relative abundance in the sample (bp mapped / kb of contig / Mb of metagenome)	% of contig covered	relative abundance in the sample (bp mapped / kb of contig / Mb of metagenome)	% of contig covered	relative abundance in the sample (bp mapped / kb of contig / Mb of metagenome)	% of contig covered	relative abundance in the sample (bp mapped / kb of contig / Mb of metagenome)	% of contig covered	relative abundance in the sample (bp mapped / kb of contig / Mb of metagenome)	% of contig covered		% of contig covered	mean read depth over covered part	% of contig covered	mean read depth over covered part	% of contig covered	mean read depth over covered part	% of contig covered	mean read depth over covered part
MM171A00097	MT143710	MM1_contig00097	84591	133	circular	54	3	6		47	3	2	0		13	6	Siphoviridae		4		Bacteria	0.000540267		1.60404	99.9882	1.61297	99.9965	0.10458	59.6163	0.0873775	67.9339	0.0346186	32.0637	0.0372817	38.315		0	0	8.1403	4.81269	0.292	1
MM171A00102	MT143709	MM1_contig00102	61605	82		34	2	2		50	0	0	2		36	18	Podoviridae		1		Actinobacteriota	0.000694679		2.11908	99.9984	1.73192	99.9984	0.0014233	1.16062	0.00145714	1.99497	0.00257114	0.574629	0.00315547	2.1995		0	0	0	0	0	0
MM171A00110	MT143708	MM1_contig00110	78094	101		101	2	4		99	0	0	1		74	45	Siphoviridae		9		Gammaproteobacteria	0.000263202		25.9458	100	26.8452	100	0.0676477	33.1985	0.0825034	52.1513	0.0565464	28.6949	0.0606396	36.6392		0.1613	1	0	0	0	0
MM171A00115	MT143707	MM1_contig00115	76219	93		90	2	5		89	0	1	0		43	19	Siphoviridae		1		Gammaproteobacteria	0.000429245		4.06289	99.9974	4.16534	100	0.373145	35.726	0.353492	42.9945	0.201998	30.2772	0.189761	33.1125		0.3569	2.73858	0.5274	1.22886	0	0
MM171A00126	MT143706	MM1_contig00126	53860	87		75	1	1		76	0	0	2		58	39	Siphoviridae		3		Gammaproteobacteria	0.00043217		75.9717	100	79.6878	100	0.146076	68.6595	0.173443	87.8444	0.095753	60.1095	0.107921	70.3583		0	0	0	0	0	0
MM171A00145	MT143705	MM1_contig00145	64098	97		35	2	2		32	1	0	2		39	22	Myoviridae		3		Bacteria	0.000979348		1.31721	99.9844	1.21963	99.9719	0.0162729	13.665	0.0162695	18.5778	0.00409264	4.11869	0.00588616	7.45889		0	0	1.0063	1.54884	0	0
MM171A00153	MT143704	MM1_contig00153	61105	82		29	2	2		28	0	1	3		14	9	Myoviridae		6		Gammaproteobacteria	0.000906044		1.59127	100	1.33081	99.9787	0.0713722	46.2924	0.0810222	68.0239	0.0239798	24.2893	0.0303845	31.9679		0	0	0	0	0	0
MM171A00156	MT143703	MM1_contig00156	42937	75		53	1	1		58	0	0	1		44	25	Siphoviridae		8		Gammaproteobacteria	0.00052564		8.61853	100	8.60242	99.986	0.0136538	7.32469	0.0152815	12.2435	0.0114266	9.29036	0.0168739	13.797		0	0	0	0	0	0
MM171A00157	MT143702	MM1_contig00157	45364	75		68	2	2		69	0	0	2		61	26	Siphoviridae		8		Gammaproteobacteria	0.000485542		16.4891	100	14.704	100	0.0193947	14.5754	0.025306	24.9184	0.0470248	24.881	0.0481259	27.9142		0	0	0	0	0	0
MM171A00166	MT143701	MM1_contig00166	42825	74		51	2	2		55	0	0	1		37	14	Podoviridae		1		Acidobacteriota	0.000589105		1.60516	99.9953	1.09727	99.979	7.24586	100	6.68551	100	95.7692	100	87.6304	100		0	0	0	0	0	0
MM171A00247	MT143700	MM1_contig00247	43539	67	circular	28	2	2		26	0	2	1		15	6	Siphoviridae		2		Firmicutes	0.000939322		30.2355	100	31.199	100	0.107739	59.774	0.0895587	62.2683	1.02569	96.2493	0.740719	92.0026		0.5535	1.04155	84.3864	13.4114	0.5604	1
MM171A00291	MT143699	MM1_contig00291	38632	65		20	2	2		27	0	0	0		18	8	Myoviridae		2		no host predicted			3.25614	100	3.51852	100	0.00128725	1.35639	0.00723605	8.23669	0.0172191	15.7641	0.00920258	12.0418		0	0	31.3911	2.86155	0	0
MM171A00328	MT143698	MM1_contig00328	36129	57		25	2	2		25	3	0	0		21	14	Siphoviridae		2		Bacteria	0.000906285		2.21151	99.9945	2.15292	100	0.0618478	32.0048	0.0527826	38.631	0.0203689	14.2877	0.0193313	14.9547		0	0	3.4045	1.31544	0	0
MM171A00331	MT143697	MM1_contig00331	35857	52		16	2	2		10	4	0	0		9	6	Siphoviridae		1		Cellular organism	0.000661139		4.34059	100	3.74761	100	0.296715	92.445	0.273359	96.6924	0.0947179	66.2576	0.0764314	59.5951		0	0	6.855	1.97396	0	0
MM171A00411	MT143696	MM1_contig00411	30278	45		11	3	3		3	7	0	0		6	2	Myoviridae		2		no host predicted			2.48928	99.9934	2.71661	99.9967	0.0307468	24.2784	0.030351	32.8456	0.0121177	13.5874	0.0100023	11.7214		0	0	0.8653	1.85496	0	0
MM171A00427	MT143695	MM1_contig00427	29012	34		16	2	2		19	0	0	0		11	8	Siphoviridae		3		Bacteria	0.000748988		3.205	100	3.0731	99.9793	3.48481	99.9931	3.15515	99.9793	1.15065	99.9069	1.0266	99.707		0	0	1.8199	1.11369	0	0
MM171A00439	MT143694	MM1_contig00439	28382	56		26	3	3		23	2	1	1		8	3	Myoviridae		0		Bacteria	0.000556938		2.58763	99.9542	2.58432	99.9612	0.0763523	48.9007	0.0628396	53.6995	0.0257602	25.3893	0.0256953	29.568		0	0	14.5585	3.17619	0	0
MM171A00458	MT143693	MM1_contig00458	27544	32		13	2	2		8	6	0	1		6	2	Podoviridae		1		Cellular organism	0.000682218		8.53648	100	8.8746	100	0.0062177	5.42042	0.0117127	15.3681	0.00579528	6.08481	0.00361337	5.01743		1.3615	1	22.5349	1.63766	0	0
MM171A00469	MT143692	MM1_contig00469	27016	16		10	2	3		7	1	1	0		6	3	Myoviridae		0		Firmicutes	0.000961761		1.70458	99.9815	2.29949	100	0.0021075	2.10616	0.00486835	6.19633	0.00560297	4.54175	0.00262566	3.70891		0	0	30.9483	2.78699	0	0
MM171A00514	MT143691	MM1_contig00514	24367	36		7	3	3		6	1	1	1		5	3	Myoviridae		3		no host predicted			3.04242	100	3.15237	99.8974	0.00872798	7.88361	0.00301196	3.87409	0.00138994	2.07248	0.00321888	4.57586		0	0	13.863	2.53493	0	0
MM171A00522	MT143690	MM1_contig00522	24213	28		7	2	2		7	1	0	0		4	3	Siphoviridae		0		Cellular organism	0.00069502		2.58583	100	2.70593	100	0.0354824	26.1512	0.0264931	28.8688	0.00905975	10.9032	0.00600411	5.90592		0	0	2.4284	1.25173	0	0
MM171A00607	MT143689	MM1_contig00607	20638	29		11	3	3		10	1	0	0		9	6	Siphoviridae		2		Actinobacteriota	0.000971996		1.52033	100	1.30362	100	0.0773826	52.6795	0.0819182	69.091	0.0276631	27.0133	0.0318239	33.6903		0	0	0	0	0	0
MM171A00621	MT143688	MM1_contig00621	20317	22		9	3	2		8	0	0	2		8	4	Myoviridae		0		Firmicutes	0.000847115		2.63596	99.9951	3.43478	99.9951	0.485017	98.5332	0.350412	98.0755	0.151458	78.9684	0.118936	76.1185		0	0	8.4117	1.37916	0	0
MM171A00646	MT143687	MM1_contig00646	19683	22		13				9	4	0	0		7	3	Phycodnaviridae		0		Crenarchaeota	0.000986022		1.97441	99.8374	2.2413	99.9898	0.0113363	7.86465	0.00744441	9.35833	0.00373219	4.31337	0.00437976	4.76045		9.3329	1.43223	51.9179	3.29426	0	0
MM171A00648	MT143686	MM1_contig00648	19649	23		10	3	6		10	0	0	0		2	2	Myoviridae		0		Bacteria	0.000638368		2.29001	100	2.29934	100	0.050196	34.5107	0.0426667	38.0783	0.0205516	20.2758	0.0321255	32.821		0	0	12.1482	1.54294	0	0
MM171A00654	MT143685	MM1_contig00654	19544	26		9	3	3		11	1	0	0		7	7	Siphoviridae		1		no host predicted			2.66602	99.9949	2.45396	99.9233	0.763698	98.7669	0.729859	99.78	0.290124	93.0362	0.257152	93.0465		15.3346	2.40541	28.3872	2.22675	1.2587	1.98371
MM171A00660	MT143684	MM1_contig00660	19264	39		6	3	3		4	5	0	1		4	1	Bicaudaviridae		1		no host predicted			2.52061	100	2.46566	100	0.0336286	23.8268	0.0270134	29.6667	0.00914459	9.41134	0.0106187	11.1659		0	0	3.2652	1.73607	0	0
MM171A00678	MT143683	MM1_contig00678	18820	34		4	3	3		4	2	0	0		4	4	Siphoviridae		0		Archaea	0.000823512		4.18366	100	4.20688	100	0.00445343	3.64506	0.00507763	6.15303	0.00312268	3.7407	0.00453494	5.46759		1.2062	1	7.4283	2.04148	0	0
MM171A00688	MT143682	MM1_contig00688	18545	24		9	2	3		16	0	0	0		6	5	Siphoviridae		0		no host predicted			1.83099	100	1.75477	100	0	0	0.00240468	3.81235	0.0015845	1.83877	0	0		2.0167	1	0	0	0	0
MM171A00692	MT143681	MM1_contig00692	18403	22		10	3	3		11	2	1	0		5	3	Siphoviridae		1		no host predicted			2.65546	99.9783	2.57522	99.9294	0.0775637	46.6826	0.0654729	56.431	0.0295314	28.1639	0.0313271	29.5604		0	0	23.3549	2.95905	0	0
MM171A00707	MT143680	MM1_contig00707	18036	28		11	3	3		9	10	0	1		7	4	Phycodnaviridae		0		no host predicted			1.10208	100	1.06202	99.8281	0.0144573	12.5305	0.0242991	25.9315	0.0105455	11.1943	0.0103499	12.5749		12.1479	1.03469	9.5254	1.3667	0	0
MM171A00709	MT143679	MM1_contig00709	17980	32		3	3	3		2	3	0	0		1	1	Bicaudaviridae		0		Cellular organism	0.000740823		6.09733	99.9555	5.99196	99.9944	0.00725116	4.80534	0.00954222	10.6118	0.00285996	3.604	0.00368951	3.65962		0	0	16.6073	6.42065	0	0
MM171A00712	MT143678	MM1_contig00712	17864	30		11	2	2		14	0	0	0		10	6	Siphoviridae		0		no host predicted			1.48937	100	1.56789	100	0.0124648	10.8094	0.00961123	9.51075	0.00740204	4.88692	0.0111848	12.7799		0	0	9.4884	3.43302	0	0
MM171A00736	MT143677	MM1_contig00736	17472	20		10	3	3		9	8	0	0		7	3	Myoviridae		0		Crenarchaeota	0.00092352		4.13641	100	4.69013	100	0.0169504	14.0682	0.0123613	15.1957	0.00462077	5.56891	0.00492644	5.64332		46.7376	1.55107	65.1385	3.37976	8.7855	6.83908
MM171A00756	MT143676	MM1_contig00756	17113	13		7				4	3	0	0		3	1	Bicaudaviridae		0		Archaea	0.000662732		0.985359	100	0.915402	100	0.00652478	5.59808	0.00967923	13.2706	0.00558049	4.94945	0.00233747	2.63542		0	0	4.9787	3.2218	0	0
MM171A00766	MT143675	MM1_contig00766	16933	34		9	3	3		9	0	0	0		7	3	Siphoviridae		1		Firmicutes	0.000858914		1.54184	100	2.10094	100	0.00989934	9.28955	0.00673126	8.29741	0.00694134	6.51391	0.00551206	5.22058		0	0	37.2704	3.12645	1.3996	14.2493
MM171A00774	MT143674	MM1_contig00774	16611	23		8	3	3		4	5	0	0		5	5	Siphoviridae		1		Cellular organism	0.000784216		3.68193	100	4.30777	100	0.0117343	8.84354	0.00498586	6.24887	0.00353791	4.20805	0.00715671	7.48901		32.9661	1.66746	74.6794	3.59371	4.5512	1
MM171A00780	MT143673	MM1_contig00780	16477	23		11	3	3		11	1	0	0		3	1	Phycodnaviridae		0		Firmicutes	0.000932933		1.04717	99.8847	1.12291	99.7572	0.183775	75.8694	0.132612	79.8021	0.0701646	49.3597	0.0612768	52.018		0	0	28.385	3.06243	0	0
MM171A00787	MT143672	MM1_contig00787	16287	26		10	2	2		10	1	0	1		6	6	Siphoviridae		2		no host predicted			2.58635	99.9816	2.31886	100	0.828795	99.2571	0.691407	99.2694	0.28809	92.6751	0.257276	94.3943		8.3564	1.10874	23.6139	2.64327	0	0
MM171A00816	MT143671	MM1_contig00816	15771	14		8	2	2		8	2	0	0		7	3	Siphoviridae		0		no host predicted			32.3058	100	34.8536	100	7.58417	99.6386	6.18573	100	5.57729	100	4.71312	99.9366		0	0	75.2711	8.49633	1.4647	1
MM171A00824	MT143670	MM1_contig00824	15672	16		6	2	2		8	0	0	0		5	5	Siphoviridae		1		no host predicted			1.83845	100	2.95752	99.9617	3.08036	99.9872	2.39556	100	1.09783	99.6937	0.832508	99.1641		0	0	7.708	1.61011	0	0
MM171A00865	MT143669	MM1_contig00865	14723	25		11	3	3		3	10	0	0		5	1	Baculoviridae		2		Cellular organism	0.000863445		3.5318	100	4.30313	100	0.0120178	9.12178	0.0112033	11.5126	0.00698535	8.17768	0.0122126	11.6009		35.8011	1.27908	67.4591	2.9853	7.6004	363.916
MM171A00884	MT143668	MM1_contig00884	14475	22		15	3	3		22	0	0	0		4	1	Herelleviridae		0		Bacteria	0.000709911		4.28888	100	4.38207	99.9931	0.0051468	1.1468	0.00919467	7.76511	0.0373894	2.10708	0.0288474	4.40069		0	0	0	0	0	0
MM171A00907	MT143667	MM1_contig00907	14072	12		6	2	2		7	3	0	1		10	6	Siphoviridae		1		Firmicutes	0.000946311		1.21936	99.9858	1.78868	99.8721	0.00661781	4.76123	0.00814463	10.9935	0.00767035	7.46873	0.00470947	6.09011		0	0	1.7624	1	0	0
MM171A00909	MT143666	MM1_contig00909	13982	20		4	3	3		1	2	0	1		2	1	Myoviridae		0		Cellular organism	0.000938145		7.17531	100	7.12686	100	0.00395009	2.46031	0.00637898	9.09026	0.00517595	4.67029	0.00377202	4.14819		0	0	12.3373	1.29449	0	0
MM171A00913	MT143665	MM1_contig00913	13941	23		9	3	3		5	7	0	0		3	2	Myoviridae		0		Bacteria	0.000936794		2.44194	100	2.3693	100	0.0751729	36.3389	0.0693978	55.1539	0.21229	88.8745	0.194657	92.6476		0	0	1.3055	1.36262	0	0
MM171A00919	MT143664	MM1_contig00919	13847	31		9	3	3		13	0	1	0		10	6	Siphoviridae		0		Firmicutes	0.000985856		35.797	100	40.3316	100	7.82899	100	6.02585	100	6.50953	100	5.26916	100		1.596	11.5024	85.932	8.51996	0.9099	1
MM171A00920	MT143663	MM1_contig00920	13846	20		11	3	3		12	1	0	0		4	2	Myoviridae		0		Firmicutes	0.000834439		1.18339	100	1.30214	99.9711	0.016142	13.3974	0.00872399	10.2557	0.00265282	3.06948	0.00433349	5.92951		0	0	15.6435	5.98061	0	0
MM171A00921	MT143662	MM1_contig00921	13810	14		5	3	3		2	4	0	1		1	1	Siphoviridae		0		Euryarchaeota	0.000838547		0.949168	100	0.866943	99.9928	0.00134866	1.08617	0.0174113	20.2317	0.00691523	7.38595	0.00289649	3.33816		0	0	0.9776	1.86661	0	0
MM171A00924	MT143661	MM1_contig00924	13758	23		7	3	3		5	1	0	2		8	6	Podoviridae		0		Firmicutes	0.000954292		1.153	99.9128	1.10862	100	0.0438298	32.5774	0.0351513	39.5116	0.0138828	13.6502	0.00775323	10.0669		0	0	7.8282	1.71587	0	0
MM171A00947	MT143660	MM1_contig00947	13386	17		10		3		7	1	0	2		9	6	Siphoviridae		2		Bacteria	0.000925176		1.58519	99.9626	1.79005	100	2.31513	99.8282	1.86709	99.5069	0.84135	99.4248	0.700169	99.2305		0	0	4.4225	4.31084	0	0
MM171A00957	MT143659	MM1_contig00957	13191	15		4	3	2		5	0	1	0		4	2	Myoviridae		0		no host predicted			1.12971	100	1.13692	99.9924	1.7383	95.133	1.39414	97.1951	0.599134	93.4956	0.452313	92.6844		0	0	20.3775	2.77009	0	0
MM171A00961	MT143658	MM1_contig00961	13166	23		9	3	3		6	3	0	0		4	2	Siphoviridae		1		Bacteria	0.000820386		2.10231	99.9696	1.99225	100	0	0	0.00385186	4.55719	0.00223183	1.76211	0	0		2.6887	1.77967	12.5551	1.8058	0	0
MM171A00966	MT143657	MM1_contig00966	13140	27		7	3	3		4	1	0	2		5	2	Myoviridae		1		no host predicted			3.70431	100	3.32417	100	0.24815	78.3105	0.190076	86.6438	0.066739	47.6484	0.0585632	49.4444		0	0	9.9772	1.98093	0	0
MM171A00971	MT143656	MM1_contig00971	13066	21		8	3	3		7	3	0	0		2	2	Myoviridae		1		Bacteria	0.000815061		1.88778	99.9923	2.40194	99.9617	0.164077	67.3274	0.113728	69.2178	0.0538739	40.2418	0.0392329	41.5276		0	0	16.9907	2.47387	0	0
MM171A00973	MT143655	MM1_contig00973	13041	27		4	3	3		2	4	0	0		2	2	Siphoviridae		1		Archaea	0.000834537		3.13063	100	3.6614	100	0.00926912	7.85983	0.00781145	11.5635	0.00394319	4.4015	0.00867047	9.92255		38.4556	1.50668	72.7245	2.15921	7.5301	3.79124
MM171A00981	MT143654	MM1_contig00981	12948	16		1	3	3		5	0	0	0		1	1	Tectiviridae		0		Desulfobacterota	0.000891248		1.76215	100	1.59123	99.8842	1.18179	99.6756	0.955343	99.7142	11.724	100	9.30874	100		0	0	20.173	6.75843	0	0
MM171A00991	MT143653	MM1_contig00991	12879	24		6	3	3		8	0	0	1		10	7	Siphoviridae		0		no host predicted			1.92476	99.9922	2.12857	99.8369	0.0282002	23.2161	0.0232149	25.1417	0.00798551	8.38574	0.0129413	14.1238		4.9305	2.54646	62.3961	6.94899	0	0
MM171A00992	MT143652	MM1_contig00992	12878	20		13	3	3		16	0	0	0		4	2	Myoviridae		1		Gammaproteobacteria	0.000570875		29.6962	100	32.0514	100	0.0674522	43.5549	0.0663979	57.1362	0.0374738	35.4325	0.0386985	35.3083		0	0	0	0	0	0
MM171A01009	MT143651	MM1_contig01009	12666	18		7	3	3		4	3	0	0		3	1	Mimiviridae		0		Archaea	0.000891732		4.00069	100	3.70041	100	0.233952	84.6913	0.246317	94.9866	0.0631151	53.2923	0.0467777	47.9078		0	0	9.7742	2.77786	0	0
MM171A01043	MT143650	MM1_contig01043	12272	10		5	1	1		4	0	0	3		6	6	Podoviridae		0		Firmicutes	0.000995607		1.7784	100	2.01223	100	3.49819	99.9837	2.86142	99.943	1.67358	99.9674	1.39595	99.943		1.8742	1.0739	31.4863	7.03391	0	0
MM171A01060	MT143649	MM1_contig01060	12098	23		2	3	3		12	0	0	0		0	0			0		Chloroflexota	0.00089743		1.44003	100	1.61442	100	0.055293	38.0559	0.0342079	36.4027	0.0315753	29.9636	0.0224682	22.8963		0	0	6.8606	4.83859	0	0
MM171A01067	MT143648	MM1_contig01067	11979	14		5	3	3		6	0	1	0		2	1	Podoviridae		1		Bacteria	0.00085302		4.39574	100	4.28248	100	0.0139856	10.7438	0.0117003	15.0013	0.00482101	4.03206	0.00222618	2.86334		0	0	0	0	0	0
MM171A01080	MT145201	MM1_contig01080	11808	22		5	3	3		2	2	0	1		0	0			0		Cellular organism	0.000674125		1.76088	100	2.33349	100	0.114973	70.2913	0.0783868	61.1196	0.0309524	29.0989	0.0293089	31.7412		0	0	7.605	1.92763	6.3432	80.368
MM171A01093	MT143647	MM1_contig01093	11667	12		2	3	3		1	1	0	0		3	2	Siphoviridae		0		Cellular organism	0.000857494		5.80712	100	5.72327	100	0.00319282	2.11708	0.00491445	6.34268	0.00498735	4.46559	0.00571424	7.13122		0	0	14.8539	1.42643	0	0
MM171A01100	MT143646	MM1_contig01100	11626	12		3	3			2	1	0	0		2	1	Myoviridae		0		Cellular organism	0.000723004		3.81488	100	3.51817	100	0.263097	88.3107	0.208763	91.0201	0.0833566	54.7394	0.0640321	53.7244		0	0	6.9069	1.70984	0	0
MM171A01128	MT143645	MM1_contig01128	11396	20		10				10	0	0	0		10	5	Siphoviridae		0		no host predicted			1.74595	99.9035	1.95635	99.9912	2.03734	78.238	1.68059	80.4581	1.22177	79.133	0.960833	79.4314		0	0	43.6469	3.58424	0	0
MM171A01142	MT143644	MM1_contig01142	11274	15		15	2	2		15	0	0	0		8	6	Inoviridae		2		Bacteria	0.000785053		2.71998	99.9911	2.68677	100	0.0197427	14.5467	0.0124319	16.2143	0	0	0.0064462	6.93631		0	0	0	0	0	0
MM171A01172	MT143643	MM1_contig01172	11006	17		2	3	3		7	0	0	0		1	1	Siphoviridae		1		Cellular organism	0.000891103		4.59916	100	6.16452	100	0.7117	99.6366	0.56955	100	0.558059	94.3758	0.462602	96.8744		0	0	22.2606	3.19551	0	0
MM171A01186	MT143642	MM1_contig01186	10918	10		7	2	3		7	0	1	0		5	4	Podoviridae		0		Chloroflexota	0.000991905		2.77707	99.9908	2.10168	99.9359	14.4531	100	12.694	100	5.84163	99.9725	5.42694	100		0	0	16.7979	2.88932	0	0
MM171A01198	MT143641	MM1_contig01198	10844	14		4	2			2	7	0	0		6	3	Siphoviridae		0		no host predicted			1.27509	100	1.43377	99.9908	2.05189	100	1.68356	100	0.691366	99.7787	0.555711	99.5666		0	0	0	0	0	0
MM171A01224	MT143640	MM1_contig01224	10644	13		8				3	5	1	0		5	2	Mimiviridae		0		Firmicutes	0.000926903		1.75607	100	2.16092	100	1.17676	100	0.775929	99.9624	0.449154	97.1251	0.491289	99.286		0	0	0	0	1.2213	1.93851
MM171A01234	MT143639	MM1_contig01234	10543	17		6	2			5	1	0	1		5	2	Siphoviridae		1		no host predicted			1.72333	100	2.06184	100	0.020097	17.035	0.031715	31.7462	0.013225	12.9375	0.00505251	6.40235		3.462	2.04931	59.6035	4.4085	0	0
MM171A01235	MT143638	MM1_contig01235	10542	17		6	3	3		5	1	0	0		1	1	Siphoviridae		0		Bacteria	0.000873577		1.05487	100	1.07562	99.9241	0.0662533	48.0269	0.0434874	41.0928	0.0243895	26.3043	0.0275878	28.3153		0	0	8.6606	1.79299	0	0
MM171A01238	MT143637	MM1_contig01238	10530	11		7	3	3		8	0	0	0		5	3	Siphoviridae		0		Firmicutes	0.000944251		1.39847	99.9905	1.64997	99.9905	1.89733	99.6106	1.5607	99.981	0.648587	99.7151	0.600014	99.3067		0	0	7.5783	2.03886	0	0
MM171A01247	MT143636	MM1_contig01247	10475	17		5	2	3		5	0	0	0		3	3	Myoviridae		1		no host predicted			3.3759	100	4.61414	99.8854	0.258055	65.9475	0.265477	70.0811	0.0994386	53.8425	0.0882458	48.6969		0	0	33.1647	3.37306	0	0
MM171A01248	MT143635	MM1_contig01248	10469	11		6				6	0	0	0		3	1	Myoviridae		0		Alphaproteobacteria	0.000650622		1.20539	99.9045	1.15449	100	0.443042	99.2072	0.387198	99.4746	0.229644	85.6911	0.198043	90.171		0	0	0	0	0	0
MM171A01259	MT143634	MM1_contig01259	10418	21		2	3	3		6	1	0	0		0	0			0		no host predicted			1.45432	100	1.28834	99.8272	0.091106	21.9908	0.058088	21.4725	0.494489	50.8831	0.47953	63.3039		0	0	4.0507	2.93364	0	0
MM171A01268	MT143633	MM1_contig01268	10347	12		7	2			2	5	1	0		7	3	Herelleviridae		1		Fusobacteriota	0.000978111		1.90671	99.9903	3.1034	99.9903	0.0269472	20.1024	0.0356381	40.9877	0.011936	11.7329	0.0147046	14.7676		0	0	0	0	0	0
MM171A01279	MT143632	MM1_contig01279	10270	15		6				3	3	0	0		3	1	Mimiviridae		1		Cellular organism	0.000879941		3.1732	100	3.66375	99.9708	1.64579	89.1821	1.22521	89.9708	0.652521	88.7147	0.643073	91.665		0	0	3.4859	3.43573	10.9056	9.38031
MM171A01284	MT143631	MM1_contig01284	10232	17		5	3	3		5	2	0	0		3	2	Myoviridae		0		Crenarchaeota	0.000990584		14.9884	100	13.8946	100	0.352251	90.0899	0.323436	89.6892	0.155562	74.5797	0.107927	70.5434		0	0	28.9777	5.33525	0	0
MM171A01309	MT143630	MM1_contig01309	9991	26		4	3	3		4	2	0	0		2	1	Myoviridae		1		no host predicted			3.88332	100	3.53777	100	0.246682	87.4687	0.205444	92.7134	0.0775385	52.9176	0.0564611	52.0869		0	0	11.7606	5.79573	0	0
MM171A01319	MT143629	MM1_contig01319	9870	16		4	3	3		2	2	0	0		3	2	Siphoviridae		1		no host predicted			4.37574	100	4.89864	100	0.364293	89.9595	0.291304	89.3414	0.106934	60.5066	0.097728	68.7943		19.3516	1.51466	53.7285	3.13992	0	0
MM171A01331	MT143628	MM1_contig01331	9723	18		1	3	3		7	1	0	0		1	1	Siphoviridae		1		Patescibacteria	0.000843031		1.78127	99.9691	1.48553	99.9897	0.377785	93.2943	0.370041	98.4778	0.166084	82.9785	0.109362	74.4112		0	0	3.9803	1.27131	0	0
MM171A01334	MT143627	MM1_contig01334	9715	16		2	3	3		2	0	0	0		1	1	Herelleviridae		0		Patescibacteria	0.000979125		3.12175	100	3.16368	99.9485	3.50357	99.8559	3.10764	100	1.21039	99.9794	1.07935	99.8147		0	0	9.3258	3.98013	0	0
MM171A01336	MT143626	MM1_contig01336	9702	11		2	3	3		0	4	0	0		2	1	Haloviruses		1		Cellular organism	0.000956923		4.12962	100	3.83185	100	0.0478599	34.9825	0.0530778	50.4844	0.0241322	22.9643	0.0274454	31.4987		0	0	31.1894	2.78355	0	0
MM171A01372	MT143625	MM1_contig01372	9250	11		3	3	3		3	0	0	0		0	0			0		Firmicutes	0.000899929		1.4314	100	1.94804	100	0.150616	75.2432	0.0960953	67.7405	0.0397087	34.9297	0.0272167	25.2108		0	0	2.6919	1.48995	0	0
MM171A01374	MT143624	MM1_contig01374	9242	12		5				7	0	0	0		3	2	Siphoviridae		0		no host predicted			6.91255	99.8918	6.54288	99.9675	0.955427	98.7124	0.833938	98.9937	0.318378	93.1184	0.295022	96.1697		21.0669	1.4869	87.0915	6.89055	19.3681	3.58324
MM171A01390	MT143623	MM1_contig01390	9115	14		2	3	3		1	1	0	0		0	0			0		no host predicted			13.9611	100	14.7607	100	0.947901	98.6396	0.755899	99.0565	0.910237	98.2117	0.970371	99.2869		0	0	19.0455	1.28514	0	0
MM171A01418	MT143622	MM1_contig01418	8881	25		3	3	3		2	2	0	0		3	2	Siphoviridae		1		no host predicted			4.38536	100	4.55604	100	0.00418401	3.941	0.00645612	8.89539	0.00827172	9.27823	0.00150135	2.21822		0	0	13.8836	1.42254	0	0
MM171A01422	MT143621	MM1_contig01422	8861	23		4	3	3		3	3	0	0		2	1	Bicaudaviridae		0		no host predicted			18.9581	100	17.5441	100	0.505594	98.9956	0.477565	99.526	0.157189	85.3628	0.198791	92.8789		0	0	15.4836	1.88192	0	0
MM171A01434	MT143620	MM1_contig01434	8803	11		4	3	3		3	0	1	0		1	1	Myoviridae		0		no host predicted			4.66209	99.9205	4.98783	100	0.202821	84.9256	0.176978	83.074	0.0767493	51.3234	0.0604441	51.6188		14.6087	1.56221	46.1774	3.05461	0	0
MM171A01436	MT143619	MM1_contig01436	8807	13		3	2	2		3	0	0	0		2	1	Siphoviridae		0		Firmicutes	0.000948999		3.19626	99.9886	3.95821	100	0.521394	99.0349	0.412468	99.3641	0.163215	80.4701	0.161816	81.5033		0	0	4.099	1.39612	0	0
MM171A01442	MT143618	MM1_contig01442	8750	19		6	3	3		7	0	0	0		3	2	Siphoviridae		0		Bacteria	0.000777152		1.38482	100	1.87447	99.9886	0.00525818	4.52571	0.00509662	5.54286	0.00839558	10.1486	0.00377942	4.20571		0	0	11.84	2.26834	0	0
MM171A01444	MT143617	MM1_contig01444	8729	14		4	3	3		1	3	0	0		2	2	Myoviridae		0		no host predicted			1.59241	99.9084	1.42583	100	0.122318	65.4485	0.116312	77.6836	0.0377125	34.1391	0.0334463	32.5925		0	0	1.6726	1.726	0	0
MM171A01448	MT143616	MM1_contig01448	8682	25		6	3	3		10	0	0	1		5	3	Siphoviridae		2		Chloroflexota	0.000894119		1.34586	99.9539	1.61791	99.9885	0.0032179	2.08477	0.00220139	3.48998	0.00592293	5.7936	0.00307155	3.65123		0	0	4.9643	1.73317	0	0
MM171A01452	MT143615	MM1_contig01452	8667	11		6	1	3		6	0	0	0		6	2	Myoviridae		1		Cellular organism	0.000879104		1.43092	99.9885	1.61528	100	2.01714	99.9654	1.56109	100	0.62247	97.577	0.586813	99.7231		0	0	0	0	0	0
MM171A01453	MT143614	MM1_contig01453	8654	15		4	2	2		5	0	0	0		3	3	Myoviridae		1		no host predicted			4.074	100	3.83127	99.9884	0.00215221	1.27109	0.00281349	3.48972	0.0033955	2.81951	0.00462221	6.00878		0	0	12.0176	1.54326	0	0
MM171A01462	MT143613	MM1_contig01462	8605	13		2	3	3		5	0	1	0		2	1	Ovaliviridae		0		no host predicted			0.944024	100	0.779387	99.6746	0.0236054	19.2098	0.0177612	21.4178	0.0119518	12.8181	0.0108466	13.1668		0	0	7.1819	1.3932	0	0
MM171A01476	MT143612	MM1_contig01476	8529	13		7		3		8	0	0	0		1	1	Siphoviridae		0		no host predicted			1.60981	99.9531	1.40638	99.9766	1.39335	99.7772	1.31248	100	0.457364	97.9365	0.399739	99.2027		0	0	4.2678	1.71154	0	0
MM171A01484	MT143611	MM1_contig01484	8505	12		3	2	3		5	0	0	0		3	2	Siphoviridae		1		no host predicted			1.34063	99.9882	1.46031	99.9882	0.00328484	3.05703	0.000749039	1.18754	0.00345492	4.10347	0	0		0	0	5.3968	1.37255	0	0
MM171A01509	MT143610	MM1_contig01509	8357	12		2	3	3		1	1	0	1		4	2	Siphoviridae		0		Cellular organism	0.000755143		1.22482	99.988	1.54322	99.5094	0.158645	74.8235	0.113391	77.3244	0.050897	39.44	0.0414829	37.1305		0	0	0	0	0	0
MM171A01522	MT143609	MM1_contig01522	8205	12		3	3	3		3	1	0	0		1	1	Myoviridae		1		no host predicted			1.93872	100	1.85217	100	0	0	0.00388226	6.15478	0.00179063	1.35283	0	0		0	0	16.0024	2.53466	0	0
MM171A01541	MT143608	MM1_contig01541	8124	14		1	2	2		1	0	0	1		1	1	Siphoviridae		0		no host predicted			1.3055	100	1.28676	99.9261	2.41774	100	1.83857	99.9877	0.763999	99.9138	0.711942	99.9015		0	0	12.223	1.89125	0	0
MM171A01575	MT143607	MM1_contig01575	7926	17		5	3	3		4	2	0	0		5	4	Siphoviridae		0		no host predicted			3.34154	100	4.86456	100	0.154766	62.0994	0.137041	68.1176	0.0638049	45.4328	0.0570304	47.5271		0	0	5.7532	1.63817	0	0
MM171A01607	MT143606	MM1_contig01607	7742	13		7	3	3		7	0	0	0		2	2	Siphoviridae		0		Bacteria	0.000862966		1.18488	100	1.07059	100	0.297345	97.1325	0.25551	97.1454	0.155895	78.0677	0.174722	90.3126		0	0	0	0	0	0
MM171A01610	MT143605	MM1_contig01610	7740	16		2	3	3		3	0	0	0		1	1	Myoviridae		1		no host predicted			1.04874	100	1.04975	100	0	0	0.004906	6.02067	0.00471736	5.28424	0	0		0	0	8.9664	1.7709	0	0
MM171A01623	MT143604	MM1_contig01623	7690	13		4	3	3		5	0	0	0		2	1	Podoviridae		0		no host predicted			0.94893	100	1.05933	99.87	0.103894	59.5319	0.0955915	68.7386	0.0420323	32.7958	0.0441283	43.8492		0	0	15.3056	2.4469	0	0
MM171A01624	MT143603	MM1_contig01624	7683	12		5		2		6	0	0	0		4	4	Siphoviridae		1		no host predicted			3.28183	100	3.45804	100	0.170726	74.3329	0.175397	84.316	0.0791523	54.9655	0.0606983	49.8243		3.267	0.999969	22.0226	2.33393	0	0
MM171A01625	MT143602	MM1_contig01625	7676	10		1	3	3		3	0	0	0		1	1	Phycodnaviridae		0		no host predicted			5.99166	100	5.60525	100	0.820582	99.075	0.687511	99.1141	0.266317	88.4054	0.246111	90.3205		20.1537	1.04978	76.6415	7.55465	10.1355	23.1388
MM171A01633	MT143601	MM1_contig01633	7649	15		4	3			3	1	0	0		4	2	Myoviridae		1		no host predicted			0.958007	99.9608	0.907456	99.9869	0.00602716	4.47117	0.00333154	4.17048	0	0	0.000871569	1.32043		0	0	3.2553	2	0	0
MM171A01648	MT143600	MM1_contig01648	7607	13		6	3	3		5	0	0	0		4	2	Siphoviridae		1		no host predicted			1.50357	100	2.57	100	3.24042	99.908	2.41885	100	1.03498	99.9869	0.842076	99.8554		0	0	14.881	1.65636	0	0
MM171A01651	MT143599	MM1_contig01651	7595	12		7				7	0	0	0		4	3	Siphoviridae		3		Bacteria	0.000893447		1.00641	100	0.950302	99.9868	0.0465813	35.0757	0.040263	45.9908	0.0116068	10.7702	0.0114113	14.1409		0	0	3.2785	1	0	0
MM171A01652	MT143598	MM1_contig01652	7592	13		6				6	0	0	0		5	3	Siphoviridae		0		no host predicted			3.6252	100	4.05432	99.9737	6.83112	95.7719	5.34073	95.7982	5.02798	96.5358	3.97711	99.4204		0	0	26.8836	4.00538	0	0
MM171A01677	MT143597	MM1_contig01677	7470	11		7	2			5	3	0	0		8	5	Siphoviridae		1		no host predicted			2.36365	100	2.35673	100	0.108176	36.3722	0.0961776	47.3092	0.0383531	30.0803	0.0380583	28.0455		6.6533	1	46.1044	3.17451	0	0
MM171A01683	MT143596	MM1_contig01683	7438	13		1	3	3		1	0	1	0		0	0			0		Cellular organism	0.000882929		1.46233	99.9866	1.90328	99.7849	1.00283	99.7311	0.818746	99.879	0.376127	99.1933	0.385114	99.9328		0	0	24.8588	1.88156	0	0
MM171A01690	MT143595	MM1_contig01690	7418	14		1	3	3		0	0	0	0		3	2	Siphoviridae		1		no host predicted			0.719762	99.973	0.867071	99.973	0	0	0.00171765	2.72311	0	0	0	0		0	0	12.3618	2.84188	0	0
MM171A01695	MT143594	MM1_contig01695	7385	10		4				4	0	0	0		4	1	Herelleviridae		1		Patescibacteria	0.000794414		2.93925	100	3.20008	100	7.5313	99.2417	5.93	99.7021	5.24803	99.6073	4.26976	99.499		0	0	33.717	3.41325	0	0
MM171A01696	MT143593	MM1_contig01696	7384	11		1	3	3		2	0	1	1		0	0			0		no host predicted			1.73369	99.8646	2.18064	99.7969	0.0918289	49.5666	0.0879523	68.9735	0.339418	92.5921	0.202824	88.0823		0	0	24.201	3.92109	0	0
MM171A01699	MT143592	MM1_contig01699	7373	10		5	2	2		5	0	0	0		4	2	Siphoviridae		0		no host predicted			1.29502	100	2.02232	100	0.0187083	17.0351	0.00852088	10.8504	0.0168098	15.5296	0.0107342	12.6407		0	0	1.5055	1	0	0
MM171A01700	MT143591	MM1_contig01700	7374	15		3	3	3		2	1	0	0		1	1	Spiraviridae		0		no host predicted			11.8334	99.4304	11.7754	98.7524	0.7285	98.6168	0.609607	98.1964	1.02448	98.7388	1.09971	98.7253		0	0	24.3016	2.78292	0	0
MM171A01701	MT143590	MM1_contig01701	7369	12		1	3	3		1	1	0	0		0	0			0		Bacteria	0.000887098		2.60397	100	2.58184	100	0.119781	62.4644	0.0794347	63.3193	0.0766029	55.6385	0.0560292	52.0695		0	0	0	0	0	0
MM171A01703	MT143589	MM1_contig01703	7352	19		1	3	3		2	0	0	0		0	0			0		no host predicted			1.81676	100	1.58463	100	0.184319	81.3112	0.135737	75.7481	0.0598233	44.3961	0.0244836	24.2655		0	0	0	0	0	0
MM171A01705	MT143588	MM1_contig01705	7347	11		5	3			3	3	0	0		3	2	Siphoviridae		0		no host predicted			1.40822	99.8231	1.7366	99.9864	2.25397	99.8911	1.79538	99.9456	0.763531	99.1697	0.672082	99.1697		0	0	5.4988	1.23516	0	0
MM171A01725	MT143587	MM1_contig01725	7282	13		7	3	3		6	1	0	0		0	0			0		Bacteria	0.000983799		1.28545	99.9725	1.33954	100	0.00383649	4.16094	0.00174976	2.1972	0	0	0	0		0	0	0	0	0	0
MM171A01738	MT143586	MM1_contig01738	7241	10		5	3	3		1	4	0	0		2	1	Podoviridae		0		Cellular organism	0.000777737		9.89029	100	10.3931	100	0.562797	94.8488	0.418568	97.9285	0.832425	99.7652	0.740335	99.7376		0	0	14.6803	4.67074	0	0
MM171A01743	MT143585	MM1_contig01743	7206	14		2	3	3		0	2	0	0		0	0			0		Archaea	0.000870316		66.2624	100	61.0854	100	0.806429	99.098	0.712955	99.8751	0.256395	91.9095	0.316144	97.516		0	0	38.6761	6.72336	0	0
MM171A01759	MT143584	MM1_contig01759	7111	11		4				3	1	0	0		1	1	Siphoviridae		1		no host predicted			0.867774	99.9719	1.02379	99.8172	0.0233913	21.4035	0.0232137	26.8457	0.0299588	30.6145	0.025267	28.0692		0	0	0	0	0	0
MM171A01761	MT143583	MM1_contig01761	7098	16		7	3	3		7	0	0	0		6	3	Myoviridae		2		no host predicted			1.58768	99.9577	1.28349	99.9859	0.0524149	19.3153	0.0547147	30.2339	0.0227587	13.9899	0.023351	18.9067		0	0	0	0	0	0
MM171A01766	MT143582	MM1_contig01766	7081	12		5				6	1	0	0		3	1	Myoviridae		0		no host predicted			6.62392	100	8.01335	99.9859	34.3338	100	27.0491	100	8.63056	99.9718	6.61132	100		0	0	20.7033	1.52387	2.7256	10.2125
MM171A01782	MT143581	MM1_contig01782	7030	10		3	3	3		1	2	0	0		1	1	Haloviruses		0		Bacteria	0.000899689		2.50018	100	2.58991	100	0.0370912	27.6529	0.0314578	34.936	0.00626979	6.84211	0.01707	18.3073		0	0	0	0	0	0
MM171A01791	MT143580	MM1_contig01791	6988	10		5	3	3		4	1	0	0		1	1	Mimiviridae		0		no host predicted			4.74616	100	4.92838	100	0.00266533	2.89067	0.00455838	6.06754	0.00708812	6.9834	0.00952145	12.0349		0	0	9.1013	1.76415	0	0
MM171A01809	MT143579	MM1_contig01809	6907	10		2	3	3		0	2	0	0		1	1	Bicaudaviridae		0		Crenarchaeota	0.000993422		3.68247	100	3.31634	100	0.269162	86.6657	0.246527	95.0919	0.0879502	59.4469	0.0849111	61.4304		0	0	20.7471	7.51988	0	0
MM171A01842	MT143578	MM1_contig01842	6758	13		4	3	3		4	0	0	0		1	1	Myoviridae		0		no host predicted			1.54084	100	2.01903	100	0.158348	71.604	0.142721	85.7354	0.0552552	38.6949	0.0256003	28.2776		0	0	8.3605	1.1115	0	0
MM171A01843	MT143577	MM1_contig01843	6741	11		2	3	3		3	0	0	0		0	0			0		Chloroflexota	0.000971445		2.92226	99.9258	2.90563	99.7923	0.0659828	44.3703	0.0793024	62.2163	0.0260896	26.2721	0.0356037	31.39		0	0	15.5763	1.54476	0	0
MM171A01856	MT143576	MM1_contig01856	6706	12		6	3	3		7	0	0	0		1	1	Myoviridae		0		no host predicted			1.82722	100	1.78699	100	0.121572	67.0892	0.119974	80.51	0.0744907	54.9359	0.0495601	44.9746		10.4832	1.25035	9.1112	1.02619	0	0
MM171A01899	MT143575	MM1_contig01899	6535	14		2	3	3		0	3	0	0		0	0			0		Cellular organism	0.000746507		14.4091	100	15.2326	100	0.888243	99.5868	0.616417	100	1.23176	100	1.19099	99.9847		0	0	19.5562	3.17059	0	0
MM171A01903	MT143574	MM1_contig01903	6530	14		4	3	3		5	0	0	0		4	3	Myoviridae		1		no host predicted			22.9057	100	26.0915	100	7.08566	99.9847	5.4726	100	5.73272	99.9847	4.66049	99.4181		0	0	83.6447	11.0972	1.9142	1
MM171A01909	MT143573	MM1_contig01909	6514	13		4	3	3		4	1	0	0		4	3	Siphoviridae		0		Chloroflexota	0.000945679		1.35126	100	1.37227	99.8925	0.00142962	1.55051	0.00489004	6.77003	0.00224434	1.85754	0.00102345	1.55051		0	0	13.4787	2.47266	0	0
MM171A01912	MT143572	MM1_contig01912	6494	11		7				7	0	0	0		5	3	Myoviridae		0		no host predicted			1.17338	100	1.46334	99.692	0	0	0.00196207	2.38682	0	0	0	0		0	0	20.4035	3.62414	0	0
MM171A01923	MT143571	MM1_contig01923	6460	15		2	3	3		0	2	0	0		1	1	Fuselloviridae		0		no host predicted			1.21199	100	1.34205	100	1.1387	99.9845	0.835516	100	0.331388	98.0495	0.247601	92.5077		0	0	13.6532	3.644	0	0
MM171A01977	MT143570	MM1_contig01977	6211	11		2	3	3		2	1	0	0		2	1	Siphoviridae		1		Archaea	0.000845097		11.4605	100	11.0109	100	0.323714	94.864	0.270081	97.8103	0.0980868	64.4502	0.119805	77.0729		0	0	6.086	1.32539	0	0
MM171A01991	MT143569	MM1_contig01991	6155	11		2	3	3		1	0	0	1		1	1	Myoviridae		0		no host predicted			12.4217	99.9838	10.2223	99.5938	0.220494	68.4647	0.212699	75.0934	0.0702523	45.199	0.0842177	58.7327		0	0	17.6442	3.08287	0	0
MM171A02020	MT143568	MM1_contig02020	6049	14		5	3	3		4	0	0	0		2	2	Myoviridae		0		Bacteria	0.000881668		1.29091	99.6528	1.08929	99.9669	0.211875	83.8486	0.203006	89.6016	0.044934	32.6004	0.112156	72.9707		4.166	1	12.9278	1.86444	0	0
MM171A02050	MT143567	MM1_contig02050	5943	11		2	3	3		1	4	0	0		0	0			0		Cellular organism	0.000770554		8.93006	100	9.68968	100	0.606793	99.2765	0.49379	99.5289	0.396553	97.4928	0.392204	99.1082		0	0	9.0358	1.38176	0	0
MM171A02068	MT143566	MM1_contig02068	5882	11		2	3	3		3	0	0	0		0	0			0		no host predicted			1.19339	100	1.20915	100	0.00620751	4.30126	0.0160534	19.3642	0.00498328	5.33832	0.00340027	3.96124		4.2843	1	37.0962	3.033	0	0
MM171A02078	MT143565	MM1_contig02078	5839	15		3	3	3		3	1	0	0		3	2	Myoviridae		1		Bacteria	0.000773584		1.04187	100	0.991279	99.8972	0.0731755	46.3093	0.0620507	54.6155	0.0415052	40.2124	0.0352366	33.105		0	0	3.4938	3.08329	0	0
MM171A02092	MT143564	MM1_contig02092	5807	10		3	3	3		2	1	0	0		1	1	Siphoviridae		1		no host predicted			16.7705	100	16.6867	100	0.485168	99.3112	0.372901	99.5523	0.141322	80.8679	0.206106	95.5054		0	0	28.5345	1.98069	0	0
MM171A02098	MT143563	MM1_contig02098	5790	11		2	3	3		1	2	0	1		2	1	Myoviridae		0		Cellular organism	0.000923979		1.04744	99.8446	1.3382	100	0.257756	70.0691	0.164588	72.0553	0.0721308	46.2349	0.0757667	50.3109		0	0	10.7081	2.20161	0	0
MM171A02116	MT143562	MM1_contig02116	5736	12		3	3	3		2	1	0	0		0	0			0		no host predicted			5.41009	100	5.37311	100	0	0	0.00875332	6.64226	0	0	0.00464907	5.87517		0	0	14.47	2.08916	0	0
MM171A02138	MT143561	MM1_contig02138	5681	10		1	3	3		0	1	0	0		1	1	Siphoviridae		0		no host predicted			0.992662	100	1.00051	99.824	0.00983544	9.10051	0.0166547	22.1264	0.0232758	24.3443	0.0340322	40.2746		0	0	0	0	0	0
MM171A02154	MT143560	MM1_contig02154	5627	10		5	3	3		1	0	1	0		0	0			0		no host predicted			0.925506	99.9822	1.13926	100	0.0446516	37.711	0.0316562	29.0919	0.0104312	9.04567	0.017678	21.4857		0	0	4.5673	4.83264	0	0
MM171A02173	MT143559	MM1_contig02173	5578	13		3	3	3		3	0	0	0		2	1	Herelleviridae		0		no host predicted			2.13389	99.9821	2.26287	99.9104	3.42707	86.0523	2.95164	91.6637	2.26729	87.8989	2.01234	89.7634		0	0	41.0183	9.53627	0	0
MM171A02230	MT143933	MM1_contig02230	5448	11		3	2	3		2	0	1	1		4	4	Siphoviridae		1		no host predicted			2.33006	100	2.37851	99.9816	0.0324777	23.2379	0.0291766	33.1498	0.00269682	3.70778	0.0122371	13.4728		0	0	51.8906	5.11037	0	0
MM171A02238	MT143932	MM1_contig02238	5414	16		1	3	3		0	1	0	0		1	1	Asfarviridae		0		Cellular organism	0.000805147		1.32551	100	1.6988	100	0.904017	99.2427	0.667353	99.5198	0.297437	93.2582	0.320493	95.881		0	0	22.4049	3.38252	0	0
MM171A02250	MT143931	MM1_contig02250	5379	12		3	3	3		3	0	0	0		3	2	Myoviridae		1		no host predicted			1.59295	99.9814	1.96991	99.9814	0.00668512	3.95984	0	0	0.00273137	2.73285	0	0		0	0	13.7014	2.36636	0	0
MM171A02262	MT143930	MM1_contig02262	5324	12		3	3	3		3	0	0	1		0	0			0		Firmicutes	0.000946554		1.04345	100	1.2172	99.831	0.0136643	9.63561	0.0131509	14.9699	0.00827884	9.24117	0.00626105	9.48535		0	0	6.574	1	0	0
MM171A02268	MT143929	MM1_contig02268	5308	11		0	3	3		0	1	0	0		1	1	Myoviridae		0		no host predicted			1.38775	99.7739	1.44988	99.7551	0.225836	81.2547	0.149755	76.2622	0.0894235	52.6752	0.0563331	45.8553		0	0	59.1748	5.83095	0	0
MM171A02284	MT143928	MM1_contig02284	5268	13		3	3	3		3	0	0	0		3	3	Siphoviridae		0		Cellular organism	0.000922093		3.29368	100	3.96637	100	4.50642	82.9347	3.55123	83.4093	3.41806	80.467	2.74681	80.6948		0	0	23.5383	2.5992	0	0
MM171A02296	MT143927	MM1_contig02296	5249	10		0	3	3		1	0	0	0		0	0			0		no host predicted			2.02787	99.8476	1.38757	99.9619	0.660759	98.6855	0.519733	99.7333	0.169176	85.6925	0.143371	82.9872		4.7438	1	0	0	0	0
MM171A02302	MT143926	MM1_contig02302	5235	17		2	3	3		1	1	0	0		2	2	Siphoviridae		0		Firmicutes	0.000999639		1.18612	100	0.899967	100	0.0515882	30.5826	0.0303758	28.0038	0.00561308	5.00478	0.00509403	5.04298		0	0	12.149	1.18554	0	0
MM171A02306	MT143925	MM1_contig02306	5227	17		3	3	3		5	0	0	1		3	1	Haloviruses		1		no host predicted			1.04906	100	1.54826	99.9617	0.0409597	25.2344	0.0255953	26.6501	0.00421623	5.79682	0.0076527	8.87698		0	0	7.0404	1.69836	0	0
MM171A02317	MT143924	MM1_contig02317	5203	11		4	3	3		4	1	0	0		1	1	Myoviridae		0		no host predicted			0.966196	99.9808	0.946463	99.8655	0.0715052	50.048	0.0365636	39.285	0.0127071	12.8195	0.0140947	17.7398		0	0	19.1236	2.24422	0	0
MM171A02327	MT143923	MM1_contig02327	5182	13		1	3	3		1	0	0	0		2	1	Mimiviridae		0		Cellular organism	0.000917471		2.42879	100	3.162	99.9807	0.00718837	7.79622	0.00976224	11.7136	0.00567047	6.05944	0.00378318	4.01389		10.5944	1.3734	65.1679	4.11963	0	0
MM171A02344	MT143922	MM1_contig02344	5137	10		0	3	3		3	0	0	0		0	0			0		Chloroflexota	0.000950976		1.2576	100	1.37677	100	0.00362572	3.07573	0.00496069	7.76718	0	0	0	0		0	0	6.0152	2.85113	0	0
MM171A02357	MT143921	MM1_contig02357	5102	10		3	3	3		1	2	0	0		2	2	Myoviridae		0		no host predicted			7.79139	100	8.5633	100	0.599286	98.138	0.370574	99.2944	0.343354	96.5308	0.32502	99.4708		0	0	20.3646	1.923	0	0
MM171A02369	MT143920	MM1_contig02369	5077	10		0	3	3		1	0	0	0		0	0			0		no host predicted			1.691	99.9803	1.79094	99.9803	0.271162	81.0518	0.235386	88.4184	0.117001	67.1263	0.124683	74.9458		0	0	56.7855	3.57509	0	0
MM171A02419	MT143919	MM1_contig02419	4950	10		0	3	3		4	0	0	0		0	0			0		no host predicted			1.13129	100	0.946115	100	1.09497	100	0.812967	100	0.450024	97.5354	0.614634	99.8384		0	0	6.4848	1.17758	0	0
MM171A02421	MT143918	MM1_contig02421	4949	11		3	3			3	1	0	0		1	1	Myoviridae		1		Bacteria	0.000988001		38.0214	100	38.3667	100	10.5752	99.9596	8.95321	99.9596	8.77649	100	7.86159	100		0	0	70.5799	15.4005	4.8091	10.5125
MM171A02433	MT143917	MM1_contig02433	4929	10		3	3	3		3	1	0	0		2	2	Siphoviridae		0		no host predicted			1.97506	99.9594	2.09771	99.7565	0.0264507	22.9053	0.011607	14.3031	0.00447116	4.15906	0.00270514	3.28667		0	0	62.0004	4.25949	0	0
MM171A02435	MT143916	MM1_contig02435	4919	10		0	2	2		0	0	0	0		0	0			0		no host predicted			1.0249	100	0.833163	99.939	0.186075	69.6483	0.161148	90.5875	0.0716395	51.3722	0.0418807	41.6141		0	0	2.5005	1	0	0
MM171A02438	MT143915	MM1_contig02438	4908	12		2	3	3		0	2	0	0		1	1	Siphoviridae		0		no host predicted			1.84251	99.9796	2.02577	99.9389	1.03152	99.6333	0.784838	99.8574	0.414158	99.1035	0.387548	98.8794		0	0	2.5469	1	0	0
MM171A02446	MT143914	MM1_contig02446	4868	13		2	3	3		4	0	0	0		2	1	Podoviridae		0		no host predicted			1.49384	100	2.21178	98.9729	3.02741	99.4454	2.45694	99.3426	0.934527	99.3426	0.873873	98.9523		0	0	33.2786	2.23765	0	0
MM171A02499	MT143913	MM1_contig02499	4780	12		2	3	3		2	0	0	0		1	1	Siphoviridae		0		no host predicted			1.42936	100	2.42115	99.9791	3.14047	99.9791	2.24782	100	1.0813	98.3054	0.77616	99.0167		0	0	10.1255	2.08058	0	0
MM171A02529	MT143912	MM1_contig02529	4725	13		1	3	3		2	0	0	0		1	1	Myoviridae		0		no host predicted			1.29536	99.619	0.989663	99.4497	0.0429307	30.0952	0.0389675	32.5291	0.00932839	12.5079	0.0141097	18.2434		5.164	1	10.1587	1.575	0	0
MM171A02554	MT143911	MM1_contig02554	4691	12		1	3	3		1	0	0	0		1	1	Siphoviridae		0		no host predicted			1.40804	100	1.75654	100	2.0513	99.9574	1.64416	99.936	0.642417	99.8721	0.626322	99.8081		0	0	2.7286	2.9219	0	0
MM171A02629	MT143910	MM1_contig02629	4552	13		4	3	3		5	0	0	0		2	1	Myoviridae		1		Bacteria	0.000833479		1.20515	99.9561	1.64225	100	0.0877473	50.4394	0.0710863	61.797	0.206553	76.1863	0.179405	85.7206		0	0	12.4341	2.87102	0	0
MM171A02658	MT143909	MM1_contig02658	4494	12		1	3	3		1	0	0	0		1	1	Polyomaviridae		0		no host predicted			1.1234	99.9777	1.31707	100	1.80923	93.9252	1.24661	99.7107	0.555796	89.5416	0.534849	85.1802		0	0	2.8037	1	0	0
MM171A02761	MT143908	MM1_contig02761	4355	11		5				5	0	0	0		5	3	Siphoviridae		1		no host predicted			0.904208	99.977	0.861573	99.9541	0.276843	85.3042	0.213216	87.3249	0.10941	68.3812	0.051806	27.1871		0	0	14.9483	1.47927	0	0
MM171A02953	MT143907	MM1_contig02953	4095	11		2	3	3		2	0	0	0		1	1	Siphoviridae		0		no host predicted			2.12159	100	2.52729	99.5849	0.00909652	6.98413	0.00933451	12.4298	0.00882747	9.59707	0.00325604	4.93284		0	0	13.4799	5.23729	0	0
MM171A02959	MT143906	MM1_contig02959	4079	11		3	3	3		2	1	0	0		2	1	Myoviridae		0		no host predicted			1.08937	100	1.02793	98.9949	0.0615518	39.2988	0.035907	38.8576	0.00898698	8.72763	0.011441	13.6063		0	0	28.5609	3.21288	0	0
MM171A03038	MT143905	MM1_contig03038	3974	12		1	3	3		0	1	0	0		0	0			0		no host predicted			0.758853	100	1.05563	99.5471	0.0513917	30.4731	0.036713	35.38	0.0274902	23.7544	0.016477	16.2557		0	0	4.9321	1.2857	0	0
MM171A03079	MT143904	MM1_contig03079	3914	10		0	3	3		2	0	0	0		0	0			0		no host predicted			1.61037	99.9745	1.47179	100	0.17317	23.1221	0.17376	37.1998	0.170685	30.6336	0.117445	17.5779		0	0	0	0	0	0
MM171A03179	MT143903	MM1_contig03179	3792	14		1	3	3		1	0	0	0		0	0			0		no host predicted			1.27634	99.9209	1.43507	99.2089	0.115084	58.2542	0.105844	66.9831	0.0193343	22.231	0.0439008	44.9103		6.9884	1.89812	50.0791	2.55925	7.6741	5.99308
MM171A03190	MT143902	MM1_contig03190	3778	10		3	3	3		1	1	0	0		2	1	Herelleviridae		1		no host predicted			1.02188	100	1.22575	99.8412	1.3153	98.4913	1.05546	99.6824	0.412954	93.3298	0.284543	98.2001		0	0	16.5167	2.33493	0	0
MM171A03266	MT143901	MM1_contig03266	3694	12		0	3	3		1	0	0	0		0	0			1		no host predicted			4.48131	100	3.93476	100	0.296654	93.0428	0.291018	94.288	0.129263	80.4548	0.0827511	74.9323		0	0	3.5734	1.83332	0	0
MM171A03406	MT143900	MM1_contig03406	3542	10		1	3	3		1	0	0	0		1	1	Myoviridae		0		no host predicted			0.833827	100	1.15569	100	0.0472732	34.472	0.0340673	36.9848	0.0124234	12.6765	0.0150204	15.048		0	0	13.2693	2.89788	0	0
MM171A03450	MT143899	MM1_contig03450	3507	10		3	3	3		4	0	0	0		2	2	Myoviridae		0		no host predicted			1.35287	100	1.44476	100	1.51638	98.2036	1.20303	99.8289	0.600328	97.9184	0.390232	96.7494		0	0	23.6099	2.87681	0	0
MM171A03480	MT143898	MM1_contig03480	3477	10		1	3	3		1	0	0	0		1	1	Siphoviridae		0		no host predicted			1.22777	100	1.63143	100	0.210421	58.8438	0.156994	70.8082	0.0674831	40.1208	0.0459986	22.9221		0	0	42.0765	2.89884	0	0
MM171A05193	MT143897	MM1_contig05193	2410	10		0	3	3		1	1	0	0		1	1	Myoviridae		1		no host predicted			1.32083	100	1.1847	100	0.0231848	16.5145	0	0	0.0213372	21.3278	0	0		10.2075	1	40	4.90042	0	0
MM171B00096	MT143896	MM2_contig00096	61604	82		36	1	2		51	0	0	2		37	19	Podoviridae		1		Actinobacteriota	0.000695391		2.10412	99.9968	1.73139	99.9854	0.00150919	1.16226	0.00147184	1.995	0.00257114	0.574638	0.00329718	2.36348		0	0	0	0	0	0
MM171B00120	MT143895	MM2_contig00120	53860	86		73	2	2		75	0	0	2		57	38	Siphoviridae		3		Gammaproteobacteria	0.00044091		75.8771	100	79.5691	100	0.142326	68.9046	0.175881	87.7961	0.0931242	60.0483	0.108345	70.2098		0	0	0	0	0	0
MM171B00143	MT143894	MM2_contig00143	45364	75		68	2	2		69	0	0	2		61	26	Siphoviridae		8		Gammaproteobacteria	0.000485198		16.6197	100	14.8551	100	0.022242	14.5754	0.0269694	24.9625	0.05467	24.9713	0.0548694	28.4344		0	0	0	0	0	0
MM171B00144	MT143893	MM2_contig00144	43525	68		26	2	2		25	0	2	1		14	5	Podoviridae		2		Bacteria	0.000908639		29.5056	100	30.5015	100	0.107432	59.7909	0.0909004	62.1918	1.00942	95.9334	0.723828	91.9977		0.3929	1.4561	86.4997	14.4016	0	0
MM171B00154	MT143892	MM2_contig00154	41897	72		53	2	2		56	0	0	1		41	24	Siphoviridae		8		Gammaproteobacteria	0.000543111		8.96467	100	8.94588	100	0.0145527	7.83588	0.0161567	12.5069	0.0123064	10.1988	0.0160019	13.1441		0	0	0	0	0	0
MM171B00165	MT143891	MM2_contig00165	52269	65		24	2	2		24	0	1	3		11	6	Myoviridae		5		Gammaproteobacteria	0.000992834		1.61268	99.9656	1.35064	99.977	0.0716086	46.299	0.0807568	67.3688	0.0259954	26.1149	0.0301458	32.0171		0	0	0	0	0	0
MM171B00172	MT143890	MM2_contig00172	51012	66		62	2	2		63	0	1	0		33	17	Siphoviridae		0		Gammaproteobacteria	0.000455873		3.79836	100	3.8692	100	0.067741	36.4561	0.0720991	23.8983	0.0422762	33.2138	0.0360362	15.1435		0	0	0	0	0	0
MM171B00210	MT143889	MM2_contig00210	41592	69		13	2	2		12	4	0	0		9	6	Siphoviridae		2		Archaea	0.000662843		4.26852	100	3.66485	100	0.292343	91.2796	0.268588	96.4056	0.098581	67.3399	0.0732129	60.1245		0	0	7.5664	1.89608	0	0
MM171B00216	MT143888	MM2_contig00216	39892	62	circular	29	2	2		28	3	0	0		23	15	Siphoviridae		2		Bacteria	0.000928671		2.17472	100	2.1208	99.9875	0.0514806	30.3996	0.0430832	38.2533	0.020079	14.8802	0.0162991	15.1033		0	0	2.1709	1.7344	0	0
MM171B00223	MT143887	MM2_contig00223	39037	66		20	2	2		26	0	0	0		18	8	Myoviridae		2		no host predicted			3.32628	100	3.53377	100	0.0015678	1.34232	0.00677954	7.93862	0.0169204	15.9695	0.00941515	11.0229		0	0	22.6375	2.18151	0	0
MM171B00229	MT143886	MM2_contig00229	37581	39		11	2	2		9	5	1	1		8	3	Siphoviridae		1		Thermoplasmatota	0.000653534		8.90207	100	9.28739	100	0.0116384	9.0285	0.0124021	15.3588	0.00704092	6.53788	0.0056433	7.66079		0.6679	1	18.5679	1.65004	0	0
MM171B00233	MT143885	MM2_contig00233	37227	24		16	2	3		12	2	2	0		11	4	Podoviridae		0		Firmicutes	0.000929456		1.79211	99.9919	2.35621	100	0.00320413	3.05423	0.00456087	5.69479	0.0054921	4.56389	0.0021789	3.23421		0	0	25.6346	2.51892	0	0
MM171B00234	MT143884	MM2_contig00234	37044	61		16	3	3		14	4	0	0		8	3	Myoviridae		1		Cellular organism	0.000734997		4.23218	100	3.77835	99.9973	0.252568	88.8592	0.247425	93.7372	0.075648	57.4263	0.0644263	57.8393		0	0	11.7077	3.53839	0	0
MM171B00243	MT143883	MM2_contig00243	36161	53		20	3	3		17	2	1	0		8	3	Siphoviridae		3		Bacteria	0.00062112		1.55225	100	1.60068	100	0.10549	60.5514	0.0922025	69.9428	0.0373406	33.6053	0.0380102	38.2926		0	0	10.7326	4.68254	0	0
MM171B00292	MT143882	MM2_contig00292	30193	47		11	3	3		3	7	0	0		6	2	Myoviridae		2		no host predicted			2.4863	99.9967	2.71977	100	0.030052	24.3997	0.0304681	32.9414	0.0116657	13.2315	0.0101279	11.7544		0	0	1.7554	1.16224	0	0
MM171B00326	MT143881	MM2_contig00326	27427	34		16	2	2		17	1	0	2		8	5	Siphoviridae		0		Firmicutes	0.000737689		1.09949	100	1.30181	99.9891	0.0164805	13.206	0.00770252	9.60368	0.00682842	6.74882	0.00281996	4.45911		0	0	11.558	4.54983	0	0
MM171B00332	MT143880	MM2_contig00332	26868	28		15	2	2		16	3	0	0		12	4	Myoviridae		1		no host predicted			30.3185	100	33.7862	100	6.5367	99.4566	5.23115	99.6427	5.02608	99.5943	4.10179	99.4529		0	0	79.764	13.9196	1.485	3.68182
MM171B00346	MT143879	MM2_contig00346	25032	49		12	3	3		6	9	0	0		6	4	Siphoviridae		1		Archaea	0.000777347		20.2486	100	19.1996	100	0.509211	98.8734	0.447821	99.7883	0.157048	85.4426	0.191713	92.1021		0	0	23.7736	2.63031	0	0
MM171B00386	MT143878	MM2_contig00386	22616	25		7	2	2		7	1	0	0		4	3	Siphoviridae		0		Cellular organism	0.000709276		2.5786	99.9823	2.66468	99.8408	0.0333003	25.6809	0.027156	28.2278	0.00989284	9.44906	0.00556061	5.66855		0	0	2.6707	1.21852	0	0
MM171B00403	MT143877	MM2_contig00403	21743	29		12	3	3		12	0	0	0		3	2	Myoviridae		0		Bacteria	0.000656528		2.38442	99.9816	2.38311	99.9954	0.0606064	38.256	0.0459032	41.6594	0.0217571	21.9841	0.0324898	31.578		0	0	13.8113	1.92575	0	0
MM171B00424	MT143876	MM2_contig00424	20697	19		9	2	2		9	7	0	1		14	8	Siphoviridae		1		Firmicutes	0.000923778		1.23609	99.9952	1.86642	99.9952	0.0318895	15.0022	0.027792	22.868	0.0145371	13.0019	0.0100641	10.8905		0	0	1.1982	1	0	0
MM171B00429	MT143875	MM2_contig00429	20625	33		8	2	2		6	3	0	1		7	3	Siphoviridae		1		Bacteria	0.000737362		2.11531	100	2.0336	100	0.000876486	0.494545	0.00311045	4	0.00146922	1.12485	0.000627471	0.513939		3.1224	1.56213	14.0218	1.54945	0	0
MM171B00430	MT143874	MM2_contig00430	20605	31		12	3	3		12	1	0	0		4	2	Siphoviridae		1		Bacteria	0.000926917		2.80039	99.9951	2.84733	100	3.3803	100	2.98338	100	1.09351	99.2089	0.972207	99.9951		0.5969	1	8.0466	2.69723	0	0
MM171B00441	MT143873	MM2_contig00441	20242	28		11	3	3		10	1	0	0		9	6	Siphoviridae		2		Actinobacteriota	0.000971888		1.53187	100	1.32131	100	0.0784808	53.3692	0.0823353	69.1434	0.0282214	27.5417	0.0325131	34.3494		0	0	0	0	0	0
MM171B00466	MT143872	MM2_contig00466	19257	27		9	2	2		5	7	0	0		5	3	Siphoviridae		3		no host predicted			1.40144	99.974	1.37273	100	0.0256161	19.2969	0.0109108	13.5847	0.00799591	8.22039	0.0100021	11.2375		4.7307	1.37324	35.1301	3.37014	0	0
MM171B00494	MT143871	MM2_contig00494	18372	32		7	2	2		8	0	0	0		5	5	Siphoviridae		1		Firmicutes	0.000833586		1.72199	99.9184	2.85107	100	3.46655	100	2.60523	100	1.19314	99.9728	0.903571	99.7877		0	0	8.1592	1.81119	0	0
MM171B00501	MT143870	MM2_contig00501	18203	25		13	3	3		6	1	0	0		4	1	Herelleviridae		2		Bacteria	0.000940901		0.916314	99.7308	1.10112	99.9231	0.0418443	33.5659	0.041229	42.2238	0.0145244	15.9919	0.0219459	28.0174		0	0	9.5753	3.69595	0	0
MM171B00502	MT143869	MM2_contig00502	18125	32		9	2	3		10	1	1	0		10	6	Siphoviridae		1		no host predicted			1.91231	100	2.15744	100	0.0244892	19.6028	0.0320936	33.5614	0.00891264	9.20276	0.00952336	10.9683		2.0138	2.04931	55.5641	4.76001	0	0
MM171B00508	MT143868	MM2_contig00508	17921	22		10	3	3		8	9	0	0		7	3	Myoviridae		0		Crenarchaeota	0.000983371		3.92036	99.9609	4.4634	100	0.0170453	14.2793	0.0110168	13.9501	0.00409513	4.8658	0.004803	5.50193		42.1796	1.49279	63.5456	3.26089	8.6212	7.11194
MM171B00512	MT143867	MM2_contig00512	17835	28		10	2	2		13	0	0	0		9	6	Siphoviridae		0		no host predicted			1.51401	100	1.5996	100	0.0129969	11.3821	0.0110557	10.827	0.00700215	4.78834	0.00821257	8.92066		0	0	8.8422	3.61507	0	0
MM171B00522	MT143866	MM2_contig00522	17564	37		5	3	3		2	3	0	0		2	2	Siphoviridae		1		Cellular organism	0.000695479		3.21701	100	3.81911	100	0.00844132	6.46777	0.00760273	11.0225	0.00543721	4.94193	0.00683228	8.20428		37.258	1.44346	68.6632	2.45862	8.6142	3.67218
MM171B00538	MT143865	MM2_contig00538	16898	34		6	3	3		4	4	0	1		4	1	Bicaudaviridae		1		no host predicted			2.4925	100	2.45821	100	0.0351506	25.358	0.0285746	31.7434	0.00955983	9.19635	0.0121055	12.7293		0	0	1.0889	1.34778	0	0
MM171B00540	MT143864	MM2_contig00540	16757	25		11	3	3		10	1	0	0		7	4	Myoviridae		1		Firmicutes	0.000989922		1.98981	100	2.19287	100	0.0205569	15.2235	0.0121584	14.1791	0.00175354	1.51578	0.00477422	5.37089		4.5115	1.00002	36.2774	5.14245	0	0
MM171B00542	MT143863	MM2_contig00542	16713	32		10	3	3		12	1	0	0		1	1	Ackermannviridae		0		Chloroflexota	0.000695709		1.74372	100	1.63922	100	0.11383	63.316	0.080589	62.7176	0.0302937	28.8099	0.0374768	39.5082		0	0	5.4269	6.31976	0	0
MM171B00543	MT143862	MM2_contig00543	16708	18		8	3	3		6	4	0	0		1	1	Siphoviridae		0		Cellular organism	0.000907265		1.48569	99.7546	1.97641	99.994	0.0940358	54.5068	0.060744	47.3486	0.0262587	21.8817	0.0282632	28.0165		0	0	2.6155	2.52632	1.7118	70.9981
MM171B00549	MT143861	MM2_contig00549	16639	25		5	3	3		2	6	0	0		4	3	Siphoviridae		1		Cellular organism	0.000910454		130.316	100	123.993	100	0.688082	97.9626	0.626911	99.5252	0.25638	89.1039	0.276992	94.1944		0	0	75.6716	7.13724	0	0
MM171B00553	MT143860	MM2_contig00553	16562	33		9	3	3		10	0	0	0		7	3	Siphoviridae		1		Firmicutes	0.000845223		1.55731	99.994	2.11787	100	0.00955883	8.88782	0.00611273	7.68627	0.00665324	6.04999	0.00402536	3.73747		0	0	38.2079	3.24274	1.2136	13.1047
MM171B00554	MT143859	MM2_contig00554	16544	14		7	3	3		1	8	0	0		2	2	Myoviridae		0		Cellular organism	0.000707061		8.57409	99.9819	8.74689	100	0.204431	79.3823	0.16719	88.2435	0.619098	99.7159	0.632266	99.317		0	0	6.9451	1.2933	0	0
MM171B00578	MT143858	MM2_contig00578	15947	23		4	3	3		3	1	1	1		3	1	Myoviridae		0		no host predicted			3.51785	100	3.35941	99.9937	0.00700765	6.23315	0.00398703	4.67173	0.000921318	1.2667	0.00376252	4.97272		0	0	15.8839	2.39557	0	0
MM171B00579	MT143857	MM2_contig00579	15895	18		12	2	2		6	6	0	2		13	4	Siphoviridae		1		Firmicutes	0.000813976		1.86629	99.9056	2.99649	100	0.0386275	25.983	0.0375843	39.6791	0.0160888	15.5898	0.0145429	15.3948		0	0	0	0	0	0
MM171B00585	MT143856	MM2_contig00585	15787	26		13	3	3		7	0	1	0		4	3	Siphoviridae		1		Chloroflexota	0.000971294		1.59431	99.7023	1.62977	99.9937	0.104831	58.8649	0.0789311	65.725	0.0330243	32.5901	0.0311705	33.3692		0	0	9.6282	5.43025	0	0
MM171B00591	MT143855	MM2_contig00591	15662	32		6	3	3		5	2	0	0		7	6	Siphoviridae		1		no host predicted			4.11895	100	4.84932	100	0.0112973	8.88775	0.00974628	11.9014	0.00703561	6.85098	0.00628805	6.61474		31.503	1.44994	73.7773	4.6945	4.5141	3.15135
MM171B00596	MT143854	MM2_contig00596	15500	18		12				8	4	0	0		5	2	Phycodnaviridae		0		no host predicted			2.19338	99.8774	2.47931	99.9742	0.0143956	9.9871	0.00822038	10.471	0.00379154	4.17419	0.0055617	6.04516		7.7935	1.65729	58.5935	3.55957	0	0
MM171B00601	MT143853	MM2_contig00601	15435	25		8	3	3		9	1	0	0		1	1	Poxviridae		0		Bacteria	0.000658141		3.06394	100	3.07762	100	0.102239	58.7949	0.100151	70.4503	0.0408836	34.1237	0.033237	33.9359		0	0	17.1688	2.56906	0	0
MM171B00623	MT143852	MM2_contig00623	15177	34		5	3	3		5	1	0	1		5	3	Myoviridae		2		Bacteria	0.000882087		6.64684	100	6.7703	100	0.00490264	4.30915	0.00671625	8.82256	0.0115831	12.341	0.00219635	3.3274		0	0	12.3345	2.33012	0	0
MM171B00657	MT143851	MM2_contig00657	14372	20		3	3	3		1	4	0	1		4	2	Siphoviridae		0		Bacteroidota	0.00066954		1.26984	99.993	1.61655	99.993	0.148602	74.0746	0.115318	77.0317	0.0571718	44.2666	0.0388276	36.1675		0	0	0	0	0	0
MM171B00661	MT143850	MM2_contig00661	14330	22		15	3	3		22	0	0	0		4	1	Herelleviridae		0		Bacteria	0.00069107		4.35686	100	4.45466	99.9651	0.00519889	1.1933	0.010573	8.75087	0.0520353	2.28193	0.0401529	4.57781		0	0	0	0	0	0
MM171B00685	MT143849	MM2_contig00685	13977	26		6	3	3		5	2	0	0		2	2	Siphoviridae		0		Chloroflexota	0.000747797		1.89447	100	2.15129	100	0.243336	86.8713	0.212829	86.0199	0.104477	68.8417	0.0980886	66.6309		0	0	54.9617	3.44806	0	0
MM171B00686	MT143848	MM2_contig00686	13975	20		8	3	3		7	3	0	0		2	2	Myoviridae		0		Cellular organism	0.000909323		1.95041	100	2.55924	100	0.169034	69.9678	0.153574	87.1199	0.068747	49.4383	0.0389671	40.4508		0	0	19.0841	2.20772	0	0
MM171B00688	MT143847	MM2_contig00688	13946	30		3	3	3		2	2	0	0		1	1	Bicaudaviridae		0		no host predicted			2.8114	100	2.50361	100	0.232373	86.0462	0.197607	85.7665	0.0745644	51.7711	0.0544827	41.5746		0	0	8.9058	9.29386	0	0
MM171B00703	MT143846	MM2_contig00703	13665	15		10	2	2		10	1	1	0		6	3	Siphoviridae		3		no host predicted			1.03518	100	1.29758	99.9854	0.00136295	1.47823	0	0	0.00107515	0.75375	0	0		1.5368	6.40467	10.2671	2.17748	0	0
MM171B00719	MT143845	MM2_contig00719	13393	20		6	3	3		3	3	0	0		0	0			0		Cellular organism	0.000670007		7.0473	100	7.13319	100	0.00973466	6.47353	0.0085434	9.15404	0.00329106	3.80796	0.00497786	6.15247		3.7408	1	26.1405	7.28307	0	0
MM171B00734	MT143844	MM2_contig00734	13029	15		10				10	0	0	0		1	1	Ascoviridae		0		Alphaproteobacteria	0.000580111		1.29804	100	1.21827	100	0.0813407	47.5248	0.0979148	73.7892	0.0157871	14.6826	0.00919015	11.4667		0	0	0	0	0	0
MM171B00756	MT143843	MM2_contig00756	12736	15		1	3	3		5	0	0	0		1	1	Tectiviridae		0		Desulfobacterota	0.000891934		1.77299	99.9529	1.60974	100	1.19423	99.7959	0.9608	99.8744	11.8232	100	9.35969	100		0	0	20.5088	6.75843	0	0
MM171B00768	MT143842	MM2_contig00768	12561	13		3	3	3		0	5	0	0		2	1	Haloviruses		1		Crenarchaeota	0.000983197		4.22917	99.992	4.07941	99.9841	0.061535	42.9743	0.055675	53.2044	0.027412	24.7592	0.0270001	30.9291		0	0	26.1046	2.75816	0	0
MM171B00773	MT143841	MM2_contig00773	12470	19		5	3	6		5	0	0	0		4	1	Herelleviridae		1		Bacteria	0.00075839		3.04338	99.992	3.27682	99.992	6.4724	93.2237	5.21179	95.9423	4.06637	94.186	3.40034	94.2903		0	0	40.7137	7.04609	0	0
MM171B00778	MT143840	MM2_contig00778	12382	15		6	2	2		6	0	0	0		5	3	Siphoviridae		0		Firmicutes	0.000889004		2.68023	100	3.35783	99.9112	0.437725	91.3423	0.345859	95.8569	0.138589	71.8058	0.12636	69.9241		0	0	1.2518	1.62582	0	0
MM171B00786	MT143839	MM2_contig00786	12333	18		10				10	0	0	0		6	2	Phycodnaviridae		0		Patescibacteria	0.000540316		0.875923	100	1.08658	100	0.00675095	5.62718	0.00154968	2.45682	0.00238261	2.58656	0.00108114	1.50004		0	0	17.068	2.91307	0	0
MM171B00803	MT143838	MM2_contig00803	12052	19		13	2	2		13	2	0	0		11	7	Myoviridae		2		no host predicted			1.10659	99.6515	1.44177	100	0.00309075	2.25689	0.00105723	1.28609	0	0	0.00213054	1.77564		0	0	28.767	3.21921	0	0
MM171B00812	MT143837	MM2_contig00812	11891	19		8	3	3		3	6	0	0		4	1	Baculoviridae		1		Cellular organism	0.000882789		3.68464	100	4.40768	100	0.0164463	12.7828	0.0186934	19.1573	0.00741346	8.42654	0.0162425	13.7163		35.8927	1.26429	70.8183	3.01532	4.2385	1
MM171B00822	MT143836	MM2_contig00822	11820	14	circular	4	3	3		6	0	0	0		2	1	Podoviridae		1		Bacteria	0.000859564		4.41005	100	4.30596	100	0.0141738	10.5838	0.0118576	15.203	0.00366745	3.18105	0.00225608	2.90186		0	0	0	0	0	0
MM171B00824	MT143835	MM2_contig00824	11774	12		8	2			8	0	0	0		5	4	Siphoviridae		3		no host predicted			3.57583	100	3.43253	100	3.90826	100	3.57632	100	1.29193	100	1.16424	99.9915		0	0	3.6097	1.08704	0	0
MM171B00830	MT143834	MM2_contig00830	11736	15		10				10	0	0	1		7	4	Myoviridae		0		Firmicutes	0.000952982		2.42222	99.983	3.56807	100	0.253662	62.4489	0.237356	60.455	0.109417	49.165	0.0777686	44.1888		0	0	23.1936	5.30786	0	0
MM171B00834	MT143833	MM2_contig00834	11693	16		16	2	2		16	0	0	0		9	6	Inoviridae		2		Bacteria	0.000790981		2.6877	99.8461	2.62421	99.7092	0.0190352	14.0255	0.0119864	15.6333	0	0	0.00621524	6.68776		0	0	0	0	0	0
MM171B00841	MT143832	MM2_contig00841	11587	11		6	2	2		5	0	0	3		7	6	Podoviridae		0		Patescibacteria	0.000936832		1.70363	99.9051	1.97767	99.9482	3.34718	99.931	2.77744	99.9568	1.64877	99.9655	1.3407	99.7238		0	0	30.2235	4.96174	0	0
MM171B00843	MT143831	MM2_contig00843	11548	13		8				1	7	0	0		1	1	Pandoravirus		0		Cellular organism	0.000587708		12.0628	100	13.0992	100	1.05581	99.6536	0.849879	99.0994	0.839839	98.831	0.878275	99.5757		0	0	13.7426	2.48835	0	0
MM171B00856	MT143830	MM2_contig00856	11418	23		12	3	3		11	1	1	0		5	2	Myoviridae		0		Chloroflexota	0.000796426		2.35126	100	2.3689	100	0.0430251	30.8986	0.0485038	41.5134	0.0134791	13.3736	0.0227253	25.7488		0	0	9.1347	3.35378	0	0
MM171B00869	MT143829	MM2_contig00869	11343	17		2	3	3		7	0	0	0		1	1	Siphoviridae		1		Cellular organism	0.000903098		4.49021	99.9383	6.04012	100	0.712852	99.6385	0.569922	100	0.546654	94.1285	0.449526	96.2444		0	0	27.4178	2.71929	0	0
MM171B00876	MT143828	MM2_contig00876	11296	14		6	3	3		7	0	0	2		6	3	Myoviridae		0		Firmicutes	0.000989137		2.50928	100	3.35553	100	0.440489	97.5212	0.345192	98.0258	0.146762	75.8676	0.111721	76.1597		0	0	5.1434	1.29088	0	0
MM171B00878	MT143827	MM2_contig00878	11289	20		1	2	2		2	0	0	1		2	1	Myoviridae		0		no host predicted			1.27263	99.7608	1.25347	100	2.26254	100	1.73344	99.9823	0.729393	99.7431	0.650701	99.9734		0	0	12.8266	2.15954	0	0
MM171B00879	MT143826	MM2_contig00879	11264	14		4	3	3		3	0	1	0		1	1	Myoviridae		0		no host predicted			5.00259	99.8402	5.20501	99.9645	0.213024	84.7035	0.18339	87.0028	0.0710742	50.657	0.0590696	48.3043		16.7702	2.11965	60.1918	4.20073	0	0
MM171B00889	MT143825	MM2_contig00889	11153	28		3	3	3		2	1	0	0		1	1	Siphoviridae		0		Cellular organism	0.000865187		3.91025	100	3.86356	100	0.00250498	2.10706	0.00285606	4.28584	0	0	0.00418431	4.18721		1.1297	1	3.7389	2.07914	0	0
MM171B00902	MT143824	MM2_contig00902	11015	12		3	1	1		2	0	0	7		9	9	Siphoviridae		0		Firmicutes	0.000843783		1.57123	99.3827	2.17957	100	0.0490357	34.0536	0.024807	23.3318	0.0113376	11.4753	0.0102892	10.5765		0	0	1.1348	1	0	0
MM171B00920	MT143823	MM2_contig00920	10850	20		10				6	4	1	2		11	6	Siphoviridae		1		no host predicted			1.59819	100	1.7638	99.9816	0.0633782	27.7051	0.0579319	32.4793	0.0148752	12.765	0.0159757	20.2765		0	0	24.5806	2.74729	0	0
MM171B00931	MT143822	MM2_contig00931	10713	26		8	3	3		9	0	0	0		3	2	Siphoviridae		1		Cellular organism	0.000769852		1.32882	100	1.81579	100	0.00260779	2.59498	0.00534622	6.40344	0.00685719	8.28899	0.0024646	2.4923		0	0	9.4371	1.95451	0	0
MM171B00933	MT143821	MM2_contig00933	10701	20		9	3	3		11	0	0	0		0	0			0		Chloroflexota	0.000923529		1.48652	100	1.45306	100	0.102173	56.6302	0.0824581	67.7226	0.0253457	25.2219	0.0441472	45.2388		0	0	5.4481	1.49571	2.3082	1
MM171B00952	MT143820	MM2_contig00952	10618	11		1	2	2		2	0	0	0		3	2	Siphoviridae		0		Cellular organism	0.000803548		0.795927	99.2466	0.897294	99.7175	0.00175408	1.90243	0	0	0	0	0.00125573	1.90243		0	0	2.3733	1	0	0
MM171B00956	MT143819	MM2_contig00956	10585	23		4	3	3		3	0	0	0		2	1	Myoviridae		1		no host predicted			2.36015	99.8016	2.91362	99.5843	0.00967768	7.64289	0.00475537	5.80066	0.00410909	4.66698	0.00251932	3.81672		0	0	9.0411	4.70532	1.1904	1
MM171B00960	MT143818	MM2_contig00960	10552	13		8	1	2		8	0	0	0		7	3	Siphoviridae		2		Cellular organism	0.000733466		1.45455	100	1.71407	100	2.14765	99.9905	1.63515	100	0.645739	97.8677	0.644941	99.7726		0	0	0	0	0	0
MM171B00974	MT143817	MM2_contig00974	10426	15		1	3	3		1	1	0	0		3	2	Siphoviridae		0		Cellular organism	0.000970186		3.93079	99.9712	3.9328	99.9808	0.00535924	4.38327	0.0103878	12.1044	0.00422757	5.12181	0.00383664	5.15059		0	0	7.2415	2.78676	0	0
MM171B00984	MT143816	MM2_contig00984	10361	21		6	3	3		7	2	0	0		4	3	Myoviridae		2		Bacteria	0.000794064		29.7018	100	31.346	100	8.56893	100	6.96062	99.8842	6.94841	99.8842	6.08199	100		0	0	78.2936	11.307	2.4998	10.6137
MM171B01002	MT143815	MM2_contig01002	10174	12		2	3	3		3	0	0	0		0	0			0		no host predicted			2.43898	100	2.32004	100	0.737374	99.1744	0.664447	99.9705	0.297777	91.6454	0.265329	89.945		14.3798	1.11825	31.7083	1.92963	0	0
MM171B01004	MT143814	MM2_contig01004	10169	20		7	2	3		4	6	0	0		8	5	Siphoviridae		0		no host predicted			1.34987	99.9902	1.52472	99.6263	2.02747	99.7935	1.63139	99.7443	0.701703	98.6921	0.56383	98.8101		0	0	0	0	0	0
MM171B01032	MT143813	MM2_contig01032	9964	12		6				4	2	0	0		1	1	Siphoviridae		0		Firmicutes	0.000902159		1.15018	99.4079	1.61633	99.7491	0.143645	68.9081	0.0568604	52.0173	0.0376005	26.6058	0.0214109	25.4215		0	0	4.446	2.23702	0	0
MM171B01050	MT143812	MM2_contig01050	9891	29		7	3	3		11	0	0	1		6	4	Siphoviridae		2		Chloroflexota	0.000891476		1.31168	100	1.57786	100	0.00282456	1.82995	0.0019323	3.06339	0.00519893	5.08543	0.00337017	4.22606		0	0	3.2656	1.5418	0	0
MM171B01052	MT143811	MM2_contig01052	9889	14		7	2			8	0	0	0		9	8	Myoviridae		1		no host predicted			1.34995	100	1.24024	100	0.0188341	17.4032	0.0225033	26.4941	0.00367749	4.86399	0.00672825	8.92911		0	0	3.1045	2.03907	0	0
MM171B01053	MT143810	MM2_contig01053	9882	16		3				1	2	0	0		1	1	Podoviridae		1		Firmicutes	0.000995894		3.43079	100	4.09604	100	2.52568	99.8786	1.85365	100	1.07159	100	1.026	98.9273		0	0	4.827	2.82807	8.9051	3.14886
MM171B01055	MT143809	MM2_contig01055	9870	17		8				8	0	0	0		9	4	Siphoviridae		0		no host predicted			1.74035	100	1.94198	100	2.12399	75.2989	1.7129	77.4873	1.1194	77.3151	0.878728	77.3556		0	0	41.4995	3.22998	0	0
MM171B01064	MT143808	MM2_contig01064	9783	14		4	3	3		4	0	0	0		4	3	Siphoviridae		0		no host predicted			0.835406	99.9489	1.08102	100	0.0502911	34.9382	0.0325153	36.8701	0.0195161	20.5458	0.0149788	17.4997		0	0	16.222	10.7971	0	0
MM171B01066	MT143807	MM2_contig01066	9767	19		6	3	3		8	0	0	0		5	3	Siphoviridae		1		no host predicted			1.61701	99.9181	2.58834	100	3.41424	100	2.67043	99.9795	1.08912	99.9898	0.909716	99.9693		0	0	17.2315	2.23113	0	0
MM171B01072	MT143806	MM2_contig01072	9738	23		3	3	3		2	1	0	0		3	1	Myoviridae		0		no host predicted			1.30917	99.8562	1.55206	99.9384	1.96713	97.0117	1.53793	99.5276	0.602014	95.1017	0.597305	92.2571		0	0	1.2939	1	0	0
MM171B01081	MT143805	MM2_contig01081	9712	12		5				5	0	0	0		4	3	Myoviridae		0		Chloroflexota	0.000853624		1.02912	99.8147	1.01013	99.8867	0.0507917	36.3262	0.0443721	44.8208	0.0166407	16.9378	0.0267716	28.8303		0	0	8.7418	5.70079	0	0
MM171B01086	MT143804	MM2_contig01086	9647	12		6	3	2		7	0	0	1		3	3	Siphoviridae		1		no host predicted			2.7566	99.9689	2.46205	99.9585	0.877353	99.4506	0.722479	99.0049	0.312317	96.092	0.24969	92.35		9.5366	1.09457	28.1538	2.86856	0	0
MM171B01089	MT143803	MM2_contig01089	9643	18		6	3	3		2	4	0	0		1	1	Spiraviridae		0		Firmicutes	0.000898929		12.8871	100	13.2092	100	0.733622	98.1956	0.603042	95.1156	1.03262	99.6785	1.097	100		0	0	19.2367	2.85877	0	0
MM171B01090	MT143802	MM2_contig01090	9632	13		7				6	1	0	0		1	1	Mimiviridae		0		Crenarchaeota	0.000951188		4.89064	100	4.90755	99.9792	0.00193369	2.09718	0.00595276	6.58223	0.00590511	6.11503	0.00967643	12.4066		0	0	7.9319	1.79842	0	0
MM171B01091	MT143801	MM2_contig01091	9629	20		1	3	3		5	1	0	0		0	0			0		no host predicted			1.5117	99.9896	1.3185	100	0.0937356	22.5257	0.0595396	20.916	0.487722	51.1476	0.485041	63.6515		0	0	4.3826	2.93365	0	0
MM171B01093	MT143800	MM2_contig01093	9612	16		4	3	3		4	1	0	0		5	2	Siphoviridae		0		Bacteria	0.000987592		0.914835	99.7919	1.15903	100	0.0386196	29.3591	0.0341897	36.9122	0.0145211	16.3546	0.00620111	9.22805		0	0	4.5776	1.67955	0	0
MM171B01106	MT143799	MM2_contig01106	9534	13		5		3		5	0	0	1		3	2	Siphoviridae		0		Firmicutes	0.000990233		1.06032	99.8112	1.6494	100	0.0244194	18.0092	0.015369	17.9043	0.00534026	5.77932	0.00909048	10.6776		0	0	11.6845	2.18222	0	0
MM171B01125	MT143798	MM2_contig01125	9404	17		8	2			8	0	0	0		8	4	Siphoviridae		1		Cellular organism	0.000888002		0.933025	100	1.48136	100	0.015815	11.5483	0.0230066	26.3399	0.00781167	7.03956	0.00425362	5.40196		0	0	8.7729	2.64727	0	0
MM171B01126	MT143797	MM2_contig01126	9403	11		4	2			5	0	0	0		5	4	Siphoviridae		1		no host predicted			1.79971	100	1.99382	100	0.0206313	18.4835	0.0181993	23.8966	0.00546878	3.06285	0.0127481	14.6762		0	0	34.8187	3.59285	0	0
MM171B01145	MT143796	MM2_contig01145	9281	18		3	3	3		3	0	1	0		2	1	Pandoravirus		0		Firmicutes	0.000924577		0.73196	99.332	1.39793	100	0.0138489	11.5074	0.00686429	7.93018	0.0102271	9.84808	0.00718331	8.25342		0	0	30.8264	2.54526	0	0
MM171B01154	MT143795	MM2_contig01154	9224	13		3	2	3		5	0	0	1		6	4	Siphoviridae		1		Chloroflexota	0.000986635		1.34897	100	1.49872	100	0.00201916	1.72376	0.00207202	3.11145	0.00318566	3.78361	0	0		0	0	4.9761	1.37256	0	0
MM171B01159	MT143794	MM2_contig01159	9199	12		10	2			10	0	0	0		9	8	Myoviridae		1		Firmicutes	0.00094341		2.4448	100	3.42313	100	0.501441	78.976	0.459168	80.4	0.118854	57.7454	0.128916	62.409		0	0	26.829	2.37318	0	0
MM171B01174	MT143793	MM2_contig01174	9072	20		3	3	3		2	2	0	0		1	1	Siphoviridae		0		no host predicted			3.12295	99.989	3.1057	100	0.002053	1.41093	0	0	0.00161949	1.91799	0.00426372	5.31305		3.4943	1.50156	11.1772	1.32348	0	0
MM171B01176	MT143792	MM2_contig01176	9068	17		6	3	3		7	0	0	0		3	1	Phycodnaviridae		0		no host predicted			1.05071	99.8677	1.14943	100	0.167152	74.7574	0.0916938	68.9127	0.0702312	47.3092	0.0600027	50.9374		0	0	20.3794	2.96103	0	0
MM171B01192	MT143791	MM2_contig01192	8935	11		4				1	3	0	0		1	1	Siphoviridae		0		no host predicted			7.02413	99.9888	6.95021	100	0.00409679	2.70845	0.00998219	13.5982	0.00322356	3.36877	0.0037307	4.29771		0	0	18.6458	1.40036	0	0
MM171B01198	MT143790	MM2_contig01198	8911	14		4	3	3		6	0	0	0		6	4	Siphoviridae		0		no host predicted			1.99202	99.9888	2.20192	100	0.0303068	24.105	0.0242653	25.62	0.00494633	3.62473	0.00897787	11.0986		0	0	60.6217	6.96557	0	0
MM171B01217	MT143789	MM2_contig01217	8797	13		5	3	3		8	0	0	0		2	2	Siphoviridae		0		no host predicted			1.79618	99.9886	1.76339	99.9773	0	0	0.00144837	2.29624	0	0	0	0		1.3982	1	0	0	0	0
MM171B01226	MT143788	MM2_contig01226	8734	15		4	3	3		1	3	0	0		2	2	Myoviridae		0		no host predicted			1.6058	99.9771	1.42522	100	0.12228	65.0561	0.116238	77.1468	0.0377076	34.131	0.0334272	32.5738		0	0	4.5455	1.26699	0	0
MM171B01244	MT143787	MM2_contig01244	8658	12		7		3		8	0	0	0		1	1	Siphoviridae		0		no host predicted			1.58289	99.9884	1.38724	100	1.38882	99.8845	1.29748	99.9884	0.458043	98.8796	0.393783	98.972		0	0	4.2042	1.71153	0	0
MM171B01249	MT143786	MM2_contig01249	8618	10		4				3	2	0	0		4	2	Siphoviridae		0		no host predicted			1.29404	99.9768	1.30124	99.9884	0.0205099	16.9413	0.0206987	24.4836	0.00852417	7.14783	0.00927543	11.035		8.0413	1.24964	33.3836	1.75704	0	0
MM171B01257	MT143785	MM2_contig01257	8575	16		7		3		7	0	0	0		5	3	Siphoviridae		0		no host predicted			3.70851	100	4.27227	100	7.60975	96.6297	6.03847	96.6064	5.65599	97.7493	4.44782	99.8251		0	0	27.6268	3.39004	0	0
MM171B01268	MT143784	MM2_contig01268	8468	12		6				7	0	0	0		5	2	Siphoviridae		1		Archaea	0.000696571		0.998919	99.8347	1.50081	100	0.0208187	16.7572	0.0180486	23.0751	0.00867517	7.10912	0.0023619	3.57818		0	0	3.3302	2.23404	0	0
MM171B01273	MT143783	MM2_contig01273	8437	18		2	3	3		0	2	1	0		1	1	Asfarviridae		0		Cellular organism	0.000745821		1.48066	99.9763	1.84963	100	0.930963	99.8341	0.740992	99.4074	0.357496	97.4873	0.367554	98.9688		0	0	20.8012	2.81653	0	0
MM171B01293	MT143782	MM2_contig01293	8323	10		6	2	2		3	4	0	1		7	4	Siphoviridae		0		Firmicutes	0.000976491		1.91509	100	3.24789	100	0.0637657	38.676	0.0366427	35.9486	0.0344225	29.6528	0.0143785	15.0907		0	0	0	0	0	0
MM171B01299	MT143781	MM2_contig01299	8282	14		6	3	3		3	1	1	0		2	1	Myoviridae		1		Chloroflexota	0.000983039		2.04022	99.7706	2.12896	99.9396	0.0660186	42.4414	0.0712568	60.7945	0.0611501	45.6411	0.0593929	45.3755		0	0	26.5153	8.88936	0	0
MM171B01337	MT143780	MM2_contig01337	8064	12		3	2	3		7	0	0	0		4	3	Siphoviridae		0		no host predicted			1.87099	99.9876	1.73654	100	0	0	0.00237005	3.75744	0.00182198	2.05853	0	0		3.1126	1	0	0	0	0
MM171B01347	MT143779	MM2_contig01347	7994	10		5				5	0	0	0		5	3	Siphoviridae		0		no host predicted			1.09229	99.8874	1.25513	99.9875	3.34325	99.9249	2.81369	100	1.63826	99.975	1.38058	100		4.6535	3.37634	40.7806	1.85767	0	0
MM171B01350	MT143778	MM2_contig01350	7987	13		5	3	3		8	0	0	0		2	2	Siphoviridae		0		no host predicted			18.8634	100	18.296	100	2.83546	99.9875	2.43641	100	0.995697	99.3364	0.804947	99.9875		0	0	3.9564	1.18355	0	0
MM171B01351	MT143777	MM2_contig01351	7984	16		8				8	0	1	0		3	2	Myoviridae		0		Bacteria	0.000683652		0.964576	99.8998	1.2332	99.9374	0.00583205	4.89729	0.00553822	7.48998	0.0128723	6.87625	0.0383448	19.5266		0	0	0	0	0	0
MM171B01363	MT143776	MM2_contig01363	7909	12		4				7	0	0	0		3	1	Myoviridae		0		no host predicted			6.83517	100	6.61105	100	0.988649	100	0.843106	100	0.298798	93.362	0.287885	95.0563		26.4382	1.32472	86.0665	8.55766	5.0702	3.44637
MM171B01365	MT143775	MM2_contig01365	7907	15		3	3	3		0	4	0	0		1	1	Siphoviridae		1		Cellular organism	0.00065049		16.7866	100	17.5662	100	0.992654	99.6585	0.725956	99.9368	1.35967	99.9874	1.29952	99.6079		0	0	18.5152	3.36817	2.0109	1.55343
MM171B01367	MT143774	MM2_contig01367	7902	16		4	3	3		5	0	0	0		4	3	Myoviridae		1		no host predicted			3.46475	100	3.24325	100	0.47999	91.9387	0.351226	95.8112	0.147539	73.1334	0.127029	78.8155		9.061	1.39664	59.8076	5.08591	0	0
MM171B01370	MT143773	MM2_contig01370	7884	11		7	3	3		7	0	1	0		4	2	Myoviridae		0		no host predicted			1.50825	100	1.74074	99.9239	2.01683	99.5941	1.67209	99.9746	0.686431	99.721	0.648559	99.1755		0	0	4.7311	1.34049	0	0
MM171B01379	MT143772	MM2_contig01379	7847	15		2	3	3		2	0	0	0		0	0			0		Cellular organism	0.00081316		1.86553	100	2.37203	100	0.120803	74.5126	0.0897242	67.032	0.0344899	31.9358	0.0339839	36.7274		0	0	8.2324	2.28949	9.545	80.3689
MM171B01382	MT143771	MM2_contig01382	7843	16		5	3	3		2	1	0	2		3	1	Herelleviridae		0		no host predicted			4.52463	100	4.08823	99.9872	0.346677	93.2806	0.248608	94.7214	0.085587	57.682	0.0812832	65.2811		0	0	9.5372	2.85026	0	0
MM171B01398	MT143770	MM2_contig01398	7772	11		4	3	3		5	0	0	0		3	2	Siphoviridae		0		no host predicted			1.49724	99.9871	1.8785	99.9871	0.00239646	1.93001	0.000819685	1.29954	0.00189042	2.59907	0.00171561	1.51827		0	0	2.2903	4.24713	0	0
MM171B01399	MT143769	MM2_contig01399	7767	14		5	3	3		5	0	0	0		2	2	Siphoviridae		0		Alphaproteobacteria	0.000844274		1.16522	99.5623	1.07207	99.5365	0.296329	96.3049	0.254704	95.88	0.149963	76.3873	0.173098	88.3739		0	0	0	0	0	0
MM171B01401	MT143768	MM2_contig01401	7743	13		1	3	3		2	0	0	0		0	0			0		no host predicted			17.4574	100	14.5046	100	0.308643	91.2179	0.291386	95.0149	0.115521	69.6888	0.112622	69.805		1.6273	1	12.6953	1.89319	0	0
MM171B01402	MT143767	MM2_contig01402	7744	14		1	3	3		1	1	0	0		1	1	Myoviridae		0		Bacteria	0.000871297		2.31485	99.7934	2.25694	99.9613	0.100752	56.405	0.0706928	56.7407	0.0577154	44.4086	0.0550379	51.0589		0	0	1.5754	1	0	0
MM171B01415	MT143766	MM2_contig01415	7692	10		2	3	3		1	1	0	0		3	1	Myoviridae		0		Cellular organism	0.000718518		7.57286	100	8.10577	100	0.602619	98.0499	0.515998	99.844	0.393814	98.1409	0.402115	99.61		0	0	10.3094	3.13241	0	0
MM171B01422	MT143765	MM2_contig01422	7654	18		4	3	3		2	3	0	0		3	1	Haloviruses		2		no host predicted			0.894427	99.9608	1.14851	99.9347	0.128885	70.473	0.0798229	62.7646	0.0470194	44.0293	0.0252597	31.1471		0	0	1.6331	1.82402	0	0
MM171B01423	MT143764	MM2_contig01423	7654	15		2	3	3		2	0	0	0		2	2	Siphoviridae		0		no host predicted			2.05274	100	2.3366	99.9869	0.0387534	30.5984	0.0249704	23.9221	0.00767821	6.87222	0.0138932	14.0711		0	0	29.0828	2.17206	0	0
MM171B01435	MT143763	MM2_contig01435	7626	12		2	3	3		1	0	1	0		1	1	Siphoviridae		1		no host predicted			1.0069	100	1.03816	100	0.0219566	17.3354	0.0199091	17.3748	0.00385321	5.10097	0.00524532	7.31707		8.235	1	23.4723	4.47654	0	0
MM171B01436	MT143762	MM2_contig01436	7624	13		6				7	2	0	0		7	6	Myoviridae		2		no host predicted			1.42009	99.8688	1.63853	100	2.52822	99.8951	1.87666	99.8033	0.777356	99.9869	0.661308	99.7639		0	0	3.2529	1	0	0
MM171B01437	MT143761	MM2_contig01437	7613	12		3	3	3		2	0	0	0		2	1	Haloviruses		0		Bacteria	0.000759655		1.0053	99.8424	1.37838	100	1.48359	100	1.20433	100	0.457678	97.8195	0.310653	97.8064		0	0	11.2571	1.75729	0	0
MM171B01444	MT143760	MM2_contig01444	7568	11		1	3	3		2	0	1	1		0	0			0		no host predicted			1.88482	99.63	2.38371	100	0.101975	53.0259	0.0992829	73.5597	0.354663	95.0581	0.217936	90.222		0	0	26.6385	4.45238	0	0
MM171B01451	MT143759	MM2_contig01451	7506	16		5	2	2		5	1	0	0		4	4	Siphoviridae		1		no host predicted			2.3115	99.9867	2.10332	100	0.768473	99.0008	0.648157	99.7335	0.264694	94.4977	0.263223	96.9891		5.8753	1.13832	18.0389	1.92689	0	0
MM171B01463	MT143758	MM2_contig01463	7462	11		5	3	3		0	5	0	0		2	1	Haloviruses		0		Cellular organism	0.000635456		9.15638	100	9.43235	100	0.542174	93.554	0.374962	96.4353	0.852423	98.3248	0.740285	100		0	0	13.2404	4.15183	0	0
MM171B01500	MT143757	MM2_contig01500	7345	12		8				8	0	0	0		7	7	Myoviridae		0		no host predicted			3.55899	99.9864	4.76005	99.5507	0.393582	75.1532	0.401202	79.7958	0.152676	62.9408	0.123299	58.9108		0	0	2.0967	1.63633	0	0
MM171B01520	MT143756	MM2_contig01520	7264	16		1	3	3		4	1	0	0		1	1	Siphoviridae		1		Patescibacteria	0.000989638		1.82834	100	1.57872	99.9862	0.336332	99.408	0.351578	98.8574	0.160687	83.728	0.103246	73.9675		0	0	1.9548	1.73946	0	0
MM171B01527	MT143755	MM2_contig01527	7221	10		5	2	2		5	0	0	0		4	2	Siphoviridae		0		no host predicted			1.30791	99.6953	2.05202	99.4461	0.0191022	17.3937	0.00870027	11.0788	0.0161664	14.4855	0.0109602	12.9068		0	0	1.5372	1	0	0
MM171B01529	MT143754	MM2_contig01529	7212	16		4	3	3		4	0	0	0		6	4	Siphoviridae		0		no host predicted			1.32866	100	1.22794	100	0.01033	9.83084	0.0123582	18.0532	0	0	0.00831964	10.3855		0	0	2.9534	1.16432	0	0
MM171B01541	MT143753	MM2_contig01541	7180	19		0	3	3		1	0	1	0		0	0			0		Cellular organism	0.000864909		0.875173	100	0.990994	100	0	0	0.00266191	3.02228	0	0	0.00185707	2.81337		0	0	3.468	2.93973	0	0
MM171B01570	MT143752	MM2_contig01570	7083	12		5				6	1	0	0		3	1	Myoviridae		0		no host predicted			6.60071	99.9718	8.01354	100	34.222	100	26.9211	100	8.61294	99.9294	6.58653	99.9576		0	0	24.227	1.51923	2.7248	10.2126
MM171B01582	MT143751	MM2_contig01582	7022	12		1	3	3		1	0	0	0		0	0			0		no host predicted			0.800249	100	1.147	100	0.0901814	57.0778	0.0603732	53.603	0.0355693	29.7778	0.0256342	25.8901		0	0	46.3686	4.01382	0	0
MM171B01597	MT143750	MM2_contig01597	6989	12		5	3	3		2	5	0	0		6	3	Siphoviridae		1		Firmicutes	0.000916168		1.54633	100	1.74899	99.9571	2.71754	100	2.07585	99.8569	0.867268	99.7281	0.81156	99.7711		0	0	0	0	0	0
MM171B01602	MT143749	MM2_contig01602	6919	14		3	3	3		2	1	0	0		1	1	Myoviridae		1		Crenarchaeota	0.000846534		182.614	100	167.853	100	1.46012	100	1.35953	100	0.500264	99.2918	0.59223	99.9711		0	0	78.6241	5.95698	0	0
MM171B01623	MT143748	MM2_contig01623	6884	15		5	3	3		4	0	1	0		2	2	Myoviridae		1		no host predicted			3.77339	100	5.14014	100	0.261757	69.1023	0.248038	63.1174	0.110791	56.043	0.0869878	50.7844		0	0	38.4515	3.66112	0	0
MM171B01666	MT143747	MM2_contig01666	6746	10		4	3	3		3	1	0	0		2	1	Baculoviridae		1		Firmicutes	0.000960733		10.4217	100	10.4261	100	0.486549	75.2001	0.40986	77.7794	0.593838	92.692	0.672408	90.0385		0	0	18.5888	6.16268	0	0
MM171B01706	MT143746	MM2_contig01706	6646	11		6				6	0	0	1		6	4	Siphoviridae		0		no host predicted			9.7559	100	8.24762	100	0.171865	80.319	0.197251	84.9684	0.0595572	46.8101	0.0719671	48.5104		0	0	14.505	3.14626	0	0
MM171B01721	MT143745	MM2_contig01721	6585	17		4	3	3		5	0	0	0		5	2	Myoviridae		0		no host predicted			31.0186	100	35.7251	100	6.43412	100	5.05673	99.9696	5.2327	99.9696	4.12116	99.9848		0	0	81.5642	5.53714	0	0
MM171B01748	MT143744	MM2_contig01748	6485	11		3	3	3		2	3	0	0		1	1	Siphoviridae		0		Firmicutes	0.000984474		2.59863	99.8921	2.44708	99.9537	0.124691	53.9399	0.107897	68.6662	0.268021	93.4773	0.236885	94.0324		0	0	2.8065	1.36262	0	0
MM171B01775	MT143743	MM2_contig01775	6383	11		3				6	0	0	0		2	1	Phycodnaviridae		0		no host predicted			0.948383	99.9843	1.13204	100	0.0843454	52.4518	0.0825149	62.5881	0.0529293	36.9262	0.0313028	37.3492		0	0	34.7642	3.70888	0	0
MM171B01783	MT143742	MM2_contig01783	6370	12		4	3	3		1	3	0	0		3	2	Myoviridae		0		no host predicted			6.35547	99.9843	7.07919	99.9843	0.51634	96.3579	0.322505	94.3014	0.292362	91.2088	0.265493	90.2512		0	0	7.8493	1	0	0
MM171B01788	MT143741	MM2_contig01788	6349	11		2	3	3		2	1	0	0		2	1	Siphoviridae		1		Archaea	0.000884119		11.9448	100	11.3811	100	0.31964	93.558	0.272496	97.8264	0.0982689	65.2701	0.119301	77.6185		0	0	11.6869	1.48248	0	0
MM171B01801	MT143740	MM2_contig01801	6327	11		5				5	0	0	0		4	2	Herelleviridae		2		Bacteria	0.0009634		1.41872	99.9842	2.08115	100	0.00294378	1.64375	0.00402766	6.38533	0	0	0	0		0	0	5.3106	3.20237	0	0
MM171B01825	MT143739	MM2_contig01825	6256	11		3	3	3		2	0	0	1		3	2	Siphoviridae		0		no host predicted			3.5192	99.6164	3.45435	100	3.88577	99.7123	3.42522	99.5205	1.26441	98.8012	1.11156	98.4015		0	0	0	0	0	0
MM171B01839	MT143738	MM2_contig01839	6224	14		0	3	3		2	0	0	1		4	3	Herelleviridae		0		no host predicted			3.63373	100	3.4018	100	0.517548	97.9274	0.406291	95.1478	0.20371	82.5835	0.123033	79.3862		17.1433	1.18089	49.6465	3.41036	4.6594	1.71035
MM171B01857	MT143737	MM2_contig01857	6186	13		1	3	3		1	1	0	0		1	1	Myoviridae		0		no host predicted			1.55374	99.9353	1.61104	100	0.271766	89.1529	0.163505	85.1277	0.0887478	55.9004	0.069796	56.5147		0	0	59.4083	6.06694	0	0
MM171B01943	MT143736	MM2_contig01943	5889	11		2	3	3		1	1	0	0		0	0			0		Bacteria	0.00096006		1.2336	100	1.4483	100	0.00474405	5.14519	0.0021636	3.34522	0	0	0	0		0	0	4.6527	1.83943	0	0
MM171B01954	MT143735	MM2_contig01954	5864	10		4				3	1	0	0		2	1	Siphoviridae		1		no host predicted			0.849726	99.9659	1.0206	99.7783	0.022076	20.7026	0.0205452	25.1194	0.0288132	28.5471	0.022738	25.1023		0	0	0	0	0	0
MM171B01988	MT143734	MM2_contig01988	5778	10		2	3	3		0	2	0	0		2	1	Bicaudaviridae		0		Bacteria	0.00089501		14.4018	100	15.486	100	0.87472	99.0308	0.810438	99.7058	1.27465	100	1.2215	99.9827		0	0	18.6397	5.03806	0	0
MM171B02004	MT143733	MM2_contig02004	5741	12		3	3	3		4	0	0	0		2	1	Myoviridae		0		no host predicted			2.13942	100	2.16658	100	0.106594	38.6344	0.106158	48.8242	0.0421377	33.6353	0.03923	27.8523		0	0	29.5071	7.38842	0	0
MM171B02023	MT143732	MM2_contig02023	5705	14		2	3	3		3	0	0	0		0	0			0		no host predicted			2.52336	100	2.73639	99.9825	0.0161295	11.6039	0.00998395	10.3418	0.00512511	3.83874	0.0081801	10.2542		4.4172	1	50.3593	4.55065	0	0
MM171B02032	MT143731	MM2_contig02032	5688	14		2	3	3		1	1	0	0		2	1	Bicaudaviridae		0		no host predicted			7.47261	100	6.97733	100	0.00982336	9.05415	0.0145605	16.6315	0.00645752	7.84107	0.0116628	12.1132		0	0	12.7637	1.38016	0	0
MM171B02046	MT143730	MM2_contig02046	5655	11		2	3	3		9	0	0	0		2	1	Myoviridae		1		no host predicted			27.3756	100	25.4659	100	4.45518	99.9823	4.00944	100	1.48684	99.8585	1.35325	99.8762		0	0	32.9443	1.6613	0	0
MM171B02098	MT143729	MM2_contig02098	5550	10		4	3	3		3	1	0	0		4	1	Herelleviridae		0		Halobacterota	0.000988559		1.79944	100	1.89897	100	2.05112	99.6396	1.47859	99.8919	0.694286	99.5135	0.659627	99.7297		0	0	0	0	10.8829	1
MM171B02100	MT143728	MM2_contig02100	5549	12		2	3	3		0	2	0	0		1	1	Fuselloviridae		0		no host predicted			0.947086	100	1.09758	99.964	0.905917	99.2251	0.649128	99.964	0.282795	95.5307	0.197512	85.1505		0	0	18.8142	2.72701	0	0
MM171B02101	MT143727	MM2_contig02101	5547	13		2	3	3		0	3	0	0		3	2	Siphoviridae		1		no host predicted			1.31123	99.982	1.4417	99.982	0	0	0	0	0	0	0	0		0	0	13.1242	5.46017	0	0
MM171B02104	MT143726	MM2_contig02104	5543	10		0	3	3		0	0	0	0		0	0			0		Cellular organism	0.00084284		1.1912	99.8196	1.60948	100	0.785535	99.2964	0.689784	100	0.281566	93.1265	0.293124	97.799		0	0	14.4867	2.18681	0	0
MM171B02122	MT143725	MM2_contig02122	5511	10		2	3	3		2	0	0	0		1	1	Siphoviridae		1		no host predicted			8.08544	100	7.84784	100	0.0101389	10.724	0.0148908	16.0769	0.0133299	13.9721	0.0108875	11.8853		0	0	16.0951	1.95377	0	0
MM171B02166	MT143724	MM2_contig02166	5404	10		3	3	3		3	0	0	0		1	1	Myoviridae		1		Bacteria	0.000781093		7.32357	100	5.93036	100	0.121482	60.4552	0.155311	79.3671	0.0419794	40.5996	0.0577752	45.8549		0	0	7.5315	1.53807	0	0
MM171B02177	MT143723	MM2_contig02177	5371	13		1	3	3		1	0	1	0		1	1	Riboviria		0		no host predicted			0.85658	99.3856	1.09086	100	0.0520157	37.7397	0.0402115	47.9799	0.0913945	63.6381	0.0889774	69.2608		0	0	0	0	0	0
MM171B02188	MT143722	MM2_contig02188	5354	12		4	3	3		4	0	0	0		4	2	Myoviridae		1		no host predicted			1.60725	99.9626	1.33692	100	0.0208724	15.8947	0.0166588	19.0138	0.00823244	7.69518	0.0148808	16.7912		0	0	0	0	0	0
MM171B02223	MT143721	MM2_contig02223	5285	11		1	3	3		2	0	0	0		1	1	Siphoviridae		0		Chloroflexota	0.000963493		1.41642	100	1.44693	100	0.0017621	1.91107	0.0060272	8.34437	0.00276621	2.2895	0.00126148	1.91107		0	0	16.6131	2.47266	0	0
MM171B02234	MT143720	MM2_contig02234	5260	14		0	3	3		3	0	0	0		0	0			0		no host predicted			1.3945	98.5551	1.58589	99.8289	0.0473288	35.7795	0.0290681	30.7034	0.0446911	37.0532	0.0301427	29.6768		0	0	12.5475	1.51364	0	0
MM171B02265	MT143719	MM2_contig02265	5209	14		2	3	3		1	1	0	0		2	2	Siphoviridae		0		no host predicted			2.87368	99.9616	3.20649	100	0.370566	86.6577	0.290403	80.9944	0.116717	52.1405	0.10742	63.8894		11.269	1.93014	42.561	2.94948	0	0
MM171B02281	MT143718	MM2_contig02281	5182	12		5	3	3		4	2	0	0		1	1	Haloviruses		1		no host predicted			0.833123	99.9421	1.01013	100	0.109623	62.3504	0.0538869	47.4141	0.0353844	28.5797	0.0283037	30.8568		0	0	0	0	0	0
MM171B02289	MT143717	MM2_contig02289	5163	15		2	3	3		1	1	0	0		2	2	Siphoviridae		0		Firmicutes	0.000961982		1.11923	100	0.906443	100	0.0505039	31.2803	0.0197429	21.073	0.00284571	2.82781	0.00516505	6.39163		0	0	4.8421	1	0	0
MM171B02299	MT143716	MM2_contig02299	5148	12		1	3	3		0	0	0	0		2	1	Haloviruses		0		no host predicted			0.715615	99.9223	0.923735	100	0	0	0	0	0	0	0	0		0	0	0	0	0	0
MM171B02323	MT143715	MM2_contig02323	5092	11		4	3	3		6	1	0	0		4	4	Siphoviridae		0		no host predicted			2.9668	99.9804	2.63433	99.9804	0.824634	98.3504	0.823135	98.8413	0.302433	92.9694	0.243822	94.6583		11.1351	2.59612	19.2459	1.66326	0	0
MM171B02396	MT143714	MM2_contig02396	4945	10		3	3	3		2	0	0	1		1	1	Myoviridae		0		no host predicted			1.4903	99.9798	1.82383	100	0.0919797	52.0526	0.0720188	55.1264	0.0385952	31.4055	0.0256156	27.361		0	0	5.4601	5.52959	0	0
MM171B02402	MT143713	MM2_contig02402	4936	10		2	3	3		2	0	0	0		2	1	Myoviridae		0		no host predicted			7.89924	99.9797	6.34205	100	0.128013	61.7909	0.117183	75.0608	0.032742	29.0924	0.0350767	34.8055		4.5989	1.11011	0	0	0	0
MM171B02404	MT143934	MM2_contig02404	4935	12		2	3	3		0	2	0	0		1	1	Podoviridae		0		no host predicted			0.613506	98.7842	1.11038	100	0.0601798	31.5907	0.0374244	45.8156	0.0148858	13.5765	0.0283694	31.1449		0	0	4.7619	1	0	0
MM171B02443	MT143935	MM2_contig02443	4872	10		2	3	3		1	0	1	0		1	1	Siphoviridae		0		Cellular organism	0.000919864		1.46403	99.9795	1.94832	100	0.127518	60.2833	0.109375	72.147	0.0511763	51.8678	0.0231543	26.991		0	0	7.6355	1.32795	0	0
MM171B02449	MT143936	MM2_contig02449	4866	10		3	3	3		3	0	0	0		3	2	Myoviridae		0		Gammaproteobacteria	0.000957265		1.42763	100	1.21257	100	0.0534538	36.8886	0.0900526	74.1677	0.0150968	14.8582	0.0246614	20.3453		0	0	0	0	0	0
MM171B02484	MT143937	MM2_contig02484	4826	16		2	3	3		2	0	0	1		2	1	Podoviridae		0		no host predicted			1.03599	99.9586	1.57797	100	0.0424526	25.259	0.0250818	24.9275	0.007611	8.41276	0.00828862	9.61459		0	0	7.4803	1.38504	0	0
MM171B02486	MT143938	MM2_contig02486	4823	13		2	3	3		2	0	0	0		2	2	Siphoviridae		0		no host predicted			1.46816	99.689	1.55294	100	0.0965431	51.8557	0.10532	71.8847	0.0243401	27.6799	0.0190509	22.5171		17.9142	3.61226	18.5984	2.47603	0	0
MM171B02517	MT143939	MM2_contig02517	4778	11		1	3	3		2	0	0	0		1	1	Iridoviridae		0		no host predicted			1.10013	100	1.4628	99.8116	0.625992	97.1536	0.55898	98.7442	0.307314	84.4077	0.255411	92.2143		0	0	13.604	1.72462	0	0
MM171B02524	MT143940	MM2_contig02524	4763	10		1	3	3		2	0	0	0		0	0			0		Chloroflexota	0.000966394		2.71039	99.2442	2.70426	99.853	0.140657	66.0088	0.098701	82.511	0.0925395	66.0088	0.0908006	68.5072		0	0	12.3872	2.49999	0	0
MM171B02540	MT143941	MM2_contig02540	4739	16		1	3	3		0	1	0	0		0	0			0		no host predicted			0.46582	99.2614	1.09596	100	0.00786035	6.54146	0	0	0.00620055	7.53323	0	0		0	0	3.7983	5.56662	0	0
MM171B02587	MT143942	MM2_contig02587	4656	11		2	3	3		2	0	0	0		1	1	Myoviridae		0		no host predicted			1.06661	100	1.35619	100	1.74319	95.5971	1.29839	95.7259	0.524289	94.3299	0.49832	94.8454		0	0	2.4914	1	0	0
MM171B02622	MT143943	MM2_contig02622	4607	11		2	3	3		1	0	0	1		1	1	Podoviridae		0		no host predicted			1.47345	100	1.36021	100	0.307092	96.3751	0.238644	98.0682	0.0827905	56.8266	0.066538	50.3364		0	0	2.6481	1	0	0
MM171B02681	MT143944	MM2_contig02681	4516	11		2	3	3		1	1	0	0		0	0			0		Firmicutes	0.000972235		1.45531	100	1.81903	99.7343	0.125483	56.9531	0.078511	61.9575	0.0325337	30.868	0.0398592	43.3127		0	0	0	0	0	0
MM171B02693	MT143945	MM2_contig02693	4499	10		2	3	3		2	1	0	0		1	1	Siphoviridae		0		no host predicted			8.36427	100	7.65485	100	0	0	0.00846821	7.17937	0.00326567	4.0898	0.00592738	7.71283		0	0	7.4016	1.0931	0	0
MM171B02765	MT143946	MM2_contig02765	4400	16		3	3	3		2	1	0	0		2	1	Myoviridae		1		no host predicted			0.669774	99.0909	0.928812	99.9773	0	0	0	0	0	0	0.00303036	4.59091		0	0	29.3409	12.2502	0	0
MM171B02771	MT143947	MM2_contig02771	4396	12		3	3	3		3	0	0	0		3	1	Herelleviridae		0		no host predicted			0.646205	99.9545	0.873625	100	0	0	0	0	0	0	0	0		0	0	12.4659	1.36678	0	0
MM171B02903	MT143948	MM2_contig02903	4250	10		1	3	3		0	2	0	0		0	0			0		no host predicted			0.834888	99.8588	1.06783	99.4588	0.0284854	25.3647	0.017988	20.6353	0.013828	16.4941	0.0156866	20.8		0	0	0	0	0	0
MM171B03052	MT143949	MM2_contig03052	4083	10		5				5	1	0	0		5	4	Siphoviridae		0		no host predicted			1.01533	100	1.00405	100	0.24276	77.1981	0.208526	91.9667	0.0860764	52.9513	0.0764353	44.2567		0	0	26.5246	6.24931	0	0
MM171B03076	MT143950	MM2_contig03076	4058	10		3	3	3		2	1	0	0		1	1	Siphoviridae		0		no host predicted			0.826881	99.8768	0.905497	99.9014	0	0	0	0	0	0	0	0		0	0	6.9985	1.29226	0	0
MM171B03089	MT143951	MM2_contig03089	4036	11		2	3	3		2	0	0	0		2	1	Myoviridae		0		no host predicted			1.11668	99.8266	1.0299	99.9752	0.00692208	5.2775	0.00631394	10.0099	0.00728057	6.86323	0	0		0	0	0	0	0	0
MM171B03160	MT143952	MM2_contig03160	3970	11		1	3	3		2	0	0	0		2	1	Myoviridae		0		no host predicted			21.6662	100	20.2197	100	0.500593	97.9597	0.425746	99.1436	0.235514	87.204	0.140712	88.9169		0	0	41.4861	3.13297	0	0
MM171B03328	MT143953	MM2_contig03328	3825	11		2	3	3		2	0	0	0		2	2	Siphoviridae		1		Chloroflexota	0.000933429		0.971768	99.9739	0.959444	100	0.0776198	45.8562	0.0465533	43.0327	0.0403125	37.9869	0.0312524	29.2549		0	0	3.2941	1	0	0
MM171B03352	MT143954	MM2_contig03352	3812	10		2	3			0	1	0	1		3	1	Haloviruses		0		no host predicted			1.11776	98.9244	1.39729	99.5016	0.00241877	2.62329	0	0	0.00385416	3.85624	0	0		18.3893	1.2368	53.5939	4.51983	0	0
MM171B03367	MT143955	MM2_contig03367	3797	10		2	3	3		1	1	0	0		0	0			0		no host predicted			0.932324	99.9473	1.41495	100	0.783717	97.7877	0.644176	99.8947	0.35342	97.577	0.292751	94.1269		0	0	5.162	1.23979	0	0
MM171B03398	MT143956	MM2_contig03398	3771	12		4	3	3		5	0	0	0		3	2	Siphoviridae		1		Cellular organism	0.000919296		0.957725	99.4166	1.4704	100	0.0738656	44.0202	0.0540445	47.2554	0.188575	74.8873	0.153266	80.3235		0	0	5.3302	2.48754	0	0
MM171B03506	MT143957	MM2_contig03506	3673	10		1	3	3		1	0	0	0		0	0			0		no host predicted			1.46946	99.5916	1.72195	98.8565	0.0202833	13.2317	0.0328866	24.4759	0.0180003	12.7961	0.00544526	6.31636		0	0	0	0	0	0
MM171B03584	MT143958	MM2_contig03584	3616	11		2	3	3		3	0	0	0		2	1	Haloviruses		0		no host predicted			0.750717	99.5575	1.31859	100	0.0154523	11.6704	0.0176183	24.6958	0.0040229	3.01438	0	0		0	0	0	0	0	0
MM171B03589	MT143959	MM2_contig03589	3612	11		0	3	3		1	1	0	0		0	0			0		no host predicted			2.53137	100	3.36779	100	0.164215	76.3843	0.118068	68.2447	0.0772041	57.2813	0.0424336	40.2824		0	0	10.9081	1.23604	0	0
MM171B03600	MT143960	MM2_contig03600	3603	10		1	3	3		1	0	0	0		0	0			0		no host predicted			1.22253	99.1119	1.58472	100	0.00506695	2.91424	0	0	0	0	0	0		0	0	20.4552	2.36635	0	0
MM171B04050	MT143961	MM2_contig04050	3289	10		0	3	3		1	0	0	0		1	1	Siphoviridae		0		no host predicted			9.14055	99.9696	7.53316	100	0.161307	56.8866	0.166045	86.4396	0.0469043	28.5193	0.0545886	49.4071		0	0	21.8303	1.86351	0	0
MM171B04104	MT143962	MM2_contig04104	3260	10		1	3	3		1	0	0	0		0	0			0		no host predicted			0.976761	99.908	1.0933	100	0.00545863	5.92025	0.0175686	19.5399	0.00225344	3.09816	0.0081801	12.3926		0	0	8.681	2.64663	0	0
MM171B04126	MT143963	MM2_contig04126	3249	10		0	3	3		0	0	0	0		1	1	Podoviridae		0		no host predicted			1.13828	99.8153	1.55077	100	0	0	0	0	0	0	0	0		0	0	0	0	0	0
MM171B04282	MT143964	MM2_contig04282	3152	14		0	3	3		0	0	0	0		0	0			0		no host predicted			0.750016	99.9683	1.5071	99.9683	0.0177269	15.3236	0.0101059	13.2614	0.00466121	6.40863	0.00846043	10.4695		0	0	9.8985	1.21154	0	0
MM171B04317	MT143965	MM2_contig04317	3131	12		1	3	3		1	0	0	0		0	0			0		no host predicted			0.817089	99.8722	1.1598	100	0	0	0	0	0	0	0	0		0	0	0	0	0	0
MM171B04462	MT143966	MM2_contig04462	3064	10		1	3	3		0	1	0	0		1	1	unclassified dsDNA phages		0		no host predicted			0.883792	100	1.01133	100	0.112095	65.1436	0.0642092	52.3825	0.0431085	39.0013	0.050023	50.2937		0	0	27.9047	1.6	0	0
MM171B04551	MT143967	MM2_contig04551	3018	11		1	3	3		1	0	0	0		1	1	Siphoviridae		0		no host predicted			1.95508	100	2.38906	100	1.96487	70.7422	1.67045	73.0616	1.6802	70.8416	1.26725	67.1306		0	0	38.3035	2.67215	0	0
MM171B04622	MT143968	MM2_contig04622	2976	10		3	3	3		3	0	0	1		1	1	Siphoviridae		0		no host predicted			0.807665	98.9583	1.16596	100	0	0	0	0	0	0	0.00663182	5.24194		0	0	4.2339	1	0	0
MM171B04652	MT143969	MM2_contig04652	2959	11		2	3	3		1	0	0	0		0	0			0		no host predicted			0.629674	99.7972	0.841124	99.7634	0.0440607	32.173	0.049498	48.3609	0.0495789	22.5414	0.0157045	17.7425		0	0	7.0632	1.20096	0	0
MM171B04954	MT143970	MM2_contig04954	2812	11		1	3	3		1	0	0	0		1	1	Myoviridae		0		no host predicted			1.24242	99.9644	1.72662	99.8933	0.244379	67.532	0.183332	63.6558	0.0756048	50.0356	0.0497876	31.2233		0	0	26.0313	3.40164	0	0
MM415A00093	MT145187	UM1_contig00093	56417	101		22	2	3		37	1	0	3		18	7	Siphoviridae		3		Bacteria	0.000706758		0.0281377	26.5257	0.0625186	42.0299	10.3585	100	8.63848	100	3.26663	99.9947	2.70571	99.9982		0	0	0	0
MM415A00105	MT145188	UM1_contig00105	51350	71		23	2	2		21	2	1	1		18	7	Siphoviridae		2		Firmicutes	0.000795398		0.0853119	60.9348	0.100939	62.7868	8.97735	100	6.94982	100	3.208	99.9981	2.38819	99.9981		0.4907	1.0002	0	0
MM415A00110	MT145189	UM1_contig00110	66870	86		27	3	2		31	11	0	1		25	12	Siphoviridae		2		Chloroflexota	0.000565176		0.0149663	16.7684	0.0134106	13.3378	11.267	100	9.04478	100	3.97563	99.9985	3.0811	100		0.3275	2.84947	0.8958	3.32876
MM415A00115	MT145190	UM1_contig00115	45221	60		19	2	2		22	3	1	1		12	6	Siphoviridae		1		Firmicutes	0.000681852		0.00291375	3.62442	0.00115837	1.60324	4.35757	100	3.48148	100	1.45532	99.9779	1.17438	99.9889		0	0	0	0
MM415A00124	MT145191	UM1_contig00124	62494	82		63	2	2		74	0	0	1		38	26	Siphoviridae		3		Alphaproteobacteria	0.000513273		0.0684882	32.0575	0.0547947	28.0235	4.72234	100	4.63013	100	4.7516	99.9984	4.91812	100		0	0	0	0
MM415A00125	MT145192	UM1_contig00125	45559	75		17	2	2		12	2	0	2		10	6	Siphoviridae		1		Bacteria	0.000701143		0.0104891	13.9094	0.0111079	11.5016	3.88799	99.9978	3.06682	99.9978	1.7442	99.9737	1.29349	99.989		0	0	0	0
MM415A00131	MT145193	UM1_contig00131	60699	75		34	2	2		40	0	0	0		23	14	Siphoviridae		2		Bacteria	0.000784325		0.0056053	6.82054	0.00452385	4.71672	6.1263	99.972	5.25802	99.9918	2.3383	99.9671	1.93469	99.9275		0	0	0.2916	2.80213
MM415A00133	MT145194	UM1_contig00133	45525	61		15	2	2		12	0	0	4		12	7	Siphoviridae		0		Cellular organism	0.000860964		0.0285374	28.4217	0.0378669	29.9418	6.79692	100	5.68558	100	1.56691	99.9956	1.3794	99.9956		0	0	0	0
MM415A00136	MT145195	UM1_contig00136	43698	69		29	2	2		31	2	1	2		25	9	Myoviridae		3		no host predicted			0.000947507	1.45087	0.00096178	1.17397	3.23245	100	2.57121	100	0.799528	99.9222	0.637207	99.9108		0	0	0	0
MM415A00138	MT145196	UM1_contig00138	57927	63		24	3	2		21	0	2	1		12	5	Podoviridae		4		Bacteria	0.00088726		0.0017876	2.82252	0.00208075	2.97616	4.19398	100	4.15601	100	1.47093	99.9948	1.43336	99.9983		0	0	0	0
MM415A00140	MT145197	UM1_contig00140	42825	75		51	2	2		56	0	0	1		36	13	Podoviridae		1		Acidobacteriota	0.000588922		1.60701	99.9907	1.09285	99.9556	7.20898	100	6.64361	100	95.2782	100	87.2209	100		0	0	0	0
MM415A00143	MT145198	UM1_contig00143	56544	88		31	3	3		21	14	2	1		14	4	Myoviridae		1		Halobacterota	0.000676672		0.668576	97.4197	0.724442	97.043	3.88759	100	2.84311	100	1.28277	99.9699	1.19587	99.9929		0	0	0	0
MM415A00148	MT142535	UM1_contig00148	42279	44		15	2	2		19	0	1	1		13	5	Siphoviridae		3		no host predicted			0.00102182	1.40259	0.000261093	0.390265	2.547	99.9929	2.31476	100	0.802972	99.8392	0.749058	99.9787		0	0	1.2323	1.19387
MM415A00170	MT142534	UM1_contig00170	37744	46		18	2	2		19	2	1	1		10	5	Siphoviridae		1		Chloroflexota	0.000639639		0.010903	13.3266	0.00917105	8.63448	6.86373	99.9974	5.82397	100	3.36897	100	2.62482	99.9921		0	0	0.7233	2.27098
MM415A00172	MT142533	UM1_contig00172	50577	80		20	2	2		22	1	0	3		19	9	Siphoviridae		3		Bacteria	0.000865382		0.296501	95.2113	0.270494	91.3162	5.76936	100	4.66409	99.9921	2.63148	99.9644	2.0174	99.9486		0	0	0	0
MM415A00178	MT142532	UM1_contig00178	50121	66		41	2	2		35	1	0	2		33	19	Myoviridae		4		Bacteria	0.000832983		0.114918	64.6416	0.109216	56.613	4.06535	100	4.0409	100	1.20722	99.986	1.17933	99.9421		0	0	0	0
MM415A00183	MT142531	UM1_contig00183	49681	57		55	2	2		54	0	0	0		38	28	Myoviridae		4		Gammaproteobacteria	0.000370978		0.0890701	62.0479	0.0966368	65.1758	3.5152	100	2.92121	99.9839	1.19109	99.9134	1.02738	99.9899		0	0	0	0
MM415A00187	MT142530	UM1_contig00187	49046	68		21	2	2		16	1	3	6		17	10	Siphoviridae		1		Bacteria	0.000588528		0.00842504	7.49297	0.00596813	5.4194	4.44908	100	3.44095	100	1.46575	99.9959	1.0735	99.9959		0.4975	1	0	0
MM415A00192	MT142529	UM1_contig00192	48293	74		17	2	2		21	2	2	2		16	7	Siphoviridae		2		Cellular organism	0.000841517		0.000652107	1.26312	0.00199185	2.58423	2.75853	99.9855	2.18049	99.9814	0.813875	99.7681	0.64256	99.9296		0	0	0	0
MM415A00199	MT142528	UM1_contig00199	35004	48		17	2	2		22	0	0	1		10	7	Siphoviridae		3		Bacteria	0.000930657		0.00109609	1.5284	0	0	2.62219	99.9943	2.33413	99.9943	0.821401	99.8057	0.716382	99.9486		0	0	0	0
MM415A00210	MT142527	UM1_contig00210	45511	68		19	3	2		16	2	3	2		17	6	Myoviridae		2		Bacteria	0.000920439		0.00407624	5.02516	0.00426459	5.1526	3.89464	100	3.06662	100	1.9203	99.9429	1.54353	99.9407		0	0	0	0
MM415A00215	MT142526	UM1_contig00215	44456	69		13	2	2		13	0	0	1		10	8	Siphoviridae		1		Firmicutes	0.000751228		0.0350909	37.1536	0.0273701	29.6203	6.26163	100	5.02252	100	2.68635	99.9978	2.18433	99.9955		0.4881	2.32268	0	0
MM415A00216	MT142525	UM1_contig00216	44327	50		19	3	3		22	6	0	0		11	4	Siphoviridae		0		Firmicutes	0.000874477		0.0639032	57.1345	0.0323063	28.9169	2.411	100	1.97096	99.9977	0.777831	99.9368	0.63622	99.8105		0	0	0	0
MM415A00224	MT142524	UM1_contig00224	43251	55		42	2	2		28	9	2	0		18	7	Siphoviridae		0		Bacteria	0.00083676		0.00383731	4.75365	0.00224238	25.9115	3.27358	100	3.02576	99.9861	1.26472	99.9931	1.14303	99.9908		0	0	0	0
MM415A00229	MT142523	UM1_contig00229	42418	49		17	2	2		18	0	2	3		15	4	Podoviridae		3		Bacteria	0.000778741		0.00045176	0.650667	0.00121995	1.20939	1.83429	99.9764	1.43753	99.9929	0.65703	99.6629	0.49106	99.3682		0	0	0	0
MM415A00233	MT142522	UM1_contig00233	42001	54		19	2	2		28	0	1	3		11	9	Siphoviridae		4		Bacteria	0.000961115		0.0165968	19.5043	0.01569	16.9329	2.21329	99.9857	2.0857	99.9333	0.851054	99.9405	0.75686	99.4572		0	0	0	0
MM415A00243	MT142521	UM1_contig00243	40699	60		15	3	3		14	0	1	2		15	11	Siphoviridae		2		Bacteria	0.000610674		0.00308143	29.2833	0.00159821	28.2759	3.12853	99.9558	3.21136	100	1.13836	99.9484	1.1599	99.9681		0	0	0	0
MM415A00246	MT142520	UM1_contig00246	40581	60		18	3	3		22	1	0	3		15	8	Siphoviridae		1		Archaea	0.000945123		0.0644695	58.8108	0.0297598	31.8942	3.88117	100	3.14293	100	1.21047	99.9704	0.970747	99.9877		0	0	0	0
MM415A00250	MT142519	UM1_contig00250	40347	56		34	2	2		36	1	1	0		21	16	Siphoviridae		10		no host predicted			0.00655156	8.1964	0.00924044	10.7914	3.52001	100	3.23933	100	1.42206	100	1.22848	99.9777		0	0	0	0
MM415A00252	MT142518	UM1_contig00252	40047	43		15	2	2		16	0	0	1		3	2	Podoviridae		1		Bacteria	0.000791581		0.00307244	3.89293	0.00223789	1.64307	2.5363	100	2.193	100	0.79966	99.8477	0.696348	99.9875		0	0	0	0
MM415A00253	MT142517	UM1_contig00253	39910	27		12	3	3		13	0	0	0		4	3	Podoviridae		0		Bacteria	0.000873988		0.00657499	7.77499	0.00984506	12.3578	2.31933	99.9925	1.85793	100	0.740286	99.9073	0.618715	99.9123		0	0	0	0
MM415A00259	MT142516	UM1_contig00259	39340	77		20	2	3		20	0	2	1		13	5	Myoviridae		2		no host predicted			0.0153415	18.6223	0.0138046	14.7992	2.84531	100	2.29164	100	0.729089	99.6289	0.53757	99.8932		0	0	0	0
MM415A00269	MT142515	UM1_contig00269	38116	43		14	3	3		17	7	0	1		9	4	Myoviridae		1		Bacteria	0.000884677		0.0237167	28.2795	0.0246022	23.5911	3.95155	99.9711	3.30482	99.9554	1.24373	99.8478	1.00946	99.916		0	0	0	0
MM415A00270	MT142514	UM1_contig00270	38086	40		13	2	3		18	0	0	2		7	4	Podoviridae		1		Bacteria	0.000798485		0.002595	3.30305	0.00234008	2.51273	3.00481	100	2.38395	100	1.01652	99.9895	0.755765	99.8661		0	0	0.3282	1
MM415A00274	MT142513	UM1_contig00274	37441	49		22	2	3		21	1	1	4		12	6	Podoviridae		0		Bacteria	0.000730624		0.00277969	3.8781	0.0055535	6.50089	3.60643	100	2.7045	100	1.1429	100	0.965991	99.9653		0	0	0	0
MM415A00275	MT142512	UM1_contig00275	37429	48		13	3	3		14	0	1	2		6	2	Podoviridae		0		Bacteria	0.000775017		0.00170489	2.15608	0.00110018	1.46678	4.18936	100	3.63782	99.9973	1.13561	99.9947	0.95083	99.9973		0	0	0	0
MM415A00279	MT142511	UM1_contig00279	37203	53		24	2	2		25	0	0	2		10	3	Myoviridae		1		Firmicutes	0.000722013		0.0139504	17.3024	0.00527947	7.06663	6.85068	99.9973	5.76363	99.9946	2.37451	99.9839	1.90789	100		0	0	0	0
MM415A00288	MT142510	UM1_contig00288	36631	62		16	3	2		16	0	1	3		12	6	Siphoviridae		0		Bacteria	0.000782329		0.0793547	45.4369	0.0850411	46.8483	4.50377	100	3.50666	100	1.51112	99.9918	1.08396	100		0	0	0	0
MM415A00290	MT142509	UM1_contig00290	36202	32		14	3	3		15	0	2	0		10	5	Siphoviridae		0		Bacteria	0.00080586		0.00262512	2.88106	0.000655661	0.878405	2.70196	100	2.33002	99.9945	0.993997	99.9475	0.863436	99.9199		0	0	0	0
MM415A00294	MT142508	UM1_contig00294	35827	46		14	2	2		11	0	0	27		37	33	Myoviridae		3		Gammaproteobacteria	0.000717681		0.0347524	30.5635	0.040709	36.8661	2.63783	99.9972	2.30403	99.9777	0.513299	99.8409	0.575838	99.7237		0	0	0	0
MM415A00301	MT142507	UM1_contig00301	35531	36		14	2	2		13	2	0	1		6	5	Siphoviridae		0		Bacteria	0.00094123		0.00242199	2.46827	0.00340504	3.10996	2.19374	100	1.82981	100	0.656987	99.6876	0.504204	99.8311		0	0	0	0
MM415A00305	MT142506	UM1_contig00305	35270	64		11	2	2		15	0	0	2		10	5	Siphoviridae		1		no host predicted			0.0056595	5.5628	0.0062954	6.83867	4.23407	100	3.87055	100	1.94362	100	1.82849	99.9972		0	0	0	0
MM415A00306	MT142505	UM1_contig00306	35114	38		16	2	2		13	0	0	6		5	3	Siphoviridae		2		no host predicted			0.0105594	11.2405	0.0145004	11.6079	1.8599	100	1.74901	99.9943	0.606497	99.6782	0.577422	99.8975		0	0	0	0
MM415A00310	MT142504	UM1_contig00310	34922	44		16	2	2		17	0	1	1		10	6	Siphoviridae		1		Bacteria	0.000761787		0.00150866	1.99301	0.00256475	17.2012	2.73394	100	2.27548	100	0.816957	99.9084	0.613861	99.7051		0	0	0	0
MM415A00315	MT142503	UM1_contig00315	34258	45		19	2	2		21	0	1	0		11	6	Siphoviridae		0		Bacteria	0.000936284		0.00144993	2.34398	0.00072725	0.764785	3.79224	100	3.06544	100	1.24973	99.9942	0.941613	100		0	0	0	0
MM415A00321	MT142502	UM1_contig00321	34018	55		14	2	2		19	0	0	0		12	5	Siphoviridae		2		Firmicutes	0.000754073		0.018474	20.3451	0.0184949	16.3296	2.23156	99.9912	1.88297	100	0.772712	99.9824	0.642409	99.9853		0	0	0	0
MM415A00328	MT142501	UM1_contig00328	33598	38		16	2	2		12	1	2	3		9	3	Siphoviridae		1		no host predicted			0.0623838	53.027	0.0357624	30.9572	3.65816	100	2.8628	100	0.950247	99.6815	0.730633	99.997		0	0	0	0
MM415A00329	MT142500	UM1_contig00329	33543	36		10	2	2		11	0	0	1		10	5	Siphoviridae		2		Bacteria	0.000916853		0.148319	86.4085	0.106619	72.34	2.23559	100	1.8691	99.994	0.792019	99.6512	0.584474	99.0997		0	0	0	0
MM415A00352	MT142499	UM1_contig00352	31665	48		23	2	3		9	19	0	0		22	11	Siphoviridae		2		Cellular organism	0.000952504		0.0159351	16.9935	0.00949192	10.8037	2.84212	99.9968	2.02622	100	0.916234	99.9811	0.706345	99.8326		0	0	0	0
MM415A00356	MT142498	UM1_contig00356	31526	47		25	2	2		25	0	0	3		13	10	Siphoviridae		6		no host predicted			0.313491	98.0429	0.332325	97.7447	3.07644	99.9619	2.57737	99.9207	1.36946	99.9112	1.36928	99.9619		0	0	0	0
MM415A00367	MT142497	UM1_contig00367	30888	39		16	2	2		18	0	0	1		11	7	Siphoviridae		2		Bacteria	0.000918839		0.0136465	12.4773	0.0145137	14.3486	4.79943	100	3.91594	100	1.62207	100	1.27972	99.987		0	0	0	0
MM415A00370	MT142496	UM1_contig00370	30661	29		12	2	2		9	1	2	2		10	3	Myoviridae		2		Firmicutes	0.00084852		0.00970247	12.5404	0.0107769	10.9357	2.23355	99.9674	1.7298	99.9967	0.754068	99.8206	0.519451	99.7358		0.7893	1	0	0
MM415A00371	MT142495	UM1_contig00371	30646	45		18	3	3		21	2	0	0		17	8	Siphoviridae		0		Firmicutes	0.000709294		0.00383026	5.18502	0.00337256	3.77537	6.12296	100	4.8764	100	2.31689	99.9902	1.73562	99.9935		0	0	0	0
MM415A00374	MT142494	UM1_contig00374	30305	50		16	2	2		14	1	0	3		12	6	Siphoviridae		1		Bacteria	0.000864898		0.00303841	3.53407	0.00127603	35.3902	2.01154	99.9934	1.71626	99.9505	0.686169	99.7063	0.511146	99.6436		0	0	0	0
MM415A00378	MT142493	UM1_contig00378	30211	33		30	1	1		32	0	0	0		25	19	Myoviridae		3		Gammaproteobacteria	0.000671642		0.233532	90.0732	0.221783	88.4446	5.04399	100	4.94996	100	3.46559	100	3.56792	100		0	0	0	0
MM415A00385	MT142492	UM1_contig00385	30037	45		13	2	2		14	0	1	1		8	6	Siphoviridae		0		Bacteria	0.000934859		0.00184902	2.56018	0.00491261	6.23897	5.06841	99.9667	4.12659	100	1.43103	99.97	1.11555	99.9334		0.4095	1.95922	0	0
MM415A00396	MT142491	UM1_contig00396	29378	46		40	2	2		43	0	0	0		29	17	Siphoviridae		1		Gammaproteobacteria	0.000513509		0.422366	96.7493	0.451239	96.2693	2.10959	99.9966	1.97218	99.9966	1.08351	99.8809	1.01297	100		0	0	0	0
MM415A00400	MT142490	UM1_contig00400	29251	37		16	2	2		15	1	1	2		5	3	Siphoviridae		0		Bacteria	0.000885381		0.762934	99.9145	0.662578	99.6137	2.28587	99.9966	2.24502	99.9795	0.90951	99.9761	0.822796	99.8154		0	0	0	0
MM415A00401	MT142489	UM1_contig00401	29082	39		20	2	2		12	0	1	7		16	8	Podoviridae		3		Bacteria	0.000689219		0.0083721	11.4469	0.00484039	5.9487	7.02422	100	6.87724	100	2.06511	100	1.97291	100		0	0	0	0
MM415A00402	MT142488	UM1_contig00402	29048	41		11	3	2		9	0	0	0		5	4	Siphoviridae		0		Bacteria	0.000877799		0.00171873	2.18259	0.000673246	1.38047	3.79542	100	3.69754	100	1.13431	99.9346	1.09402	99.9966		0	0	0	0
MM415A00408	MT142487	UM1_contig00408	28815	40		17	3	3		19	0	1	0		14	10	Siphoviridae		0		Bacteria	0.000962346		0.000327709	35.1935	0.000681563	0.916189	2.81332	100	2.39425	99.9931	0.821092	99.6981	0.730382	99.8681		0	0	0	0
MM415A00409	MT142486	UM1_contig00409	28785	33		9	2	2		9	0	0	0		4	2	Myoviridae		0		Bacteria	0.000916787		0.00283449	3.08147	0.000853318	1.51468	3.31987	100	2.72011	99.9444	1.1457	99.9896	0.917717	99.7777		0.5176	3.32902	0	0
MM415A00412	MT142485	UM1_contig00412	28412	46		18	2	2		19	1	0	1		19	8	Myoviridae		2		Firmicutes	0.000754113		0.00698733	9.42911	0.0135626	15.0324	2.13062	100	1.63272	100	0.709815	99.919	0.525903	99.9648		0	0	0	0
MM415A00428	MT142484	UM1_contig00428	27450	46		15	3	3		8	14	0	0		16	7	Myoviridae		0		Cellular organism	0.000885381		0.00058912	0.3898	0.00317508	4.46266	3.26773	99.949	2.48152	99.9854	0.973967	99.9417	0.823106	99.7851		0	0	0	0
MM415A00434	MT142483	UM1_contig00434	27126	57		13	3	3		14	0	0	3		8	3	Siphoviridae		3		no host predicted			0.0257985	26.7382	0.0263871	30.9334	2.37148	99.9926	2.01978	99.9963	0.983686	99.8783	0.880979	99.9963		0	0	0	0
MM415A00435	MT142482	UM1_contig00435	27055	39		15	2	2		20	0	0	1		13	9	Siphoviridae		5		Chloroflexota	0.00068139		0.00669826	8.72667	0.00773494	7.96156	2.43324	100	1.88915	99.9556	0.852773	99.5971	0.810402	99.9889		0	0	1.5265	1.18402
MM415A00437	MT142481	UM1_contig00437	26947	33		13	2	2		13	0	2	1		10	5	Siphoviridae		1		Bacteria	0.000968986		0.00261768	4.60905	0.00139788	1.5883	3.09119	99.9963	2.50935	100	1.01078	99.9184	0.8382	99.8441		0	0	0	0
MM415A00442	MT142480	UM1_contig00442	26764	36		16	2	2		9	1	3	5		7	3	Siphoviridae		1		Bacteria	0.000928682		0.00977326	4.28934	0.00339159	2.16335	3.8094	99.9925	2.95519	99.9851	0.966114	99.9888	0.718084	99.6226		0	0	0	0
MM415A00444	MT142479	UM1_contig00444	26582	32		11	3	3		12	0	1	1		8	3	Podoviridae		0		Firmicutes	0.000921731		0.0109609	13.622	0.015074	15.4954	2.44956	100	2.05965	99.9699	0.716088	99.7555	0.567779	99.763		0	0	0	0
MM415A00447	MT142478	UM1_contig00447	26452	31		8	2	2		8	0	0	1		6	5	Siphoviridae		0		Bacteria	0.000967947		0.231054	92.3749	0.278479	95.471	5.89999	100	4.91563	100	2.12401	100	1.61119	99.9887		0	0	0	0
MM415A00449	MT142477	UM1_contig00449	26295	51		21	3	3		22	0	0	1		18	8	Siphoviridae		1		Desulfobacterota	0.000728829		0.01791	20.4564	0.00829756	10.4621	4.23026	99.9848	3.60266	100	1.33862	100	1.16207	99.9962		0	0	0	0
MM415A00456	MT142476	UM1_contig00456	25966	34		10	2	2		11	2	0	0		6	3	Myoviridae		0		no host predicted			0.00282509	3.16183	0.00239702	3.00008	3.17631	100	2.58338	100	0.998877	99.7497	0.797361	99.6149		0	0	0	0
MM415A00465	MT142475	UM1_contig00465	25720	27		14	2	3		17	0	0	0		9	7	Siphoviridae		3		no host predicted			0.00156895	2.44168	0.000815768	1.30638	1.8937	99.9922	1.48405	100	0.599959	99.6656	0.4637	100		0	0	0	0
MM415A00473	MT142474	UM1_contig00473	25390	36		15	2	2		20	1	0	2		15	7	Podoviridae		3		Cellular organism	0.000827498		0.00141789	2.1347	0.00166445	2.08744	2.85644	99.9921	2.53478	100	1.01526	99.9882	0.897795	99.9882		0	0	0	0
MM415A00476	MT142473	UM1_contig00476	25262	38		6	3	3		6	2	0	2		7	2	Haloviruses		1		Bacteria	0.000656152		0.434692	98.4285	0.490423	98.7491	2.15492	99.7744	1.85759	99.8694	0.83624	99.6121	0.642143	99.4854		0	0	0	0
MM415A00479	MT142472	UM1_contig00479	25222	27		7	3	3		13	0	0	0		4	3	Podoviridae		0		Bacteria	0.000957441		0.0123422	13.9442	0.00689447	9.36881	6.80481	100	5.80009	100	2.24798	99.9921	1.90817	99.8731		0	0	0	0
MM415A00491	MT142471	UM1_contig00491	24682	15		4	3	3		7	0	0	0		3	2	Myoviridae		1		no host predicted			0.00919119	11.6846	0.00786375	8.72701	5.58769	99.9595	4.87986	99.9959	2.03957	99.9919	1.79312	99.9878		0	0	0	0
MM415A00492	MT142470	UM1_contig00492	24674	36		12	3	3		11	2	0	1		11	4	Herelleviridae		1		Firmicutes	0.000723704		0.00879395	9.26481	0.00947544	11.2467	7.05277	100	5.46312	100	3.0971	99.9878	2.32861	99.9068		0	0	0	0
MM415A00493	MT142469	UM1_contig00493	24667	34		14	2	2		14	0	0	2		9	6	Siphoviridae		5		no host predicted			0.0179273	12.1093	0.0264917	14.9593	4.05705	99.9959	3.17771	100	1.48491	99.9959	1.11716	99.9595		0	0	0	0
MM415A00499	MT142468	UM1_contig00499	24493	31		10	2	2		8	0	3	2		5	3	Podoviridae		0		Bacteria	0.000884548		0.00692506	8.96583	0.00385331	5.35255	3.58124	99.9878	2.90627	99.9959	1.18426	99.8979	0.977369	99.9592		0	0	0	0
MM415A00502	MT142467	UM1_contig00502	24422	49		10	2	3		12	0	0	1		6	3	Myoviridae		1		Bacteria	0.000621964		0.00606513	5.93318	0.00476205	4.9955	7.1215	100	5.75674	100	4.4722	100	3.53822	100		0	0	0	0
MM415A00503	MT142466	UM1_contig00503	24375	31		21	3	6		17	2	0	1		12	4	Myoviridae		1		Firmicutes	0.000790258		0.0180132	21.2349	0.0124119	15.9549	2.60334	99.9508	2.22285	100	0.80094	99.1836	0.650215	99.9467		0	0	0	0
MM415A00504	MT142465	UM1_contig00504	24359	45		17	3	2		16	0	1	0		13	4	Myoviridae		2		Bacteria	0.000788655		0.00104601	1.41221	0.000767139	1.04274	3.35419	99.9343	3.06574	100	1.47938	99.9918	1.29024	99.9918		0	0	0	0
MM415A00505	MT142464	UM1_contig00505	24346	29		10	2	2		13	0	1	0		7	4	Podoviridae		0		Firmicutes	0.000900381		0.0198867	21.4368	0.0203998	16.4668	9.33841	100	7.41755	99.9959	3.83739	99.9918	2.93313	99.9754		0	0	0	0
MM415A00523	MT142463	UM1_contig00523	23634	21		7	3	3		8	0	2	0		6	1	Herelleviridae		1		Bacteria	0.000784227		0.00301953	4.65008	0.00948357	11.1238	3.7351	99.9958	3.00494	100	9.43425	100	7.09313	100		0	0	0	0
MM415A00525	MT142462	UM1_contig00525	23436	53		7	3	3		12	1	0	1		11	5	Siphoviridae		2		Firmicutes	0.000839081		0.0529601	13.3854	0.0633642	14.2345	5.82168	100	4.70541	100	2.16189	99.9957	1.62784	100		0	0	0	0
MM415A00527	MT142461	UM1_contig00527	23371	22		9	3	3		7	1	0	1		6	4	Siphoviridae		0		Firmicutes	0.000775617		0.0834263	60.4082	0.0417655	32.8612	10.7324	99.9914	8.83499	99.9829	3.46583	99.9872	2.75834	99.9658		0	0	0	0
MM415A00528	MT142460	UM1_contig00528	23368	18		10				9	1	0	0		8	4	Siphoviridae		0		Bacteria	0.000952791		0.310644	95.3055	0.287757	94.056	2.54119	100	2.18418	99.97	2.63985	100	2.29113	99.9829		0	0	0	0
MM415A00534	MT142459	UM1_contig00534	23186	29		11	3	3		13	6	0	1		7	5	Myoviridae		0		Bacteria	0.000908553		0.0146413	17.8082	0.0128215	14.8667	2.79004	99.9655	2.04411	100	0.90225	99.9612	0.716014	99.8016		0	0	0	0
MM415A00538	MT142458	UM1_contig00538	23123	26		10	2	2		7	2	2	0		5	2	Myoviridae		1		no host predicted			0.117301	78.2943	0.0879507	58.9716	6.14729	100	5.25438	100	2.0286	99.9957	1.81325	99.9654		0	0	0	0
MM415A00550	MT142457	UM1_contig00550	22726	34		15	2	2		18	0	0	1		11	6	Siphoviridae		1		Bacteria	0.000776593		0.0632559	40.6407	0.0596984	33.3759	3.40307	100	2.80831	99.9868	1.00798	99.9648	0.878097	99.9956		0	0	0	0
MM415A00551	MT142456	UM1_contig00551	22686	29		17	2	2		15	0	0	4		11	9	Podoviridae		0		Bacteria	0.000867737		0.00986953	12.2146	0.00716336	7.17623	3.20501	100	2.78814	100	0.800896	99.8545	0.692896	99.4754		0	0	0	0
MM415A00555	MT142455	UM1_contig00555	22548	30		13	2	2		14	4	0	0		9	7	Siphoviridae		1		Bacteria	0.000798619		0.0036512	4.2221	0.00216655	2.05783	3.2994	100	2.49174	100	1.10538	99.9956	0.888527	99.9867		0	0	0	0
MM415A00556	MT142454	UM1_contig00556	22510	29		10	2	2		12	0	0	2		8	5	Podoviridae		1		Bacteria	0.000700448		0.000985754	1.03954	0.00115372	1.43936	3.05748	100	2.59904	100	0.978282	99.9778	0.845974	99.9956		0	0	0	0
MM415A00561	MT142453	UM1_contig00561	22343	28		9	2	2		6	1	0	1		7	4	Siphoviridae		0		Bacteria	0.000967476		0.0178042	16.193	0.0347379	27.0957	2.56471	99.9955	2.63813	100	3.86388	100	3.90821	99.991		0	0	0	0
MM415A00564	MT142452	UM1_contig00564	22178	25		5	3	3		5	0	1	0		3	1	Herelleviridae		0		Bacteria	0.000692344		0.264022	96.3252	0.210313	90.2877	4.7015	100	4.43824	100	1.56496	99.9279	1.5237	99.9324		0	0	0	0
MM415A00570	MT142451	UM1_contig00570	22015	38		7	2	3		13	0	0	1		2	2	Podoviridae		1		Firmicutes	0.000696415		0.000769763	1.09017	0.000854239	1.37633	1.96336	99.9955	1.51996	99.9955	0.642197	99.9455	0.478491	99.8138		0	0	0	0
MM415A00575	MT142450	UM1_contig00575	21943	25		9	2	2		10	0	0	0		8	3	Myoviridae		0		no host predicted			0.00389839	4.61195	0.00350082	4.15167	3.99543	100	3.38149	100	1.31693	99.9954	1.10684	99.9225		0	0	0	0
MM415A00577	MT142449	UM1_contig00577	21910	24		13	2			8	9	1	0		13	8	Siphoviridae		2		Nanoarchaeota	0.000974708		0.00313891	4.15335	0.00487121	5.85577	3.17698	100	2.39974	99.9954	1.61775	99.8676	1.34024	99.9954		0	0	0	0
MM415A00584	MT142448	UM1_contig00584	21753	27		8	2	2		7	0	0	4		4	3	Podoviridae		1		Bacteria	0.000873706		0.00175781	2.02271	0.00303469	2.80881	4.01215	100	3.03126	100	1.04686	99.954	0.781584	99.669		0	0	0	0
MM415A00587	MT142447	UM1_contig00587	21677	31		29	2	2		31	0	0	0		25	18	Siphoviridae		0		Gammaproteobacteria	0.000565339		0.346223	95.4053	0.361757	96.1987	2.00332	99.9954	1.84658	99.9308	1.10067	99.8339	0.947641	100		0	0	0	0
MM415A00595	MT142446	UM1_contig00595	21529	23		15	2	2		9	4	1	0		9	3	Ackermannviridae		0		no host predicted			0.00138968	1.01723	0.000834241	1.4074	3.50935	100	2.81368	100	0.921973	99.935	0.714739	99.9396		0.6364	1.81003	0	0
MM415A00602	MT142445	UM1_contig00602	21346	13		6	2	2		6	0	1	1		3	1	Myoviridae		0		Bacteria	0.000655885		0.00319422	4.10381	0.00277123	2.68903	3.6581	99.9813	3.27146	99.9813	1.03307	99.9344	0.961325	99.8595		0	0	0	0
MM415A00606	MT142444	UM1_contig00606	21320	47		13	3	2		14	0	0	3		7	6	Siphoviridae		1		Bacteria	0.000947006		0.0291216	20.0516	0.0308626	23.0441	2.79065	99.9953	2.28252	100	1.0356	99.9343	0.789146	99.8077		0	0	0	0
MM415A00613	MT142443	UM1_contig00613	21217	46		18	3	3		19	0	0	0		14	10	Siphoviridae		2		Bacteria	0.000536015		0.0010994	1.51294	0.00178444	1.9984	1.92745	99.9906	1.71973	100	0.72167	99.8398	0.670398	99.8303		0	0	0	0
MM415A00614	MT142442	UM1_contig00614	21215	22		7	3	3		8	0	0	1		7	7	Siphoviridae		0		Firmicutes	0.000799805		0.0868228	67.1317	0.0757504	57.6997	2.72228	100	2.0938	99.9717	0.974857	99.7455	0.69406	99.7219		0	0	0	0
MM415A00616	MT142441	UM1_contig00616	21193	14		9				6	1	0	0		7	2	Phycodnaviridae		0		Bacteria	0.000933254		0.00396923	4.84594	0.00580023	6.10107	2.52947	100	2.31001	100	1.0603	99.8868	1.03484	99.9717		0	0	0	0
MM415A00623	MT142440	UM1_contig00623	20975	37		9	3	3		10	0	0	0		7	3	Myoviridae		3		Chloroflexota	0.000566529		0.0632272	54.7509	0.0938936	63.385	2.59963	100	2.07819	99.9762	0.816109	99.8856	0.700737	99.876		0.8772	2.69574	0	0
MM415A00629	MT142439	UM1_contig00629	20841	19		9	6	3		8	0	1	0		3	1	Haloviruses		0		no host predicted			0.000616592	0.969243	0.00310646	4.16967	2.19859	99.9712	1.69789	100	0.66833	99.8273	0.586143	99.928		1.1996	1.51192	0	0
MM415A00630	MT142438	UM1_contig00630	20843	23		11		3		10	1	0	0		8	3	Myoviridae		1		Cellular organism	0.000764681		0.00884471	4.36597	0.0111428	4.08291	1.92946	99.9952	1.49408	99.9904	1.50519	99.9952	1.16653	99.9568		0	0	0	0
MM415A00639	MT142437	UM1_contig00639	20711	23		6	2	2		7	0	0	1		4	3	Myoviridae		0		no host predicted			0.263108	94.2205	0.277438	91.1351	3.24089	99.9952	2.54655	99.971	1.12592	99.9131	0.845501	99.6813		0	0	0	0
MM415A00651	MT142436	UM1_contig00651	20468	28		9	2	2		15	0	1	0		5	4	Podoviridae		0		Bacteria	0.000856363		0.0114185	14.1343	0.00621548	7.3334	3.43448	99.9218	2.7241	100	1.23646	99.9658	0.923448	99.5163		0	0	0	0
MM415A00659	MT142435	UM1_contig00659	20351	19		9	2	2		11	0	1	0		5	4	Podoviridae		0		Bacteria	0.000860103		0.019953	22.6131	0.02078	24.0529	2.90051	99.9902	2.44981	99.9558	1.13323	99.9017	0.926224	99.8477		0	0	0	0
MM415A00662	MT142434	UM1_contig00662	20217	23		18	2	2		16	0	0	2		11	8	Podoviridae		1		no host predicted			0.000585579	50.4328	0.000618238	50.4476	1.84957	99.9951	1.61573	99.9901	0.472714	99.446	0.414864	99.1344		0	0	0	0
MM415A00666	MT142433	UM1_contig00666	20118	27		10	2	2		11	0	0	1		7	4	Siphoviridae		0		no host predicted			0.15445	85.6	0.170286	86.276	3.53323	99.995	2.90896	100	1.313	99.9702	0.982614	99.8211		0	0	0	0
MM415A00670	MT142432	UM1_contig00670	20054	27		12	2	2		12	0	0	2		10	7	Podoviridae		0		Bacteria	0.000945555		0.0678139	55.1561	0.0397664	35.4044	6.22437	100	5.32364	100	2.114	100	1.79435	100		1.2566	1.98018	2.4235	1.51025
MM415A00680	MT142431	UM1_contig00680	19871	22		9	2	2		5	0	0	5		9	8	Podoviridae		0		Bacteria	0.000911663		0.0108389	14.7602	0.0044791	5.61622	2.56307	99.9748	2.17251	99.9899	0.562829	99.8692	0.477067	99.069		0	0	0	0
MM415A00685	MT142430	UM1_contig00685	19819	31		12	3	3		12	1	0	0		4	2	Siphoviridae		1		Bacteria	0.000930818		2.8749	100	2.92022	100	3.48233	100	3.0625	99.995	1.11837	99.9849	0.989566	99.9243		0	0	0	0
MM415A00691	MT142429	UM1_contig00691	19707	32		11	3	3		11	1	0	0		11	8	Siphoviridae		2		Firmicutes	0.000664421		0.118792	77.6323	0.137663	80.2456	2.83913	100	2.18859	100	1.01861	99.9746	0.717727	99.9848		0	0	0	0
MM415A00692	MT142428	UM1_contig00692	19662	25		8	2	2		11	1	0	0		5	3	Siphoviridae		0		Verrucomicrobiota	0.000999491		0.000574407	0.528939	0.00193727	2.11067	3.00714	100	2.3401	100	0.877384	99.8372	0.7298	99.9847		0	0	0	0
MM415A00699	MT142427	UM1_contig00699	19456	23		13		3		12	1	0	0		13	5	Siphoviridae		3		Bacteria	0.000818258		0.0212334	24.8458	0.0141481	16.7917	2.54241	100	2.20599	99.9897	0.998769	99.8509	0.862795	99.9794		0	0	0	0
MM415A00701	MT142426	UM1_contig00701	19403	27		8	2	2		5	0	0	6		6	2	Myoviridae		1		Firmicutes	0.000628787		0.0104742	11.3281	0.014851	15.8378	2.35442	99.9897	1.87288	99.9897	42.4868	100	32.0187	99.9794		0	0	0	0
MM415A00702	MT142425	UM1_contig00702	19405	30		12	2	2		12	0	0	1		4	2	Podoviridae		0		Crenarchaeota	0.000760841		0.00127097	2.08194	0.000660867	1.04097	4.69907	99.9948	3.80503	99.8506	1.57696	99.8506	1.18113	99.9382		1.5408	3.31114	0	0
MM415A00708	MT142424	UM1_contig00708	19302	24		8				6	1	1	2		9	4	Siphoviridae		1		no host predicted			0.00816643	7.79712	0.0147314	11.9314	2.47804	100	2.0663	100	0.730182	99.7306	0.5671	99.4871		0	0	0	0
MM415A00710	MT142423	UM1_contig00710	19270	27		4	2	3		4	0	0	3		5	3	Podoviridae		1		no host predicted			0.00478378	5.42294	0.0132997	14.9092	5.07732	99.9896	4.20753	99.9741	25.5838	100	19.93	100		0	0	0	0
MM415A00721	MT142422	UM1_contig00721	19124	23		7	3	3		11	5	0	0		5	3	Myoviridae		0		Cellular organism	0.000934589		0.0147993	20.001	0.0100019	12.8268	2.8949	100	2.09787	99.9791	0.883785	100	0.737967	99.5921		0	0	0	0
MM415A00723	MT142421	UM1_contig00723	19097	15		8	3	3		10	0	0	0		3	2	Podoviridae		0		no host predicted			0.00381377	5.54537	0.00400247	5.03744	2.13386	99.9948	1.82183	100	0.768334	99.9791	0.635514	99.9948		0	0	0	0
MM415A00726	MT142420	UM1_contig00726	19048	25		14	3	3		14	0	1	0		8	5	Siphoviridae		0		no host predicted			0.00643563	7.5861	0.00667565	7.6701	4.05767	100	3.69728	100	1.39157	100	1.20227	100		0	0	0	0
MM415A00737	MT142419	UM1_contig00737	18771	25		10				12	0	0	1		9	3	Myoviridae		2		Desulfobacterota	0.000669721		0.0656116	56.3955	0.0299241	24.5165	11.3152	100	9.04618	100	3.66535	99.9947	2.82609	100		0	0	0	0
MM415A00740	MT142418	UM1_contig00740	18636	19		4	3	3		3	3	1	0		4	3	Podoviridae		0		no host predicted			0.00760978	9.80361	0.0123861	14.0159	2.45895	100	1.91566	100	0.884958	99.9839	0.615585	99.9678		0	0	0	0
MM415A00745	MT142417	UM1_contig00745	18602	22		6	3	3		6	0	0	1		6	3	Podoviridae		1		Cellular organism	0.000919305		0.374215	97.2584	0.571573	99.7312	2.80946	100	2.23117	100	1.09804	99.9677	0.760294	99.9946		0	0	0	0
MM415A00747	MT142416	UM1_contig00747	18588	27		9	2	2		11	1	1	0		8	5	Siphoviridae		0		Bacteria	0.000711581		0.00165857	2.71681	0.00241461	2.83516	2.83418	100	2.33355	99.774	0.958819	99.9623	0.74	99.9892		1.3557	1	0	0
MM415A00749	MT142415	UM1_contig00749	18549	22		9	2	2		3	10	0	1		7	2	Herelleviridae		1		Firmicutes	0.000789728		0.013912	17.5319	0.0189709	20.5132	3.49935	100	2.68817	100	14.2048	100	10.5216	100		0	0	0	0
MM415A00755	MT142414	UM1_contig00755	18468	19		4	2	3		2	1	1	2		2	2	Siphoviridae		0		no host predicted			0.00495184	5.80464	0.0020831	1.87351	4.60785	100	3.9318	100	1.62915	99.9946	1.41762	99.7997		0	0	0	0
MM415A00757	MT142413	UM1_contig00757	18440	22		5	2	2		3	2	1	0		3	2	Siphoviridae		0		no host predicted			0.154989	82.1095	0.167912	82.9338	3.97097	100	3.13516	100	1.40653	99.8807	1.06632	99.9946		0	0	0	0
MM415A00760	MT142412	UM1_contig00760	18405	19		7	2	2		2	0	0	7		10	8	Podoviridae		0		no host predicted			0.00067001	1.09753	0.0031354	3.93371	5.58078	99.9891	4.60048	99.9946	1.48358	99.9946	1.18504	100		0	0	0	0
MM415A00762	MT142411	UM1_contig00762	18327	19		6	3	3		5	0	1	3		5	3	Podoviridae		0		Firmicutes	0.000997324		0.00700528	7.27342	0.00757566	9.21045	4.62008	100	3.93163	99.9563	3.8673	100	3.21683	100		0	0	0	0
MM415A00766	MT142410	UM1_contig00766	18261	22		7	2	2		6	0	0	6		6	3	Myoviridae		0		no host predicted			0.416339	88.5384	0.606189	85.6415	5.68495	99.9671	4.69641	100	2.072	99.9617	1.56383	99.9945		0	0	0	0
MM415A00769	MT142409	UM1_contig00769	18240	21		13	2	2		14	0	0	0		11	6	Siphoviridae		5		no host predicted			0.0040565	5.06579	0.00313591	3.17434	3.03758	100	2.6224	99.9836	0.906308	99.9397	0.82283	99.8684		0.8114	1.62842	0	0
MM415A00773	MT142408	UM1_contig00773	18191	25		11	3	3		11	2	0	0		8	3	Myoviridae		0		no host predicted			0.00806777	10.6646	0.00627474	6.69562	5.54889	100	4.74711	100	1.99202	100	1.66675	99.989		0	0	0	0
MM415A00774	MT142407	UM1_contig00774	18171	22		6	2	2		6	0	0	0		4	2	Myoviridae		1		Bacteria	0.000845517		0.00373264	4.72731	0.00705026	7.82566	5.45589	100	4.75348	99.989	21.1631	100	17.5044	100		0	0	0	0
MM415A00780	MT142406	UM1_contig00780	18052	17		5	3	3		9	0	0	0		2	1	Myoviridae		0		Firmicutes	0.000850215		0.00512345	6.55329	0.0049586	5.15178	8.01398	99.9778	6.56326	99.9834	2.91882	99.8338	2.27556	99.9003		0	0	0	0
MM415A00784	MT142405	UM1_contig00784	18015	32		10	2	3		10	1	0	1		10	7	Siphoviridae		2		Bacteria	0.000728695		0.0539323	32.2176	0.083817	40.2498	4.91597	100	3.88471	100	1.73201	100	1.37664	100		0	0	0	0
MM415A00786	MT142404	UM1_contig00786	17992	22		6	3	3		6	2	0	0		1	1	Siphoviridae		0		no host predicted			0.00651139	7.10871	0.00915634	7.45331	5.93397	100	4.89192	99.9333	2.18096	99.95	1.60239	99.95		0	0	0	0
MM415A00788	MT142403	UM1_contig00788	17897	19		13				12	0	1	0		6	2	Phycodnaviridae		0		Firmicutes	0.000985313		0.0604586	53.5006	0.0238087	24.3337	1.74489	99.9665	1.47281	99.9497	0.486414	99.5921	0.436216	98.6869		0	0	0	0
MM415A00796	MT142402	UM1_contig00796	17716	17		5	2	3		5	1	1	2		1	1	Siphoviridae		0		no host predicted			0.199425	89.5575	0.152496	73.5437	3.45009	100	3.73072	99.9887	1.12897	99.921	1.16439	99.8194		0	0	0	0
MM415A00805	MT142401	UM1_contig00805	17631	23		20	2	2		21	0	0	0		16	13	Siphoviridae		2		Gammaproteobacteria	0.000610137		0.14725	81.663	0.128073	71.5501	1.87623	99.9716	1.61778	99.8072	1.03596	99.9433	0.937458	99.5803		0	0	0	0
MM415A00812	MT142400	UM1_contig00812	17542	28		4	3	3		9	0	0	0		4	3	Siphoviridae		0		Firmicutes	0.000903893		0.0314536	37.1679	0.0363778	36.2102	74.0873	100	60.1072	100	35.5462	100	26.9363	100		0.7012	1	0	0
MM415A00818	MT142399	UM1_contig00818	17456	34		10	3	3		10	3	0	3		13	5	Siphoviridae		2		Firmicutes	0.000992965		0.00105968	1.1973	0.00220391	2.61228	2.53571	99.8682	1.88205	100	0.840496	99.6735	0.62214	99.9943		0	0	0	0
MM415A00821	MT142398	UM1_contig00821	17432	33		7	3	3		5	1	0	1		6	3	Siphoviridae		1		no host predicted			0.00421303	4.95067	0.00358354	3.55094	2.32567	100	1.90815	100	0.686113	99.237	0.529673	99.26		0	0	0	0
MM415A00826	MT142397	UM1_contig00826	17373	29		9	3	3		9	2	0	0		8	5	Siphoviridae		1		Cellular organism	0.000880781		0.00603003	7.67283	0.00365419	4.67392	2.82292	100	2.24023	99.9942	0.797124	99.5395	0.646948	99.7698		1.4333	1	0	0
MM415A00827	MT142396	UM1_contig00827	17367	42		11	3	3		10	0	0	1		6	3	Siphoviridae		0		Bacteria	0.000922294		0.00948056	10.4739	0.0119788	9.21287	2.82139	100	2.44978	100	1.27254	100	1.07762	100		0	0	0	0
MM415A00828	MT142395	UM1_contig00828	17339	29		7	2	2		3	7	0	0		4	3	Myoviridae		1		Firmicutes	0.000785579		0.12303	69.8772	0.082596	62.3508	5.26311	100	4.26054	100	2.15725	100	1.57985	100		0	0	0	0
MM415A00829	MT142394	UM1_contig00829	17331	19		11	2	2		13	0	0	0		9	6	Siphoviridae		3		Patescibacteria	0.000963986		3.46234	99.9654	3.28852	100	3.81289	100	3.45218	100	1.23506	99.9827	1.11701	99.9942		0	0	0	0
MM415A00834	MT142393	UM1_contig00834	17232	17		10	2	2		6	1	0	1		3	2	Siphoviridae		0		no host predicted			0.000715613	0.597725	0	0	1.72638	100	1.41342	100	0.564607	99.9884	0.460707	99.2224		0	0	0	0
MM415A00839	MT142392	UM1_contig00839	17130	29		10	3	2		9	1	0	1		7	3	Myoviridae		2		Bacteria	0.000827896		0.0495267	36.3573	0.0499903	27.4606	5.59841	100	4.6367	100	2.22214	100	1.69902	99.9766		0	0	0	0
MM415A00842	MT142391	UM1_contig00842	17111	24		13	3			8	6	0	0		7	3	Myoviridae		0		Firmicutes	0.00089882		0.00072068	0.806499	0.00149892	1.98703	2.74104	100	2.29007	100	0.833486	100	0.573298	99.9825		0	0	0	0
MM415A00845	MT142390	UM1_contig00845	17075	38		11	3	3		9	3	1	0		7	4	Siphoviridae		2		no host predicted			0.00931371	11.0161	0.00524599	8.25769	4.01905	99.9941	3.34784	100	1.28862	100	1.02685	100		0	0	0	0
MM415A00846	MT142389	UM1_contig00846	17067	30		12	2	5		18	0	0	0		8	3	Myoviridae		0		Bacteria	0.000762985		0.00216766	2.74799	0.00150273	1.37107	2.5512	99.9473	2.04163	99.9883	0.889285	99.9824	0.640107	99.707		0	0	0	0
MM415A00851	MT142388	UM1_contig00851	17030	25		7	3	3		6	1	0	3		8	2	Myoviridae		0		Bacteria	0.000824		0.00647409	8.44979	0.00564759	6.85261	3.35239	99.9941	2.823	100	1.09429	99.8884	0.925398	99.9413		0	0	0	0
MM415A00857	MT142387	UM1_contig00857	16940	15		3	2	2		4	0	0	1		2	1	Myoviridae		1		Cellular organism	0.000859952		0.00755362	7.83353	0.0127492	12.1074	2.09508	100	1.81695	100	0.722176	99.6635	0.622399	99.4274		0	0	0	0
MM415A00866	MT142386	UM1_contig00866	16750	24		8	3	2		6	0	0	2		6	5	Siphoviridae		1		no host predicted			0.0423842	42.5254	0.0357897	33.206	2.73319	100	2.39725	99.994	1.01955	99.7731	0.850091	99.7552		0	0	0	0
MM415A00868	MT142385	UM1_contig00868	16715	25		8	3	3		12	0	0	1		7	4	Siphoviridae		1		Chloroflexota	0.000868151		0.0466513	47.6219	0.0610722	52.7789	4.68495	99.988	3.88063	100	1.65255	99.9761	1.30091	99.9342		1.4717	1.02439	1.5615	2.89267
MM415A00869	MT142384	UM1_contig00869	16688	30		10	2	2		9	0	0	0		8	6	Siphoviridae		0		Bacteria	0.00091009		0.00516179	7.27469	0.00268956	3.16994	4.33584	100	3.69622	100	1.56442	99.994	1.22907	99.982		0	0	0	0
MM415A00871	MT142383	UM1_contig00871	16672	28		11	2	3		11	0	0	0		10	8	Siphoviridae		0		Bacteroidota	0.00083271		0.00295866	3.96473	0.00076917	0.857726	2.20846	99.994	1.71699	100	0.681717	99.8141	0.574897	99.856		0	0	0	0
MM415A00877	MT142382	UM1_contig00877	16573	23		11	2	2		13	0	0	0		9	7	Siphoviridae		6		no host predicted			0.35379	96.977	0.323544	94.1592	2.58087	100	2.48801	100	1.00317	100	0.933112	99.9879		0	0	0	0
MM415A00879	MT142381	UM1_contig00879	16553	22		5	3	3		3	2	2	2		4	3	Haloviruses		0		Firmicutes	0.000768081		0.0341442	30.0248	0.0613208	50.7884	1.82462	99.7161	1.33852	99.8611	0.67714	99.8913	0.541458	99.8671		0	0	0	0
MM415A00890	MT142380	UM1_contig00890	16452	27		7	3	3		9	0	1	1		8	3	Myoviridae		1		Cellular organism	0.000777018		0.0291589	33.078	0.0310512	32.373	3.44622	99.9878	2.73291	99.9757	1.16756	99.8602	0.863503	99.8906		0	0	0	0
MM415A00901	MT142379	UM1_contig00901	16341	25		4	2	2		6	0	1	1		5	3	Siphoviridae		0		Firmicutes	0.00093421		0.130055	75.1484	0.13687	76.2683	2.62424	100	2.13384	100	0.920364	99.5594	0.707477	99.9572		0	0	0	0
MM415A00911	MT142378	UM1_contig00911	16207	19		6	3	6		5	2	0	0		3	2	Myoviridae		0		Bacteria	0.000807412		0.00679533	7.95335	0.00932654	8.99611	6.34935	100	6.53312	100	2.14252	100	1.94448	99.9938		0	0	0	0
MM415A00915	MT142377	UM1_contig00915	16180	20		5	2	2		3	0	2	5		1	1	Myoviridae		1		no host predicted			0.00337691	5.29048	0.00511248	6.50185	10.0169	100	7.84258	100	3.71196	100	2.67231	100		0	0	0	0
MM415A00919	MT142376	UM1_contig00919	16145	35		11	2	2		13	1	0	0		8	4	Siphoviridae		2		no host predicted			0.00949478	11.0994	0.00753001	6.91855	4.57355	99.9814	3.64406	99.9814	1.47532	99.9504	1.10527	99.969		0	0	0	0
MM415A00921	MT142375	UM1_contig00921	16111	32		6	3	3		8	3	0	1		9	3	Myoviridae		1		Firmicutes	0.000876053		0.0110722	13.916	0.0142997	15.1511	3.24897	100	2.63334	99.8883	13.9842	100	10.5995	100		0	0	0.9062	1.66442
MM415A00922	MT142374	UM1_contig00922	16093	22		9	2	2		2	10	1	0		7	4	Myoviridae		1		Bacteria	0.000922183		0.00306513	4.42428	0.00117553	1.28627	7.00381	99.9938	5.41818	100	2.56654	99.9192	1.85848	99.9316		0	0	0	0
MM415A00925	MT142373	UM1_contig00925	16053	25		5	3	3		4	2	1	1		6	4	Siphoviridae		0		no host predicted			0.0313591	33.8317	0.0259108	26.8548	1.75975	100	1.37651	99.9875	0.751478	99.7757	0.590346	99.9751		0	0	0	0
MM415A00929	MT142372	UM1_contig00929	16020	16		7	2	2		8	0	0	2		2	2	Podoviridae		0		Firmicutes	0.000940267		0.00916109	11.9039	0.0157085	14.0012	2.12568	99.9938	1.75247	100	0.780189	99.9938	0.551385	99.8315		0	0	0	0
MM415A00936	MT142371	UM1_contig00936	15960	18		7	3	3		5	2	0	0		4	2	Siphoviridae		1		Cellular organism	0.000893981		0.116459	81.0338	0.155142	78.4461	3.59834	100	2.85362	100	1.29873	99.8872	1.064	99.8622		0	0	0	0
MM415A00937	MT142370	UM1_contig00937	15958	20		18	2	2		19	0	0	0		15	15	Siphoviridae		2		Alphaproteobacteria	0.00085304		0.445386	98.2893	0.433555	98.8031	1.43137	100	1.33785	100	0.463048	99.6553	0.456931	99.7243		0	0	0	0
MM415A00941	MT142369	UM1_contig00941	15886	17		6	2	3		8	0	1	0		5	4	Podoviridae		0		Patescibacteria	0.0009853		0.00310506	4.08536	0.00238572	2.88934	5.85844	100	4.92911	100	2.15448	100	1.86698	100		0	0	0	0
MM415A00942	MT142368	UM1_contig00942	15883	14		4	2	2		3	1	0	1		4	1	Myoviridae		0		no host predicted			0.0139294	20.2732	0.00600341	6.73676	3.97602	100	3.18615	99.9811	1.20586	99.8426	0.963475	99.5656		0	0	0	0
MM415A00943	MT142367	UM1_contig00943	15863	42		6	3	3		6	0	0	1		5	3	Myoviridae		1		no host predicted			0.0076585	8.99578	0.00641124	7.75389	3.39241	100	2.745	100	1.07337	99.8487	0.865722	100		0	0	0	0
MM415A00945	MT142366	UM1_contig00945	15834	22		9	2	2		9	0	1	0		6	4	Podoviridae		1		Verrucomicrobiota	0.000903875		0.449233	97.177	0.62496	99.3116	2.95236	99.9937	2.36648	100	1.07062	99.9179	0.83141	99.6463		0	0	0	0
MM415A00947	MT142365	UM1_contig00947	15824	30		3	2	2		4	1	0	0		2	2	Myoviridae		0		Bacteria	0.000891069		0.00457169	5.74444	0.00121559	1.73787	2.42836	100	2.01868	100	1.78365	99.6208	1.38425	99.7156		0	0	0	0
MM415A00950	MT142364	UM1_contig00950	15729	19		6	3	3		13	0	1	0		4	2	Podoviridae		0		Bacteria	0.000941959		0.00465368	5.42946	0.010397	9.25679	3.08878	100	2.74074	99.9809	1.30874	99.9936	1.05757	100		1.138	1.40782	0	0
MM415A00955	MT142363	UM1_contig00955	15645	25		17	3	3		16	1	0	0		9	3	Myoviridae		2		Bacteria	0.000916291		0.0444647	40.9012	0.0444854	40.2365	5.55628	99.9936	4.47201	100	2.43254	99.8913	1.6432	99.9872		0	0	0	0
MM415A00956	MT142362	UM1_contig00956	15608	27		11	3	3		13	0	0	0		10	7	Siphoviridae		0		Bacteria	0.000782702		0.00786185	7.16299	0.012312	8.00231	3.36626	99.9936	2.63985	100	1.23348	99.9872	0.980417	99.9487		0	0	0	0
MM415A00959	MT142361	UM1_contig00959	15576	15		3	3	3		7	0	0	1		4	1	Mimiviridae		0		Firmicutes	0.000810135		0.00237516	2.02876	0.0024699	2.63225	2.0347	100	1.59924	100	0.711638	99.602	0.517312	99.8909		0	0	0	0
MM415A00966	MT142360	UM1_contig00966	15423	28		8	3	3		7	1	0	0		5	2	Myoviridae		0		no host predicted			0.00279853	2.77508	0.00204577	3.04091	2.99389	99.9481	2.48823	100	1.02531	100	0.707294	99.9546		0	0	0	0
MM415A00968	MT142359	UM1_contig00968	15401	35		3	2	2		3	0	0	0		4	1	Mimiviridae		0		Firmicutes	0.0007101		0.00600536	8.4475	0.0107545	13.5576	2.94137	100	2.25255	100	0.891426	99.8831	0.62436	99.2858		0	0	0	0
MM415A00974	MT142358	UM1_contig00974	15334	16		2	3	3		2	1	0	0		3	3	Podoviridae		0		no host predicted			0.271773	94.5024	0.282444	96.4328	6.84402	100	5.28609	100	2.18574	100	1.71606	99.9935		0	0	0	0
MM415A00976	MT142357	UM1_contig00976	15330	24		8	2	2		8	1	1	1		5	3	Podoviridae		0		no host predicted			0.0101827	7.95825	0.0217246	19.7586	2.3424	99.9935	1.85267	99.9935	0.612092	99.7717	0.519112	99.3803		0	0	0	0
MM415A00980	MT142356	UM1_contig00980	15259	17		5	3	3		6	0	0	1		2	1	Podoviridae		0		no host predicted			0.00161633	1.99882	0.0029414	2.94908	5.15772	100	4.38222	99.9214	1.567	99.9541	1.25366	99.692		0	0	0	0
MM415A00983	MT142355	UM1_contig00983	15254	22		6	2	2		12	0	0	1		8	3	Siphoviridae		2		Bacteria	0.00062473		0.005587	5.59853	0.00915596	10.2662	2.16783	100	1.63888	99.9934	0.762693	99.9541	0.545342	99.2133		0	0	0	0
MM415A00984	MT142354	UM1_contig00984	15250	32		5	3	3		7	0	1	0		6	3	Siphoviridae		1		no host predicted			0.0299679	32.4852	0.0188287	19.3639	2.19804	100	1.70377	99.9934	0.851595	99.6852	0.673484	99.8164		1.2197	1.32795	0	0
MM415A00985	MT142353	UM1_contig00985	15228	20		9	2	2		12	1	0	1		8	7	Siphoviridae		1		Firmicutes	0.000998926		0.865466	99.5732	0.976817	99.3433	2.13908	99.8358	1.59855	99.849	0.810006	98.9953	0.659694	99.5994		0	0	0	0
MM415A01013	MT142352	UM1_contig01013	14787	13		3	3	3		3	0	0	0		1	1	Podoviridae		0		Bacteria	0.000722636		0.00166791	2.73213	0	0	3.15698	100	3.07932	100	0.944028	99.8377	0.953778	99.9594		0	0	0	0
MM415A01018	MT142351	UM1_contig01018	14752	28		8	2	2		9	1	0	0		6	4	Myoviridae		0		Firmicutes	0.000906931		0	0	0.000869285	1.36931	2.02206	100	1.57837	99.9932	0.711727	99.8305	0.575431	99.7831		0	0	0	0
MM415A01024	MT142350	UM1_contig01024	14714	18		9	3	2		8	0	0	1		7	6	Siphoviridae		1		no host predicted			0.0174964	21.5373	0.0203559	19.5664	4.21564	100	3.80516	100	1.30154	99.9796	1.12032	99.9932		0	0	0	0
MM415A01028	MT142349	UM1_contig01028	14661	23		8	3	3		9	0	1	0		5	4	Siphoviridae		0		Bacteria	0.000858014		0.00121591	1.43919	0.0113449	13.0278	2.25063	100	1.68047	100	0.766916	100	0.58866	99.4271		0	0	0	0
MM415A01032	MT142348	UM1_contig01032	14625	15		5	2	2		6	0	0	0		5	3	Siphoviridae		0		no host predicted			0.0579973	54.8513	0.0555229	49.2171	5.3478	99.9932	4.28288	100	2.00616	100	1.42633	100		0	0	0	0
MM415A01034	MT142347	UM1_contig01034	14608	13		5	2	2		7	0	0	1		7	4	Siphoviridae		1		no host predicted			0.040011	42.1755	0.0477998	43.4351	5.6948	100	4.66698	100	1.98376	100	1.57907	100		0	0	2.4849	1
MM415A01038	MT142346	UM1_contig01038	14582	23		12	2			8	3	1	0		7	4	Myoviridae		0		Bacteria	0.000851399		0.0371894	37.848	0.0188815	24.3657	3.75951	100	3.11249	100	2.07387	100	1.74642	100		0	0	0	0
MM415A01046	MT142345	UM1_contig01046	14503	29		11	3	3		10	1	0	0		6	2	Siphoviridae		1		no host predicted			0.00637721	7.9156	0.00618511	7.55016	3.34622	99.9793	2.84266	99.9931	1.12373	99.9517	0.909192	99.9862		0	0	0	0
MM415A01049	MT142344	UM1_contig01049	14498	15		3	3	2		3	0	0	0		2	1	Myoviridae		0		no host predicted			0.000850592	1.26224	0.00176904	1.47607	4.04012	100	3.21907	100	1.34209	100	0.978122	99.9931		0	0	0	0
MM415A01050	MT142343	UM1_contig01050	14495	34		7	3	3		7	0	0	0		4	2	Siphoviridae		1		no host predicted			0.00552576	7.25768	0.0101741	10.1345	5.8104	99.9862	4.76531	99.8413	18.2651	100	15.2707	100		0	0	0	0
MM415A01052	MT142342	UM1_contig01052	14473	13		8	2	3		7	0	0	2		4	3	Siphoviridae		0		Thermoplasmatota	0.000978015		0.0709866	63.4008	0.0379333	39.1488	3.92142	99.9931	3.23263	100	1.29434	100	0.971917	100		0	0	0	0
MM415A01058	MT142341	UM1_contig01058	14438	29		6	3	3		10	0	0	1		8	4	Siphoviridae		1		no host predicted			0.269095	96.5231	0.300117	96.4053	6.78542	100	5.28629	100	2.17294	100	1.61772	100		0	0	0	0
MM415A01061	MT142340	UM1_contig01061	14386	16		11	2			10	3	0	0		6	4	Siphoviridae		0		Firmicutes	0.000993796		0.0312161	25.6569	0.0288471	27.0124	2.27837	100	1.86001	99.9513	0.809399	99.9722	0.641455	100		0	0	0	0
MM415A01066	MT142339	UM1_contig01066	14353	11		5	3	3		5	0	0	0		2	1	Myoviridae		0		Bacteria	0.000915461		0.0042449	4.39629	0	0	3.193	100	2.74526	100	3.90762	100	3.48655	100		0	0	0	0
MM415A01069	MT142338	UM1_contig01069	14340	19		12				11	2	0	0		6	2	Mimiviridae		0		Firmicutes	0.00065194		0.0540201	52.8033	0.0540277	49.7071	2.5909	100	2.05081	99.993	0.928912	99.5537	0.670602	99.1283		0	0	0	0
MM415A01070	MT142337	UM1_contig01070	14333	33		2	3	3		5	1	0	2		6	5	Siphoviridae		0		no host predicted			0.0034415	4.97453	0.00578897	6.09084	4.59544	99.9023	4.02232	99.986	1.67189	99.9791	1.46876	99.9372		0	0	0	0
MM415A01072	MT142336	UM1_contig01072	14309	20		10	2	3		12	0	0	0		6	5	Siphoviridae		0		no host predicted			0.0034473	3.77385	0	0	3.11598	100	2.67494	100	1.06159	99.993	0.879475	100		0	0	0	0
MM415A01073	MT142335	UM1_contig01073	14321	17		3	2	2		3	0	1	1		3	3	Podoviridae		0		Firmicutes	0.00090117		0.0393421	42.4831	0.0335484	34.9207	8.56514	100	7.14089	100	4.32159	99.993	3.47219	100		0	0	0	0
MM415A01074	MT142334	UM1_contig01074	14310	20		7	2	2		8	0	0	0		6	3	Podoviridae		0		no host predicted			0.0309425	34.9825	0.0199945	19.6646	3.46558	100	2.86894	100	1.21263	99.8393	1.0101	100		0	0	0	0
MM415A01080	MT142333	UM1_contig01080	14295	23		6	3	3		7	0	0	0		5	2	Myoviridae		1		Alphaproteobacteria	0.000896534		0.0300482	35.446	0.0188031	23.3718	1.68431	100	1.34104	99.993	0.518259	99.2725	0.448175	99.6013		0	0	1.0983	1.57962
MM415A01082	MT142332	UM1_contig01082	14276	19		9				10	0	0	0		9	3	Podoviridae		1		Bacteria	0.000782246		0.016746	19.158	0.0105836	10.1289	4.5858	100	3.56944	100	1.64843	100	1.36923	100		0	0	0	0
MM415A01084	MT142331	UM1_contig01084	14264	31		10	3	3		9	0	0	0		7	6	Siphoviridae		5		Bacteria	0.000888544		0.0271047	14.3017	0.0218526	12.8015	4.48321	100	4.26609	100	1.52182	99.993	1.46203	100		0	0	0	0
MM415A01090	MT142330	UM1_contig01090	14230	16		6	2	2		13	1	0	0		5	2	Siphoviridae		0		no host predicted			0.00172463	1.86226	0.00450589	5.66409	4.10188	100	3.20836	100	13.2583	100	9.75005	100		0	0	0	0
MM415A01095	MT142329	UM1_contig01095	14187	16		5	3	3		5	1	0	0		5	2	Herelleviridae		0		Firmicutes	0.000787281		0.00302942	4.0812	0.00719996	8.35272	6.80334	100	5.27522	100	2.52513	99.9718	1.80639	100		0	0	0	0
MM415A01099	MT142328	UM1_contig01099	14153	22		10	2	2		15	0	0	0		6	5	Podoviridae		0		Bacteria	0.000849265		0.0104386	11.5029	0.0190276	14.8237	5.00017	99.9929	3.93957	100	1.73297	100	1.4314	100		0	0	0	0
MM415A01100	MT142327	UM1_contig01100	14134	20		5	3	3		7	0	0	0		4	2	Siphoviridae		0		no host predicted			0.00390895	4.30168	0.000907311	1.27352	2.54938	99.9434	2.0755	99.9929	0.906495	99.5189	0.60429	99.2147		0	0	0	0
MM415A01103	MT142326	UM1_contig01103	14101	17		7	2	2		5	3	1	0		3	1	Phycodnaviridae		0		no host predicted			0.0189454	21.9204	0.0117099	13.1125	2.58359	100	2.16767	100	0.858326	99.9716	0.707728	99.9929		0	0	0	0
MM415A01113	MT142325	UM1_contig01113	14035	12		6	2	2		3	0	1	2		3	3	Podoviridae		0		no host predicted			0.000878674	1.43926	0.000913723	0.755255	1.78948	100	1.42776	100	0.587881	99.8931	0.446751	99.3516		0	0	0	0
MM415A01118	MT142324	UM1_contig01118	13979	26		1	3	3		4	0	1	0		1	1	Tectiviridae		0		Bacteria	0.000783581		0.603242	99.442	0.384536	97.7895	3.64913	99.9571	3.42885	100	1.40747	99.9142	1.30963	99.8426		0	0	0	0
MM415A01122	MT142323	UM1_contig01122	13934	10		5	2			4	2	0	0		7	5	Siphoviridae		0		Firmicutes	0.000809445		0.132994	75.9796	0.0726324	61.7698	4.5311	99.9785	3.46584	100	1.72166	99.9856	1.33008	99.9569		0	0	0	0
MM415A01127	MT142322	UM1_contig01127	13883	20		4	2	3		6	0	2	0		1	1	Siphoviridae		0		Bacteria	0.000874983		0.000888259	1.21732	0.000461845	0.727508	3.19288	99.7263	2.8904	99.8487	1.1386	99.5174	1.06013	98.7683		0	0	0	0
MM415A01130	MT142321	UM1_contig01130	13854	36		3	3	3		7	0	0	0		4	3	Siphoviridae		1		no host predicted			0.0115717	14.097	0.00833073	9.28974	1.799	99.9783	1.4539	99.9928	0.740599	99.9278	0.540699	99.4586		0	0	0	0
MM415A01139	MT142320	UM1_contig01139	13731	26		5	3	3		4	1	0	0		2	1	Myoviridae		1		Firmicutes	0.000918926		0.00448165	4.34054	0.00560353	5.88449	5.77779	99.9636	4.69038	100	2.08484	100	1.58107	99.4684		1.1216	1.58434	0	0
MM415A01141	MT142319	UM1_contig01141	13728	17		5	2	2		5	0	0	0		4	2	Podoviridae		0		Bacteria	0.000951854		0.0209677	15.3045	0.0139148	12.4126	18.294	100	15.3451	100	6.12224	100	4.89282	100		0	0	0	0
MM415A01144	MT142318	UM1_contig01144	13691	15		8	2	2		5	2	0	1		4	2	Siphoviridae		0		Firmicutes	0.000966387		0.412742	97.4071	0.356194	98.9847	3.53361	100	2.70877	100	1.05629	100	0.76889	99.759		0	0	0	0
MM415A01152	MT142317	UM1_contig01152	13623	14		7	2	2		7	0	1	0		5	2	Podoviridae		1		Firmicutes	0.000755867		0.00678471	8.45629	0.0111282	11.9651	2.26036	100	1.71647	100	0.790573	99.8018	0.649105	99.2586		0	0	0	0
MM415A01153	MT142316	UM1_contig01153	13619	15		2	2	2		3	0	0	0		1	1	Podoviridae		0		Bacteria	0.000828884		0.00271648	3.36295	0.0037105	3.63463	6.40948	99.9853	6.27271	100	2.05332	100	1.9938	99.978		0	0	0	0
MM415A01168	MT142315	UM1_contig01168	13511	14		4	2	2		5	1	1	0		3	3	Siphoviridae		0		no host predicted			0.000912739	0.747539	0.00189829	2.99016	3.8528	100	3.47954	100	1.02494	100	0.870761	100		0.9474	1.96084	1.3841	1.30475
MM415A01170	MT142314	UM1_contig01170	13504	14		4	2	2		4	0	1	0		2	1	Myoviridae		1		Firmicutes	0.000896106		0.0500225	48.7559	0.0364195	37.6777	3.09035	100	2.51093	100	1.87377	100	1.49592	99.9482		0	0	0	0
MM415A01172	MT142313	UM1_contig01172	13473	28		11	3	3		9	2	0	1		9	4	Siphoviridae		0		Firmicutes	0.000935769		0.000915303	1.49929	0.00285544	3.74824	2.86001	100	2.28477	99.9852	0.898766	99.8738	0.772077	99.9777		0	0	0	0
MM415A01179	MT142312	UM1_contig01179	13422	17		4	3	3		5	0	0	0		3	2	Siphoviridae		1		Bacteria	0.000649037		0.223663	92.7284	0.128898	76.0095	18.9279	100	15.1049	100	7.25171	100	5.34427	100		2.4437	13.5948	2.1904	7.58857
MM415A01181	MT142311	UM1_contig01181	13417	13		2	3	3		2	3	0	0		2	1	Herelleviridae		1		Firmicutes	0.000911363		0.00183824	2.62354	0.0060801	5.56756	1.53317	100	1.29397	100	0.503856	99.2174	0.373869	99.046		0	0	0	0
MM415A01183	MT142310	UM1_contig01183	13398	21		6	2	3		8	0	0	0		6	3	Podoviridae		0		Bacteria	0.00080793		0.0234252	25.4441	0.0133431	14.8754	9.63758	100	7.98918	100	3.21522	100	2.67197	100		0	0	0	0
MM415A01190	MT142309	UM1_contig01190	13347	19		10	3	3		10	0	0	0		8	6	Siphoviridae		0		Bacteria	0.000785015		0.0284684	30.1341	0.0253422	25.9234	1.51947	100	1.2167	100	0.530067	99.3781	0.396888	99.5505		0	0	0	0
MM415A01194	MT142308	UM1_contig01194	13314	14		7	3	3		8	0	0	0		4	1	Myoviridae		0		Bacteria	0.000929941		0.00370492	4.74688	0.0124736	13.0464	2.86178	100	2.52242	100	1.07396	99.6245	0.965037	99.6019		0	0	0	0
MM415A01195	MT142307	UM1_contig01195	13307	18		5	3	3		7	1	0	0		2	2	Myoviridae		0		Firmicutes	0.000992191		0.0023168	3.47186	0.000481843	0.758999	2.88029	100	2.35361	100	0.759465	99.0456	0.594305	99.8272		0	0	0	0
MM415A01197	MT142306	UM1_contig01197	13280	23		4	3	3		5	1	0	0		6	2	Siphoviridae		0		Bacteria	0.000896175		0.000464275	0.760542	0.00282522	3.2756	5.67168	99.9925	4.52916	100	1.82627	99.9849	1.51675	99.9849		0	0	0	0
MM415A01206	MT142305	UM1_contig01206	13207	16		5	2	2		9	0	0	0		6	2	Podoviridae		1		Firmicutes	0.000951393		0.618743	90.5353	0.656104	85.5304	8.75053	99.9394	6.78059	99.9773	3.81679	99.9243	3.02481	99.5154		0	0	0	0
MM415A01207	MT142304	UM1_contig01207	13204	17		4	3	3		5	3	0	0		2	2	Siphoviridae		0		Firmicutes	0.000933274		0.00466974	6.88428	0.00430306	4.9379	3.55297	100	2.87661	100	1.1953	99.9243	0.946337	99.9773		0	0	0	0
MM415A01210	MT142303	UM1_contig01210	13197	16		10	2	2		9	0	0	1		8	8	Podoviridae		0		Bacteria	0.000978514		0.00420497	5.97863	0.00772078	7.83511	4.89348	100	4.25263	100	2.34395	100	2.04266	99.9697		0	0	0	0
MM415A01218	MT142302	UM1_contig01218	13114	18		11	2	5		9	1	0	0		5	2	Myoviridae		0		Bacteria	0.000760822		0.0223824	24.3251	0.0240739	21.4122	3.09348	99.9924	2.93939	100	1.08205	99.7712	1.06834	99.9619		0	0	0	0
MM415A01224	MT142301	UM1_contig01224	13049	12		1	3	3		1	0	0	1		0	0			0		Armatimonadota	0.000964952		0.0902047	62.1427	0.0948586	55.3682	2.64596	99.9847	2.43157	99.8774	0.805171	99.3409	0.692949	98.9961		0	0	0	0
MM415A01227	MT142300	UM1_contig01227	13030	12		5	2	2		3	0	0	4		4	4	Podoviridae		0		no host predicted			0.00283925	3.67613	0.00286966	2.55564	3.8694	100	3.10672	100	0.906431	100	0.758863	99.693		0	0	0	0
MM415A01231	MT142299	UM1_contig01231	13016	18		10	2	2		9	1	0	0		11	10	Myoviridae		1		Firmicutes	0.00078771		0.00189489	2.374	0.000980381	1.48279	2.70601	100	2.19851	99.9846	0.761838	99.032	0.592027	99.8694		0	0	0	0
MM415A01235	MT142298	UM1_contig01235	12996	19		7	2	2		4	1	1	1		5	2	Podoviridae		0		Cellular organism	0.00085424		0.00330237	4.11665	0.00295536	3.98584	3.00863	100	2.65947	100	3.9918	99.8846	3.40773	99.9615		0	0	0	0
MM415A01245	MT142297	UM1_contig01245	12927	17		6	3	2		9	0	0	1		6	5	Siphoviridae		0		no host predicted			0.0451572	46.2443	0.0429806	37.7118	2.63008	100	2.31807	99.9072	0.97546	99.7602	0.974147	99.6519		0	0	0	0
MM415A01248	MT142296	UM1_contig01248	12899	10		8	2	3		6	2	0	0		6	4	Siphoviridae		0		Firmicutes	0.000817333		0.0949025	62.5087	0.101311	57.0509	10.3411	100	8.90245	100	4.58947	100	3.76466	100		0	0	0	0
MM415A01250	MT142295	UM1_contig01250	12891	29		6	3	3		7	0	0	0		6	4	Podoviridae		2		Actinobacteriota	0.000905856		0.00334816	4.51478	0.00248203	3.9097	3.61247	100	3.4062	100	1.39857	100	1.26315	99.9612		0	0	0	0
MM415A01252	MT142294	UM1_contig01252	12888	15		9				7	1	0	3		6	5	Myoviridae		1		Firmicutes	0.000950456		0.00287051	3.22781	0.00295549	3.19677	2.93758	99.9224	2.34963	100	0.830219	99.6431	0.65065	99.7983		0	0	0	0
MM415A01256	MT142293	UM1_contig01256	12860	23		9	3	3		8	0	0	1		8	5	Siphoviridae		1		no host predicted			0.00283406	3.55365	0.00589917	6.58631	3.0182	100	2.58517	100	5.41589	100	4.54464	100		0	0	0	0
MM415A01257	MT142292	UM1_contig01257	12855	17		5	2	2		3	2	0	0		3	1	Ligamenvirales		0		no host predicted			0.0158285	20.5679	0.0108942	12.8821	5.35326	100	4.49665	100	1.88107	99.9689	1.57439	100		0	0	0	0
MM415A01270	MT142291	UM1_contig01270	12788	14		2	2	2		2	0	1	1		2	1	Myoviridae		0		no host predicted			0.00625383	7.32718	0.0100131	12.2459	3.01896	100	2.56925	100	1.02889	99.9453	0.86534	99.8123		0	0	0	0
MM415A01278	MT142290	UM1_contig01278	12771	24		8	3	3		8	0	0	1		8	4	Siphoviridae		0		Firmicutes	0.000890269		0.0110328	15.0106	0.0140131	17.5162	3.38335	99.9452	2.57163	100	13.6093	100	10.4438	100		0	0	0	0
MM415A01281	MT142289	UM1_contig01281	12758	17		9	2	2		8	1	0	0		4	3	Podoviridae		0		no host predicted			0.0533829	44.576	0.05911	44.2938	2.36338	99.9922	1.93356	99.9216	0.974819	99.9765	0.742845	99.9922		2.1555	1.81819	0	0
MM415A01285	MT142288	UM1_contig01285	12748	16		7	2	2		8	0	0	1		3	3	Podoviridae		0		Firmicutes	0.000719612		0.0249118	23.8312	0.0255519	23.5645	29.416	100	23.7418	100	10.6951	100	8.08038	100		0	0	0	0
MM415A01289	MT142287	UM1_contig01289	12731	16		7	2	2		5	0	0	2		4	2	Myoviridae		1		no host predicted			0.296574	98.0441	0.312971	96.4653	6.86741	100	5.53845	100	2.30088	100	1.69295	100		0	0	0	0
MM415A01297	MT142286	UM1_contig01297	9492	15		4	3	3		4	0	0	0		4	3	Siphoviridae		1		no host predicted			1.4131	100	1.32667	100	3.01673	100	2.85822	100	1.09406	100	0.947636	100		0	0	0	0
MM415A01298	MT142285	UM1_contig01298	12684	15		6	3	3		4	0	0	2		2	1	Myoviridae		0		no host predicted			0.0140974	13.5131	0.0105406	9.27941	4.76385	100	3.83059	100	1.54803	99.9842	1.1006	100		0	0	0	0
MM415A01300	MT142284	UM1_contig01300	12677	29		5	3	3		4	1	0	0		4	2	Myoviridae		0		no host predicted			1.32394	99.4636	1.51678	99.2506	2.36127	99.9369	1.8211	99.9921	0.740642	99.8659	0.715699	99.929		0	0	0	0
MM415A01302	MT142283	UM1_contig01302	12663	30		4	3	3		4	0	0	0		5	5	Siphoviridae		1		no host predicted			0	0	0.00101269	1.5952	3.53458	100	2.77784	100	1.12685	99.9526	0.86917	99.7947		0	0	0	0
MM415A01303	MT142282	UM1_contig01303	12662	17		6	2	2		7	0	0	0		6	5	Myoviridae		2		Firmicutes	0.000955801		0.0303026	32.4356	0.024813	26.8994	67.4277	100	54.8202	100	33.6488	100	25.2732	100		0	0	0	0
MM415A01309	MT142281	UM1_contig01309	12591	14		5	2	2		1	0	0	6		7	6	Podoviridae		0		no host predicted			0	0	0	0	1.66893	100	1.34143	100	0.380346	96.3466	0.305521	97.9033		0	0	0	0
MM415A01315	MT142280	UM1_contig01315	12544	25		6	3	3		7	0	0	1		3	1	Alphatristromavirus		0		Bacteria	0.000900961		0	0	0.00102228	1.15593	3.36505	99.992	2.6308	100	0.820742	100	0.652318	100		0	0	0	0
MM415A01320	MT142279	UM1_contig01320	12513	17		5	3	3		7	4	1	0		4	2	Myoviridae		0		Bacteria	0.000898284		0.0354544	41.349	0.0409274	40.1183	1.58587	100	1.26249	100	0.568495	99.9121	0.430257	99.9201		0	0	0	0
MM415A01322	MT142278	UM1_contig01322	12504	17		10	2	2		4	1	0	9		6	4	Myoviridae		2		Desulfobacterota	0.000964891		0.000986242	0.975688	0.00307675	4.47057	3.57564	100	3.05502	99.976	0.916861	99.3042	0.802563	99.936		0	0	0	0
MM415A01325	MT142277	UM1_contig01325	12493	17		10	2	2		9	1	0	1		9	4	Siphoviridae		2		no host predicted			0.00295152	1.51285	0.0100818	8.68486	2.19621	100	1.74757	100	0.687981	99.968	0.581047	99.7118		0	0	0	0
MM415A01327	MT142276	UM1_contig01327	12460	15		3	2	2		3	0	0	0		2	1	Herelleviridae		0		no host predicted			0.00978446	10.618	0.00871246	9.374	3.48253	99.9759	2.94242	100	1.21373	100	1.0126	99.9839		0	0	0	0
MM415A01331	MT142275	UM1_contig01331	12445	13		3	3	3		4	0	1	0		3	1	Haloviruses		1		Firmicutes	0.000834509		0.000990882	1.60707	0	0	2.64792	100	2.25564	100	1.05554	99.8875	0.861153	99.8072		0	0	0	0
MM415A01336	MT142274	UM1_contig01336	12393	14		3	3	3		4	1	0	2		2	1	Myoviridae		0		Bacteria	0.000925753		0	0	0	0	2.61623	99.9919	2.1318	99.9919	0.959536	99.9112	0.770524	99.9677		0	0	0	0
MM415A01337	MT142273	UM1_contig01337	12376	18		4	3	3		4	0	0	0		2	1	Herelleviridae		0		Firmicutes	0.000766716		0.044065	43.2692	0.0598879	45.9922	1.50082	100	1.13488	100	0.515659	99.7657	0.469794	99.9192		0	0	0	0
MM415A01346	MT142272	UM1_contig01346	12332	14		8	3	3		10	0	0	0		2	1	Phycodnaviridae		0		no host predicted			0.00499995	7.14402	0.00207973	2.22186	1.65355	100	1.42382	100	0.967102	100	0.866378	99.9919		2.0759	2.8828	0	0
MM415A01347	MT142271	UM1_contig01347	12322	16		2	3	3		3	0	0	0		3	1	Herelleviridae		1		Firmicutes	0.000973427		0	0	0	0	1.7092	100	1.36769	100	0.595742	99.6186	0.464777	99.1479		0	0	0	0
MM415A01350	MT142270	UM1_contig01350	12293	12		4	3	3		5	0	0	0		4	2	Siphoviridae		0		Bacteria	0.00084627		0.0775958	61.7099	0.0692419	44.5131	12.5225	100	10.53	100	3.98114	100	3.38132	100		0	0	0	0
MM415A01353	MT142269	UM1_contig01353	12273	26		6	3	3		6	1	0	0		3	2	Siphoviridae		0		no host predicted			0.00452157	4.0251	0.00104488	1.64589	2.93173	100	2.43988	99.9837	0.948649	99.9919	0.729083	99.3074		0	0	0	0
MM415A01354	MT142268	UM1_contig01354	12259	11		5	2	2		8	0	1	0		3	2	Podoviridae		1		no host predicted			0.00544304	5.47353	0.024277	21.6902	2.5792	100	2.10062	100	0.876305	99.9674	0.680879	99.3637		0	0	0	0
MM415A01356	MT142267	UM1_contig01356	12253	23		8	2	2		5	0	0	5		8	4	Podoviridae		1		no host predicted			0.00694539	7.78585	0.00209319	2.92989	2.31372	100	1.7595	100	0.721698	99.8939	0.505685	98.7187		0	0	0	0
MM415A01358	MT142266	UM1_contig01358	12248	12		7	2	2		6	0	0	2		8	5	Myoviridae		0		Firmicutes	0.000842233		0.00201369	1.86153	0.00415692	4.04964	2.50935	100	1.84967	100	0.674218	99.8775	0.478294	99.1019		0	0	0	0
MM415A01359	MT142265	UM1_contig01359	12244	15		9				7	1	0	0		7	4	Myoviridae		0		Firmicutes	0.000996351		0.588379	99.755	0.761827	99.9102	1.99113	99.951	1.71689	99.9918	0.678448	99.8448	0.456325	98.5462		0	0	0	0
MM415A01360	MT142264	UM1_contig01360	12242	13		6	2	3		4	0	0	3		5	3	Podoviridae		0		Cellular organism	0.000930668		0.0179376	18.8368	0.0108641	10.8887	1.47231	100	1.29369	100	0.544202	99.7876	0.387933	99.4445		0	0	0	0
MM415A01361	MT142263	UM1_contig01361	12241	26		5	3	3		5	0	0	1		4	2	Siphoviridae		0		Firmicutes	0.000772045		0.0170613	15.8974	0.0207654	19.0017	14.5521	100	11.1389	100	5.27024	100	4.02942	99.9592		0	0	0	0
MM415A01366	MT142262	UM1_contig01366	12203	30		7	3	2		8	2	0	2		9	4	Siphoviridae		0		Firmicutes	0.000898673		0.0864778	62.4682	0.0477364	40.7277	3.93635	99.9017	3.00243	99.9836	1.45368	99.9754	1.13762	99.8935		0	0	0	0
MM415A01372	MT142261	UM1_contig01372	12168	12		3	2	2		3	2	0	0		2	1	Podoviridae		0		no host predicted			0	0	0.00421558	5.0789	4.63862	100	3.67561	99.9836	1.68053	99.8603	1.31154	99.9836		0	0	0	0
MM415A01373	MT142260	UM1_contig01373	12163	14		2	3	3		3	0	0	0		3	2	Siphoviridae		1		Cellular organism	0.000859494		0.00806588	10.6306	0.00359617	4.43969	19.7576	100	16.1737	100	6.47134	100	4.86708	100		0	0	0	0
MM415A01375	MT142259	UM1_contig01375	12145	15		2	3	3		3	1	0	0		0	0			0		no host predicted			0.112507	75.6937	0.0857411	66.9329	1.75664	100	1.39009	100	0.492206	99.7695	0.393167	98.238		0	0	0	0
MM415A01379	MT142258	UM1_contig01379	12134	15		8	2	2		5	2	0	1		5	4	Siphoviridae		1		no host predicted			0.575797	99.6127	0.447772	99.2336	4.00076	100	3.50384	100	1.32108	99.8846	1.14437	100		0	0	0	0
MM415A01382	MT142257	UM1_contig01382	12124	13		7				6	0	2	0		4	2	Phycodnaviridae		0		no host predicted			0.018792	20.5543	0.0129858	12.8918	1.75099	100	1.53981	100	0.708764	99.7855	0.565858	99.835		0	0	0	0
MM415A01383	MT142256	UM1_contig01383	12093	18		3	2	2		5	0	0	0		3	2	Siphoviridae		0		Bacteria	0.00099732		0.0111012	9.33598	0.0157331	8.66617	2.94953	100	2.39642	100	1.00509	99.9669	0.799775	99.9504		0	0	0	0
MM415A01388	MT142255	UM1_contig01388	12054	17		8	2			8	0	0	0		7	6	Siphoviridae		0		Cellular organism	0.000968685		0.00557106	6.33815	0.00527189	5.74913	2.26618	100	1.91033	99.9751	0.561964	95.8354	0.447916	96.0179		0	0	0	0
MM415A01398	MT142254	UM1_contig01398	12007	16		5	2	3		6	0	0	1		4	3	Siphoviridae		0		Nitrospirota	0.000891118		0.060591	48.4467	0.0585086	41.5258	2.75635	99.9334	2.48951	100	0.749042	99.6918	0.738473	99.9917		0	0	0	0
MM415A01399	MT142253	UM1_contig01399	12009	18		8	2	2		5	1	0	2		4	3	Podoviridae		0		no host predicted			0.107523	66.3586	0.0691455	55.8248	7.23049	99.975	5.95633	99.9917	9.5989	100	7.36375	99.975		0	0	0	0
MM415A01400	MT142252	UM1_contig01400	11994	16		3	3	3		7	1	0	0		3	2	Siphoviridae		0		no host predicted			0.216608	92.2795	0.229635	89.2446	5.17054	99.9917	4.00334	100	1.71062	99.7916	1.20322	99.8666		0	0	0	0
MM415A01403	MT142251	UM1_contig01403	11991	10		5		3		3	1	0	0		3	1	Herelleviridae		0		Firmicutes	0.000802352		0	0	0	0	1.45021	99.9917	1.16214	99.7248	0.477285	98.5322	0.339283	98.9742		0	0	0	0
MM415A01404	MT142250	UM1_contig01404	11990	15		2	2	3		6	0	0	0		2	1	Phycodnaviridae		0		Firmicutes	0.000980936		0.386735	97.181	0.358485	95.5463	4.47272	100	3.53098	99.9917	1.41353	99.9166	1.07936	99.9583		0	0	0	0
MM415A01405	MT142249	UM1_contig01405	11985	12		8	2	2		7	0	0	1		5	4	Podoviridae		0		no host predicted			0.236035	91.1556	0.198821	82.2278	6.83011	100	5.97631	100	2.98492	100	2.5512	99.9917		0	0	0	0
MM415A01412	MT142248	UM1_contig01412	11920	17		6	2	2		5	0	0	1		4	2	Podoviridae		0		Gammaproteobacteria	0.000653579		0	0	0.0015871	1.87919	2.61166	99.9497	2.34873	100	0.935025	100	0.917737	99.9413		0	0	0	0
MM415A01425	MT142247	UM1_contig01425	11813	18		10				10	0	2	0		5	2	Siphoviridae		1		Firmicutes	0.000785668		0.0211626	21.1377	0.0273594	26.1999	2.43441	99.9661	1.79403	100	0.866814	99.8053	0.642209	99.2212		0	0	0	0
MM415A01433	MT142246	UM1_contig01433	11766	12		5	3	3		6	0	0	0		1	1	Siphoviridae		0		Acidobacteriota	0.000856931		0.00471644	6.46779	0.00381462	5.20993	3.08257	99.9065	2.77597	100	0.958402	100	0.857576	99.6855		0	0	0	0
MM415A01437	MT142245	UM1_contig01437	11720	12		7		2		7	0	0	0		5	1	Herelleviridae		2		no host predicted			1.3711	97.7133	1.59111	99.8379	2.40726	100	1.90265	100	0.794405	99.9403	0.719351	99.7952		0	0	0	0
MM415A01442	MT142244	UM1_contig01442	11709	20		6	3	3		5	0	0	1		4	4	Siphoviridae		0		Bacteria	0.000847128		0.00315439	4.44103	0.00219038	2.91229	4.89858	99.9915	3.9093	99.9915	1.66837	100	1.27623	99.9061		0	0	0	0
MM415A01444	MT142243	UM1_contig01444	11702	17		8		3		8	0	0	0		5	2	Myoviridae		0		no host predicted			0.184294	88.7797	0.153702	83.9087	1.62345	99.9573	1.55807	99.9829	0.897778	99.8889	0.917534	99.9744		0	0	0	0
MM415A01446	MT142242	UM1_contig01446	11680	15		5				6	1	0	3		7	4	Myoviridae		1		Firmicutes	0.000802346		0	0	0.00109795	1.72945	3.1385	100	2.4554	100	1.18067	99.3921	0.920426	99.8116		0	0	0	0
MM415A01449	MT142241	UM1_contig01449	11666	15		5	2	2		7	0	0	0		5	5	Siphoviridae		1		no host predicted			1.94974	99.5714	3.0651	99.9914	3.64299	100	2.80431	100	1.25861	99.9914	0.980421	99.5885		0	0	0	0
MM415A01453	MT142240	UM1_contig01453	11642	26		6	3	3		5	0	1	0		3	2	Myoviridae		0		no host predicted			0.00105926	1.55472	0.00220302	3.10943	2.14224	99.9914	1.80356	100	0.703696	99.8969	0.572634	99.8883		0	0	0	0
MM415A01455	MT142239	UM1_contig01455	11638	13		9	2	2		10	0	0	0		4	3	Podoviridae		0		no host predicted			0.00847692	11.1875	0.00716225	9.22839	2.65612	100	2.33691	99.9484	0.861961	99.9914	0.76166	99.9484		0	0	0	0
MM415A01464	MT142238	UM1_contig01464	11598	17		5	2	2		4	1	0	0		3	3	Podoviridae		0		no host predicted			0.00942733	12.1831	0.0093381	12.0366	2.91115	99.8534	2.30571	99.8879	0.880324	99.9655	0.619438	99.4654		0	0	0	0
MM415A01465	MT142237	UM1_contig01465	11589	14		3	3	3		2	0	0	2		1	1	Podoviridae		0		no host predicted			0.00105358	0.91466	0.00331963	3.74493	2.24979	100	1.79697	100	0.713888	99.9827	0.540406	99.9655		0	0	0	0
MM415A01468	MT142236	UM1_contig01468	11563	15		5	3	3		5	0	0	1		6	3	Herelleviridae		1		no host predicted			0.000533261	0.873476	0	0	1.71042	100	1.36916	100	0.604678	99.2735	0.482783	99.9395		0	0	0	0
MM415A01474	MT142235	UM1_contig01474	11529	27		3	3	3		3	0	1	0		3	1	Herelleviridae		1		no host predicted			0.0576068	44.0021	0.0404339	37.3233	6.46385	99.9653	5.15173	99.9913	8.53466	99.9913	6.19468	99.9827		0	0	0	0
MM415A01475	MT142234	UM1_contig01475	11507	23		5	3	3		4	0	0	2		6	4	Myoviridae		0		Firmicutes	0.000759479		0.0674682	56.0615	0.0553739	47.4146	3.87409	99.9652	2.97439	100	1.47178	99.8783	1.09786	99.748		0	0	0	0
MM415A01477	MT142233	UM1_contig01477	11478	27		6	2	2		5	1	1	1		6	5	Siphoviridae		0		Cellular organism	0.000968859		0.00417524	4.88761	0.00162608	2.28263	4.64255	100	3.67235	100	1.46573	100	1.08539	100		0	0	0	0
MM415A01483	MT142232	UM1_contig01483	11445	19		8				8	0	0	0		5	2	Siphoviridae		0		no host predicted			0.00533407	5.02403	0.00328377	4.42988	3.08186	100	2.3585	100	1.54629	99.9738	1.1408	99.4233		0	0	0	0
MM415A01485	MT142231	UM1_contig01485	11436	17		10	2	2		9	0	0	1		7	3	Podoviridae		0		no host predicted			0.00050182	0.821966	0	0	2.52798	100	2.15014	100	2.09034	100	1.72845	100		0	0	0	0
MM415A01489	MT142230	UM1_contig01489	11414	23		5	3	3		7	0	0	0		3	1	Alphatristromavirus		0		Bacteria	0.000888841		0.00108044	1.76976	0.00390445	5.32679	3.10472	100	2.50317	100	1.06199	99.9474	0.782085	100		0	0	0	0
MM415A01495	MT142229	UM1_contig01495	11398	17		5	3	3		7	0	0	0		4	2	Podoviridae		0		Bacteroidota	0.000782419		0.038912	33.4883	0.0246684	24.3815	3.21081	100	2.52455	100	2.58186	99.9912	1.90176	100		0	0	0	0
MM415A01503	MT142228	UM1_contig01503	11325	25		5	3	3		9	0	0	0		2	2	Podoviridae		1		Firmicutes	0.000946435		0.000544432	0.891832	0	0	1.95948	99.9823	1.48132	100	0.57022	99.8146	0.485958	99.0905		0	0	0	0
MM415A01504	MT142227	UM1_contig01504	11318	19		7	2	2		9	0	0	0		5	4	Siphoviridae		0		Firmicutes	0.000915883		0.00976303	12.2902	0.00906429	10.7263	1.54976	100	1.32603	99.9823	0.433588	98.445	0.367085	99.0546		0	0	0	0
MM415A01506	MT142226	UM1_contig01506	11315	10		6				5	0	0	0		1	1	Pandoravirus		0		no host predicted			0.00216357	1.98851	0.00166074	1.99735	2.22885	100	2.03668	100	0.777553	99.8409	0.740496	99.9912		0	0	0	0
MM415A01507	MT142225	UM1_contig01507	11305	14		7	2			9	0	0	0		5	5	Podoviridae		0		no host predicted			0	0	0.00111186	0.999558	3.40474	100	3.03748	100	0.951644	99.9823	0.868455	99.9912		0	0	0	0
MM415A01508	MT142224	UM1_contig01508	11303	18		5	2	5		4	0	1	0		3	1	Myoviridae		0		no host predicted			0.0136108	13.262	0.0197534	14.9872	2.84297	100	2.57766	100	2.34763	99.9912	2.02964	100		0	0	0	0
MM415A01514	MT142223	UM1_contig01514	11249	16		4	2	3		3	0	0	0		1	1	Podoviridae		0		no host predicted			0.00272979	3.68922	0.00512994	5.03156	1.92103	99.9822	1.70241	100	1.04342	99.8222	0.963572	99.5822		0	0	0	0
MM415A01518	MT142222	UM1_contig01518	11231	19		6				2	9	0	0		9	5	Siphoviridae		0		no host predicted			0	0	0.0107059	11.1388	3.17504	100	2.4422	100	1.58463	99.9733	1.32692	100		0	0	0	0
MM415A01525	MT142221	UM1_contig01525	11197	16		5	2	2		10	0	0	0		3	3	Siphoviridae		0		Firmicutes	0.000743389		0.0350088	31.5442	0.038968	29.6776	2.15642	99.9911	1.79034	100	0.675331	99.9286	0.526926	98.4907		0	0	0	0
MM415A01528	MT142220	UM1_contig01528	11171	12		4		3		7	0	0	1		4	3	Podoviridae		1		no host predicted			0.00275977	3.26739	0	0	3.4039	100	2.91858	100	1.11343	100	0.941324	99.8836		1.0474	1	0	0
MM415A01530	MT142219	UM1_contig01530	11164	17		9	2	2		9	0	0	0		8	6	Siphoviridae		7		no host predicted			0.00110462	1.80939	0.00340623	3.9502	3.28668	99.7492	2.75875	100	1.15195	99.9642	0.827393	99.9731		0	0	0	0
MM415A01531	MT142218	UM1_contig01531	11163	18		2	3	3		3	2	0	0		1	1	Herelleviridae		0		Firmicutes	0.000864516		0.0165596	16.922	0.0199954	19.269	3.73149	100	2.86769	100	15.2466	100	11.3118	100		0	0	0	0
MM415A01533	MT142217	UM1_contig01533	11153	20		5	3	3		6	0	0	0		5	3	Myoviridae		0		Cellular organism	0.000896881		0	0	0	0	2.94311	100	2.3866	99.9641	0.817418	99.3813	0.604902	99.8476		0	0	0	0
MM415A01534	MT142216	UM1_contig01534	11149	16		10				10	0	1	0		9	5	Siphoviridae		2		Bacteria	0.000709803		0.00331281	3.75818	0.00229475	2.76258	2.74406	99.9552	2.21014	100	0.801121	99.7937	0.677959	99.4618		0	0	0	0
MM415A01536	MT142215	UM1_contig01536	11129	12		2	3	3		0	0	2	0		0	0			0		Alphaproteobacteria	0.000996663		0.00434453	2.70465	0.00396457	3.92668	6.26834	100	6.21046	100	1.91832	100	2.03165	100		0	0	0	0
MM415A01546	MT142214	UM1_contig01546	11102	27		4	3	3		4	0	0	0		4	2	Podoviridae		0		Bacteria	0.000928553		0.0249154	23.6894	0.00917208	9.91713	2.22434	99.9009	1.93424	99.9189	0.729145	99.4145	0.694712	99.8919		0	0	0	0
MM415A01551	MT142213	UM1_contig01551	11088	14		3	2	2		6	0	0	1		1	1	Marseilleviridae		0		no host predicted			0.00166828	2.40801	0	0	2.73392	99.9639	2.30285	99.982	0.838681	99.9098	0.782987	99.8647		0	0	0	0
MM415A01555	MT142212	UM1_contig01555	11071	14		8	2			8	0	0	0		7	3	Siphoviridae		0		no host predicted			1.09068	99.7561	1.23855	99.6206	3.65715	99.9639	2.95938	99.9819	1.78489	99.7832	1.47547	99.7832		0	0	0	0
MM415A01560	MT142211	UM1_contig01560	11038	19		7	3	3		7	0	0	0		6	2	Myoviridae		0		Bacteria	0.000866985		0	0	0.000580877	0.915021	1.57758	100	1.24303	100	0.540976	99.5651	0.456518	99.701		0	0	0	0
MM415A01563	MT142210	UM1_contig01563	11030	17		7	3	3		8	0	0	0		5	2	Podoviridae		0		no host predicted			0.00167707	2.10335	0.00116264	1.49592	2.7509	100	2.16455	100	0.92778	99.9819	0.729983	100		0	0	0	0
MM415A01569	MT142209	UM1_contig01569	10995	16		9	2	2		10	0	0	0		7	5	Podoviridae		0		Bacteroidota	0.000905326		0.0162575	17.9445	0.0108491	13.6244	2.38003	100	2.06363	100	0.679682	99.6726	0.737295	99.8636		0	0	0	0
MM415A01570	MT142208	UM1_contig01570	10982	13		7	2			6	5	0	0		7	5	Siphoviridae		0		no host predicted			0.0733562	64.2142	0.0574545	52.0215	2.0968	99.9636	1.89863	99.9454	0.647438	99.3808	0.607547	99.1441		0	0	0	0
MM415A01573	MT142207	UM1_contig01573	10962	20		9	3	2		10	1	0	1		4	2	Myoviridae		0		Bacteria	0.000767104		0.027556	28.8633	0.0251341	19.4216	4.59164	100	3.77719	100	1.51689	99.9544	1.11242	99.9635		0	0	0	0
MM415A01576	MT142206	UM1_contig01576	10950	12		3	3	3		0	0	1	1		1	1	Phycodnaviridae		0		no host predicted			0.00112617	1.60731	0	0	1.53704	100	1.36847	100	0.431846	99.2603	0.412951	98.1735		0	0	0	0
MM415A01579	MT142205	UM1_contig01579	10938	12		7				7	1	0	0		6	4	Siphoviridae		0		Firmicutes	0.000936243		0.0478432	44.4231	0.0414868	34.4579	4.16492	100	3.278	100	1.5405	100	1.21887	99.9909		0	0	0	0
MM415A01581	MT142204	UM1_contig01581	10931	26		6	3	3		6	0	0	1		3	1	Myoviridae		2		Bacteria	0.000669696		0	0	0.00175971	2.77193	3.9049	100	3.1956	100	1.03632	99.7713	0.823393	99.9543		0	0	0	0
MM415A01588	MT142203	UM1_contig01588	10899	15		6	3	3		6	0	0	1		3	1	Mimiviridae		0		no host predicted			0.0395229	43.6554	0.0344417	31.9754	3.78965	99.9633	2.9089	100	1.21264	99.9725	0.892527	99.422		0	0	0	0
MM415A01589	MT142202	UM1_contig01589	10895	20		6	3	6		4	0	0	4		7	4	Siphoviridae		1		no host predicted			0.000565922	0.927031	0.00235405	3.66223	5.33282	100	4.33175	100	1.74718	99.7797	1.27448	99.9449		0	0	0	0
MM415A01590	MT142201	UM1_contig01590	10890	17		11	2	3		12	0	0	1		10	9	Siphoviridae		1		Bacteria	0.000790892		0.029975	22.1304	0.0223331	15.4729	4.04301	99.9908	4.01164	100	1.4485	99.9725	1.46924	100		0	0	0	0
MM415A01602	MT142200	UM1_contig01602	10808	15		6	3	3		7	0	0	1		6	4	Myoviridae		0		Firmicutes	0.000907497		0.001141	1.60992	0.00234363	2.84049	2.67364	100	2.17376	100	0.745231	99.5929	0.571346	99.2968		0	0	0	0
MM415A01612	MT142199	UM1_contig01612	10766	14		2	3	3		4	0	0	0		1	1	Haloviruses		0		no host predicted			0.0399658	43.0336	0.0315533	35.7886	1.9925	99.9907	1.53939	100	0.535916	98.551	0.469388	99.2198		0	0	0	0
MM415A01613	MT142198	UM1_contig01613	10754	11		6				7	0	0	0		1	1	Myoviridae		0		Alphaproteobacteria	0.000688188		0.0767622	60.6193	0.0906861	64.0506	1.92196	99.7861	1.93912	99.9442	0.743028	99.9349	0.807004	99.2747		0	0	0	0
MM415A01615	MT142197	UM1_contig01615	10757	18		5	2	2		5	0	1	0		5	2	Podoviridae		1		no host predicted			0.0279052	27.2195	0.0342	30.5011	15.6485	100	12.2609	100	5.96955	100	4.50125	100		0	0	0	0
MM415A01638	MT142196	UM1_contig01638	10641	12		5		2		4	0	0	1		5	3	Myoviridae		0		Firmicutes	0.00099057		0.0397583	38.7652	0.035408	33.3239	3.47724	100	2.78726	99.9812	1.02699	99.4925	0.821424	99.7463		0	0	0	0
MM415A01647	MT142195	UM1_contig01647	10609	18		11				10	0	0	1		9	7	Myoviridae		1		no host predicted			0.0846015	36.8461	0.120936	39.6833	3.4585	100	2.99077	100	1.10746	99.8398	0.987736	99.9623		0	0	0	0
MM415A01650	MT142194	UM1_contig01650	10590	13		4	2	2		5	0	1	1		4	2	Myoviridae		0		no host predicted			0.0859236	64.2398	0.0663254	54.7214	14.7448	100	12.4702	100	5.68699	100	4.70745	100		0	0	0	0
MM415A01652	MT142193	UM1_contig01652	10578	15		6	3	3		6	0	0	0		5	3	Myoviridae		1		Alphaproteobacteria	0.000874785		0.29856	97.1356	0.254608	91.643	2.602	100	2.44964	100	0.89993	99.5368	0.896885	99.8487		0	0	0	0
MM415A01657	MT142192	UM1_contig01657	10571	18		4	3	3		4	0	0	1		5	3	Siphoviridae		3		no host predicted			0.00116658	1.91089	0.00242623	3.82178	1.87572	100	1.80353	99.9811	0.716122	99.9432	0.597393	99.4324		0	0	0	0
MM415A01666	MT142191	UM1_contig01666	10511	10		6	3	3		6	0	0	0		5	3	Podoviridae		0		Firmicutes	0.000997521		0.00234067	2.03596	0.00420968	4.75692	4.9936	100	4.15346	100	1.79502	99.9905	1.44408	100		0	0	0	0
MM415A01667	MT142190	UM1_contig01667	10506	13		4	3	3		3	1	0	1		1	1	Siphoviridae		0		no host predicted			0.54974	99.3052	0.694346	99.6193	2.13833	99.9905	1.70486	100	0.583296	99.5241	0.377337	97.5443		0	0	0	0
MM415A01668	MT142189	UM1_contig01668	10502	23		4	2	2		4	1	0	0		4	3	Siphoviridae		0		Firmicutes	0.000985088		0.21059	91.3255	0.246651	89.5639	2.67099	100	2.0655	100	0.815806	98.9907	0.614605	99.8667		0	0	0	0
MM415A01688	MT142188	UM1_contig01688	10397	16		4	2	2		4	0	0	0		2	2	Siphoviridae		0		no host predicted			0.0047444	2.74118	0.00123343	1.13494	2.33802	100	1.95284	99.9711	0.741063	99.8942	0.571832	99.8653		2.3853	1	0	0
MM415A01699	MT142187	UM1_contig01699	10358	25		5	3	3		5	0	0	1		6	3	Siphoviridae		1		no host predicted			0.0599407	46.592	0.0549033	39.1774	3.57637	99.9903	2.74143	99.7876	3.0749	99.9807	2.40915	99.8166		0	0	0	0
MM415A01707	MT142186	UM1_contig01707	10323	12		6	2	2		6	1	0	0		1	1	Podoviridae		0		Bacteria	0.000924249		0.0607354	51.487	0.0513259	44.4348	6.38191	100	5.01299	100	2.62919	100	2.05436	99.9322		0	0	0	0
MM415A01708	MT142185	UM1_contig01708	10309	21		6	3	3		5	1	0	1		4	3	Siphoviridae		1		no host predicted			0.0213188	18.5178	0.0227665	25.1043	4.31878	100	3.41826	99.9612	1.64171	99.6411	1.31639	99.5441		0	0	0	0
MM415A01711	MT142184	UM1_contig01711	10299	19		7	3	3		7	0	0	0		6	4	Siphoviridae		0		Bacteria	0.000907439		0.00239476	3.92271	0.0037046	3.87416	3.97206	100	3.27469	100	1.34191	99.9903	1.10921	99.9223		0	0	0	0
MM415A01715	MT142183	UM1_contig01715	10274	13		6	3	3		6	0	0	0		1	1	Podoviridae		0		no host predicted			0	0	0	0	2.01361	99.9903	1.68154	99.9805	0.646264	99.7956	0.524928	99.6399		0	0	0	0
MM415A01717	MT142182	UM1_contig01717	10261	17		6	3	3		8	1	0	1		6	3	Siphoviridae		0		Alphaproteobacteria	0.00096419		0	0	0.00124974	1.36439	3.32559	99.8343	2.69244	99.6102	1.08804	98.7526	0.766306	99.4055		0	0	0	0
MM415A01719	MT142181	UM1_contig01719	10261	14		3	3			4	0	1	1		6	2	Herelleviridae		2		no host predicted			0	0	0.00249949	3.12835	2.10323	100	1.6394	99.9805	0.648139	99.9903	0.476073	99.7466		0	0	0	0
MM415A01720	MT142180	UM1_contig01720	10259	12		7	2	2		7	0	0	0		4	2	Podoviridae		0		no host predicted			0.0224463	25.0999	0.0173329	17.8477	2.12947	99.9903	1.77681	99.9805	0.643536	98.8498	0.523083	98.5184		0	0	0	0
MM415A01721	MT142179	UM1_contig01721	10258	22		3	3	3		6	0	0	0		3	1	Phycodnaviridae		0		Bacteria	0.000936819		0.0107302	12.4488	0.00750075	9.66075	2.54673	99.8635	2.09056	99.9318	0.951112	99.961	0.641682	99.9318		0	0	0	0
MM415A01725	MT142178	UM1_contig01725	10246	22		7	3	3		7	0	0	0		6	3	Siphoviridae		0		no host predicted			0.0492453	44.6906	0.0456829	38.3174	6.02668	99.9512	4.81456	100	2.08768	100	1.69625	99.8731		0	0	0	0
MM415A01727	MT142177	UM1_contig01727	10233	12		5	3	3		5	0	0	0		4	2	Siphoviridae		0		Bacteria	0.000703227		0.000590646	0.967458	0.00125317	1.07495	3.44474	100	2.88786	100	1.02841	99.9902	0.808854	100		0	0	0	0
MM415A01730	MT142176	UM1_contig01730	10215	14		5	2	5		5	0	0	1		5	2	Haloviruses		2		no host predicted			0.372436	97.9148	0.295798	96.2996	6.17413	100	5.31778	99.9511	2.06114	99.9315	1.81807	99.9706		0	0	0	0
MM415A01741	MT142175	UM1_contig01741	10186	16		7	3	3		2	7	0	0		5	4	Myoviridae		0		Firmicutes	0.000818602		0.135391	84.41	0.0921595	70.2631	1.51976	100	1.12529	100	0.604541	97.9482	0.422869	99.7153		0	0	0	0
MM415A01742	MT142174	UM1_contig01742	10184	12		6				8	0	0	0		4	2	Siphoviridae		0		Firmicutes	0.000998269		0.0036327	4.80165	0.00314804	4.12412	2.29626	99.9214	1.99002	99.9902	1.32841	99.9902	1.13103	100		0	0	0	0
MM415A01743	MT142173	UM1_contig01743	10181	16		3	3	3		2	1	0	0		0	0			0		no host predicted			0.0234937	22.4438	0.0194673	22.4143	1.84768	99.9804	1.54763	99.9607	0.530875	99.7741	0.431804	99.0276		0	0	0	0
MM415A01749	MT142172	UM1_contig01749	10165	15		5	2	2		6	0	0	0		5	2	Podoviridae		0		Bacteria	0.000719906		0.417918	65.9124	0.352131	60.1672	23.1909	100	19.7375	100	8.00346	100	7.01541	100		1.8987	5.11908	0	0
MM415A01757	MT142171	UM1_contig01757	10134	16		6	2	2		2	9	0	0		6	3	Siphoviridae		1		Firmicutes	0.000802385		0.00608436	8.11131	0.0106871	10.3908	8.15827	99.9901	6.43535	99.9901	3.57145	99.9803	2.61475	99.6744		0	0	0	0
MM415A01761	MT142170	UM1_contig01761	10113	16		7	2	2		6	0	1	1		7	6	Siphoviridae		3		Bacteria	0.000951008		0.200695	76.0902	0.277972	76.3176	7.01433	100	5.64373	99.9901	2.6864	99.9901	2.17408	99.9901		0	0	0	0
MM415A01764	MT142169	UM1_contig01764	10107	10		1	2			3	0	0	2		5	5	Podoviridae		0		no host predicted			0.00671072	6.82695	0.0100248	13.5748	3.84462	100	2.99895	99.5053	1.26573	99.4954	0.942587	98.7237		0	0	0	0
MM415A01765	MT142168	UM1_contig01765	10107	28		6	3	3		7	0	0	0		7	3	Siphoviridae		0		Bacteria	0.000854757		0.00244024	3.00782	0.00444082	6.00574	6.5647	100	5.35001	99.9406	8.72977	99.9901	6.77493	99.9703		0	0	0	0
MM415A01767	MT142167	UM1_contig01767	10104	24		3	3	3		7	0	0	0		3	2	Siphoviridae		0		no host predicted			0.0297208	34.1845	0.0321063	27.7217	3.49346	100	2.61652	100	1.12457	99.9307	0.843306	99.3666		0	0	0	0
MM415A01770	MT142166	UM1_contig01770	10098	15		4	3	3		7	0	0	0		5	3	Siphoviridae		0		Bacteria	0.000697356		0.017085	19.8455	0.0183637	15.0129	5.17176	100	4.36227	100	1.67306	100	1.322	100		0	0	0	0
MM415A01778	MT142165	UM1_contig01778	10060	17		5	2	3		3	1	1	2		6	6	Podoviridae		0		Firmicutes	0.000887935		0.00611702	9.62227	0.00764835	10.1093	3.54763	99.9901	2.72643	99.9602	1.24882	99.7614	0.872315	99.3936		0	0	0	0
MM415A01780	MT142164	UM1_contig01780	10048	13		2	2	3		4	0	0	0		3	2	Siphoviridae		0		Bacteria	0.000936455		0.0293275	30.5235	0.0294674	23.8654	2.10784	99.99	1.90798	99.9701	0.587958	99.9005	0.539264	99.9602		0	0	0	0
MM415A01781	MT142163	UM1_contig01781	10033	21		4	3	3		0	3	0	1		2	1	Bicaudaviridae		0		no host predicted			0.0576412	53.7127	0.0564603	47.6029	1.44106	100	1.02756	100	0.451996	99.6611	0.463391	100		0	0	0	0
MM415A01786	MT142162	UM1_contig01786	10004	11		5	2	2		5	0	0	0		1	1	Siphoviridae		0		Bacteria	0.000861717		0.193899	88.1547	0.159414	74.1403	4.01608	99.96	3.34534	100	1.58428	99.93	1.40379	99.98		0	0	0	0
MM415A01788	MT142161	UM1_contig01788	9996	11		3	3	3		3	0	0	1		2	2	Podoviridae		0		no host predicted			0	0	0	0	1.87503	100	1.51585	99.9	0.623752	99.4298	0.42989	99.5098		0	0	0	0
MM415A01796	MT142160	UM1_contig01796	9951	15		1	3	3		7	0	0	0		0	0			0		Bacteria	0.000935059		0.00123923	1.18581	0.00250082	2.10029	1.83075	99.99	1.46914	100	0.815069	99.7689	0.590098	99.99		0	0	0	0
MM415A01799	MT142159	UM1_contig01799	9934	12		5				7	0	0	0		5	2	Myoviridae		0		Bacteria	0.000980462		0.0689087	36.1184	0.0981782	36.4506	1.99408	100	1.76962	100	0.390224	93.1045	0.417045	96.366		0	0	0	0
MM415A01807	MT142158	UM1_contig01807	9888	14		4	3	3		4	0	0	0		0	0			0		Bacteria	0.000825103		0.00866831	10.7807	0.00323584	4.54086	10.3916	100	8.51766	100	4.05635	99.9697	3.41783	100		1.3248	1.89319	0	0
MM415A01811	MT142157	UM1_contig01811	9867	13		5	3	3		5	2	0	1		6	4	Siphoviridae		0		no host predicted			0.00124979	2.04723	0	0	3.60329	99.8987	3.29821	99.7365	1.03009	99.7264	0.818139	99.696		0	0	0	0
MM415A01816	MT142156	UM1_contig01816	9853	16		9				8	0	0	1		7	4	Siphoviridae		1		Bacteria	0.000960245		0.00561972	6.67817	0.0109533	10.0071	3.03512	99.9899	2.58048	100	0.814318	100	0.729303	99.797		0	0	0	0
MM415A01819	MT142155	UM1_contig01819	9837	12		4	2	3		2	0	2	1		2	2	Podoviridae		0		Bacteria	0.000950715		0.0473831	48.6632	0.0355851	35.9053	2.41306	99.9288	2.22212	100	1.45536	99.4511	1.16909	99.9492		0	0	0	0
MM415A01822	MT142154	UM1_contig01822	9806	18		7	3	3		8	1	0	0		6	4	Siphoviridae		1		no host predicted			0.00251515	3.45707	0.00261547	3.43667	2.8724	99.9796	2.24889	100	0.726373	99.7756	0.603718	99.8368		0	0	0	0
MM415A01834	MT142153	UM1_contig01834	9763	13		4	3	2		4	1	0	0		4	3	Siphoviridae		0		no host predicted			0	0	0	0	1.70029	100	1.71739	100	0.539368	99.959	0.525636	99.9693		0	0	0	0
MM415A01838	MT142152	UM1_contig01838	9753	18		6	3	3		4	1	1	1		2	1	Myoviridae		3		no host predicted			0.136788	75.9664	0.148741	80.4265	5.06871	99.9897	3.98734	99.9487	1.60742	99.918	1.26202	99.2515		0	0	0	0
MM415A01848	MT142151	UM1_contig01848	9714	13		2	2	2		4	0	0	1		2	1	Podoviridae		0		no host predicted			0.0120602	15.6887	0.0046074	6.12518	4.40484	100	3.84518	100	1.5281	100	1.40638	99.9588		0	0	0	0
MM415A01853	MT142150	UM1_contig01853	9703	11		4		2		4	0	0	0		4	3	Siphoviridae		2		Patescibacteria	0.00091634		0.00365547	4.26672	0.0147342	8.85293	1.64017	100	1.26699	100	0.530575	99.1755	0.371449	98.4541		0	0	0	0
MM415A01856	MT142149	UM1_contig01856	9687	14		5	3	3		5	0	0	0		4	3	Siphoviridae		0		Firmicutes	0.000688334		0.00636512	9.22886	0.0110885	10.4986	7.05698	100	5.62375	100	3.15644	100	2.44958	100		0	0	0	0
MM415A01857	MT142148	UM1_contig01857	9678	15		6				5	3	0	0		6	4	Siphoviridae		0		no host predicted			0.00637104	8.3385	0.015238	15.0548	1.59154	100	1.32019	99.9897	0.419628	98.9357	0.314878	96.4249		0	0	0	0
MM415A01858	MT142147	UM1_contig01858	9673	17		1	2	2		0	0	0	1		2	1	Myoviridae		0		no host predicted			1.20665	99.4831	1.19785	100	2.28986	100	1.77071	99.9586	0.746617	99.7829	0.679139	99.8656		0	0	0	0
MM415A01860	MT142146	UM1_contig01860	9667	12		4	3			4	0	0	0		2	2	Myoviridae		0		Gammaproteobacteria	0.000764824		36.5527	100	39.4258	100	1.60257	100	1.54412	100	0.482178	99.8138	0.412216	98.1897		0	0	0	0
MM415A01862	MT142145	UM1_contig01862	9663	13		5	3	3		6	0	0	0		2	1	Iridoviridae		0		Bacteria	0.000890716		0	0	0.0039419	4.44996	2.7639	100	2.4478	100	0.978341	99.9897	0.73022	99.6274		0	0	0	0
MM415A01863	MT142144	UM1_contig01863	9656	13		5	2	2		5	0	0	1		5	2	Myoviridae		0		Cellular organism	0.000749064		0.0305117	32.9225	0.0237604	23.2187	2.77349	100	2.28734	100	0.820115	100	0.666095	99.565		0	0	0	0
MM415A01865	MT142143	UM1_contig01865	9647	12		3	3	3		0	2	1	0		0	0			0		no host predicted			0.00766986	11.5684	0.0124638	10.1275	1.92745	100	1.58561	99.8549	0.592523	99.575	0.394494	98.1238		0	0	0	0
MM415A01866	MT142142	UM1_contig01866	9646	26		3	3	3		7	0	0	1		4	3	Siphoviridae		1		Firmicutes	0.000996244		0.0159805	21.4493	0.0145843	16.2762	2.11515	100	1.62041	99.9067	0.710719	98.9115	0.502409	98.4761		0	0	0	0
MM415A01868	MT142141	UM1_contig01868	9641	16		5	3	3		14	0	0	0		2	1	Myoviridae		1		no host predicted			25.2193	100	23.5308	100	4.17857	99.9793	3.71669	100	1.36978	99.9689	1.24297	100		0	0	0	0
MM415A01870	MT142140	UM1_contig01870	9634	11		5	1			7	1	0	0		5	2	Myoviridae		0		no host predicted			0.00192004	2.64688	0.0026622	2.5327	3.89471	99.9689	3.1741	100	1.42752	99.6782	1.11134	99.9896		0	0	0	0
MM415A01873	MT142139	UM1_contig01873	9614	18		2	3	2		4	0	0	0		1	1	Podoviridae		1		Firmicutes	0.000765203		0.00175894	1.98669	0	0	2.61549	99.6255	2.03489	99.7816	0.971139	99.6672	0.804035	99.1783		0	0	0	0
MM415A01874	MT142138	UM1_contig01874	9604	17		5	3	3		6	0	0	0		4	3	Siphoviridae		0		no host predicted			0	0	0	0	3.83841	99.9896	3.45563	100	1.00358	99.9584	0.874076	100		0	0	0	0
MM415A01877	MT142137	UM1_contig01877	9603	16		3	3	2		2	0	1	0		2	1	Podoviridae		0		no host predicted			0.00122696	1.19754	0.00659102	6.2897	1.7545	100	1.4664	99.3752	0.703858	99.5835	0.606856	99.6459		0	0	0	0
MM415A01881	MT142136	UM1_contig01881	9597	12		3	2	2		6	1	0	0		2	1	Myoviridae		0		no host predicted			0.0700817	37.6055	0.0666855	33.3438	4.64658	100	3.94036	100	1.4979	99.4686	1.32309	99.5832		0	0	0	0
MM415A01884	MT142135	UM1_contig01884	9589	13		6				8	0	0	0		3	1	Myoviridae		0		Bacteria	0.000905532		0.0102883	12.8898	0.00801744	8.84347	1.50009	99.9896	1.23155	100	0.445557	99.4056	0.326976	99.5516		0	0	0	0
MM415A01885	MT142134	UM1_contig01885	9580	18		4	3	3		4	0	0	0		2	1	Podoviridae		0		Bacteria	0.000918723		0.00320536	3.86221	0.0040158	5.72025	2.68881	100	2.09381	100	0.967518	99.9165	0.671834	99.9269		0	0	0	0
MM415A01886	MT142133	UM1_contig01886	9578	24		2	3	3		3	0	0	2		1	1	Siphoviridae		0		no host predicted			0.00578748	4.90708	0.00602494	4.41637	3.19436	100	2.59145	100	1.21245	99.9896	1.03392	99.7077		0	0	0	0
MM415A01887	MT142132	UM1_contig01887	9573	11		8	2			9	0	0	0		3	1	Herelleviridae		0		no host predicted			0.0205537	22.2814	0.0185418	17.2046	1.81567	100	1.53384	100	0.635928	99.8746	0.602104	100		0	0	0	0
MM415A01889	MT142131	UM1_contig01889	9570	13		9				9	0	0	0		3	1	Myoviridae		1		no host predicted			0.00708727	9.47753	0.0160069	17.1682	3.19447	99.9896	2.71706	99.9896	14.0113	100	10.4998	100		0	0	0	0
MM415A01892	MT142130	UM1_contig01892	9561	13		4	3	3		2	0	0	1		0	0			0		no host predicted			0.0050762	5.39693	0.00122835	1.08775	2.31623	100	1.97906	99.3829	0.959102	99.0901	0.712797	99.8431		0	0	0	0
MM415A01893	MT142129	UM1_contig01893	9558	20		8	3	3		8	0	0	0		6	3	Siphoviridae		0		Bacteria	0.000721717		0.00511613	7.66897	0.00534014	6.0159	2.73905	99.9895	2.18759	100	2.21216	100	1.66567	99.9477		0	0	0	0
MM415A01897	MT142128	UM1_contig01897	9534	13		7	2	2		6	0	0	3		4	2	Myoviridae		0		Firmicutes	0.00094093		0.0127617	15.9325	0.0174591	13.6144	2.08663	100	1.70042	99.9895	0.732212	99.9266	0.584496	100		0	0	0	0
MM415A01903	MT142127	UM1_contig01903	9512	12		5		3		6	0	0	0		4	3	Podoviridae		2		no host predicted			0.00194471	3.18545	0.00269635	4.24727	4.85851	100	4.18183	100	1.49034	99.9895	1.1609	99.0959		0	0	0	0
MM415A01915	MT142126	UM1_contig01915	9472	22		3	3	3		1	0	0	2		1	1	Siphoviridae		0		no host predicted			0.00770844	9.06883	0.00803604	7.34797	8.46895	100	6.69784	100	3.12452	99.9578	2.27914	100		0	0	0	0
MM415A01916	MT142125	UM1_contig01916	9469	13		6	3	3		5	0	0	0		2	1	Myoviridae		0		no host predicted			0.00130235	1.18281	0.00803185	5.36487	1.86229	99.7677	1.48672	99.9894	0.597086	99.6515	0.409062	97.1697		0	0	0	0
MM415A01919	MT142124	UM1_contig01919	9464	11		7	2	2		7	0	1	0		2	1	Podoviridae		0		no host predicted			0.00130302	1.50042	0.00271	3.09594	2.38053	99.9894	2.14602	99.9577	0.758324	98.7426	0.792242	99.3555		0	0	0	0
MM415A01922	MT142123	UM1_contig01922	9450	19		0	3	3		0	0	0	0		1	1	Siphoviridae		0		no host predicted			0	0	0.00135703	1.38624	2.2807	100	1.75506	100	0.704362	99.5026	0.584781	99.9894		0	0	0	0
MM415A01924	MT142122	UM1_contig01924	9443	20		2	3	3		6	0	0	0		3	2	Siphoviridae		1		no host predicted			0.240982	94.5886	0.286286	93.3284	1.91589	99.9788	1.51111	100	0.615945	98.8033	0.602383	99.7776		0	0	0	0
MM415A01925	MT142121	UM1_contig01925	9441	20		7	3	3		7	1	0	1		5	2	Myoviridae		0		Cellular organism	0.000877211		0.00195283	2.98697	0	0	2.76156	100	2.22526	100	0.746659	99.7352	0.609488	99.9682		0	0	0	0
MM415A01929	MT142120	UM1_contig01929	9431	20		4	3	3		4	1	0	1		4	3	Siphoviridae		1		no host predicted			0.0498889	46.7713	0.0305875	25.2041	9.20901	100	7.51275	100	2.93654	100	2.48324	100		0	0	0	0
MM415A01931	MT142119	UM1_contig01931	9424	13		3	3	3		2	0	0	1		2	1	Myoviridae		0		Bacteria	0.000927333		0.0450804	40.3756	0.0401288	38.7627	3.87567	99.9576	3.83664	99.9788	1.23147	99.3739	1.17377	99.9894		0	0	0	0
MM415A01938	MT142118	UM1_contig01938	9412	14		3	3	3		6	0	0	0		0	0			0		Firmicutes	0.000998952		0.00131023	1.85933	0.00402678	5.36549	2.29897	100	1.92333	100	0.699208	99.9575	0.567737	99.5006		0	0	0	0
MM415A01944	MT142117	UM1_contig01944	9398	14		3	2	2		3	0	0	0		2	1	Myoviridae		0		no host predicted			0.214301	88.3592	0.247599	82.209	6.93837	100	5.64001	100	2.49743	100	1.81336	100		0	0	0	0
MM415A01947	MT142116	UM1_contig01947	9387	15		2	2	2		6	0	0	0		1	1	Myoviridae		1		Bacteria	0.000986855		0.00197059	2.33301	0.0020492	2.51412	3.2518	99.7443	2.6135	100	9.11823	100	6.93477	100		0	0	0	0
MM415A01948	MT142115	UM1_contig01948	9386	15		4	3	3		4	1	0	1		2	1	Myoviridae		0		no host predicted			0.00131383	1.3957	0	0	2.20962	99.9787	1.83193	99.8828	0.885637	99.9148	0.598551	99.9467		0	0	0	0
MM415A01949	MT142114	UM1_contig01949	9384	12		8				7	0	0	1		6	2	Myoviridae		0		Firmicutes	0.000980045		0.00459947	6.43649	0.00270606	2.61083	2.00551	100	1.61572	100	0.627871	97.2506	0.441952	99.1688		0	0	0	0
MM415A01952	MT142113	UM1_contig01952	9382	20		5	3	3		6	1	0	0		2	1	Mimiviridae		1		no host predicted			0.00131444	1.75869	0.00545384	4.78576	3.15877	100	2.41988	99.9893	1.16761	100	0.907211	99.9893		0	0	0	0
MM415A01955	MT142112	UM1_contig01955	9371	10		3	3	3		2	0	0	3		3	3	Siphoviridae		0		no host predicted			0.0157915	17.9597	0.0136167	10.0096	2.89029	100	2.4362	99.9893	1.08795	99.8719	0.851813	99.6905		0	0	0	0
MM415A01956	MT142111	UM1_contig01956	9368	17		6		3		6	0	0	1		8	5	Siphoviridae		1		Firmicutes	0.000985354		0.0131377	15.8518	0.0209873	23.3241	2.56145	100	1.91068	100	0.878659	100	0.67847	99.5623		0	0	0	0
MM415A01957	MT142110	UM1_contig01957	9344	12		2	2	2		3	0	0	0		1	1	Podoviridae		0		Bacteria	0.00092693		0.292092	93.3754	0.248127	89.4371	2.83403	99.9893	2.35629	99.9251	3.4172	99.6789	2.95201	100		0	0	0	0
MM415A01959	MT142109	UM1_contig01959	9344	19		5	3	3		7	0	0	0		5	3	Siphoviridae		0		Bacteria	0.000818698		0.00395925	5.24401	0	0	5.62214	100	4.33401	100	1.83358	100	1.50249	100		0	0	0	0
MM415A01965	MT142108	UM1_contig01965	9315	10		2	2	2		0	1	0	1		2	2	Myoviridae		0		Bacteria	0.000829115		0.00330963	3.99356	0	0	2.12809	99.8175	1.90342	99.7209	2.71724	99.6672	2.24656	99.9785		0	0	0	0
MM415A01966	MT142107	UM1_contig01966	9309	11		6	2	3		8	0	0	0		0	0			0		Bacteria	0.000986349		0.0899893	69.653	0.0788485	63.5299	5.66609	100	4.76554	100	1.79443	100	1.57911	99.9785		0	0	0	0
MM415A01968	MT142106	UM1_contig01968	9302	17		6	3	3		4	2	0	0		4	1	Herelleviridae		0		Cellular organism	0.000875559		2.37323	99.8817	2.74204	100	2.32697	99.8925	1.7173	99.9677	0.864938	99.4087	0.859749	99.699		0	0	0	0
MM415A01969	MT142105	UM1_contig01969	9297	25		7	3	3		7	0	0	0		7	3	Podoviridae		0		Bacteria	0.000873851		0.00589016	7.35721	0.00891796	9.97096	3.21582	100	2.68642	99.9247	0.912195	99.5805	0.862015	99.5052		1.8178	1.46743	0	0
MM415A01973	MT142104	UM1_contig01973	9287	13		4	2	2		4	0	0	0		3	1	Phycodnaviridae		0		Patescibacteria	0.000982999		0	0	0.000690387	1.08754	1.72005	99.4508	1.39063	99.7308	0.46343	98.7402	0.365229	97.9434		0	0	0	0
MM415A01985	MT142103	UM1_contig01985	9255	12		8	2			8	0	0	0		5	5	Siphoviridae		1		Chloroflexota	0.000912888		0.0423878	45.0567	0.0399012	39.2545	1.80518	100	1.5526	100	0.71279	99.9028	0.650801	99.3949		0	0	0	0
MM415A01989	MT142102	UM1_contig01989	9243	19		3	3	3		3	0	0	2		5	4	Siphoviridae		0		no host predicted			0.00266838	4.37088	0.00832438	9.27188	3.11832	100	2.49517	100	7.78768	100	5.9841	100		0	0	0	0
MM415A01992	MT142101	UM1_contig01992	9231	13		4	2	2		4	1	1	0		3	1	Myoviridae		0		no host predicted			0.00133593	1.49496	0.00408506	4.58239	2.27941	99.7942	2.10695	100	0.718347	99.935	0.636189	99.5125		0	0	0	0
MM415A01997	MT142100	UM1_contig01997	9225	25		2	3	3		5	0	0	0		4	3	Siphoviridae		0		no host predicted			0.0420293	37.5718	0.0264464	22.1789	3.05915	99.9783	2.4372	99.9892	0.811306	99.8482	0.610529	99.458		0	0	0	0
MM415A01998	MT142099	UM1_contig01998	9219	12		1	3	3		0	1	0	0		1	1	Siphoviridae		0		Firmicutes	0.000928256		0.00133764	1.82232	0.00478592	4.58835	2.77903	100	2.27359	100	0.863976	99.9783	0.733534	99.5336		0	0	0	0
MM415A02008	MT142098	UM1_contig02008	9188	13		6	2	2		8	0	0	0		4	2	Phycodnaviridae		3		no host predicted			0	0	0.000697878	1.09926	1.90033	99.9891	1.52983	99.9891	0.640623	99.8259	0.461488	99.5538		0	0	0	0
MM415A02009	MT142097	UM1_contig02009	9185	11		3	3			5	2	0	0		2	1	Myoviridae		1		no host predicted			0.00805562	11.9107	0.00977315	13.3261	1.34901	99.9782	0.957211	100	0.414998	98.6282	0.347683	98.9439		0	0	0	0
MM415A02012	MT142096	UM1_contig02012	9170	12		4	2	2		2	5	0	0		3	2	Myoviridae		1		Firmicutes	0.000894814		0.00134478	2.20284	0	0	1.81817	100	1.45372	99.9782	0.503433	99.8255	0.380644	98.615		0	0	0	0
MM415A02022	MT142095	UM1_contig02022	9161	12		5	2	2		4	1	1	1		2	2	Podoviridae		1		no host predicted			0.0370051	35.1272	0.0598318	51.228	6.42135	100	5.38833	100	2.28245	99.9673	1.78563	99.8799		1.4627	3.71648	1.3754	1
MM415A02025	MT142094	UM1_contig02025	9155	18		7	3	3		6	2	0	0		6	5	Siphoviridae		1		no host predicted			0.0228924	24.8935	0.0418903	39.3119	1.43674	100	1.12886	99.9782	0.56838	99.7378	0.407742	98.0339		0	0	0	0
MM415A02030	MT142093	UM1_contig02030	9143	23		5	3	3		7	0	0	1		6	4	Siphoviridae		0		Cellular organism	0.000788132		0.0350481	23.7996	0.0377931	33.5339	4.85362	100	3.81063	100	1.84453	100	1.30785	100		0	0	0	0
MM415A02041	MT142092	UM1_contig02041	9122	13		5	3	3		6	0	0	0		4	4	Siphoviridae		0		no host predicted			0.00135186	2.08288	0.00210868	2.87218	2.01192	100	1.7612	99.9123	0.651589	99.693	0.563195	99.9781		0	0	0	0
MM415A02042	MT142091	UM1_contig02042	9118	11		3		3		3	0	0	1		3	3	Podoviridae		0		Firmicutes	0.000942897		0.0354253	33.3406	0.0258935	23.7442	5.0932	99.8684	4.06223	99.989	2.08262	99.9232	1.53125	98.8484		0	0	0	0
MM415A02046	MT142090	UM1_contig02046	9101	11		3	3	3		2	0	1	1		3	2	Podoviridae		0		Firmicutes	0.000895906		0.236333	95.3851	0.201138	88.5947	3.35951	100	2.63317	99.989	1.10653	99.1869	0.904906	99.6044		0	0	0	0
MM415A02049	MT142089	UM1_contig02049	9087	16		3	2	2		3	0	0	0		3	2	Siphoviridae		0		Bacteria	0.000955277		0.213882	60.8342	0.2138	66.8207	5.10635	100	4.39788	100	1.69434	99.989	1.46241	99.912		0	0	0	0
MM415A02063	MT142088	UM1_contig02063	9030	15		7	3	3		5	1	1	0		3	2	Myoviridae		1		Cellular organism	0.000819327		0.0102153	3.33333	0.013456	3.58804	3.7943	100	3.40492	100	1.33269	100	1.17076	100		0	0	0	0
MM415A02064	MT142087	UM1_contig02064	9029	11		7	2	2		3	1	1	2		2	1	Phycodnaviridae		1		no host predicted			0.0830637	59.1317	0.0956511	61.0367	7.31093	99.9446	5.96893	100	2.37275	99.9778	1.94751	99.9557		0	0	0	0
MM415A02065	MT142086	UM1_contig02065	9027	14		5	2	2		6	1	0	0		3	2	Siphoviridae		0		no host predicted			0.00136609	1.97186	0.00568238	7.88745	2.24345	100	1.72325	100	6.9338	100	5.10902	100		0	0	0	0
MM415A02068	MT142085	UM1_contig02068	9019	16		6	3	3		6	0	0	1		5	3	Myoviridae		0		Patescibacteria	0.000811053		0.00819713	10.7662	0.012656	9.75718	5.28718	100	4.20213	99.9778	2.06641	99.6895	1.6099	99.9556		0	0	0	0
MM415A02073	MT142084	UM1_contig02073	9008	15		6	3	6		5	0	1	1		5	3	Siphoviridae		1		Firmicutes	0.00095883		0.000684478	1.12123	0.00564505	5.18428	2.9981	100	2.18277	100	0.964117	98.8455	0.711505	98.4458		0	0	0	0
MM415A02074	MT142083	UM1_contig02074	9007	11		2	2	2		7	0	0	0		3	2	Siphoviridae		0		Firmicutes	0.000929694		0	0	0.00142375	2.2427	1.71012	100	1.45741	100	0.511599	99.9667	0.413365	99.8446		0	0	0	0
MM415A02077	MT142082	UM1_contig02077	9001	14		7				3	5	0	0		7	4	Myoviridae		1		no host predicted			0.00685028	9.02122	0.00213706	3.25519	3.28925	99.9556	2.62856	100	1.09794	99.7111	0.921331	99.9222		0	0	0	0
MM415A02079	MT142081	UM1_contig02079	8998	18		7	6	3		6	1	0	1		7	4	Myoviridae		0		Firmicutes	0.000925721		0	0	0	0	3.13423	100	2.61028	100	1.17962	99.9	1.0355	99.9333		0	0	0	0
MM415A02080	MT142080	UM1_contig02080	8997	12		3		3		2	3	1	1		5	2	Siphoviridae		0		no host predicted			0.00882789	9.88107	0.00639282	7.93598	5.2004	99.9667	4.19973	99.9778	1.98516	99.7777	1.69629	99.8444		0	0	0	0
MM415A02088	MT142079	UM1_contig02088	8984	11		6	2	2		5	0	1	1		3	3	Podoviridae		0		no host predicted			0.0377409	38.9693	0.033452	34.7952	2.98464	100	2.34178	99.9666	0.974466	100	0.781008	99.3989		4.085	2.72482	0	0
MM415A02089	MT142078	UM1_contig02089	8983	16		2	3	3		5	0	0	0		3	2	Podoviridae		0		no host predicted			0.0013728	1.66982	0.00354062	4.56418	2.8104	100	2.48007	100	0.876594	100	0.704932	100		0	0	0	0
MM415A02090	MT142077	UM1_contig02090	8971	14		4	3	3		4	2	1	0		2	2	Siphoviridae		0		Firmicutes	0.000917416		0.0137463	18.2811	0.0085768	10.9129	3.85162	99.8997	2.93213	100	1.36435	99.4649	0.972386	99.6879		0	0	0	0
MM415A02091	MT142076	UM1_contig02091	8970	16		4	3	3		3	0	0	1		4	4	Myoviridae		0		no host predicted			0.00137482	1.36009	0.00272479	3.42252	1.60784	100	1.19194	99.9777	0.585413	99.4983	0.424143	99.699		0	0	0	0
MM415A02093	MT142075	UM1_contig02093	8964	14		3	3	2		2	0	1	0		3	1	Myoviridae		0		no host predicted			0.00481497	5.20973	0.00429176	4.73003	4.42827	100	3.38926	100	1.70522	100	1.21206	100		0	0	0	0
MM415A02103	MT142074	UM1_contig02103	8901	18		8	3	3		9	0	0	0		7	4	Siphoviridae		3		no host predicted			0	0	0.0028743	2.50534	2.56217	99.9888	1.97067	100	0.641636	99.8877	0.448151	99.1125		0	0	0	0
MM415A02106	MT142073	UM1_contig02106	8897	10		2	2	2		3	0	0	0		1	1	Siphoviridae		0		no host predicted			0.00138605	1.46117	0.00144134	1.8658	2.17555	100	1.76828	99.483	0.638989	98.2578	0.497467	98.5164		0	0	0	0
MM415A02109	MT142072	UM1_contig02109	8886	15		3	3	3		4	0	0	0		1	1	Siphoviridae		0		no host predicted			0.325291	93.9118	0.459883	93.124	2.63152	99.9775	2.23842	100	12.8785	100	10.3206	100		2.8359	1	0	0
MM415A02111	MT142071	UM1_contig02111	8871	12		4	2	2		6	1	1	0		3	1	Myoviridae		0		no host predicted			0.0145963	20.1556	0.00867348	11.8138	2.06058	99.9549	1.55707	100	0.595217	99.7858	0.452717	99.5153		0	0	0	0
MM415A02115	MT142070	UM1_contig02115	8862	21		6	3	3		5	0	0	2		6	3	Podoviridae		0		no host predicted			0.0137777	14.6355	0.0245569	24.5317	1.65404	100	1.6529	99.8984	0.574943	99.8533	0.570035	99.8307		0	0	0	0
MM415A02121	MT142069	UM1_contig02121	8828	13		5				4	1	0	0		2	1	Myoviridae		0		Firmicutes	0.000844515		0.0493548	51.6425	0.0507122	45.5143	1.56628	100	1.13384	99.8754	0.512613	99.2977	0.429688	98.1763		0	0	0	0
MM415A02131	MT142068	UM1_contig02131	8793	12		2	2	3		4	0	0	0		2	1	Podoviridae		0		no host predicted			0.0529325	50.7677	0.0319693	31.5706	7.72274	99.8749	5.92842	100	2.50756	99.9431	1.73573	99.9318		0	0	0	0
MM415A02135	MT142067	UM1_contig02135	8781	14		4	3	2		3	0	0	1		4	1	Myoviridae		0		Cellular organism	0.000718279		0.0056036	7.32263	0.00292077	4.60084	5.80829	100	4.47613	100	2.05075	100	1.58475	100		0	0	2.7787	1
MM415A02137	MT142066	UM1_contig02137	8779	13		3	3	3		3	0	0	0		1	1	Siphoviridae		0		no host predicted			0.00351177	4.79553	0.00652989	7.5635	3.05758	99.8633	2.50971	100	1.0049	99.533	0.783704	99.5444		0	0	0	0
MM415A02139	MT142065	UM1_contig02139	8771	14		7				4	2	0	2		8	5	Myoviridae		0		Firmicutes	0.000893459		0.00421792	6.11105	0.0013969	1.24273	2.60609	99.9886	2.09028	100	0.682947	99.4299	0.553455	99.2817		0	0	0	0
MM415A02151	MT142064	UM1_contig02151	8736	13		4	3	3		6	0	0	0		7	4	Siphoviridae		1		no host predicted			0.0485889	48.6264	0.0408837	38.4959	3.68957	99.9313	2.79458	100	0.895833	100	0.766957	100		0	0	0	0
MM415A02155	MT142063	UM1_contig02155	8727	13		2	3	3		3	0	0	0		2	1	Myoviridae		0		no host predicted			0.00423922	6.63458	0.00220416	2.34903	4.02425	100	3.26089	100	1.54123	99.9542	1.28228	100		0	0	0	0
MM415A02158	MT142062	UM1_contig02158	8711	22		3	3	3		3	0	0	0		3	2	Siphoviridae		0		Firmicutes	0.00093219		0.215524	96.0051	0.229514	92.8252	2.00642	99.9311	1.6575	99.8508	0.694298	98.3584	0.485819	98.7831		0	0	0	0
MM415A02162	MT142061	UM1_contig02162	8690	21		2	3	3		3	0	0	0		0	0			0		no host predicted			0.0282342	30.9551	0.0190598	20.8631	3.29903	100	2.68905	100	1.32784	99.8734	0.944035	100		0	0	0	0
MM415A02187	MT142060	UM1_contig02187	8608	14		6		3		6	0	0	0		5	2	Myoviridae		0		no host predicted			0.936554	92.1468	1.01328	86.1059	3.40972	99.9768	2.7076	99.9651	1.80743	100	1.47601	100		3.8453	3.03017	0	0
MM415A02188	MT142059	UM1_contig02188	8604	13		2				0	2	0	0		1	1	Podoviridae		0		Cellular organism	0.000830527		3.0348	100	3.47221	100	2.66292	100	2.01202	100	1.0058	99.7675	1.00796	99.9768		0	0	0	0
MM415A02192	MT142058	UM1_contig02192	8598	17		5	3	3		5	0	0	0		4	3	Siphoviridae		0		no host predicted			0.288991	97.2203	0.181355	86.334	2.36724	99.8953	2.00458	99.8721	6.33947	100	5.2646	100		0	0	0	0
MM415A02194	MT142057	UM1_contig02194	8591	16		4	3	2		5	0	0	0		3	2	Myoviridae		0		Bacteria	0.00094517		0.00358857	5.06344	0.00444114	3.30579	2.14368	99.9884	1.76948	99.9884	0.808935	98.545	0.722023	99.0222		0	0	0	0
MM415A02216	MT142056	UM1_contig02216	8518	14		2	3	3		4	2	0	1		2	1	Phycodnaviridae		0		no host predicted			0.00289548	4.7429	0.00225825	2.89974	8.34297	100	6.32663	100	2.45393	100	1.83208	99.9413		0	0	0	0
MM415A02226	MT142055	UM1_contig02226	8491	12		5	2	2		4	1	0	1		5	4	Podoviridae		0		no host predicted			0.00363087	4.80509	0	0	4.15078	100	3.15376	100	0.94905	99.4465	0.733294	99.0696		0	0	0	0
MM415A02228	MT142054	UM1_contig02228	8480	13		6				7	0	0	1		8	2	Haloviruses		0		Firmicutes	0.000992677		0	0	0.00136998	1.17925	2.75278	100	2.17738	100	0.713074	99.8939	0.569225	100		0	0	0	0
MM415A02229	MT142053	UM1_contig02229	8479	15		3	3	3		7	0	0	0		1	1	Siphoviridae		1		Firmicutes	0.000890153		0.309441	95.8957	0.323416	95.3768	2.64104	99.6698	2.08525	100	0.858985	99.9056	0.633112	99.3042		0	0	0	0
MM415A02237	MT142052	UM1_contig02237	8449	10		5	2	2		4	0	0	0		2	2	Podoviridae		0		no host predicted			0.276833	96.899	0.268933	94.8515	4.73132	99.9645	4.60417	99.9882	1.69199	99.858	1.54652	99.8106		0	0	0	0
MM415A02254	MT142051	UM1_contig02254	8390	15		3	2	2		3	0	0	0		3	2	Siphoviridae		0		no host predicted			0.0697221	63.0632	0.0644751	55.8045	2.03493	99.9046	1.69138	99.8331	0.875431	99.8927	0.793409	100		0	0	0	0
MM415A02260	MT142050	UM1_contig02260	8372	13		7	2			5	3	1	0		6	3	Myoviridae		1		no host predicted			0.00368246	3.83421	0.00229761	2.74725	3.64973	100	2.67438	100	1.40681	100	1.00269	99.7133		0	0	0	0
MM415A02265	MT142049	UM1_contig02265	8347	12		3	2	2		6	0	0	0		3	2	Podoviridae		0		no host predicted			0.00146279	1.2819	0.00765882	4.88798	3.78789	99.8922	2.95967	99.9521	1.12561	99.6646	0.964323	98.8858		0	0	0	0
MM415A02270	MT142048	UM1_contig02270	8332	16		6	2	2		4	2	0	0		1	1	Siphoviridae		0		no host predicted			0.0044402	4.78877	0	0	2.01155	100	1.60385	99.952	0.762526	99.868	0.616625	99.964		0	0	0	0
MM415A02272	MT142047	UM1_contig02272	8328	10		6	2	2		7	1	0	0		7	7	Myoviridae		0		Bacteria	0.000954951		0.0486894	39.7214	0.0634077	44.4885	1.84483	100	1.79647	100	0.673826	99.6278	0.590687	99.976		0	0	0	0
MM415A02275	MT142046	UM1_contig02275	8322	11		8	2	2		7	0	0	1		5	3	Siphoviridae		2		Bacteria	0.000763808		0.11061	71.2329	0.139074	73.7803	1.94706	99.9159	1.47459	99.9519	0.835651	99.8318	0.662737	99.8558		0	0	0	0
MM415A02278	MT142045	UM1_contig02278	8315	11		7				6	1	0	1		6	3	Siphoviridae		0		Firmicutes	0.0007159		0.0118647	16.3921	0.00537492	5.91702	6.9002	99.9399	5.19542	99.988	2.99154	100	2.25128	100		0	0	0	0
MM415A02280	MT142044	UM1_contig02280	8317	14		7	2			7	0	0	0		7	5	Podoviridae		1		no host predicted			0.00444819	6.21618	0.00299212	3.76338	5.25453	99.6273	3.99638	99.988	1.39333	100	1.03318	98.9539		0	0	0	0
MM415A02282	MT142043	UM1_contig02282	8312	10		3	3	3		1	0	0	4		2	1	Ackermannviridae		0		no host predicted			0.00593448	9.10731	0.00536921	6.15977	18.9707	100	14.8627	100	7.06191	100	5.33146	100		0	0	0	0
MM415A02284	MT142042	UM1_contig02284	8303	16		4				5	1	0	1		5	4	Siphoviridae		0		no host predicted			0.00366158	4.86571	0.00613965	4.09491	1.8129	99.988	1.61454	99.9036	0.600581	99.181	0.537731	99.4942		0	0	0	0
MM415A02286	MT142041	UM1_contig02286	8302	17		2	2	3		3	0	0	1		3	2	Podoviridae		0		Patescibacteria	0.000924172		0	0	0.00154463	1.31294	2.66998	100	2.09421	100	1.0517	99.5784	0.756801	99.9277		0	0	0	0
MM415A02289	MT142040	UM1_contig02289	8290	10		1	3	3		1	0	0	1		0	0			0		no host predicted			0.00148757	1.41134	0	0	1.67181	100	1.33239	100	0.673414	99.6864	0.547731	99.5899		0	0	0	0
MM415A02299	MT142039	UM1_contig02299	8258	18		4	3	3		5	0	0	1		5	3	Siphoviridae		0		Bacteria	0.000927626		0.044016	39.5859	0.0370848	33.1073	4.18695	99.9879	3.39993	100	1.56707	99.7578	1.18489	100		0	0	0	0
MM415A02301	MT142038	UM1_contig02301	8254	13		9				8	0	0	1		4	3	Myoviridae		0		no host predicted			0.488345	99.2731	0.528507	99.9152	1.9629	100	1.69872	100	0.655661	99.4063	0.550367	99.7698		0	0	0	0
MM415A02304	MT142037	UM1_contig02304	8245	16		7	3	3		6	1	1	0		5	2	Siphoviridae		1		no host predicted			0.00965528	11.1583	0.0108488	12.4803	8.80174	100	7.26461	100	3.16146	100	2.43665	100		0	0	0	0
MM415A02320	MT142036	UM1_contig02320	8189	13		9				9	0	0	0		5	3	Myoviridae		0		no host predicted			0.0277176	34.0457	0.0140937	13.7624	3.93164	100	3.15696	100	1.20424	99.9023	1.00958	99.9634		3.0773	1	0	0
MM415A02324	MT142035	UM1_contig02324	8184	13		3	2	2		9	0	0	0		2	2	Podoviridae		0		Bacteria	0.000863573		0.188965	92.4242	0.143498	82.7346	1.81979	100	1.50078	99.7067	0.528404	98.607	0.477541	99.7556		0	0	0	0
MM415A02327	MT142034	UM1_contig02327	8182	10		5	2	2		3	2	1	0		4	3	Siphoviridae		2		Firmicutes	0.000831545		0.030875	34.417	0.0273504	28.5871	3.8581	100	2.84557	100	1.28803	99.9756	1.01564	99.9756		0	0	0	0
MM415A02328	MT142033	UM1_contig02328	8180	21		3	3	3		5	0	0	1		4	1	Herelleviridae		2		no host predicted			0.0292631	35.11	0.0414585	36.3936	1.69241	100	1.3746	99.9756	0.59623	99.89	0.427559	99.6333		0	0	0	0
MM415A02332	MT142032	UM1_contig02332	8159	13		5	3	3		4	1	0	0		5	3	Myoviridae		0		Firmicutes	0.000794136		0.0473036	44.9075	0.0399936	41.2428	3.65931	100	2.99553	100	1.37404	99.951	1.07549	100		0	0	0	0
MM415A02333	MT142031	UM1_contig02333	8158	15		1	3	3		3	0	0	1		1	1	Siphoviridae		0		Bacteria	0.000855199		0.012093	15.543	0.0353138	35.5479	3.2266	100	2.55163	99.9877	1.05853	99.9387	0.945973	99.8652		0	0	0	0
MM415A02338	MT142030	UM1_contig02338	8146	13		10	2			10	0	0	0		6	4	Siphoviridae		0		no host predicted			0.0566421	48.7233	0.0484741	38.8903	1.86126	100	1.7458	99.9877	0.658148	99.9263	0.61245	99.9632		0	0	0	0
MM415A02339	MT142029	UM1_contig02339	8141	14		5	2	2		4	1	0	1		5	3	Myoviridae		1		no host predicted			0.037772	37.87	0.0422498	38.3	3.01272	99.9386	2.55575	99.8772	1.13161	98.8331	0.932487	99.3858		0	0	0	0
MM415A02362	MT142028	UM1_contig02362	8075	16		6	3	3		7	1	0	0		7	4	Siphoviridae		0		no host predicted			0.00534506	3.51703	0.00714638	7.72755	1.84724	100	1.50378	99.9876	0.476809	99.2446	0.371051	98.5387		0	0	0	0
MM415A02365	MT142027	UM1_contig02365	8071	13		5				4	1	0	1		5	3	Myoviridae		0		no host predicted			0.0320863	32.5486	0.0142762	12.8113	3.14127	99.9257	2.62809	100	1.00935	99.3805	0.776957	99.6407		0	0	0	0
MM415A02373	MT142026	UM1_contig02373	8043	15		4	3	3		6	0	0	0		2	1	Myoviridae		0		no host predicted			0.00459972	5.14733	0.00620396	6.56471	2.41582	100	2.08978	100	0.7756	98.5205	0.697765	99.8135		0	0	0	0
MM415A02384	MT142025	UM1_contig02384	8018	10		1	3	3		1	0	0	0		2	1	Podoviridae		0		no host predicted			0.0566935	53.567	0.0564213	50.3742	1.66688	100	1.50748	100	0.485442	99.7131	0.444388	99.0397		0	0	0	0
MM415A02385	MT142024	UM1_contig02385	8012	11		3	3	3		3	0	0	0		2	1	Podoviridae		0		Bacteria	0.000850069		0.0282842	25.2746	0.0344756	28.7569	1.96056	100	1.82201	99.7629	0.571866	98.4149	0.494648	98.4149		0	0	0	0
MM415A02394	MT142023	UM1_contig02394	7997	20		3	3	3		3	1	0	0		3	1	Bicaudaviridae		0		no host predicted			0	0	0	0	2.29038	99.9875	1.76708	100	0.771266	99.8875	0.630281	99.875		0	0	0	0
MM415A02396	MT142022	UM1_contig02396	7991	16		2	2	2		0	1	0	2		1	1	Siphoviridae		1		Cellular organism	0.000916907		0.00848766	10.224	0.0176207	18.7836	15.6226	100	12.592	100	6.23257	100	4.53072	100		0	0	0	0
MM415A02400	MT142021	UM1_contig02400	7983	11		2	3	3		2	2	0	1		1	1	Podoviridae		0		no host predicted			0.0440181	43.0916	0.0698378	46.8871	9.75792	100	7.62326	99.9749	3.55637	100	2.59478	100		0	0	0	0
MM415A02403	MT142020	UM1_contig02403	7980	11		6				4	0	0	3		2	2	Podoviridae		0		no host predicted			0.0114524	15	0.00560855	5.53885	7.52489	99.8622	7.21703	100	2.83003	100	2.64999	99.6617		0	0	0	0
MM415A02406	MT142019	UM1_contig02406	7973	11		5	3	3		5	0	0	0		3	1	Pandoravirus		1		no host predicted			0.0539737	50.6083	0.0176685	21.5101	3.1812	99.8871	2.59508	99.8997	1.05791	99.3854	0.816079	99.4983		0	0	0	0
MM415A02412	MT142018	UM1_contig02412	7945	12		8				8	0	0	0		3	2	Siphoviridae		0		Bacteria	0.000917128		0.738816	99.9874	0.633656	99.5721	2.30119	100	1.97229	99.8615	0.77366	99.9245	0.647409	99.8615		0	0	0	0
MM415A02413	MT142017	UM1_contig02413	7941	10		1	3	3		2	1	0	0		0	0			0		Firmicutes	0.000948794		0.00619632	7.45498	0.00546818	5.55346	1.58824	100	1.29026	99.8111	0.535002	99.7985	0.449421	99.597		0	0	0	0
MM415A02415	MT142016	UM1_contig02415	7938	14		2	3	3		3	0	0	3		1	1	Siphoviridae		0		Actinobacteriota	0.000875173		0.00155351	2.54472	0.00159948	1.46133	3.09221	100	2.77923	99.9874	0.928047	99.7858	0.768064	99.7229		0	0	0	0
MM415A02420	MT142015	UM1_contig02420	7930	14		5	3	3		5	0	0	0		1	1	Myoviridae		1		Firmicutes	0.000969179		0.0904337	58.1084	0.079511	59.4956	1.74798	99.8361	1.21225	99.7982	0.6614	99.8739	0.580561	100		0	0	0	0
MM415A02421	MT142014	UM1_contig02421	7924	15		8	3	3		7	1	0	0		4	1	Alphatristromavirus		1		Bacteria	0.000841172		0.0650472	52.3599	0.0761823	49.1671	2.92666	99.9495	2.26255	99.9369	1.14185	99.9748	0.861843	99.47		0	0	0	0
MM415A02422	MT142013	UM1_contig02422	7923	16		2	3	2		4	0	0	1		5	3	Myoviridae		0		Firmicutes	0.000670738		0.0763591	61.1889	0.0645495	62.0472	2.52086	99.9621	2.00432	99.9874	0.94116	99.9874	0.686747	99.9748		0	0	0	0
MM415A02425	MT142012	UM1_contig02425	7916	15		3	3	3		2	1	0	0		2	1	Haloviruses		1		no host predicted			0.00701028	9.1334	0.0113398	15.5382	2.00307	99.7852	1.73521	99.9116	0.729285	99.5326	0.612858	99.4947		0	0	0	0
MM415A02428	MT142011	UM1_contig02428	7905	11		3	3	3		4	0	0	0		2	1	Alphatristromavirus		0		no host predicted			0	0	0	0	1.75423	99.7976	1.50845	99.7217	0.605249	99.3295	0.482914	99.5193		0	0	0	0
MM415A02429	MT142010	UM1_contig02429	7902	12		4				6	0	0	0		2	2	Myoviridae		0		no host predicted			0.00312118	2.68287	0	0	1.74708	100	1.56368	100	0.517632	99.5697	0.416747	99.6836		0	0	0	0
MM415A02434	MT142009	UM1_contig02434	7880	13		2	3	3		4	0	0	0		2	2	Siphoviridae		1		Bacteria	0.000957254		0.000782461	1.28173	0	0	1.78307	99.9873	1.46697	100	0.487039	98.2868	0.452933	99.9365		0	0	0	0
MM415A02446	MT142008	UM1_contig02446	7841	19		5	3	3		5	0	0	1		4	2	Myoviridae		0		no host predicted			0.0227502	27.1394	0.0196175	19.8317	5.82313	100	4.73378	100	2.7917	99.9872	2.13931	100		0	0	0	0
MM415A02451	MT142007	UM1_contig02451	7828	13		3	2	2		3	0	0	1		1	1	Siphoviridae		0		no host predicted			0.00315072	3.89627	0.000819069	1.29024	2.67447	100	2.35591	100	0.83247	100	0.695444	99.3229		0	0	0	0
MM415A02452	MT142006	UM1_contig02452	7827	10		4	3	3		6	0	0	0		0	0			0		Bacteria	0.000703751		0.328752	94.2634	0.478469	99.9361	1.46061	100	1.24321	99.7828	0.463528	99.3101	0.477733	99.4506		0	0	0	0
MM415A02457	MT142005	UM1_contig02457	7814	16		3	3	3		4	0	0	0		2	2	Siphoviridae		0		no host predicted			0.0047267	4.53033	0.00327412	4.35116	4.20222	100	3.53189	100	1.48819	100	1.23591	100		0	0	0	0
MM415A02464	MT142004	UM1_contig02464	7801	15		3	3	3		6	0	0	0		6	3	Siphoviridae		1		Bacteria	0.000880397		0.00474239	5.19164	0.00492343	5.46084	5.57782	100	4.28988	99.9872	2.00264	99.9872	1.59413	100		0	0	0	0
MM415A02470	MT142003	UM1_contig02470	7790	12		2	3	3		4	0	0	0		1	1	Siphoviridae		1		no host predicted			0.0180638	17.9461	0.0317257	27.4198	6.59972	99.8074	6.20966	99.9615	1.3622	98.7677	1.27259	99.2426		0	0	0	0
MM415A02495	MT142002	UM1_contig02495	7737	11		3		3		2	0	0	1		4	1	Megavirales		0		Firmicutes	0.000952902		0.115122	74.8352	0.135805	79.178	1.79349	100	1.51271	100	0.534715	99.8061	0.379386	97.7898		0	0	0	0
MM415A02496	MT142001	UM1_contig02496	7736	11		6	3	3		5	0	0	1		3	2	Myoviridae		0		Bacteria	0.00071862		0.00788365	9.78542	0.0131875	15.6153	2.79892	99.9741	2.18554	100	13.2932	100	9.59607	100		0	0	0	0
MM415A02497	MT142000	UM1_contig02497	7732	16		6	3	3		6	0	1	0		4	3	Siphoviridae		0		no host predicted			0.00395571	6.47957	0.00487708	4.33264	2.50328	100	1.85771	99.8836	0.852147	99.9871	0.664681	99.224		0	0	0	0
MM415A02499	MT141999	UM1_contig02499	7727	14		6	3	3		3	5	0	0		6	3	Siphoviridae		1		Firmicutes	0.000951882		1.49439	99.9094	1.67932	99.9224	2.49656	99.5988	1.91803	100	0.806208	99.6894	0.733365	99.34		0	0	0	0
MM415A02510	MT141998	UM1_contig02510	7695	11		6				5	1	0	0		3	1	Mimiviridae		0		no host predicted			0.00480771	5.51007	0.0116325	11.566	4.37033	100	3.56986	100	1.89173	99.8571	1.44457	99.961		0	0	0	0
MM415A02511	MT141997	UM1_contig02511	7694	14		6	3	2		9	0	0	0		5	4	Siphoviridae		0		Firmicutes	0.000870118		0.0111402	4.87393	0.0221872	11.7104	4.88934	100	3.80643	100	1.61284	99.987	1.19223	99.7661		0	0	0	0
MM415A02525	MT141996	UM1_contig02525	7655	12		5				6	2	0	0		6	5	Myoviridae		1		Firmicutes	0.00098407		1.30545	99.7649	1.52491	99.595	2.43416	100	1.81732	99.9739	0.721209	98.9419	0.652569	99.1901		0	0	0	0
MM415A02528	MT141995	UM1_contig02528	7646	15		8	3	3		7	0	0	0		4	2	Myoviridae		0		no host predicted			0.0144198	11.6924	0.0276569	22.0246	3.5718	100	2.85071	99.9477	1.26439	99.9346	0.975167	99.7123		0	0	0	0
MM415A02533	MT141994	UM1_contig02533	7633	15		6	3	3		5	1	1	0		2	2	Siphoviridae		1		Bacteria	0.000940344		26.8257	98.4934	27.7194	97.5632	9.52363	100	7.90432	100	8.32211	100	7.39885	100		0	0	0	0
MM415A02534	MT141993	UM1_contig02534	7631	12		2	2	2		3	0	0	0		1	1	Siphoviridae		0		no host predicted			0.002424	2.86987	0.00504144	5.83148	4.61877	99.9869	3.70814	100	1.27474	99.9869	0.960147	99.4627		0	0	0	0
MM415A02536	MT141992	UM1_contig02536	7625	11		5	3	3		4	1	0	1		2	1	Myoviridae		0		no host predicted			0.0992391	67.9738	0.0955047	76.7607	2.56962	99.9869	2.03747	99.777	0.9937	99.9738	0.848191	99.9213		0	0	0	0
MM415A02539	MT141991	UM1_contig02539	7605	10		5	2	2		6	0	0	0		3	2	Podoviridae		0		no host predicted			0.0378976	27.8501	0.0334991	31.453	3.51017	99.9869	3.22595	100	1.18754	99.9606	1.08701	98.7508		0	0	0	0
MM415A02550	MT141990	UM1_contig02550	7596	15		6	2	2		6	0	0	1		6	3	Siphoviridae		3		Firmicutes	0.00096526		0.206293	61.7167	0.282008	76.8562	6.32036	100	4.90195	100	2.54396	99.9868	1.8641	100		0	0	0	0
MM415A02558	MT141989	UM1_contig02558	7574	16		0	3	3		2	0	0	0		1	1	Phycodnaviridae		0		no host predicted			0	0	0.00169311	2.66702	2.20637	99.9076	1.81851	100	1.95185	99.6699	1.41132	99.9868		0	0	0	0
MM415A02562	MT141988	UM1_contig02562	7554	11		7	2	2		7	0	0	1		5	3	Siphoviridae		1		Firmicutes	0.00098391		0.000816221	1.33704	0	0	2.13975	100	1.74805	99.9868	0.761104	99.6293	0.578736	99.3249		0	0	3.1771	1.02918
MM415A02565	MT141987	UM1_contig02565	7541	10		5	3	3		3	0	1	0		2	1	Myoviridae		1		Bacteroidota	0.000822793		0.00651695	8.48694	0.00765241	8.52672	5.04084	99.9867	4.16438	99.6817	1.57574	99.4696	1.28462	99.5889		0	0	0	0
MM415A02567	MT141986	UM1_contig02567	7536	20		4	3	3		5	0	0	0		6	3	Siphoviridae		0		no host predicted			27.2571	100	30.2624	100	8.03902	100	6.25922	100	6.8031	100	5.45795	100		0	0	0	0
MM415A02568	MT141985	UM1_contig02568	7534	11		6				5	1	0	0		3	2	Siphoviridae		1		Bacteria	0.000881442		0.508777	87.1649	0.502588	88.9567	2.95756	100	2.52761	100	1.00215	99.8009	0.902427	99.7876		0	0	0	0
MM415A02573	MT141984	UM1_contig02573	7519	10		8	2			8	0	0	0		6	3	Podoviridae		0		no host predicted			0.0269235	29.9109	0.0109423	11.4776	1.67342	99.9867	1.41014	99.9734	0.569382	99.2552	0.551502	99.9867		0	0	0	0
MM415A02581	MT141983	UM1_contig02581	7506	12		2	3	3		2	1	0	1		2	1	Haloviruses		0		no host predicted			0.00482303	4.54303	0.00170848	2.69118	1.91094	100	1.5112	100	0.527799	99.4671	0.45794	99.7335		0	0	0	0
MM415A02587	MT141982	UM1_contig02587	7492	16		5	3	3		5	0	0	1		3	2	Siphoviridae		0		Bacteria	0.000886189		0.010642	14.0149	0.00165236	1.40149	1.74784	100	1.51292	99.7998	0.764646	99.9333	0.631868	99.96		0	0	0	0
MM415A02591	MT141981	UM1_contig02591	7480	14		4	3	3		5	0	0	0		5	4	Myoviridae		1		no host predicted			0	0	0	0	2.50973	100	2.01874	99.2246	0.713121	99.2513	0.600972	98.9572		0	0	0	0
MM415A02602	MT141980	UM1_contig02602	7451	13		5	3	3		5	0	0	0		4	3	Siphoviridae		1		Bacteria	0.000909045		0.077378	52.2883	0.077244	57.1601	1.55401	100	1.19042	100	0.656771	99.6108	0.504543	98.819		0	0	0	0
MM415A02607	MT141979	UM1_contig02607	7433	13		3		3		2	2	0	2		6	5	Myoviridae		0		no host predicted			0.00165906	1.41262	0.00431309	4.87017	2.30627	99.9596	2.06668	100	0.692815	99.4619	0.604808	97.4304		0	0	0	0
MM415A02613	MT141978	UM1_contig02613	7429	12		2	2	2		2	0	0	0		1	1	Myoviridae		0		no host predicted			0.00245709	2.86714	0.00676795	6.47463	2.87455	100	2.23513	100	1.02438	99.6366	0.914835	99.6904		0	0	0	0
MM415A02614	MT141977	UM1_contig02614	7428	16		2	3	3		3	1	0	0		2	1	Myoviridae		0		Desulfobacterota	0.000854706		0.0289381	35.1239	0.0334768	37.4529	1.54559	100	1.20583	100	0.523667	98.9903	0.418485	99.0711		0	0	0	0
MM415A02615	MT141976	UM1_contig02615	7425	11		4	3	3		5	0	0	0		5	4	Siphoviridae		0		Desulfobacterota	0.000863846		0.11774	57.5084	0.132739	56.7677	3.82278	100	3.30199	100	1.35099	100	1.13394	100		0	0	0	0
MM415A02620	MT141975	UM1_contig02620	7419	11		2	3	3		5	0	0	3		2	1	Podoviridae		0		no host predicted			0	0	0.00172848	1.90053	2.66156	100	2.22594	99.9865	0.731778	97.6412	0.546053	98.5443		0	0	0	0
MM415A02626	MT141974	UM1_contig02626	7405	17		5	3	3		8	1	0	0		6	3	Siphoviridae		1		no host predicted			0.0124653	13.6664	0.00865882	7.64348	2.14278	100	1.81969	99.9865	0.875339	100	0.679351	100		0	0	0	0
MM415A02628	MT141973	UM1_contig02628	7401	14		4		3		3	2	0	0		6	2	Myoviridae		0		Firmicutes	0.000904531		0	0	0.00173273	2.72936	2.76065	100	2.35492	99.9865	1.10266	99.7433	0.9096	99.8514		0	0	0	0
MM415A02634	MT141972	UM1_contig02634	7392	14		0	3	3		0	0	0	0		0	0			0		no host predicted			0.00661524	7.96807	0.0187652	16.6531	1.44465	100	1.11352	99.8918	0.512846	98.6878	0.385002	99.1477		3.3685	1	0	0
MM415A02643	MT141971	UM1_contig02643	7375	17		4	2	3		6	0	0	0		3	1	Baculoviridae		0		Desulfobacterota	0.000760623		0.00167212	1.64068	0.00347765	3.18644	2.34948	99.661	2.07212	100	0.781471	99.661	0.718515	99.9051		0	0	0	0
MM415A02647	MT141970	UM1_contig02647	7364	10		4				5	0	0	0		4	3	Siphoviridae		0		no host predicted			0.0133388	15.182	0.00174143	1.94188	2.0112	100	1.61537	99.9864	0.866799	100	0.607131	99.9864		0	0	0	0
MM415A02653	MT141969	UM1_contig02653	7351	11		7		3		8	0	0	0		4	2	Myoviridae		0		Bacteroidota	0.000841854		0.00167756	1.38757	0.00435258	6.08081	2.45193	99.9184	1.83777	99.4286	0.774415	98.1635	0.590022	98.6396		0	0	0	0
MM415A02659	MT141968	UM1_contig02659	7342	18		3	3	3		2	0	0	0		1	1	Podoviridae		1		Firmicutes	0.000807567		0.00167963	1.75701	0.00174663	1.9477	1.58684	99.8774	1.40405	99.9591	0.476128	98.8968	0.416051	98.7742		0	0	0	0
MM415A02660	MT141967	UM1_contig02660	7342	15		7	3	3		7	0	0	0		5	3	Myoviridae		0		no host predicted			0.0108927	11.2367	0.00611318	6.76927	2.02732	99.9864	1.49316	99.9864	0.834585	100	0.661113	99.9864		0	0	0	0
MM415A02667	MT141966	UM1_contig02667	7325	11		3	3	3		3	0	0	0		4	2	Siphoviridae		0		no host predicted			0	0	0	0	1.78593	99.9727	1.56775	100	0.630187	99.8635	0.523143	99.5085		0	0	0	0
MM415A02687	MT141965	UM1_contig02687	7293	13		4	3			4	1	0	1		3	3	Siphoviridae		0		no host predicted			0.0108068	10.4484	0.0111073	10.846	2.66204	99.9726	2.06711	99.9863	0.884344	98.3957	0.707406	99.5338		0	0	0	0
MM415A02705	MT141964	UM1_contig02705	7259	10		3	2	3		2	0	1	2		2	1	Myoviridae		0		no host predicted			0.0237669	23.8049	0.0297786	32.4287	1.89469	100	1.45147	99.6556	0.807355	99.7245	0.595881	99.1597		0	0	0	0
MM415A02707	MT141963	UM1_contig02707	7258	16		2	3	3		4	0	0	1		3	2	Siphoviridae		0		no host predicted			0.0050972	7.32984	0.0105048	11.1601	2.28357	100	1.99915	100	0.706543	99.9862	0.622374	99.7796		0	0	0	0
MM415A02719	MT141962	UM1_contig02719	7223	13		2	3	3		2	0	0	0		2	1	Podoviridae		0		Firmicutes	0.000831321		0.00170729	1.84134	0.00621393	7.82223	7.04473	99.9862	5.75209	100	2.66959	100	1.97285	99.9862		0	0	0	0
MM415A02721	MT141961	UM1_contig02721	7217	13		1	3	3		1	0	1	0		0	0			0		no host predicted			0.506475	97.4228	0.471586	93.349	4.16666	100	3.57302	100	1.30265	99.9861	1.1902	100		0	0	0	0
MM415A02724	MT141960	UM1_contig02724	7214	10		5	2	2		4	0	1	1		3	3	Podoviridae		0		no host predicted			0.0367528	39.5758	0.0504156	46.2018	1.58223	100	1.24157	100	0.76321	99.9307	0.612847	99.7643		0	0	0	0
MM415A02725	MT141959	UM1_contig02725	7209	10		3	2	2		10	0	0	0		1	1	Siphoviridae		0		no host predicted			0.00256594	3.66209	0.00264188	3.91178	3.47461	100	2.66405	99.459	1.03459	99.8335	0.749262	99.8752		0	0	0	0
MM415A02739	MT141958	UM1_contig02739	7183	14		5	3	3		4	0	0	0		3	1	Herelleviridae		1		no host predicted			1.44981	99.6659	2.46918	99.9861	3.38041	100	2.63139	100	1.12983	99.2204	0.873854	99.4571		0	0	0	0
MM415A02742	MT141957	UM1_contig02742	7177	11		2	3	3		0	3	0	1		3	1	Podoviridae		0		no host predicted			0.383483	98.7181	0.465952	98.4534	2.12592	99.9721	1.73579	100	0.798601	100	0.544287	99.3869		0	0	0	0
MM415A02743	MT141956	UM1_contig02743	7175	13		3	3	3		3	0	0	0		2	2	Podoviridae		0		Bacteria	0.000900729		0.0239515	22.8014	0.0141655	10.9686	2.74437	99.9861	2.41105	100	0.766192	99.6934	0.631303	98.9965		0	0	0	0
MM415A02746	MT141955	UM1_contig02746	7166	10		5	2	2		5	0	0	0		2	1	Mimiviridae		0		no host predicted			0.00511155	7.75886	0.0125267	16.8016	4.55886	100	4.02883	100	1.35655	99.986	1.29267	100		0	0	0	0
MM415A02747	MT141954	UM1_contig02747	7165	10		5		3		6	0	0	0		1	1	Podoviridae		0		no host predicted			0.00339113	3.5171	0.00871849	6.26657	2.33942	99.9163	1.94315	99.9023	1.4281	99.9302	1.07844	100		0	0	0	0
MM415A02750	MT141953	UM1_contig02750	7158	13		3	3	3		1	1	0	1		1	1	Siphoviridae		0		no host predicted			0.0154455	19.796	0.0150595	16.024	2.82598	100	2.3166	100	0.857289	100	0.724639	99.986		0	0	0	0
MM415A02756	MT141952	UM1_contig02756	7150	12		2	3	3		3	0	0	0		3	1	Myoviridae		0		Bacteria	0.000797571		2.90168	92.1958	3.35205	90.5874	7.47983	100	5.95656	100	4.50211	100	3.5839	100		0	0	0	0
MM415A02758	MT141951	UM1_contig02758	7145	10		5	3	3		3	2	0	0		3	1	Myoviridae		0		no host predicted			3.14548	100	3.49587	99.986	11.3271	100	9.06507	100	8.29304	100	6.59341	99.888		0	0	6.3261	2.99557
MM415A02760	MT141950	UM1_contig02760	7142	14		3	2	2		4	0	0	0		3	3	Siphoviridae		0		no host predicted			0.00256435	4.2005	0.00359109	4.9986	3.61994	100	3.25318	100	1.1962	97.4517	1.00881	97.9278		0	0	0	0
MM415A02769	MT141949	UM1_contig02769	7125	19		4	3	3		5	0	0	0		3	3	Siphoviridae		0		no host predicted			0.00259616	3.01754	0.00702112	8.25263	1.83818	100	1.39105	99.986	21.9905	100	16.476	100		0	0	0	0
MM415A02770	MT141948	UM1_contig02770	7123	17		5	3	3		6	0	0	0		4	2	Siphoviridae		0		Bacteria	0.000832887		0.0804184	40.9518	0.0806939	37.7509	6.1435	100	4.80991	100	2.28451	99.986	1.63982	99.9719		0	0	0	0
MM415A02778	MT141947	UM1_contig02778	7112	14		5	3	3		5	0	0	0		3	1	Myoviridae		0		no host predicted			0.0315887	26.2373	0.0533167	33.0568	2.28324	99.9438	1.90481	100	0.816679	99.8875	0.719535	99.9016		0	0	0	0
MM415A02779	MT141946	UM1_contig02779	7111	12		5	2	2		5	0	0	0		4	3	Siphoviridae		0		Bacteria	0.000836355		0.0249655	25.1441	0.0125254	14.4565	3.78885	100	3.32327	100	1.56508	100	1.29852	100		0	0	0	0
MM415A02783	MT141945	UM1_contig02783	7100	10		1	3	3		3	0	0	0		0	0			0		no host predicted			0	0	0.00180618	2.84507	1.82167	99.9859	1.52073	100	0.576358	99.9155	0.549214	99.3944		0	0	0	0
MM415A02784	MT141944	UM1_contig02784	7092	12		4	2	2		6	0	0	0		3	2	Podoviridae		1		Cellular organism	0.000987739		0.0312044	31.5426	0.0270066	27.2984	3.96055	100	3.2568	99.9295	1.43076	99.9154	0.92708	99.5629		0	0	0	0
MM415A02797	MT141943	UM1_contig02797	7076	14		1	3	3		2	0	0	0		1	1	Ovaliviridae		0		no host predicted			0.00255379	3.02431	0.0112505	9.01639	1.71146	100	1.26096	100	0.534514	99.364	0.509351	98.8553		0	0	0	0
MM415A02805	MT141942	UM1_contig02805	7048	10		5		3		4	0	0	1		2	1	Myoviridae		0		no host predicted			0.0103942	9.54881	0.00359395	3.53292	3.55095	100	2.67445	100	1.19197	100	1.05145	100		0	0	0	0
MM415A02806	MT141941	UM1_contig02806	7032	10		7	1			8	0	0	0		6	3	Siphoviridae		3		no host predicted			0.0849404	70.2645	0.129152	79.2235	4.73653	100	3.70279	99.9858	1.41451	99.9716	1.09149	99.9573		0	0	0	0
MM415A02808	MT141940	UM1_contig02808	7042	11		3	2	3		4	0	0	0		1	1	Podoviridae		0		no host predicted			0.00437799	6.58904	0.0045436	7.15706	10.8384	99.9858	8.83168	100	4.94049	100	3.92195	99.787		0	0	0	0
MM415A02811	MT141939	UM1_contig02811	7035	14		5	3	3		6	0	0	0		3	3	Myoviridae		0		Firmicutes	0.000962676		1.07567	99.9858	1.26766	100	1.955	99.9289	1.6076	100	0.621674	99.6588	0.51412	98.5217		0	0	0	0
MM415A02816	MT141938	UM1_contig02816	7025	10		5	2	2		3	0	1	1		3	2	Podoviridae		0		no host predicted			0.00346738	4.44128	0.0225921	19.8149	1.36075	100	1.25111	99.9858	0.462275	99.0178	0.452509	99.9004		0	0	0	0
MM415A02819	MT141937	UM1_contig02819	7019	11		3	2	2		3	0	0	1		3	3	Podoviridae		0		no host predicted			0.0087846	13.3495	0.001827	1.56717	3.86	99.9858	3.20401	100	1.2842	99.9858	1.04259	100		0	0	0	0
MM415A02829	MT141936	UM1_contig02829	7005	10		3	3	3		3	0	1	0		0	0			0		no host predicted			0.00176046	2.88365	0	0	2.08945	100	1.83926	99.8715	0.614493	99.8287	0.518339	99.2434		0	0	0	0
MM415A02830	MT141935	UM1_contig02830	7001	19		2	3	3		3	0	0	0		1	1	Siphoviridae		0		no host predicted			0.603319	97.8146	0.763112	98.743	1.81361	99.8143	1.4874	99.6715	0.504326	99.1144	0.385054	97.9432		0	0	0	0
MM415A02836	MT141934	UM1_contig02836	6981	16		4	3	3		4	1	0	0		4	2	Haloviruses		0		no host predicted			0.0228594	26.744	0.0381485	37.2583	5.1542	100	4.14103	100	1.807	99.9284	1.30459	99.6132		0	0	0	0
MM415A02847	MT141933	UM1_contig02847	6957	12		4	3			5	0	0	1		4	3	Siphoviridae		0		Firmicutes	0.000782275		0.00353637	3.49288	0.0062051	5.07403	6.4269	100	4.97584	100	2.99719	100	2.13287	99.9856		0	0	0	0
MM415A02853	MT141932	UM1_contig02853	6952	17		3	3	3		6	0	0	0		4	3	Siphoviridae		0		no host predicted			0.0105289	13.5213	0.0145925	17.5058	2.10077	99.8274	1.64462	99.9568	0.723822	98.8493	0.66853	98.9931		0	0	0	0
MM415A02862	MT141931	UM1_contig02862	6936	11		6	2	2		6	0	1	0		4	3	Inoviridae		0		Gammaproteobacteria	0.000769397		0.00711181	6.97809	0.0254174	22.7364	2.03272	99.8991	1.68579	100	0.0928572	61.6926	0.0892382	68.5121		0	0	0	0
MM415A02865	MT141930	UM1_contig02865	6932	11		3	2	2		4	0	0	0		3	1	Alphatristromavirus		1		no host predicted			0.012444	13.9931	0.0137829	13.9354	1.89387	99.9856	1.49178	100	0.712784	99.9856	0.531824	99.7692		0	0	0	0
MM415A02873	MT141929	UM1_contig02873	6923	12		1	3	3		1	0	0	0		2	1	Herelleviridae		0		Bacteria	0.000827101		0.0089064	12.509	0.00543777	4.9545	3.00774	100	2.3081	100	1.13967	99.9422	0.897529	99.9278		0	0	0	0
MM415A02894	MT141928	UM1_contig02894	6884	13		2	3	3		4	0	0	0		3	1	Mimiviridae		2		Firmicutes	0.000980933		0.0197052	17.7804	0.0174664	19.3637	2.57824	100	2.02663	100	0.898744	99.9128	0.705146	99.5787		0	0	0	0
MM415A02910	MT141927	UM1_contig02910	6856	10		5	2			6	0	0	1		5	4	Siphoviridae		0		no host predicted			0.0143895	19.6324	0.0140283	16.3361	2.23218	99.9854	1.70481	100	1.11268	99.6645	0.781341	99.4895		0	0	0	0
MM415A02915	MT141926	UM1_contig02915	6847	14		1	3	3		2	0	0	0		1	1	Ovaliviridae		0		no host predicted			0.0927991	62.7574	0.0934317	63.7798	2.79258	100	2.47968	99.9854	0.982856	99.7955	0.997272	99.2113		0	0	0	0
MM415A02916	MT141925	UM1_contig02916	6844	12		3	3	3		3	0	0	2		6	2	Herelleviridae		2		Firmicutes	0.000888592		0.0530207	47.8083	0.0299795	33.2116	3.30469	99.9562	2.63012	99.7224	1.36197	99.7954	0.987168	99.1964		0	0	0	0
MM415A02924	MT141924	UM1_contig02924	6826	10		2	3	3		2	0	0	0		1	1	Siphoviridae		1		no host predicted			0.0232443	26.6188	0.012202	9.46381	2.45236	99.9854	2.03488	99.8535	1.01246	99.6484	0.765773	100		0	0	0	0
MM415A02929	MT141923	UM1_contig02929	6813	16		4	3	3		4	0	0	0		2	1	Myoviridae		1		no host predicted			0.025269	34.9185	0.00557217	6.00323	1.55409	100	1.46425	99.9853	0.66734	98.7377	0.512155	99.4276		0	0	0	0
MM415A02935	MT141922	UM1_contig02935	6792	12		6				6	1	0	0		1	1	Iridoviridae		0		Firmicutes	0.000935436		0.0036313	3.91637	0.00266385	2.78269	2.09745	99.9853	1.65416	99.7497	0.66014	96.54	0.511999	99.1755		0	0	0	0
MM415A02936	MT141921	UM1_contig02936	6806	13		6		3		6	0	0	1		5	1	Ackermannviridae		0		Firmicutes	0.000761409		0	0	0.00565254	6.50896	2.64419	100	2.17131	100	0.773184	99.5592	0.660661	99.6768		0	0	0	0
MM415A02939	MT141920	UM1_contig02939	6804	10		2	3	3		3	3	0	0		2	1	Myoviridae		1		no host predicted			0.0045311	6.83422	0.00554227	5.61434	3.21989	99.6914	2.59926	99.9853	0.975791	99.5591	0.80657	99.6473		0	0	0	0
MM415A02941	MT141919	UM1_contig02941	6797	11		2	2	2		3	0	0	0		2	1	Phycodnaviridae		0		no host predicted			0.0045358	7.42975	0.00551059	5.29645	6.18189	99.9853	4.9157	100	2.02186	99.8529	1.6207	100		0	0	0	0
MM415A02949	MT141918	UM1_contig02949	6779	16		3	3	3		2	0	0	1		1	1	Herelleviridae		1		Bacteria	0.000843571		0.0199293	21.9944	0.00845643	9.55893	4.6951	100	3.91361	100	2.13834	100	2.08508	100		0	0	0	0
MM415A02955	MT141917	UM1_contig02955	6772	10		3		3		3	1	0	1		2	1	Haloviruses		0		Firmicutes	0.00091906		0.00728403	10.5729	0.0189364	22.9179	3.46184	100	2.91535	99.9852	14.553	100	10.7386	100		0	0	0	0
MM415A02959	MT141916	UM1_contig02959	6764	10		4	3	3		4	0	0	0		3	2	Myoviridae		2		no host predicted			0.00273474	3.2673	0.00568765	6.43111	3.4755	100	2.83826	100	1.38305	100	1.12253	100		0	0	0	0
MM415A02961	MT141915	UM1_contig02961	6758	16		5	3	3		3	2	0	0		4	2	Siphoviridae		0		no host predicted			0.00273718	4.48358	0.00569272	5.90411	3.624	100	2.91164	100	1.52138	100	1.06643	99.9852		0	0	0	0
MM415A02964	MT141914	UM1_contig02964	6754	15		4	3	3		4	0	0	0		3	3	Siphoviridae		0		Bacteria	0.000919118		0.00182584	1.59905	0.0047279	4.78235	2.56074	100	2.13044	99.9408	1.17471	100	0.962344	100		0	0	0	0
MM415A02966	MT141913	UM1_contig02966	6751	17		4	3	3		2	0	0	0		0	0			0		no host predicted			0.00730668	8.69501	0.00189956	2.02933	2.57268	100	2.06344	100	1.11038	99.9852	0.842752	100		0	0	0	0
MM415A02969	MT141912	UM1_contig02969	6749	16		2	3	3		2	0	0	0		1	1	Siphoviridae		0		no host predicted			0.00365444	4.8748	0	0	2.14332	99.8963	1.72975	100	0.68618	99.7481	0.462555	98.0293		0	0	0	0
MM415A02977	MT141911	UM1_contig02977	6734	10		0	2	2		1	0	0	1		2	1	Myoviridae		0		no host predicted			0.00629162	7.55866	0.00285652	4.49955	4.78931	99.9851	3.90693	100	18.6132	100	15.2172	100		0	0	0	0
MM415A02987	MT141910	UM1_contig02987	6704	12		5	2			6	0	0	0		6	3	Myoviridae		0		no host predicted			0.463757	91.8109	0.601137	95.3759	1.80116	100	1.47267	100	0.509634	97.9564	0.388092	97.5239		0	0	0	0
MM415A02991	MT141909	UM1_contig02991	6696	10		2	2	2		2	0	0	1		4	2	Myoviridae		0		no host predicted			0.016575	24.0293	0.00660816	7.60155	6.00024	100	5.06024	100	2.06361	100	1.73822	100		0	0	0	0
MM415A02992	MT141908	UM1_contig02992	6696	13		2	3	3		7	0	0	0		1	1	Myoviridae		0		Bacteria	0.000631582		0.0923662	51.2545	0.0858019	49.3728	3.25528	99.9104	2.98821	100	1.15692	99.9701	1.06991	99.9403		0	0	0	0
MM415A02993	MT141907	UM1_contig02993	6696	13		3	3	3		5	0	0	0		3	2	Myoviridae		0		no host predicted			0.00276252	4.52509	0.00191512	3.01673	2.83936	99.9104	2.35561	99.9851	0.903024	100	0.780187	99.8357		0	0	0	0
MM415A03015	MT141906	UM1_contig03015	6660	11		7	2	2		7	0	1	1		6	5	Siphoviridae		2		no host predicted			0.0635512	56.2162	0.051645	47.6126	1.75447	100	1.69119	100	0.659048	99.5946	0.590276	99.985		0	0	0	0
MM415A03019	MT141905	UM1_contig03019	6654	10		5	3	3		3	0	0	2		3	1	Myoviridae		0		Bacteria	0.000965518		0.00741321	9.7385	0.0123361	11.1963	2.11952	100	1.75434	99.8647	0.662365	99.3538	0.582475	99.1133		0	0	0	0
MM415A03021	MT141904	UM1_contig03021	6653	17		2	3	3		4	1	0	0		1	1	unclassified dsDNA phages		0		Firmicutes	0.000939827		0.00276203	3.21659	0.0019275	1.65339	5.69078	100	4.27305	100	2.14624	100	1.49119	99.985		0	0	0	0
MM415A03028	MT141903	UM1_contig03028	6649	11		5				5	1	0	0		3	1	Myoviridae		0		no host predicted			6.52217	100	8.08481	100	33.0188	100	25.9275	100	8.20562	100	6.26118	100		11.7912	2.86481	1.895	1
MM415A03029	MT141902	UM1_contig03029	6649	12		2				5	0	0	1		2	2	Siphoviridae		1		no host predicted			0.00185472	2.16574	0.0019287	2.01534	2.05552	100	1.79481	100	0.603376	99.5187	0.571953	99.8646		0	0	0	0
MM415A03030	MT141901	UM1_contig03030	6647	11		3	3	3		3	0	0	0		1	1	unclassified dsDNA phages		0		Bacteria	0.000825126		0.112729	73.6723	0.0923176	70.4378	1.70261	99.985	1.25881	99.9549	0.77532	99.9699	0.553247	99.5336		0	0	0	0
MM415A03039	MT141900	UM1_contig03039	6638	11		10	2	2		11	0	0	0		7	4	Myoviridae		0		no host predicted			0.173112	81.8319	0.137354	71.6632	1.73692	99.9849	1.67538	100	0.956561	99.9849	0.92792	100		0	0	0	0
MM415A03042	MT141899	UM1_contig03042	6636	15		3	3	3		3	0	0	1		5	3	Siphoviridae		1		Bacteria	0.000892198		0.0213431	24.141	0.0183583	19.6805	2.76898	100	2.42628	100	0.917162	99.9849	0.777115	99.774		0	0	0	0
MM415A03047	MT141898	UM1_contig03047	6617	14		4	3	3		4	1	0	0		2	1	Pandoravirus		0		Firmicutes	0.000817509		0.00372733	6.10549	0.00193797	1.99486	2.64829	100	2.09983	100	0.6631	99.728	0.562319	99.6675		0	0	0	0
MM415A03058	MT141897	UM1_contig03058	6601	13		2	3	3		4	0	0	0		1	1	Bicaudaviridae		0		no host predicted			0.00934088	10.2257	0.0115793	14.0888	2.31431	100	1.79107	100	0.906147	99.9546	0.814764	100		0	0	0	0
MM415A03066	MT141896	UM1_contig03066	6588	14		4	3	3		4	1	0	1		3	2	Siphoviridae		0		Bacteria	0.000897481		0.00556923	6.95203	0.00969411	8.65209	2.5471	99.6053	2.4344	99.9848	1.20454	99.7268	1.03486	99.8027		0	0	0	0
MM415A03078	MT141895	UM1_contig03078	6565	13		4	3	3		3	0	0	1		3	2	Siphoviridae		1		Firmicutes	0.000936779		0.0214717	17.0906	0.0337968	30.6169	1.7882	100	1.37386	100	0.606997	99.4669	0.54964	99.9848		0	0	0	0
MM415A03080	MT141894	UM1_contig03080	6568	10		0	3	3		2	0	0	0		0	0			0		no host predicted			0.140501	76.1114	0.0877349	63.0633	259.26	100	206.46	100	62.3069	100	48.9131	100		0	0	0	0
MM415A03092	MT141893	UM1_contig03092	6551	12		3	3	3		3	0	0	1		3	1	Haloviruses		0		Bacteria	0.000943133		0.322036	86.399	0.342528	84.6588	1.81312	99.9542	1.34833	100	0.616199	99.6489	0.463829	96.0006		0	0	0	0
MM415A03099	MT141892	UM1_contig03099	6544	15		4	3	3		4	1	0	0		0	0			0		no host predicted			0.0489117	54.8136	0.0476032	45.0947	2.34954	100	1.9956	100	0.890054	99.8472	0.591398	99.9847		0	0	0	0
MM415A03106	MT141891	UM1_contig03106	6535	12		1	3	3		1	0	0	0		1	1	Siphoviridae		1		no host predicted			0.00188708	3.09105	0	0	1.60616	100	1.54864	100	0.693057	99.9694	0.685674	100		0	0	0	0
MM415A03111	MT141890	UM1_contig03111	6529	17		1	3	3		1	0	0	0		1	1	Podoviridae		2		no host predicted			0.00089766	1.47036	0.00196413	1.54694	1.80807	99.7703	1.59517	100	0.638539	99.9081	0.500878	99.8468		0	0	0	0
MM415A03112	MT141889	UM1_contig03112	6528	10		1	3	3		1	0	0	0		0	0			0		no host predicted			0.00944533	12.117	0.00193524	3.04841	1.31315	100	1.02248	100	0.405205	99.5251	0.285336	96.7831		0	0	0	0
MM415A03115	MT141888	UM1_contig03115	6521	10		2	3	3		3	0	0	0		3	1	Phycodnaviridae		0		no host predicted			0.00378221	6.19537	0.00191785	1.64085	2.99024	100	2.39151	100	0.750515	97.7457	0.52369	99.954		0	0	0	0
MM415A03117	MT141887	UM1_contig03117	6515	14		5	2	2		2	0	1	2		2	1	Podoviridae		1		no host predicted			0.0546956	60.7828	0.0401853	42.0261	6.46654	100	5.23628	100	1.88209	100	1.56937	100		3.8526	1	0	0
MM415A03120	MT141886	UM1_contig03120	6506	12		4	2	3		3	0	0	1		4	2	Podoviridae		0		no host predicted			0	0	0.00197105	1.62927	1.64757	100	1.44608	99.9846	0.558829	98.8472	0.579949	100		0	0	0	0
MM415A03122	MT141885	UM1_contig03122	6502	10		5				4	0	0	0		2	2	Myoviridae		0		no host predicted			0.369419	95.8474	0.451036	98.1237	1.75307	100	1.55518	100	0.639346	99.3233	0.538642	99.2002		0	0	0	0
MM415A03128	MT141884	UM1_contig03128	6495	16		3	3	3		5	0	0	0		4	3	Siphoviridae		0		no host predicted			0.00189868	3.11008	0.00197441	3.0485	3.09457	99.9692	2.69399	99.9846	1.02954	99.9384	0.87039	99.923		0	0	0	0
MM415A03136	MT141883	UM1_contig03136	6486	13		4	3	3		4	0	0	0		4	3	Siphoviridae		0		Bacteria	0.000965472		0.0038026	4.2399	0.00395428	3.284	4.40376	100	4.36487	100	1.48096	99.815	1.34968	100		0	0	0	0
MM415A03140	MT141882	UM1_contig03140	6479	12		2	3	3		1	0	1	0		1	1	Haloviruses		0		Firmicutes	0.000886309		0	0	0.0019793	3.11777	2.32207	100	1.86296	99.5524	0.828271	99.892	0.681729	99.2283		1.9293	1	0	0
MM415A03143	MT141881	UM1_contig03143	6477	12		3	3			3	0	0	0		3	2	Siphoviridae		0		no host predicted			0.00753097	8.83125	0.00395981	4.6009	1.43152	99.9691	1.03412	99.8765	0.428958	99.3824	0.334758	97.6996		0	0	0	0
MM415A03146	MT141880	UM1_contig03146	6473	14		3	3	3		4	0	0	0		2	1	Podoviridae		0		Desulfobacterota	0.000729947		0.0234839	19.4809	0.0187421	18.1523	3.64508	99.7837	2.89428	99.9846	6.8928	99.9691	5.61856	99.9846		0	0	0	0
MM415A03150	MT141879	UM1_contig03150	6470	17		4	2	2		4	0	0	0		4	2	Siphoviridae		0		Bacteria	0.000855846		0	0	0.00594609	6.33694	2.61318	100	2.29715	99.83	0.983771	97.9289	0.794482	99.9845		0	0	0	0
MM415A03151	MT141878	UM1_contig03151	6467	11		4	2	2		1	6	0	1		4	2	Myoviridae		0		Bacteria	0.000920093		0.0855927	63.5534	0.0749299	53.3323	2.80826	100	2.17669	100	0.873288	100	0.718473	99.8454		0	0	0	0
MM415A03156	MT141877	UM1_contig03156	6462	20		2	3	3		2	0	0	0		2	2	Siphoviridae		0		Bacteria	0.000859554		0.00571562	7.25781	0.00487277	5.86506	6.13167	100	4.90406	100	2.05254	99.9845	1.69815	99.8143		0	0	0	0
MM415A03163	MT141876	UM1_contig03163	6453	15		2	3	3		3	0	0	0		4	2	Siphoviridae		0		Bacteria	0.000883633		0.16309	80.3347	0.117209	67.7204	4.11846	100	3.43776	100	1.57754	99.9845	1.37732	99.907		0	0	0	0
MM415A03168	MT141875	UM1_contig03168	6449	16		2	3	3		2	1	0	0		2	1	Myoviridae		0		Firmicutes	0.000978903		0.0141239	15.5683	0.0108481	11.3971	6.3818	100	5.12311	100	3.82977	99.9845	2.84827	100		0	0	0	0
MM415A03175	MT141874	UM1_contig03175	6435	14		3	3	6		4	0	0	0		3	1	Podoviridae		1		no host predicted			0.00191638	2.19114	0.00498202	3.90054	1.62662	99.9378	1.29752	100	0.318435	97.5136	0.251282	97.094		0	0	0	0
MM415A03179	MT141873	UM1_contig03179	6430	14		3	3	3		3	0	0	0		4	2	Siphoviridae		0		Firmicutes	0.000898432		0	0	0	0	1.63985	99.9222	1.25641	99.9067	0.527031	100	0.302497	98.367		0	0	0	0
MM415A03180	MT141872	UM1_contig03180	6427	12		7	3	3		7	0	0	0		6	6	Myoviridae		0		no host predicted			0.00191876	3.14299	0.0019953	3.14299	2.39749	100	1.89063	100	0.621853	99.7822	0.53324	99.6733		0	0	0	0
MM415A03182	MT141871	UM1_contig03182	6423	13		6	3	3		7	0	0	0		5	3	Podoviridae		0		Bacteria	0.000740204		0.00191998	1.60361	0.0137682	14.7439	3.24331	100	2.7027	100	1.02128	99.9689	0.847333	99.2527		0	0	0	0
MM415A03193	MT141870	UM1_contig03193	6411	12		2	3	3		3	0	0	0		1	1	Ascoviridae		1		no host predicted			0.0863499	67.6026	0.115689	73.7794	1.87772	99.9844	1.46934	100	0.531792	99.6256	0.449875	99.6412		0	0	0	0
MM415A03221	MT141869	UM1_contig03221	6361	10		4	3	3		5	0	0	0		4	2	Siphoviridae		0		no host predicted			0.0115456	15.1234	0.01008	9.41676	3.74493	99.9843	3.27973	100	1.16776	99.9843	1.00034	99.6856		0	0	0	0
MM415A03240	MT141868	UM1_contig03240	6333	10		6				5	1	0	0		4	3	Siphoviridae		1		Chloroflexota	0.000887268		0	0	0	0	1.71588	100	1.2593	100	0.418658	99.7474	0.265501	97.2999		0	0	0	0
MM415A03241	MT141867	UM1_contig03241	6332	11		5	2			5	0	0	0		5	3	Myoviridae		0		no host predicted			0.00858076	8.81238	0.00810092	9.88629	2.25751	100	1.70919	100	2.76054	99.921	2.22556	100		0	0	0	0
MM415A03243	MT141866	UM1_contig03243	6331	13		2	3	3		2	0	0	1		1	1	Siphoviridae		0		no host predicted			0.00292179	3.38019	0.0019654	1.76907	2.53514	100	1.94446	100	1.08002	99.9052	0.889309	99.8578		0	0	0	0
MM415A03257	MT141865	UM1_contig03257	6307	12		6				8	0	0	0		3	2	Siphoviridae		0		Actinobacteriota	0.00097785		0.338657	87.4584	0.337007	83.4628	1.86747	99.889	1.75788	99.9524	0.617643	99.3499	0.513955	99.6829		0	0	0	0
MM415A03270	MT141864	UM1_contig03270	6298	17		2	3	3		2	0	0	1		2	2	Myoviridae		0		no host predicted			0.00195808	3.14386	0.00509039	6.52588	1.43866	100	1.31448	100	0.534035	100	0.390011	97.3801		0	0	0	0
MM415A03272	MT141863	UM1_contig03272	6296	11		2	2	2		3	0	0	1		2	1	Haloviruses		0		no host predicted			0.373254	95.9657	0.264493	90.4066	6.04056	100	5.21018	100	2.02448	99.6029	1.69482	99.8888		0	0	0	0
MM415A03281	MT141862	UM1_contig03281	6286	14		2	3	3		4	0	0	0		3	3	Myoviridae		0		no host predicted			0.00292326	3.32485	0	0	3.69462	100	2.86554	100	1.40189	99.9682	1.01451	99.7455		0	0	0	0
MM415A03290	MT141861	UM1_contig03290	6275	12		2	3	3		2	0	0	0		2	1	Myoviridae		1		no host predicted			0.00382348	4.07968	0.00204361	3.01195	1.69951	100	1.27756	100	0.536213	99.6335	0.437167	99.2829		0	0	0	0
MM415A03300	MT141860	UM1_contig03300	6262	17		2	3	3		1	0	0	0		1	1	Myoviridae		0		Alphaproteobacteria	0.000927983		0.0834325	68.1412	0.0634738	56.1961	1.75366	99.9681	1.26146	100	0.50471	99.1536	0.395236	99.9521		0	0	0	0
MM415A03301	MT141859	UM1_contig03301	6260	11		4	3	3		5	0	1	1		2	1	Myoviridae		0		no host predicted			0.0127071	11.7093	0.0111046	10.623	2.59647	99.9361	2.52464	100	0.873653	99.5367	0.822136	99.8562		0	0	0	0
MM415A03310	MT141858	UM1_contig03310	6238	14		1	3	3		1	0	0	0		1	1	Podoviridae		0		Firmicutes	0.000987628		0.0599037	45.848	0.052218	42.3373	7.15589	100	5.8227	100	9.66808	100	6.9613	100		0	0	0	0
MM415A03318	MT141857	UM1_contig03318	6233	13		2	3	3		3	0	0	0		1	1	unclassified dsDNA phages		0		no host predicted			0.00780618	11.2626	0	0	3.11285	100	2.35975	100	1.04573	99.7593	0.934076	98.9732		0	0	0	0
MM415A03332	MT141856	UM1_contig03332	6208	10		3	3	3		3	0	0	0		2	2	Podoviridae		0		Bacteria	0.000797568		0.00198646	1.86856	0.0020657	3.25387	3.80262	100	3.04704	100	1.17397	100	0.937104	99.6617		0	0	0	0
MM415A03336	MT141855	UM1_contig03336	6200	10		1	3	3		4	0	0	0		1	1	Podoviridae		0		no host predicted			0.102936	72.3548	0.104636	65.0645	3.33638	99.9677	2.84205	99.9839	1.10806	98.7903	0.949343	99.5323		0	0	0	0
MM415A03338	MT141854	UM1_contig03338	6200	10		6	2			6	0	0	0		5	3	Myoviridae		0		no host predicted			0.00198903	3.25806	0.00206837	1.80645	2.19919	100	1.97231	99.9839	0.741943	98.7097	0.668788	98.5		0	0	0	0
MM415A03341	MT141853	UM1_contig03341	6199	12		5				5	0	0	0		3	2	Myoviridae		0		Firmicutes	0.000980616		0.0228477	27.4076	0.0257459	25.1331	3.72962	100	2.92663	100	1.22919	100	1.10632	99.7096		0	0	0	0
MM415A03348	MT141852	UM1_contig03348	6186	10		2	3	3		1	1	0	0		1	1	Siphoviridae		0		no host predicted			0.0249188	25.8325	0.0277909	24.0705	1.69506	99.9838	1.28958	99.8868	0.735955	99.9838	0.514864	99.9838		0	0	0	0
MM415A03350	MT141851	UM1_contig03350	6179	10		0	3	3		1	0	0	0		2	1	Myoviridae		0		Firmicutes	0.000878264		0.00199574	2.36284	0.00207535	1.65075	2.52377	100	2.12864	100	0.824743	98.6891	0.667579	99.3203		0	0	0	0
MM415A03354	MT141850	UM1_contig03354	6170	12		3	3	3		3	0	0	0		2	2	Siphoviridae		0		Bacteria	0.000848857		0.0279716	27.6013	0.0279864	21.8639	1.90235	99.9514	1.61203	99.8865	0.952399	99.611	0.757775	99.0438		0	0	0	0
MM415A03361	MT141849	UM1_contig03361	6158	15		3	3	3		3	0	0	0		2	1	Myoviridae		0		no host predicted			0.00200258	3.15037	0	0	2.15991	99.9838	1.67375	99.9513	0.821213	99.188	0.590266	99.8214		0	0	0	0
MM415A03362	MT141848	UM1_contig03362	6158	13		4	3	3		4	0	0	0		3	2	Myoviridae		1		no host predicted			0.00200258	3.28029	0.00912365	10.9451	7.28157	100	5.82515	100	2.74065	100	2.05556	100		0	0	0	0
MM415A03373	MT141847	UM1_contig03373	6148	19		1	3	3		0	1	0	0		1	1	Siphoviridae		0		no host predicted			0	0	0.00416137	3.56213	2.07234	100	1.85225	100	0.645695	99.5446	0.650674	99.5608		0	0	0	0
MM415A03376	MT141846	UM1_contig03376	6145	15		5	2	2		5	0	0	2		7	4	Myoviridae		0		Firmicutes	0.000926091		0.0129747	15.4923	0.0114674	13.1326	7.4435	100	5.79946	100	3.27372	100	2.45503	100		0	0	0	0
MM415A03384	MT141845	UM1_contig03384	6126	10		4		3		4	0	0	0		4	3	Siphoviridae		1		no host predicted			0.0412373	44.9722	0.0354104	36.4838	2.51726	100	1.99163	100	0.876723	99.8531	0.828763	100		0	0	0	0
MM415A03392	MT141844	UM1_contig03392	6113	11		6	3	3		7	0	0	0		0	0			0		Bacteria	0.000759088		3.64198	100	3.13437	100	1.45239	100	1.16492	100	1.77594	100	1.93126	99.9836		0	0	0	0
MM415A03394	MT141843	UM1_contig03394	6112	12		4		3		4	0	0	0		4	4	Siphoviridae		0		no host predicted			0.00902947	13.2035	0.0104906	10.8802	2.07927	100	1.87102	99.9836	0.789468	99.6237	0.706205	99.8855		0	0	0	0
MM415A03401	MT141842	UM1_contig03401	6103	16		3	3	3		3	0	0	0		3	1	Myoviridae		1		no host predicted			0.00202065	3.30985	0.00618923	6.43946	1.94038	100	1.57905	100	0.649014	99.7378	0.487948	99.5248		0	0	0	0
MM415A03406	MT141841	UM1_contig03406	6092	15		2	3	3		2	0	0	0		1	1	Siphoviridae		0		Bacteria	0.000842588		1.34218	99.5896	2.35324	100	3.05497	100	2.1895	99.9836	1.07445	98.851	0.739111	99.1793		0	0	0	0
MM415A03408	MT141840	UM1_contig03408	6093	14		4				5	1	0	1		6	4	Myoviridae		1		Firmicutes	0.000783584		0.0747053	60.2002	0.078654	66.4369	2.48229	99.9836	2.05468	100	0.979441	99.9836	0.679482	99.6225		0	0	0	0
MM415A03423	MT141839	UM1_contig03423	6074	12		1	3	3		0	2	0	0		1	1	Marseilleviridae		0		Cellular organism	0.000939705		0.0171367	13.2367	0.01689	19.0155	1.35996	100	1.14961	100	0.412573	99.4732	0.327584	98.0244		0	0	0	0
MM415A03426	MT141838	UM1_contig03426	6070	13		4	3	3		3	0	0	0		2	2	Siphoviridae		1		no host predicted			0.0121897	14.6458	0.0238666	21.8451	2.12621	99.9835	2.08437	100	1.76113	99.9835	1.78126	99.9341		0	0	0	0
MM415A03434	MT141837	UM1_contig03434	6063	14		6	2			6	1	0	0		6	4	Siphoviridae		0		no host predicted			0	0	0	0	1.80319	100	1.37909	100	0.527611	99.3238	0.425007	99.5382		0	0	0	0
MM415A03442	MT141836	UM1_contig03442	6053	12		4	3	3		5	0	0	0		4	4	Siphoviridae		0		no host predicted			0.00203732	3.33719	0.00741504	4.32843	1.64589	100	1.42937	99.9835	0.927094	100	0.914547	100		0	0	0	0
MM415A03451	MT141835	UM1_contig03451	6037	10		3				3	0	0	0		4	3	Siphoviridae		2		no host predicted			0.00408544	5.89697	0	0	2.05595	100	1.61381	100	0.78136	99.7515	0.594618	99.735		0	0	0	0
MM415A03452	MT141834	UM1_contig03452	6033	10		6	2	2		5	1	0	1		4	2	Podoviridae		0		no host predicted			0.213767	67.4457	0.218221	72.5012	4.9759	99.9834	4.07708	100	1.52004	99.6685	1.36241	99.5856		0	0	0	0
MM415A03462	MT141833	UM1_contig03462	6017	10		6	1	2		4	1	1	0		5	2	Podoviridae		0		no host predicted			0.00614852	7.66163	0.0126714	15.5393	2.16115	99.9668	1.82745	100	1.1287	99.8338	0.863708	99.9834		0	0	0	0
MM415A03493	MT141832	UM1_contig03493	5959	11		3	3	3		4	0	0	0		2	2	Siphoviridae		2		Desulfobacterota	0.000996842		0.00827778	12.6363	0.0106641	16.1604	10.9043	100	8.69991	100	3.75835	100	3.08462	100		0	0	3.2052	1.31939
MM415A03501	MT141831	UM1_contig03501	5947	11		3	3	3		2	0	0	0		3	1	Herelleviridae		0		no host predicted			0	0	0.00215636	2.50546	1.77242	100	1.49203	99.9832	0.603236	99.9159	0.500837	100		0	0	0	0
MM415A03504	MT141830	UM1_contig03504	5945	10		6	2			6	0	0	0		4	3	Siphoviridae		0		Firmicutes	0.000953328		0.0420923	44.9285	0.0285331	23.7174	1.39535	100	1.21242	100	0.466952	99.7645	0.405229	99.8654		0	0	0	0
MM415A03516	MT141829	UM1_contig03516	5933	10		2	3	3		7	0	0	0		1	1	Siphoviridae		0		no host predicted			0	0	0.00324212	3.47211	1.52253	100	1.22595	100	0.433338	99.8483	0.373552	97.3201		0	0	0	0
MM415A03524	MT141828	UM1_contig03524	5919	12		4	2	2		3	1	0	0		3	3	Siphoviridae		1		Patescibacteria	0.000891546		0.0248465	27.285	0.0226092	27.9439	3.61189	99.8817	2.86705	99.7297	1.23078	99.3073	0.964503	99.6452		0	0	0	0
MM415A03533	MT141827	UM1_contig03533	5902	12		4	3	3		3	1	0	0		2	1	Myoviridae		1		no host predicted			0.0322931	34.2426	0.0161238	17.5703	1.44646	100	1.14713	100	0.466497	99.2037	0.376655	99.3053		0	0	0	0
MM415A03535	MT141826	UM1_contig03535	5900	14		2	3	3		3	0	0	0		1	1	Siphoviridae		0		no host predicted			0.00928148	6.22034	0.00543377	3.32203	2.26997	100	1.78497	100	0.906102	99.1017	0.680911	99.9661		0	0	0	0
MM415A03541	MT141825	UM1_contig03541	5894	12		5	3	3		5	0	0	0		3	2	Siphoviridae		0		no host predicted			0.0489923	35.4937	0.052099	28.3509	8.09817	100	6.41255	100	2.79941	100	2.20935	100		0	0	0	0
MM415A03545	MT141824	UM1_contig03545	5885	12		4		3		5	0	1	0		2	1	Podoviridae		0		no host predicted			29.8107	100	33.5548	100	8.02023	100	6.2131	100	6.32887	100	5.21085	100		2.141	1	0	0
MM415A03550	MT141823	UM1_contig03550	5881	15		1	3	3		2	1	0	0		1	1	Myoviridae		1		no host predicted			0.00104845	1.7174	0.00218054	1.7174	3.4669	100	2.63439	100	0.898616	98.8267	0.718073	99.83		0	0	0	0
MM415A03558	MT141822	UM1_contig03558	5868	11		3	2	3		4	0	0	1		2	1	Haloviruses		0		no host predicted			0.00836453	12.0143	0.0151785	13.0709	2.95496	100	2.51763	100	1.51331	99.9659	1.3244	100		0	0	0	0
MM415A03559	MT141821	UM1_contig03559	5868	11		5		3		4	0	0	1		4	3	Siphoviridae		0		no host predicted			0.0209114	10.0545	0.0141941	10.0545	8.3778	100	6.60761	100	3.07099	99.983	2.32822	100		0	0	0	0
MM415A03562	MT141820	UM1_contig03562	5863	13		2	3	3		4	0	0	0		2	1	Herelleviridae		0		no host predicted			0.144318	88.2654	0.162646	85.9287	4.43855	100	3.98891	100	1.54491	99.9829	1.42743	100		0	0	0	0
MM415A03563	MT141819	UM1_contig03563	5860	15		3	3	3		4	0	0	0		3	2	Siphoviridae		0		no host predicted			0.00839682	12.4232	0	0	2.08767	100	1.6449	99.744	0.800319	99.6587	0.596369	99.7952		0	0	0	0
MM415A03568	MT141818	UM1_contig03568	5852	10		3	2	3		4	0	0	1		5	3	Myoviridae		0		Bacteria	0.000953592		0.0439923	35.3042	0.0498042	40.4648	1.9695	100	1.89716	100	0.735665	100	0.705355	99.9829		0	0	0	0
MM415A03574	MT141817	UM1_contig03574	5848	14		4	3	3		4	0	0	0		2	2	Podoviridae		0		no host predicted			0.00413391	5.33516	0.00310474	3.48837	4.11871	100	3.44342	100	1.62009	99.8803	1.32561	99.9829		0	0	0	0
MM415A03575	MT141816	UM1_contig03575	5847	13		6				6	1	0	0		5	3	Myoviridae		2		Firmicutes	0.000960504		0.00722518	7.55943	0.0271438	19.959	2.32619	100	1.76356	99.9145	0.910397	99.3501	0.713827	98.7002		0	0	0	0
MM415A03580	MT141815	UM1_contig03580	5843	13		5	3	3		5	0	0	0		3	1	Myoviridae		0		no host predicted			0.0187336	19.4763	0.0354197	22.6425	1.99909	99.9829	1.76746	99.9829	0.543804	99.1956	0.471455	99.0929		0	0	0	0
MM415A03587	MT141814	UM1_contig03587	5836	13		4	3	3		4	0	0	0		4	3	Siphoviridae		0		no host predicted			0.0177727	19.7567	0.0120093	13.3996	3.7064	99.9315	3.23945	100	1.18098	99.8458	0.914712	99.9486		0	0	0	0
MM415A03590	MT141813	UM1_contig03590	5832	10		4	3	3		3	0	0	1		2	1	Siphoviridae		1		no host predicted			0.0484453	38.3059	0.0513357	37.3971	4.37165	99.9657	3.68067	99.8114	1.71189	99.8628	1.34593	99.7428		0	0	0	0
MM415A03599	MT141812	UM1_contig03599	5818	11		6	2	2		6	0	0	0		8	8	Siphoviridae		0		no host predicted			0	0	0.00220416	3.47198	1.6331	100	1.64448	100	0.391034	96.6827	0.476668	99.0031		0	0	0	0
MM415A03601	MT141811	UM1_contig03601	5815	10		3	3	3		2	1	0	0		3	2	Myoviridae		0		no host predicted			0.0201046	25.3998	0.037468	36.5262	1.78612	100	1.43897	100	0.614128	98.2803	0.471693	99.7764		0	0	0	0
MM415A03616	MT141810	UM1_contig03616	5791	17		0	3	3		1	0	0	0		0	0			0		no host predicted			0.128444	57.5721	0.123306	63.8922	2.37011	100	1.74341	100	0.712102	100	0.558053	99.4992		0	0	0	0
MM415A03618	MT141809	UM1_contig03618	5796	16		4	3	3		2	0	0	0		3	3	Siphoviridae		1		no host predicted			0.0126921	13.7681	0.0087515	10.5072	1.68685	100	1.55028	99.931	0.559006	99.1891	0.483637	99.8102		0	0	0	0
MM415A03622	MT141808	UM1_contig03622	5787	12		1	3	3		1	0	0	0		0	0			0		no host predicted			0	0	0.00664784	8.98566	1.94088	100	1.59794	99.9827	0.553779	99.447	0.461827	99.7926		0	0	0	0
MM415A03636	MT141807	UM1_contig03636	5766	13		4	3	3		4	0	0	0		3	1	Myoviridae		0		Firmicutes	0.000953727		0.00748555	11.2036	0.0043049	5.25494	1.4585	100	1.17249	99.8959	0.511936	97.5546	0.366707	97.5546		0	0	0	0
MM415A03639	MT141806	UM1_contig03639	5763	14		3	3	3		2	1	0	1		3	2	Siphoviridae		0		no host predicted			0.475307	99.9479	0.460933	99.6356	2.92184	100	2.40276	100	3.09475	100	2.67133	99.9826		0	0	0	0
MM415A03646	MT141805	UM1_contig03646	5757	11		4	2	2		3	0	1	0		4	2	Siphoviridae		1		no host predicted			0.0642406	46.691	0.0523243	37.6064	2.83249	100	2.12485	100	0.881093	99.6179	0.652764	100		0	0	0	0
MM415A03650	MT141804	UM1_contig03650	5753	12		4				3	1	0	1		6	4	Siphoviridae		0		no host predicted			0.0576318	46.341	0.0701932	51.1385	10.2506	100	8.12464	100	3.61345	100	2.94911	100		0	0	0	0
MM415A03651	MT141803	UM1_contig03651	5753	16		2	3	3		2	0	0	1		3	2	Siphoviridae		0		no host predicted			0.0382974	30.8535	0.0299598	30.1929	1.41386	99.6697	1.15849	99.1309	0.434177	97.2015	0.427554	97.2884		0	0	0	0
MM415A03677	MT141802	UM1_contig03677	5723	11		4	3	3		3	0	0	0		4	3	Podoviridae		0		no host predicted			0.355134	75.38	0.25185	78.997	15.3375	100	11.8666	100	5.69055	100	4.4195	100		0	0	0	0
MM415A03678	MT141801	UM1_contig03678	5722	11		5				5	1	0	0		4	3	Siphoviridae		1		no host predicted			0.0204527	26.3544	0.0273374	23.0863	1.64843	98.7767	1.26477	99.266	0.485671	97.798	0.430747	97.0814		0	0	0	0
MM415A03680	MT141800	UM1_contig03680	5719	11		3				5	0	0	0		4	3	Siphoviridae		0		Bacteria	0.000856415		0.12688	50.0787	0.116245	52.8939	16.6404	100	13.6532	100	5.66617	99.8077	4.84825	99.9825		0	0	0	0
MM415A03682	MT141799	UM1_contig03682	5714	13		2				1	1	0	0		2	1	Myoviridae		0		no host predicted			0.000940211	1.54008	0	0	2.26133	99.9825	1.89763	100	0.808523	97.4974	0.602631	99.4225		0	0	0	0
MM415A03685	MT141798	UM1_contig03685	5701	11		6		3		6	0	0	0		3	2	Phycodnaviridae		0		Chloroflexota	0.000943276		0.0224448	22.8907	0.0133849	13.8923	3.18354	99.9474	3.014	100	1.60993	99.9649	1.43316	99.8948		0	0	0	0
MM415A03701	MT141797	UM1_contig03701	5685	15		2	3	3		3	0	0	0		2	2	Myoviridae		0		no host predicted			0.0454348	29.0413	0.0526296	30.5893	5.7137	99.9648	4.35259	100	1.83327	100	1.44161	99.9648		0	0	0	0
MM415A03703	MT141796	UM1_contig03703	5681	12		8				8	0	0	0		6	4	Myoviridae		0		no host predicted			0.00325609	4.38303	0	0	2.80731	100	2.37508	100	0.826471	100	0.643383	99.5247		0	0	0	0
MM415A03712	MT141795	UM1_contig03712	5670	10		4	2	2		3	0	0	0		3	2	Siphoviridae		0		Bacteria	0.000973311		0.00423141	4.93827	0.00565419	6.19048	3.04122	100	3.18584	100	0.853961	99.9824	0.850734	99.8942		0	0	0	0
MM415A03722	MT141794	UM1_contig03722	5660	10		4	2	2		4	0	0	0		3	2	Siphoviridae		2		Firmicutes	0.000771886		0.0956286	60.7067	0.0914796	52.0318	1.89897	100	1.36913	100	0.734174	99.7173	0.608101	99.8233		0	0	0	0
MM415A03730	MT141793	UM1_contig03730	5648	13		3	3	3		3	1	0	0		5	3	Siphoviridae		0		no host predicted			0.00218341	3.57649	0.00340572	3.59419	4.00336	100	3.12258	100	1.3843	99.0085	1.19996	99.9646		0	0	0	0
MM415A03736	MT141792	UM1_contig03736	5643	11		1	3	3		1	1	0	0		2	2	Siphoviridae		0		no host predicted			0.00437066	4.51887	0.00909	9.6757	2.31576	100	1.54611	100	1.1493	99.6279	0.729386	97.7494		0	0	0	0
MM415A03749	MT141791	UM1_contig03749	5632	11		4	3	3		6	0	0	0		4	2	Siphoviridae		0		no host predicted			0.0098532	14.4354	0.0123992	14.6839	1.701	100	1.37306	99.9822	0.611677	99.6804	0.483468	98.2244		0	0	0	0
MM415A03750	MT141790	UM1_contig03750	5628	15		4	3	3		5	0	0	0		3	2	Herelleviridae		2		no host predicted			0.414812	94.0121	0.450805	81.5565	8.37759	100	6.81015	100	4.42877	100	3.23804	100		0	0	0	0
MM415A03754	MT141789	UM1_contig03754	5622	11		3	3	3		3	0	0	0		2	1	Siphoviridae		0		Firmicutes	0.000989148		0.00219348	1.88545	0.00562346	3.55745	2.4079	99.9822	1.89192	99.8755	1.15088	99.9289	0.921857	99.8399		0	0	0	0
MM415A03762	MT141788	UM1_contig03762	5608	16		2	3	3		1	1	0	0		2	1	Herelleviridae		0		no host predicted			0.00320048	4.97504	0	0	3.11983	100	2.42057	100	1.20698	99.9465	0.799075	99.8752		0	0	0	0
MM415A03771	MT141787	UM1_contig03771	5594	12		2	3	3		4	0	0	0		2	2	Siphoviridae		0		Bacteria	0.000830002		0.00551117	7.47229	0.0022924	3.41437	1.79161	99.857	1.59594	99.7676	0.559623	99.9464	0.466575	99.4637		0	0	0	0
MM415A03778	MT141786	UM1_contig03778	5586	11		2		3		4	0	0	0		3	2	Siphoviridae		0		no host predicted			1.56589	99.9821	2.49452	99.9821	3.29739	99.9821	2.64314	99.9821	1.08067	100	0.895078	99.7673		0	0	0	0
MM415A03780	MT141785	UM1_contig03780	5584	10		5				5	0	0	0		4	2	Siphoviridae		1		Bacteria	0.000933536		0.137742	73.2987	0.128105	62.0702	7.11175	100	5.92935	100	3.11531	100	2.69291	100		0	0	0	0
MM415A03784	MT141784	UM1_contig03784	5576	14		2	3	3		2	0	0	0		1	1	Phycodnaviridae		0		no host predicted			0.0362394	34.5768	0.010258	9.82783	2.85809	100	2.46998	100	4.40537	100	3.89042	100		0	0	0	0
MM415A03788	MT141783	UM1_contig03788	5572	11		6				6	0	0	0		6	4	Siphoviridae		1		no host predicted			0.00663954	9.29648	0.00574224	8.72218	6.63938	100	5.64442	100	2.73888	99.9821	2.25111	100		0	0	0	0
MM415A03821	MT141782	UM1_contig03821	5523	11		2	3	3		1	0	0	0		2	2	Myoviridae		1		no host predicted			0.00558205	7.91237	0.00696564	8.70903	1.33708	99.9457	1.05388	99.6198	0.315693	97.0487	0.273294	92.5584		0	0	0	0
MM415A03823	MT141781	UM1_contig03823	5521	12		3	3	3		3	1	0	0		2	2	Myoviridae		0		no host predicted			0.0479123	40.355	0.0174204	22.025	4.96284	98.3517	4.22858	99.9638	1.73914	98.6234	1.45777	100		0	0	0	0
MM415A03824	MT141780	UM1_contig03824	5517	10		4	3	3		4	1	0	0		4	3	Siphoviridae		0		no host predicted			0.397641	96.248	0.376738	94.8704	1.69775	100	1.47757	99.9819	0.640655	99.71	0.562282	99.71		0	0	0	0
MM415A03847	MT141779	UM1_contig03847	5489	11		3	3	3		3	0	0	0		1	1	Podoviridae		0		no host predicted			0.0044822	5.46548	0	0	1.81745	100	1.55848	99.7814	0.709369	99.9089	0.494404	99.836		0	0	0	0
MM415A03867	MT141778	UM1_contig03867	5463	11		1	3	3		3	0	0	0		1	1	Tectiviridae		0		Firmicutes	0.000950806		0.0100127	10.6901	0.0185932	20.5199	3.22658	100	2.47091	99.9817	1.11066	99.9817	0.810268	98.9383		0	0	0	0
MM415A03868	MT141777	UM1_contig03868	5453	11		3	3	3		5	0	0	0		4	3	Siphoviridae		0		no host predicted			0.0259734	30.3136	0.0129343	17.66	7.21316	100	5.62935	100	2.91222	100	2.37497	99.9817		0	0	0	0
MM415A03880	MT141776	UM1_contig03880	5441	10		2	3	3		3	0	0	0		1	1	Myoviridae		0		no host predicted			0.0869673	67.8184	0.0623521	45.8923	5.52679	99.8713	4.68764	99.9265	2.56849	99.8346	2.02119	100		0	0	0	0
MM415A03884	MT141775	UM1_contig03884	5440	13		2	3	3		2	0	0	0		1	1	Myoviridae		0		Bacteria	0.000901562		0.0293685	35.8456	0.0327689	34.0441	2.41844	100	2.22963	100	0.918972	99.9449	0.791415	100		0	0	0	0
MM415A03887	MT141774	UM1_contig03887	5434	10		4				3	1	0	1		2	2	Myoviridae		1		Firmicutes	0.00095816		0.443328	85.4619	0.467063	85.4251	1.55786	99.9448	1.24306	99.816	0.727966	99.9816	0.5096	99.816		0	0	0	0
MM415A03888	MT141773	UM1_contig03888	5430	11		3	3	3		4	0	0	0		3	2	Siphoviridae		0		no host predicted			0.0833658	71.418	0.0536281	39.7974	6.04469	99.9816	5.4237	99.9816	2.09146	99.9816	1.83487	99.9632		0	0	0	0
MM415A03898	MT141772	UM1_contig03898	5424	10		0	3	3		0	0	0	0		1	1	Siphoviridae		0		no host predicted			0	0	0.00471685	4.44322	4.15623	99.8156	3.39887	99.9631	1.73755	99.6128	1.36101	99.705		0	0	0	0
MM415A03901	MT141771	UM1_contig03901	5422	12		6	3	3		5	0	0	1		3	2	Myoviridae		1		no host predicted			0	0	0.0023183	1.99188	3.72613	100	3.06932	100	1.48164	100	1.06616	100		0	0	0	0
MM415A03908	MT141770	UM1_contig03908	5412	11		5	3	3		5	0	0	0		3	2	Myoviridae		1		no host predicted			0.00341793	5.59867	0.00118474	1.86622	2.93175	100	2.2662	100	0.968761	100	0.720355	99.8152		0	0	0	0
MM415A03934	MT141769	UM1_contig03934	5386	13		1	3	3		1	0	0	0		1	1	Myoviridae		2		no host predicted			0.139451	81.6933	0.109181	69.3836	4.53614	100	3.72467	100	1.71949	100	1.49739	99.8329		0	0	0	0
MM415A03939	MT141768	UM1_contig03939	5381	16		1	3	3		2	0	0	0		1	1	Herelleviridae		0		no host predicted			0.141486	85.709	0.0974614	70.6746	1.89844	100	1.5154	99.9814	0.653008	99.9628	0.483461	99.6283		0	0	0	0
MM415A03966	MT141767	UM1_contig03966	5353	10		2	3	3		2	0	0	0		0	0			0		Bacteria	0.000928942		0.00453903	4.0538	0	0	2.30144	100	2.00801	100	0.911067	99.9813	0.760305	99.9626		0	0	0	0
MM415A03972	MT141766	UM1_contig03972	5348	11		5	3	3		7	0	0	0		4	3	Siphoviridae		1		Bacteria	0.000911847		0.00230587	2.74869	0	0	3.26667	99.9813	3.14998	100	0.954106	99.813	0.87495	99.9813		0	0	0	0
MM415A03982	MT141765	UM1_contig03982	5335	13		3	3	3		4	0	0	1		3	2	Podoviridae		0		no host predicted			0.0149332	13.9831	0.0154813	16.3261	5.74641	100	4.73969	99.9625	1.63072	99.9438	1.59653	100		0	0	0	0
MM415A04005	MT141764	UM1_contig04005	5309	17		2	3	3		2	0	0	0		1	1	Siphoviridae		0		no host predicted			0.0150983	20.9079	0.00595498	6.0275	1.75944	100	1.15503	99.9812	0.568965	99.2466	0.408394	98.6438		0	0	0	0
MM415A04006	MT141763	UM1_contig04006	5308	12		2	3	3		3	0	0	0		2	1	Myoviridae		0		no host predicted			0	0	0	0	1.44006	100	1.38987	100	0.474044	98.2291	0.427708	99.9435		0	0	0	0
MM415A04014	MT141762	UM1_contig04014	5300	11		1	3	3		2	0	0	0		2	2	Myoviridae		0		no host predicted			0.00116341	1.90566	0	0	1.47277	99.9811	1.1545	100	0.485943	99.1509	0.287072	95.5283		0	0	0	0
MM415A04020	MT141761	UM1_contig04020	5297	11		3	3	3		4	1	0	0		3	2	Myoviridae		1		no host predicted			18.6222	98.6974	20.7655	98.7163	6.52222	100	5.0143	100	4.75361	99.6413	3.98507	100		0	0	0	0
MM415A04027	MT141760	UM1_contig04027	5294	13		4	3	3		5	1	1	0		1	1	Myoviridae		0		no host predicted			0.0277683	26.8417	0.0455323	41.3676	11.7468	100	9.32759	100	4.0742	100	3.31563	100		0	0	0	0
MM415A04035	MT141759	UM1_contig04035	5281	10		2	3	3		2	0	0	0		1	1	Siphoviridae		0		Firmicutes	0.000962		0.00934051	14.7131	0.0120332	15.8493	3.15505	100	2.48636	100	12.5952	100	9.78488	100		0	0	0	0
MM415A04049	MT141758	UM1_contig04049	5265	10		6				5	0	0	0		7	4	Siphoviridae		0		no host predicted			0.0140534	15.5176	0.00487131	6.36277	2.28024	99.981	1.74308	99.924	0.720568	99.886	0.675512	99.943		0	0	0	0
MM415A04054	MT141757	UM1_contig04054	5262	10		1	3	3		2	2	0	0		2	1	Herelleviridae		0		no host predicted			0.00117177	1.91942	0	0	2.7981	99.886	1.96102	100	0.942594	98.9548	0.698829	99.867		0	0	0	0
MM415A04059	MT141756	UM1_contig04059	5254	10		3	3	3		3	0	0	0		1	1	Siphoviridae		0		no host predicted			0.00117354	1.92234	0	0	1.79976	99.9239	1.52376	100	0.381637	98.3441	0.267926	96.555		0	0	0	0
MM415A04062	MT141755	UM1_contig04062	5252	10		4				4	0	0	1		3	1	Myoviridae		0		no host predicted			0.00469605	4.41736	0.00606798	7.73039	2.06896	100	1.5868	99.8667	0.896417	98.7433	0.538733	98.5339		0	0	0	0
MM415A04091	MT141754	UM1_contig04091	5227	13		3	3	3		3	0	0	0		2	1	Podoviridae		0		no host predicted			0	0	0	0	4.03612	99.7896	3.28766	100	1.48234	99.713	1.20908	99.6174		0	0	0	0
MM415A04095	MT141753	UM1_contig04095	5224	10		6	2	2		5	0	0	1		6	2	Myoviridae		1		no host predicted			0.011803	17.7259	0.00855528	5.89587	5.1408	100	4.39949	100	2.62623	100	2.35842	100		0	0	0	0
MM415A04108	MT141752	UM1_contig04108	5209	11		3	3	3		5	0	0	0		2	2	Siphoviridae		0		no host predicted			0.00236741	3.0908	0	0	2.9614	99.7888	2.58048	99.9808	1.06392	99.7888	0.773949	99.3665		0	0	0	0
MM415A04115	MT141751	UM1_contig04115	5206	12		2	3	3		3	0	0	0		2	2	Siphoviridae		1		no host predicted			0	0	0	0	1.97088	100	1.46358	100	0.684502	99.0204	0.580733	99.6735		0	0	0	0
MM415A04125	MT141750	UM1_contig04125	5190	10		6	3	3		7	0	0	0		1	1	Myoviridae		0		Alphaproteobacteria	0.000840904		0.374856	99.6532	0.45005	99.4027	1.4396	100	1.2856	100	0.452266	98.2274	0.521489	99.1329		0	0	0	0
MM415A04150	MT141749	UM1_contig04150	5167	11		3	3	3		3	0	0	0		3	3	Siphoviridae		0		no host predicted			0	0	0.00744558	4.2965	1.96954	99.9806	1.47345	99.9806	0.631856	99.6323	0.486455	99.9806		0	0	0	0
MM415A04165	MT141748	UM1_contig04165	5152	10		4				5	1	0	0		5	3	Siphoviridae		0		Bacteria	0.000883406		0.0548514	43.653	0.0453579	35.1514	1.53868	100	1.13655	100	0.439833	98.1755	0.388143	99.573		0	0	0	0
MM415A04168	MT141747	UM1_contig04168	5144	12		1	3	3		2	0	0	0		2	1	Marseilleviridae		0		no host predicted			0.46806	93.9541	0.430207	85.5754	10.5129	100	7.87655	100	4.69053	100	3.37974	100		0	0	0	0
MM415A04172	MT141746	UM1_contig04172	5141	13		1	3	3		1	0	1	0		0	0			0		no host predicted			0.022681	25.8899	0.00996525	10.8734	4.97506	100	3.98971	100	1.38882	99.9805	1.19043	99.9222		0	0	0	0
MM415A04194	MT141745	UM1_contig04194	5120	10		5		3		3	1	0	1		6	2	Herelleviridae		1		Firmicutes	0.000966383		0.00240855	3.94531	0	0	2.36315	99.5898	1.77084	100	0.840586	99.9609	0.752387	99.2969		0	0	0	0
MM415A04198	MT141744	UM1_contig04198	5115	10		3	3	3		4	0	0	0		3	2	Siphoviridae		0		no host predicted			0	0	0.00477837	3.85142	3.26867	99.9804	2.59983	100	1.31873	99.5503	1.00225	99.7849		0	0	0	0
MM415A04215	MT141743	UM1_contig04215	5098	11		0	3	3		0	0	0	0		0	0			0		Cellular organism	0.000908558		0	0	0	0	1.46428	100	1.21747	99.9608	0.322209	98.0777	0.275659	98.2738		0	0	0	0
MM415A04222	MT141742	UM1_contig04222	5091	11		2	3	3		4	0	0	0		2	2	Siphoviridae		0		no host predicted			0	0	0	0	1.46232	99.9607	1.2419	99.6661	0.497136	98.7822	0.422835	97.2108		0	0	0	0
MM415A04229	MT141741	UM1_contig04229	5083	10		3	3	3		4	0	0	0		1	1	Siphoviridae		0		Bacteria	0.000912575		0.00473207	5.05607	0.0173978	10.8794	2.29614	100	2.0805	99.1934	1.23357	99.7049	1.03426	99.9803		0	0	0	0
MM415A04241	MT141740	UM1_contig04241	5067	11		1	3	3		3	0	0	0		2	2	Siphoviridae		0		no host predicted			0.0763742	63.1735	0.032788	34.2017	5.06921	99.9803	4.06079	100	1.80617	100	1.28389	99.4671		0	0	0	0
MM415A04249	MT141739	UM1_contig04249	5059	10		4	2	2		3	0	0	1		5	3	Siphoviridae		3		Cellular organism	0.000986559		0.0922307	41.866	0.110755	38.4661	2.81836	99.9407	1.8659	100	1.08252	99.5651	0.708865	99.3279		0	0	0	0
MM415A04263	MT141738	UM1_contig04263	5044	16		2	3	3		3	0	0	0		2	1	Phycodnaviridae		1		no host predicted			0.00122244	2.00238	0	0	1.74448	99.9207	1.71809	100	0.603903	99.9207	0.615272	99.4251		0	0	0	0
MM415A04273	MT141737	UM1_contig04273	5029	11		0	3	3		0	0	0	0		0	0			0		no host predicted			0.0110347	13.283	0.0038249	4.65301	4.05274	100	3.35475	100	1.25204	99.662	0.888134	100		0	0	0	0
MM415A04292	MT141736	UM1_contig04292	5016	10		3	3	3		3	0	0	0		3	1	Alphatristromavirus		0		no host predicted			0.0110632	12.6196	0.0088341	9.50957	2.87136	100	2.29494	100	1.40085	100	0.926861	99.9801		0	0	0	0
MM415A04315	MT141735	UM1_contig04315	4997	16		1	3	3		2	0	0	0		2	2	Siphoviridae		0		Firmicutes	0.000926436		0.491688	91.4349	0.623074	94.0564	1.64979	99.98	1.2493	100	0.798295	99.7799	0.649366	99.4997		0	0	0	0
MM415A04320	MT141734	UM1_contig04320	4994	16		9	3	3		10	0	0	0		6	3	Podoviridae		0		no host predicted			0.399946	98.4181	0.404192	99.3192	1.54288	100	1.28649	99.98	0.521166	99.2191	0.494703	98.6183		0	0	0	0
MM415A04326	MT141733	UM1_contig04326	4984	11		2	3	3		3	0	0	0		1	1	Podoviridae		0		no host predicted			0	0	0	0	2.76329	100	2.31923	100	0.802187	99.679	0.785076	100		0	0	0	0
MM415A04334	MT141732	UM1_contig04334	4980	11		4	3	3		3	0	0	0		3	3	Siphoviridae		0		no host predicted			0.00740429	8.13253	0	0	2.87208	100	2.10538	100	0.963225	98.6747	0.74239	99.2369		0	0	0	0
MM415A04335	MT141731	UM1_contig04335	4980	10		3	3	3		4	0	0	0		4	2	Siphoviridae		0		no host predicted			0.00371439	4.81928	0	0	1.96171	99.1566	1.76885	99.4378	0.701019	99.3373	0.570266	99.2369		0	0	0	0
MM415A04349	MT141730	UM1_contig04349	4963	11		1	3	3		2	0	0	0		0	0			0		no host predicted			0.00372715	6.10518	0.00258386	2.43804	6.6007	100	5.80427	100	2.14271	99.8187	1.81175	99.1336		0	0	0	0
MM415A04362	MT141729	UM1_contig04362	4948	12		4	3	3		4	0	0	0		4	2	Podoviridae		0		no host predicted			0.0111659	14.1269	0.00777512	12.2474	39.2718	100	33.8495	99.9798	17.1885	99.9798	15.1326	100		0	0	0	0
MM415A04363	MT141728	UM1_contig04363	4946	13		3	3	3		4	0	0	0		1	1	Siphoviridae		0		no host predicted			0.00498658	4.52891	0.00259274	3.4169	3.2691	99.5956	2.63941	99.6765	1.0064	99.0902	0.889652	99.353		0	0	0	0
MM415A04379	MT141727	UM1_contig04379	4934	10		2	3			4	0	1	1		3	3	Siphoviridae		1		no host predicted			0.693622	82.9753	0.787553	85.4276	2.03995	99.5744	1.69927	100	0.686298	99.7568	0.582379	99.3514		0	0	0	0
MM415A04404	MT141726	UM1_contig04404	4915	12		2	3	3		4	0	0	0		1	1	Alphatristromavirus		0		Chloroflexota	0.000992622		0.0149672	16.704	0.0195683	21.4242	2.68122	99.6134	2.10297	99.4507	1.01437	99.9593	0.791518	99.4914		0	0	0	0
MM415A04407	MT141725	UM1_contig04407	4912	11		2	3	3		2	0	0	0		2	1	Myoviridae		0		no host predicted			0	0	0	0	1.77364	100	1.28932	99.9186	0.634554	99.2264	0.398587	97.2516		0	0	0	0
MM415A04412	MT141724	UM1_contig04412	4904	13		1	3	3		1	0	0	0		1	1	Siphoviridae		0		no host predicted			0.00251466	2.14111	0.00130745	2.05954	3.67193	100	2.79884	100	0.983388	100	0.758136	100		0	0	0	0
MM415A04434	MT141723	UM1_contig04434	4885	10		1	3	3		2	0	0	0		1	1	Myoviridae		0		Bacteria	0.000904333		0.0225199	22.784	0.0312026	22.4565	7.02372	100	5.58584	100	2.30448	100	1.94558	100		0	0	0	0
MM415A04446	MT141722	UM1_contig04446	4870	10		4				5	1	0	0		1	1	Myoviridae		0		no host predicted			0.520167	98.9322	0.736921	99.9179	3.35761	100	2.27047	100	1.15054	99.9795	0.831578	99.6304		0	0	0	0
MM415A04450	MT141721	UM1_contig04450	4868	10		4	3	3		3	0	0	1		1	1	Siphoviridae		1		Cellular organism	0.000931551		0.0101204	9.26459	0.0181662	13.1882	16.0194	100	12.2785	100	6.11131	100	4.4356	100		0	0	0	0
MM415A04455	MT141720	UM1_contig04455	4862	11		2	3	3		3	0	0	0		0	0			0		no host predicted			0.00253639	2.59153	0.00131875	2.07733	2.37323	99.856	1.81648	99.9383	0.89502	99.9794	0.710787	99.856		0	0	0	0
MM415A04464	MT141719	UM1_contig04464	4856	10		7	2			7	0	0	0		6	6	Siphoviridae		1		Bacteria	0.000972898		0.0380926	30.5395	0.0365399	21.9728	4.6713	100	4.79073	100	1.64392	99.8558	1.63298	99.9588		0	0	0	0
MM415A04480	MT141718	UM1_contig04480	4846	11		2	3	3		2	1	0	0		1	1	Siphoviridae		0		no host predicted			0.00762163	8.56376	0	0	2.58815	99.9587	2.00175	100	0.792477	99.8968	0.634512	99.6905		0	0	0	0
MM415A04482	MT141717	UM1_contig04482	4846	10		5	3	3		6	0	0	0		3	1	Pandoravirus		0		no host predicted			0.00636189	8.41931	0.00926191	10.2765	4.60275	100	3.48551	100	17.8636	100	13.5371	100		0	0	0	0
MM415A04484	MT141716	UM1_contig04484	4844	11		4				3	1	0	0		4	2	Myoviridae		0		no host predicted			0.012603	15.4005	0.00925258	10.8382	3.02878	100	2.53227	100	1.13635	99.8142	0.794766	99.7936		0	0	0	0
MM415A04507	MT141715	UM1_contig04507	4815	14		3	3	3		2	0	0	0		3	2	Myoviridae		0		no host predicted			0.0165839	9.4081	0.00665825	9.11734	1.8133	100	1.51587	99.6885	0.627172	99.9169	0.362475	99.4808		0	0	0	0
MM415A04514	MT141714	UM1_contig04514	4811	10		2	3	3		1	0	1	0		3	2	Siphoviridae		0		Firmicutes	0.000961974		0.116552	64.4772	0.0997716	55.5186	4.01627	100	3.15698	100	1.56445	99.8753	1.12654	100		0	0	7.8778	1.32717
MM415A04515	MT141713	UM1_contig04515	4807	13		0	3	3		0	1	0	1		1	1	Myoviridae		1		no host predicted			0	0	0.0026017	2.24672	1.39395	99.2511	1.09375	99.8128	0.357737	96.9004	0.315498	93.3222		0	0	0	0
MM415A04518	MT141712	UM1_contig04518	4805	11		3	3	3		2	0	1	0		3	1	Myoviridae		0		no host predicted			0.00256649	2.12279	0.00266886	4.18314	2.52781	99.6878	2.20645	100	0.790247	98.4183	0.636575	99.3757		0	0	0	0
MM415A04519	MT141711	UM1_contig04519	4803	10		3	3	3		2	1	0	0		2	1	Herelleviridae		0		no host predicted			0.035526	39.1214	0.0290919	32.563	1.84906	99.8751	1.40226	99.5003	0.57398	99.0214	0.522621	99.2921		0	0	0	0
MM415A04547	MT141710	UM1_contig04547	4786	10		1	3	3		1	0	0	1		3	1	Herelleviridae		0		no host predicted			0	0	0.0013397	2.11032	1.7044	99.9582	1.29633	98.9553	0.479456	99.2687	0.402819	98.6628		0	0	0	0
MM415A04550	MT141709	UM1_contig04550	4784	10		0	3	3		3	0	0	0		0	0			0		no host predicted			0.00257772	4.22241	0	0	1.47855	100	1.37369	100	0.481268	99.0176	0.514873	100		0	0	0	0
MM415A04568	MT141708	UM1_contig04568	4775	14		2	3	3		2	0	0	0		1	1	Siphoviridae		0		no host predicted			0.0025826	2.26178	0	0	1.7292	100	1.31876	99.8743	0.406379	99.0995	0.400278	98.4503		0	0	0	0
MM415A04570	MT141707	UM1_contig04570	4773	13		2	3	3		3	0	0	1		1	1	Sphaerolipoviridae		0		Bacteria	0.000971437		0	0	0	0	1.3964	100	1.03149	100	0.33886	98.1563	0.264599	96.585		0	0	0	0
MM415A04584	MT141706	UM1_contig04584	4759	12		0	3	3		1	0	0	1		4	2	Siphoviridae		0		no host predicted			0.0219745	22.988	0.0227442	18.4703	7.35477	100	5.48212	100	2.59792	100	2.00311	100		0	0	0	0
MM415A04606	MT141705	UM1_contig04606	4737	16		1	3	3		2	0	0	0		1	1	Siphoviridae		0		no host predicted			0.0026033	2.19548	0	0	3.43603	99.9156	3.05843	100	1.25977	99.9578	1.15669	99.9789		0	0	0	0
MM415A04617	MT141704	UM1_contig04617	4726	10		4	3	3		4	0	0	0		3	1	Myoviridae		0		no host predicted			0.00521875	6.77105	0.0106523	10.2835	2.4153	99.4499	1.91254	99.873	0.782449	99.1536	0.628682	98.8997		0	0	0	0
MM415A04623	MT141703	UM1_contig04623	4723	10		6				5	1	0	0		3	3	Myoviridae		0		no host predicted			0.00783304	8.49037	0.00540343	8.51154	1.97625	100	1.57958	100	0.878225	100	0.705151	99.4495		0	0	0	0
MM415A04630	MT141702	UM1_contig04630	4718	12		3	3	3		3	0	0	0		0	0			0		no host predicted			0.297014	96.2272	0.323797	93.6414	1.68659	100	1.39665	100	0.531905	99.5549	0.471611	99.4065		0	0	0	0
MM415A04650	MT141701	UM1_contig04650	4704	11		7				5	2	0	0		3	2	Myoviridae		0		no host predicted			0.321531	95.8333	0.389095	93.5162	1.79738	100	1.26858	99.915	0.431887	98.5544	0.323964	97.534		0	0	0	0
MM415A04675	MT141700	UM1_contig04675	4678	13		0	3	3		1	0	0	0		1	1	Siphoviridae		0		no host predicted			0.0498908	44.1428	0.0322848	24.3266	1.63802	99.7862	1.32473	99.8931	0.411603	96.3873	0.399914	97.3493		0	0	0	0
MM415A04679	MT141699	UM1_contig04679	4676	11		2	3	3		2	1	0	0		1	1	Myoviridae		0		Firmicutes	0.000849877		0.14817	74.7648	0.183134	91.0607	1.97963	99.8931	1.52227	100	0.860096	100	0.642998	99.2087		0	0	0	0
MM415A04681	MT141698	UM1_contig04681	4673	10		1	3	3		3	0	0	0		2	1	Podoviridae		0		Bacteria	0.000902801		0.0025867	2.31115	0	0	1.87363	99.8074	1.5781	99.5506	0.576142	97.4107	0.429652	99.679		0	0	0	0
MM415A04694	MT141697	UM1_contig04694	4665	14		3	3	3		3	0	0	0		3	2	Myoviridae		0		no host predicted			0	0	0.00137449	2.16506	6.57273	100	5.14564	100	2.04248	99.9571	1.5673	100		0	0	0	0
MM415A04731	MT141696	UM1_contig04731	4641	11		2	3	3		2	0	0	0		1	1	Siphoviridae		0		no host predicted			0.0132858	18.315	0.009671	10.752	1.68648	100	1.43434	99.6552	0.526407	97.7807	0.391966	99.3105		0	0	0	0
MM415A04781	MT141695	UM1_contig04781	4596	11		4	3	3		4	0	0	0		3	3	Siphoviridae		0		no host predicted			0.00535306	6.8973	0.00279018	2.89382	2.05159	99.8912	1.52524	100	0.62319	98.7598	0.460518	98.564		0	0	0	0
MM415A04811	MT141694	UM1_contig04811	4573	11		3	3	3		2	0	0	0		1	1	Myoviridae		0		no host predicted			0.0267664	29.2806	0.0432712	36.3438	3.13139	100	2.7225	100	1.23156	100	1.0532	99.9781		0	0	0	0
MM415A04822	MT141693	UM1_contig04822	4565	13		4	3	3		4	0	0	0		2	1	Myoviridae		0		Firmicutes	0.000856228		0.0229484	15.5312	0.0385492	32.4644	2.44898	100	1.82027	99.8248	0.798063	99.5619	0.682188	99.8686		0	0	0	0
MM415A04828	MT141692	UM1_contig04828	4562	13		3	3	3		3	0	0	0		3	2	Myoviridae		0		no host predicted			0.00810947	7.60631	0.00974103	9.16265	2.11779	99.9781	2.38479	100	0.584309	97.7422	0.644482	99.8904		0	0	0	0
MM415A04830	MT141691	UM1_contig04830	4561	11		0	3	3		0	0	0	0		2	1	Myoviridae		0		no host predicted			0.0376251	35.7378	0.0617719	49.3751	1.3927	100	1.14651	100	0.546898	99.715	0.328289	99.2765		0	0	0	0
MM415A04849	MT141690	UM1_contig04849	4547	11		2	3	3		2	0	0	0		0	0			0		Cellular organism	0.000912692		0.0189711	16.7143	0.00844685	7.82934	3.45543	100	3.16751	100	1.38074	99.978	1.18525	100		0	0	0	0
MM415A04854	MT141689	UM1_contig04854	4544	13		1	3	3		0	2	0	1		2	1	Phycodnaviridae		0		no host predicted			0.00271386	2.44278	0.0084664	9.19894	1.55127	100	1.20378	100	0.4316	100	0.280606	96.5229		0	0	0	0
MM415A04892	MT141688	UM1_contig04892	4513	10		4	3	3		4	0	0	0		4	2	Siphoviridae		0		no host predicted			0.0122963	15.7323	0.00564086	6.75825	2.00253	100	1.64161	100	0.786807	99.3796	0.569075	99.3131		0	0	0	0
MM415A04893	MT141687	UM1_contig04893	4512	11		2	3	3		2	0	0	0		0	0			0		no host predicted			0.00546624	4.96454	0.0111716	10.0621	2.31208	100	1.99793	100	1.0912	100	0.890288	99.9557		0	0	0	0
MM415A04916	MT141686	UM1_contig04916	4494	13		9	3	3		9	0	0	0		1	1	Myoviridae		0		no host predicted			0.00411609	6.74232	0	0	1.38295	100	1.22524	100	4.4639	100	4.30722	100		0	0	0	0
MM415A04970	MT141685	UM1_contig04970	4452	15		1	3	3		1	0	0	0		1	1	Siphoviridae		0		no host predicted			0	0	0.0070728	8.9398	2.75123	100	2.30419	99.8428	0.923271	99.5508	0.737726	99.8877		0	0	0	0
MM415A04982	MT141684	UM1_contig04982	4445	10		3	3	3		3	0	0	0		3	1	Myoviridae		0		no host predicted			0.00138715	2.27222	0	0	1.76707	99.91	1.28924	99.91	0.441737	98.2677	0.443731	99.3476		0	0	0	0
MM415A04990	MT141683	UM1_contig04990	4439	10		2	3	3		3	0	0	0		1	1	Siphoviridae		0		no host predicted			0	0	0.0028889	4.12255	2.75418	100	2.08003	100	0.749752	99.2791	0.701225	99.9775		0	0	0	0
MM415A05019	MT141682	UM1_contig05019	4422	17		1	3	3		0	0	0	0		2	2	Myoviridae		0		Bacteria	0.000916633		0.040423	31.6599	0.0492997	38.9417	6.74676	99.9774	5.52345	99.9774	2.41579	99.5477	1.84448	99.9322		0	0	0	0
MM415A05022	MT141681	UM1_contig05022	4420	10		1	3	3		2	0	0	0		2	2	Siphoviridae		1		no host predicted			0.405974	99.1403	0.450032	97.6471	2.3452	99.9321	1.75404	99.9321	0.642328	99.7059	0.540697	99.6154		0	0	0	0
MM415A05041	MT141680	UM1_contig05041	4409	10		3	3	3		2	0	0	3		5	3	Myoviridae		0		no host predicted			0.0069924	9.29916	0.00727138	8.11976	1.941	100	1.61797	99.7505	0.495807	96.87	0.419897	99.2515		0	0	0	0
MM415A05048	MT141679	UM1_contig05048	4403	15		1	3	3		1	0	0	0		0	0			0		no host predicted			0.0611873	51.7147	0.0885861	74.9262	5.03505	100	4.11985	100	2.34325	100	1.77565	99.8637		0	0	0	0
MM415A05061	MT141678	UM1_contig05061	4392	15		2	3	3		3	0	0	0		1	1	Siphoviridae		0		Firmicutes	0.000874268		0	0	0.00291981	4.59927	1.82058	99.7723	1.32663	100	0.710844	100	0.393343	99.408		0	0	0	0
MM415A05075	MT141677	UM1_contig05075	4382	10		4	3	3		4	0	0	0		2	1	Podoviridae		0		no host predicted			0.0489282	47.9461	0.0535165	53.8795	5.92076	99.9772	4.83082	100	2.34879	100	1.82968	99.9544		0	0	0	0
MM415A05076	MT141676	UM1_contig05076	4381	11		2	3	3		1	0	1	1		2	1	Herelleviridae		0		no host predicted			0	0	0.00731778	7.92057	4.60455	100	3.82918	100	1.58057	100	1.04581	99.7717		0	0	0	0
MM415A05101	MT141675	UM1_contig05101	4348	10		4		3		5	0	0	0		2	1	Podoviridae		1		no host predicted			0.0028362	4.64581	0	0	1.24818	100	0.947185	100	0.439514	93.9282	0.308862	97.8381		0	0	0	0
MM415A05120	MT141674	UM1_contig05120	4344	11		3	3	3		4	0	0	0		4	2	Myoviridae		1		no host predicted			0.00851648	11.0727	0	0	2.59847	100	2.78102	100	0.712402	99.977	0.776383	100		0	0	0	0
MM415A05162	MT141673	UM1_contig05162	4321	11		1	3	3		1	1	0	0		1	1	Podoviridae		0		no host predicted			0.00713482	10.1365	0.0100786	10.044	3.48167	99.514	2.64712	99.5834	1.19234	99.8611	0.979196	100		0	0	0	0
MM415A05164	MT141672	UM1_contig05164	4319	14		1	3	3		3	0	0	0		0	0			0		no host predicted			0.0142763	18.6386	0.00593828	8.24265	2.48266	99.5138	2.16042	99.9768	0.729712	99.097	0.693137	99.4212		0	0	0	0
MM415A05189	MT141671	UM1_contig05189	4304	10		2	3	3		2	0	0	1		2	1	Myoviridae		0		no host predicted			0.0957149	56.2035	0.0725404	40.8922	8.62426	100	6.63554	100	4.80987	99.7444	4.05096	99.7909		0	0	0	0
MM415A05213	MT141670	UM1_contig05213	4290	10		4	2	2		5	0	0	0		2	2	Siphoviridae		0		no host predicted			0	0	0	0	1.3872	100	1.07041	99.9767	0.412277	98.2051	0.332594	99.5105		0	0	3.9161	1.38689
MM415A05217	MT141669	UM1_contig05217	4285	11		0	3	3		0	0	0	0		0	0			0		no host predicted			0	0	0.00299269	4.71412	2.12451	99.2299	1.79284	100	0.827178	100	0.575309	99.93		0	0	0	0
MM415A05225	MT141668	UM1_contig05225	4276	10		4	3	3		4	1	0	0		1	1	Siphoviridae		1		no host predicted			0.0129779	13.8447	0.04451	14.6632	4.69371	100	3.728	100	1.3764	99.9532	1.08424	99.9766		0	0	0	0
MM415A05265	MT141667	UM1_contig05265	4241	10		3	3	3		4	0	0	0		3	3	Siphoviridae		0		no host predicted			0.00436163	6.34284	0	0	1.80663	99.9764	1.74719	99.6699	0.592486	100	0.541745	100		0	0	0	0
MM415A05268	MT141666	UM1_contig05268	4242	13		2	3	3		3	0	0	1		2	1	Myoviridae		0		Firmicutes	0.000858892		0.0879321	56.6007	0.0572582	42.6686	2.28137	99.7643	1.97559	99.9057	0.84273	100	0.573532	99.6228		0	0	0	0
MM415A05286	MT141665	UM1_contig05286	4227	10		3	3	3		3	0	0	0		3	2	Siphoviridae		0		no host predicted			0.00583479	9.55761	0.0044605	5.86705	4.03313	100	3.10722	100	1.18952	99.9763	0.831321	99.8581		0	0	0	0
MM415A05289	MT141664	UM1_contig05289	4227	12		3	3	3		3	0	0	0		3	2	Siphoviridae		0		no host predicted			0	0	0.00743421	4.58954	1.39902	100	0.993607	100	0.469491	99.4322	0.379854	99.9527		0	0	0	0
MM415A05313	MT141663	UM1_contig05313	4212	13		2				3	0	0	0		2	2	Myoviridae		0		no host predicted			0	0	0	0	1.60213	100	1.29648	99.7151	0.510293	96.6049	0.32515	94.9668		0	0	0	0
MM415A05356	MT141662	UM1_contig05356	4171	10		2	3	3		2	0	0	0		1	1	Myoviridae		0		no host predicted			0	0	0.00301364	2.54136	1.69744	99.976	1.03789	100	0.475115	99.8082	0.325403	94.3898		0	0	0	0
MM415A05386	MT141661	UM1_contig05386	4157	10		2	3	3		1	1	0	0		1	1	Siphoviridae		0		no host predicted			0	0	0	0	1.38926	99.9759	1.01885	100	0.372067	95.7181	0.388775	99.4948		0	0	0	0
MM415A05475	MT141660	UM1_contig05475	4096	10		3	3	3		2	0	0	1		2	2	Siphoviridae		0		no host predicted			0.0299729	23.9258	0.0344387	22.7539	1.99365	100	1.56795	100	0.712243	99.9023	0.420382	97.998		0	0	0	0
MM415A05479	MT141659	UM1_contig05479	4093	11		1	3	3		0	0	0	0		0	0			0		no host predicted			0.0120069	15.3921	0.0233586	20.7183	3.35458	100	3.24675	99.7801	1.02627	99.0472	0.987103	99.9756		0	0	0	0
MM415A05489	MT141658	UM1_contig05489	4086	12		0	3	3		0	0	0	0		0	0			0		no host predicted			0.00754519	11.4293	0.0125538	12.7264	8.18792	100	6.4071	100	29.2428	100	20.9197	100		0	0	0	0
MM415A05520	MT141657	UM1_contig05520	4062	12		1	3	3		1	0	0	0		2	2	Siphoviridae		0		no host predicted			0	0	0	0	4.35588	100	4.347	100	1.68668	100	1.61339	100		0	0	0	0
MM415A05584	MT141656	UM1_contig05584	4019	10		3	3	3		4	0	0	0		4	3	Siphoviridae		0		no host predicted			0.0180913	21.05	0.0264898	25.1555	2.98068	100	2.66273	100	1.13498	100	0.831496	99.6765		0	0	0	0
MM415A05590	MT141655	UM1_contig05590	4015	12		2	3	3		2	0	0	0		2	1	Herelleviridae		0		no host predicted			0.103745	66.7248	0.0867586	62.2416	4.86159	99.9004	4.17637	100	1.59396	99.7011	1.45513	100		0	0	0	0
MM415A05631	MT141654	UM1_contig05631	3996	11		3	3	3		3	0	0	1		2	1	Herelleviridae		0		Bacteria	0.000871544		1.1008	99.9499	1.46199	100	2.76253	100	2.08921	100	1.34306	100	1.19878	99.975		0	0	0	0
MM415A05657	MT141653	UM1_contig05657	3980	12		0	3	3		0	0	0	0		0	0			0		no host predicted			0	0	0.00322206	3.01508	2.60913	99.7487	2.05439	99.8995	1.154	99.7739	0.812262	99.8995		0	0	0	0
MM415A05665	MT141652	UM1_contig05665	3978	11		5				7	0	0	0		5	3	Siphoviridae		1		no host predicted			0.00923862	13.1222	0.00644736	6.3097	1.419	100	1.3827	100	2.10304	99.2961	1.63196	99.9497		0	0	0	0
MM415A05670	MT141651	UM1_contig05670	3976	11		3				1	2	0	0		1	1	Polyomaviridae		0		no host predicted			0.190194	84.9849	0.266134	92.505	2.517	100	1.92253	100	0.963831	99.673	0.737576	98.7425		0	0	0	0
MM415A05690	MT141650	UM1_contig05690	3962	10		1	3	3		2	0	0	0		1	1	Siphoviridae		0		no host predicted			0	0	0	0	1.75976	100	1.60001	100	0.415731	96.6936	0.521749	99.3185		0	0	0	0
MM415A05741	MT141649	UM1_contig05741	3927	11		1	3	3		2	0	0	0		2	1	Myoviridae		0		no host predicted			0	0	0.00653109	7.46117	2.03291	100	1.67695	100	0.604503	98.905	0.549377	99.9491		0	0	0	0
MM415A05776	MT141648	UM1_contig05776	3902	10		1	3	3		1	2	0	0		3	2	Siphoviridae		0		no host predicted			0.00316037	3.02409	0.00328643	5.17683	2.00111	100	1.64917	99.5131	0.755633	98.1292	0.648424	97.796		0	0	0	0
MM415A05793	MT141647	UM1_contig05793	3887	13		0	3	3		1	0	0	0		1	1	Siphoviridae		0		no host predicted			0.178262	82.7373	0.219719	83.9979	12.2927	100	10.0147	100	4.59474	100	3.31989	100		0	0	0	0
MM415A05810	MT141646	UM1_contig05810	3879	11		1	3	3		0	0	0	0		2	1	Myoviridae		1		no host predicted			0	0	0	0	2.95111	100	2.37528	100	0.895118	99.7164	0.790274	99.8195		0	0	0	0
MM415A05828	MT141645	UM1_contig05828	3870	10		1	3	3		1	0	0	0		0	0			0		Bacteria	0.000964638		0	0	0	0	1.98125	100	1.47447	99.9483	0.50985	99.6899	0.480357	99.7674		0	0	0	0
MM415A05829	MT141644	UM1_contig05829	3845	11		4	3	3		4	0	0	0		2	1	Myoviridae		0		no host predicted			1.31043	99.948	1.42526	100	1.84059	99.896	1.40438	99.974	0.613725	97.6853	0.475497	98.3095		0	0	0	0
MM415A05863	MT141643	UM1_contig05863	3855	10		1	3	3		2	0	0	0		2	1	Podoviridae		0		no host predicted			0.00319889	3.57977	0.00332649	3.52789	2.35273	99.9222	1.87047	100	0.750091	99.8444	0.568919	97.9767		0	0	0	0
MM415A05873	MT141642	UM1_contig05873	3850	10		1	3	3		1	0	0	0		1	1	Siphoviridae		0		no host predicted			0.00160155	2.62338	0.00166544	2.62338	1.31298	100	1.0147	99.974	0.342038	98.1818	0.237955	94.7792		0	0	0	0
MM415A05889	MT141641	UM1_contig05889	3839	10		0	3	3		2	0	0	0		0	0			0		no host predicted			0.00321226	3.2821	0	0	5.34787	99.8698	4.56262	100	1.99695	99.8177	1.69007	99.8958		0	0	0	0
MM415A05916	MT141640	UM1_contig05916	3823	10		1	3	3		1	0	0	1		3	1	Haloviruses		0		Firmicutes	0.00096028		0.00483854	6.30395	0.0100631	11.797	1.71214	99.2153	1.10496	98.7183	0.541365	99.0845	0.420548	98.012		0	0	0	0
MM415A05991	MT141639	UM1_contig05991	3779	10		4	3	3		4	0	0	0		3	2	Myoviridae		0		no host predicted			0.00326324	2.80497	0.00166309	2.61974	1.45188	99.9735	1.71575	100	0.554982	99.2591	0.54174	99.656		0	0	0	0
MM415A05995	MT141638	UM1_contig05995	3775	12		1	3	3		0	0	0	1		1	1	Herelleviridae		0		no host predicted			0.082719	56.9536	0.177385	84.4238	2.23826	99.947	1.89458	100	0.897293	99.7351	0.525738	98.3576		0	0	0	0
MM415A05999	MT141637	UM1_contig05999	3776	11		1	3	3		3	0	0	0		1	1	Myoviridae		0		no host predicted			0	0	0	0	2.00618	100	1.54058	100	0.529958	98.464	0.382098	99.4439		0	0	0	0
MM415A06008	MT141636	UM1_contig06008	3771	10		2	3			2	0	0	0		2	2	Siphoviridae		1		no host predicted			0.0145701	17.555	0.00510093	3.34129	2.25291	99.8674	2.26204	100	0.751524	98.1702	0.78273	100		0	0	0	0
MM415A06039	MT141635	UM1_contig06039	3754	10		3	3	3		2	1	0	1		1	1	Myoviridae		0		no host predicted			0.0131399	18.4869	0.00295943	2.58391	1.46057	100	1.26687	100	0.459129	98.2152	0.382508	99.9201		0	0	0	0
MM415A06052	MT141634	UM1_contig06052	3745	13		0	3	3		1	0	0	0		1	1	Ligamenvirales		1		Bacteria	0.000967816		0.449576	95.0067	0.495157	93.7784	1.51305	100	1.18061	99.8131	0.805023	98.9319	0.545143	98.3445		0	0	0	0
MM415A06053	MT141633	UM1_contig06053	3743	10		2	3	3		3	0	0	1		2	1	Haloviruses		0		no host predicted			0.0542147	41.0633	0.0526799	39.0329	9.31812	100	6.96976	100	3.20749	100	2.5659	100		0	0	0	0
MM415A06111	MT141632	UM1_contig06111	3716	10		1	3	3		0	0	1	0		0	0			0		no host predicted			0	0	0.00345098	4.52099	1.51548	100	1.06579	99.9731	0.469266	95.6943	0.357288	100		0	0	0	0
MM415A06120	MT141631	UM1_contig06120	3713	12		0	3	3		0	0	0	0		0	0			0		no host predicted			0.0464976	51.9257	0.0858134	67.8158	1.24769	100	0.806529	100	0.49799	99.9192	0.334555	97.5492		0	0	0	0
MM415A06122	MT141630	UM1_contig06122	3712	10		4	3	3		4	0	0	0		1	1	Myoviridae		0		Bacteria	0.000973383		0.00332215	5.44181	0.00690933	7.89332	2.67691	100	2.17928	100	0.884816	99.9731	0.649588	99.4343		0	0	0	0
MM415A06138	MT141629	UM1_contig06138	3704	12		3	3	3		3	0	0	2		3	2	Siphoviridae		1		no host predicted			0.0166466	21.7333	0.0190417	20.7613	2.43807	99.973	2.25538	100	19.7498	100	17.3585	100		0	0	0	0
MM415A06187	MT141628	UM1_contig06187	3683	11		2	3	3		2	0	0	0		1	1	Siphoviridae		0		no host predicted			0	0	0	0	1.75272	99.9728	1.18067	99.8914	0.442505	98.1265	0.421569	99.2941		0	0	0	0
MM415A06202	MT141627	UM1_contig06202	3673	11		1	3	3		2	0	0	0		0	0			0		no host predicted			0.0284218	26.9534	0.0101629	9.01171	4.0876	100	3.06256	100	1.22459	99.9455	0.884808	98.6387		0	0	0	0
MM415A06246	MT141626	UM1_contig06246	3653	10		2	3	3		3	0	0	0		1	1	Siphoviridae		0		Verrucomicrobiota	0.000896711		0.0652936	34.6291	0.0770043	32.7676	16.895	100	15.3712	99.9453	5.841	99.9179	5.01153	100		0	0	0	0
MM415A06258	MT141625	UM1_contig06258	3642	15		0	3	3		1	0	0	0		0	0			0		no host predicted			0.00841471	6.2603	0.00352107	3.78913	1.54407	100	1.23329	99.5881	0.460127	99.1763	0.352441	96.9522		0	0	0	0
MM415A06293	MT141624	UM1_contig06293	3628	11		1	3	3		1	0	0	0		1	1	unclassified dsDNA phages		0		no host predicted			0.0492866	50.1654	0.0297121	23.7872	3.11586	100	2.60392	99.9724	1.11268	99.8346	1.08173	99.9449		0	0	0	0
MM415A06318	MT141623	UM1_contig06318	3621	11		3	3	3		5	0	0	1		2	1	Herelleviridae		0		no host predicted			0.00681127	10.9638	0.00708302	7.4565	1.96846	99.9724	1.44816	99.1991	0.436804	99.42	0.440509	96.1613		0	0	0	0
MM415A06377	MT141622	UM1_contig06377	3591	11		2	3	3		2	0	0	0		1	1	Myoviridae		0		no host predicted			0.0102683	9.5795	0.00892767	9.30103	3.40806	99.8608	2.97284	99.7215	1.49263	98.3292	1.36747	99.8051		0	0	0	0
MM415A06462	MT141621	UM1_contig06462	3553	11		0	3	3		0	0	0	0		0	0			0		no host predicted			0	0	0	0	1.82627	99.8593	1.66924	99.9437	0.627766	99.9719	0.575456	98.7053		0	0	0	0
MM415A06509	MT141620	UM1_contig06509	3528	11		1	3	3		2	0	0	0		0	0			0		no host predicted			0	0	0	0	2.05148	100	1.55669	99.9717	0.590961	97.4773	0.518222	93.5658		0	0	0	0
MM415A06595	MT141619	UM1_contig06595	3490	11		2	3	3		3	0	0	0		2	1	Myoviridae		1		no host predicted			0	0	0	0	1.38123	100	1.24607	100	0.386573	99.1977	0.441781	100		0	0	0	0
MM415A06705	MT141618	UM1_contig06705	3445	11		1	3	3		0	1	0	0		1	1	Myoviridae		0		Firmicutes	0.000964371		0.073347	55.8781	0.0849891	65.283	1.41067	100	1.06932	98.2293	0.585417	96.5167	0.432683	97.6778		0	0	0	0
MM415A06738	MT141617	UM1_contig06738	3430	11		2	3	3		4	0	0	0		2	1	Podoviridae		0		no host predicted			0.228514	97.9592	0.204925	84.9854	2.16046	100	1.58408	100	0.696208	99.0962	0.41304	99.242		0	0	0	0
MM415A06790	MT141616	UM1_contig06790	3410	12		1	3	3		1	1	0	0		1	1	Podoviridae		0		no host predicted			0	0	0	0	2.68169	100	2.09734	100	0.983505	100	0.729069	98.7683		0	0	0	0
MM415A06797	MT141615	UM1_contig06797	3405	10		3	3	3		3	0	0	0		4	2	Podoviridae		1		no host predicted			0.00537876	8.81057	0	0	1.51011	100	1.49206	100	0.520714	99.5888	0.492587	98.884		0	0	0	0
MM415A06864	MT141614	UM1_contig06864	3378	11		1	3	3		3	0	0	0		1	1	Myoviridae		0		no host predicted			0.00365065	4.85494	0.0189061	17.9692	1.96002	100	1.56288	100	0.791372	99.9408	0.56011	99.9704		0	0	0	0
MM415A06895	MT141613	UM1_contig06895	3367	11		2	3	3		1	0	0	1		2	1	Podoviridae		1		no host predicted			0.00366256	4.9302	0.00380865	5.99941	3.0119	100	2.32306	100	1.09621	99.9703	0.786919	98.6041		0	0	0	0
MM415A06905	MT141612	UM1_contig06905	3363	10		1	3	3		1	0	0	0		2	2	Siphoviridae		0		no host predicted			0.0274474	34.2254	0.0228414	26.1076	5.04328	99.8513	4.15124	100	1.81371	100	1.38	99.9108		0	0	0	0
MM415A06928	MT141611	UM1_contig06928	3352	12		1	3	3		1	0	0	0		0	0			0		no host predicted			0	0	0.00573856	6.32458	1.64872	99.9702	1.46059	100	0.576554	99.9702	0.55581	99.5525		0	0	0	0
MM415A06991	MT141610	UM1_contig06991	3329	10		3	3	3		5	0	0	0		2	1	Podoviridae		0		no host predicted			0	0	0	0	2.02446	99.3992	1.44514	99.97	0.611321	98.0475	0.475262	99.219		0	0	0	0
MM415A07005	MT141609	UM1_contig07005	3319	12		0	3	3		0	0	0	0		0	0			0		no host predicted			0.00921524	15.0949	0.0249803	24.3146	4.81517	99.9699	4.14731	100	3.77753	99.4878	3.2146	99.9096		0	0	0	0
MM415A07009	MT141608	UM1_contig07009	3322	10		0	3	3		1	0	0	0		1	1	Siphoviridae		0		no host predicted			0	0	0	0	2.66077	99.9699	2.03405	99.9699	1.2798	99.2474	1.06545	99.0668		0	0	0	0
MM415A07045	MT141607	UM1_contig07045	3306	12		2	3	3		1	0	0	0		1	1	Siphoviridae		0		no host predicted			0.00373014	3.96249	0.00387893	3.29704	1.79931	100	1.3494	100	0.813733	99.5463	0.562725	98.3364		0	0	0	0
MM415A07077	MT141606	UM1_contig07077	3293	12		1	3	3		1	1	0	0		0	0			0		no host predicted			0.0129958	17.4613	0.00584134	7.04525	4.91775	100	3.66366	100	2.20403	100	1.61508	99.9696		0	0	0	0
MM415A07106	MT141605	UM1_contig07106	3281	10		1	3	3		1	0	0	0		0	0			0		no host predicted			0.0244306	34.3798	0.0428772	41.6946	1.62125	100	1.21817	99.9695	0.459191	98.5066	0.407234	98.6285		0	0	0	0
MM415A07240	MT141604	UM1_contig07240	3231	14		1	3	3		1	0	0	0		1	1	Siphoviridae		0		no host predicted			0	0	0	0	1.42492	99.969	1.31702	100	0.410717	99.6286	0.372553	98.6382		0	0	0	0
MM415A07376	MT141603	UM1_contig07376	3176	12		1	3	3		2	2	0	0		1	1	Mimiviridae		0		no host predicted			1.78427	100	2.29717	99.6222	2.02665	100	1.48515	99.9685	0.85398	98.9295	0.856482	99.8426		0	0	0	0
MM415A07379	MT141602	UM1_contig07379	3174	11		2	3	3		3	1	0	0		1	1	Siphoviridae		0		no host predicted			0.00388526	6.36421	0.00404024	5.29301	2.7374	99.9055	2.15932	100	1.05938	99.3699	0.687655	99.4644		0	0	0	0
MM415A07419	MT141601	UM1_contig07419	3159	10		0	3	3		0	0	0	0		0	0			0		no host predicted			0	0	0.00405941	4.30516	3.83221	100	3.65453	100	1.13452	99.8417	0.966047	99.9683		0	0	0	0
MM415A07499	MT141600	UM1_contig07499	3133	11		0	3	3		1	0	0	0		1	1	Siphoviridae		0		no host predicted			0.520639	94.8292	0.723611	92.595	6.18791	99.9042	4.95081	100	2.24274	98.8509	1.69642	100		0	0	0	0
MM415A07519	MT141599	UM1_contig07519	3126	10		1	3	3		0	1	0	0		1	1	Siphoviridae		0		no host predicted			0.339908	98.2406	0.252108	97.5368	1.61223	100	0.953923	99.7441	0.368438	99.936	0.670489	98.1126		0	0	0	0
MM415A07715	MT141598	UM1_contig07715	3055	12		2	3	3		2	0	0	0		1	1	Siphoviridae		0		no host predicted			0.0884258	65.27	0.0685958	51.7512	2.81141	99.9345	2.18381	99.9345	0.972132	99.8691	0.797799	100		0	0	0	0
MM415A07739	MT141597	UM1_contig07739	3046	11		1	3	3		2	0	0	0		1	1	Siphoviridae		0		no host predicted			0.0201024	17.564	0.0166734	20.2561	4.2549	99.9672	3.33339	100	1.23275	99.5732	1.03836	99.8687		0	0	0	0
MM415A07756	MT141596	UM1_contig07756	3040	10		1	3	3		2	0	0	0		2	1	Myoviridae		0		Bacteria	0.000953374		0.0585786	55.8882	0.0189826	21.5789	1.40052	100	1.28789	99.9671	0.452863	98.3882	0.378308	96.9079		0	0	0	0
MM415A07789	MT141595	UM1_contig07789	3025	11		1	3	3		2	0	0	1		1	1	Siphoviridae		0		no host predicted			0.0101916	12.8595	0.00635886	6.80992	3.46325	100	2.68335	100	1.20274	100	0.754455	100		0	0	0	0
MM415A07878	MT141594	UM1_contig07878	2993	11		1	3	3		1	0	0	0		0	0			0		no host predicted			0.0102597	16.004	0.014996	23.154	1.61025	100	1.28455	99.9332	0.445564	99.2984	0.35388	98.2626		0	0	0	0
MM415A07894	MT141593	UM1_contig07894	2989	10		3	3			3	0	0	0		2	1	Myoviridae		0		no host predicted			0.00412573	6.75811	0.0018903	2.97758	1.58014	99.7658	1.24341	100	0.495752	99.9331	0.375907	99.7324		0	0	0	0
MM415A07981	MT141592	UM1_contig07981	2956	10		0	3	3		3	0	0	0		0	0			0		no host predicted			0	0	0.00216912	3.41678	1.37451	100	0.997282	98.5115	0.914044	99.2219	0.619304	96.1434		0	0	0	0
MM415A07989	MT141591	UM1_contig07989	2952	12		2	3	3		2	0	0	1		1	1	Siphoviridae		0		no host predicted			0.0291388	25.6098	0.0472903	28.8279	2.37171	100	1.73592	100	0.817244	99.9661	0.511315	99.9661		0	0	0	0
MM415A08076	MT141590	UM1_contig08076	2923	10		2	3	3		2	0	0	0		1	1	Siphoviridae		0		no host predicted			0.530997	98.6315	0.560952	99.7947	21.0191	100	15.8201	100	7.44337	100	5.53369	100		0	0	0	0
MM415A08192	MT141589	UM1_contig08192	2887	10		2	3	3		2	0	0	1		0	0			0		no host predicted			0.00854303	9.69865	0.0044419	4.50294	2.77594	100	2.92529	100	1.01704	100	0.872096	99.7229		0	0	0	0
MM415A08438	MT141588	UM1_contig08438	2814	10		1	3	3		1	0	0	0		1	1	Myoviridae		0		no host predicted			0.013147	16.8443	0.00676801	10.661	1.67513	100	1.25145	97.7612	0.575537	98.01	0.455909	98.543		0	0	0	0
MM415A08520	MT141587	UM1_contig08520	2793	10		4		3		4	0	0	0		3	3	Siphoviridae		0		no host predicted			0	0	0.00459141	6.91013	1.20076	100	0.943468	99.9284	0.387808	99.821	0.328291	97.4221		0	0	0	0
MM415A08542	MT141586	UM1_contig08542	2788	10		0	3	3		0	0	0	0		0	0			0		no host predicted			0.00884639	11.2984	0.0045996	5.2726	1.91762	100	1.2831	99.3544	0.588209	95.8752	0.402512	97.9914		0	0	0	0
MM415A08638	MT141585	UM1_contig08638	2757	10		0	3	3		0	0	0	0		0	0			0		no host predicted			0.00670938	8.5963	0.00465134	5.4407	1.98069	99.9637	1.434	99.7824	0.561054	98.1502	0.404882	98.5854		0	0	0	0
MM415A08854	MT141584	UM1_contig08854	2698	10		0	3	3		0	0	0	0		0	0			0		no host predicted			0	0	0	0	3.1951	100	2.52411	100	0.972119	97.8503	0.736559	99.9259		0	0	0	0
MM415A09046	MT141583	UM1_contig09046	2636	10		1	3	3		2	0	0	0		2	1	Herelleviridae		0		no host predicted			0.00935645	13.0121	0.0145946	15.3642	1.38039	100	0.931845	100	0.364028	99.0895	0.339355	99.6206		0	0	0	0
MM415A09158	MT141582	UM1_contig09158	2607	10		1	3	3		1	0	0	0		1	1	Myoviridae		0		no host predicted			0.0189211	23.2451	0	0	3.19954	100	2.31875	99.9233	11.1954	99.9616	8.34022	99.9233		0	0	0	0
MM415A09376	MT141581	UM1_contig09376	2556	10		0	3	3		2	0	0	0		0	0			0		no host predicted			0.0506112	43.7402	0.032338	25.939	2.53011	99.9609	2.33957	100	0.87178	98.6307	0.695614	99.8435		0	0	0	0
MM415A09546	MT141580	UM1_contig09546	2517	10		0	3	3		1	0	0	0		0	0			0		no host predicted			0	0	0	0	1.34514	100	1.08782	100	0.387653	98.0532	0.311001	96.2654		0	0	0	0
MM415A10826	MT141579	UM1_contig10826	2259	10		0	3	3		0	0	0	0		0	0			0		no host predicted			0.0190524	15.7592	0	0	4.64287	100	3.27076	99.5131	1.57326	94.5108	1.15314	98.185		0	0	0	0
MM415B00138	MT141578	UM2_contig00138	58705	75		35	2	2		41	0	0	0		24	13	Siphoviridae		2		Bacteria	0.000786259		0.00545121	7.07947	0.00355666	4.19555	6.37995	100	5.42834	100	2.39644	99.9949	1.96856	99.9983		0	0	0.3015	2.80232
MM415B00143	MT141577	UM2_contig00143	56417	101		24	2	3		37	1	0	3		18	7	Siphoviridae		3		Bacteria	0.000706896		0.0290628	26.4016	0.0617825	41.6772	10.4013	100	8.65185	100	3.27274	99.9982	2.70644	99.9982		0	0	0	0
MM415B00156	MT141576	UM2_contig00156	69254	89		71	2	2		81	0	0	1		41	27	Siphoviridae		3		Alphaproteobacteria	0.000465921		0.0673205	38.1971	0.0574532	34.2421	4.71284	100	4.62752	100	4.80515	100	4.97845	100		0	0	0	0
MM415B00170	MT141575	UM2_contig00170	48441	69		20	2	2		24	0	0	1		18	10	Siphoviridae		0		Bacteria	0.000891846		0.00450456	7.25419	0.00308014	4.62005	4.11388	99.9979	3.48763	100	1.40575	99.969	1.15355	99.9979		0	0	0	0
MM415B00178	MT141574	UM2_contig00178	47899	73		18	2	2		21	2	2	2		16	7	Siphoviridae		2		Cellular organism	0.000849397		0.00078121	1.06265	0.00199546	2.3988	2.77025	99.9958	2.19775	100	0.817985	99.9562	0.646711	99.9499		0	0	0	0
MM415B00199	MT141573	UM2_contig00199	61578	73		28	2	2		38	1	2	1		25	12	Siphoviridae		3		Bacteria	0.000797433		0.00167698	2.28328	0.00135588	1.37712	2.76393	100	2.42534	100	0.990845	99.9903	0.86774	99.9838		0	0	0	0
MM415B00206	MT141572	UM2_contig00206	45525	62		14	2	2		12	0	0	4		12	7	Siphoviridae		0		Cellular organism	0.000859812		0.0278738	28.3537	0.0372462	30.2098	6.83435	100	5.6897	100	1.57676	99.9956	1.38884	99.9978		0	0	0	0
MM415B00223	MT141571	UM2_contig00223	44451	70		13	2	2		13	0	0	1		10	8	Siphoviridae		1		Firmicutes	0.000750862		0.034923	37.0723	0.0286794	29.9633	6.22786	100	4.97093	100	2.67431	100	2.1504	100		0.4882	2.32241	0	0
MM415B00227	MT141570	UM2_contig00227	42825	75		50	2	2		55	0	0	1		37	14	Podoviridae		1		Bacteria	0.000574114		1.60619	99.979	1.09329	99.9953	7.23015	100	6.6888	100	95.8076	100	87.6584	100		0	0	0	0
MM415B00245	MT141569	UM2_contig00245	42435	44		14	2	2		19	0	1	1		13	5	Siphoviridae		3		no host predicted			0.000958297	1.39743	0.000320593	76.8234	2.53104	99.9953	2.30261	100	0.802757	99.8539	0.742544	99.9741		0	0	1.2278	1.19384
MM415B00258	MT141568	UM2_contig00258	40724	43		13	2	2		14	2	0	1		7	5	Siphoviridae		0		Bacteria	0.000872406		0.00195315	2.5194	0.00176326	2.36715	2.23722	99.946	1.8544	100	0.671091	99.6857	0.515974	99.8232		0	0	0	0
MM415B00267	MT141567	UM2_contig00267	53378	77		30	2	2		28	3	2	1		26	15	Siphoviridae		2		Firmicutes	0.000634784		0.121954	77.4158	0.136763	79.3361	2.67635	100	2.11574	100	0.961042	99.9382	0.703232	99.9288		0	0	0	0
MM415B00296	MT141566	UM2_contig00296	50592	80		19	2	2		23	1	0	3		19	9	Siphoviridae		3		Bacteria	0.000867008		0.29268	94.8233	0.268478	91.2259	5.73752	100	4.65622	100	2.63048	100	2.01141	99.9941		0	0	0	0
MM415B00308	MT141565	UM2_contig00308	49534	72		22	2	2		22	1	2	3		18	9	Siphoviridae		2		Bacteria	0.000892355		0.055385	48.8856	0.0355071	31.443	3.48511	99.998	2.72833	100	0.907015	99.7921	0.700892	99.7981		0	0	0	0
MM415B00313	MT141564	UM2_contig00313	49105	70		21	2	2		17	1	3	6		18	11	Siphoviridae		1		Bacteria	0.000589449		0.0133774	7.61022	0.0131791	5.53304	4.47899	100	3.46161	100	1.47595	99.998	1.0799	99.9817		0.4969	1	0	0
MM415B00319	MT141563	UM2_contig00319	48783	82		23	3	3		29	3	0	1		22	8	Siphoviridae		1		Bacteria	0.000657631		0.00374728	5.03249	0.00276026	3.44792	5.84573	99.998	4.59767	99.9918	2.23351	99.9344	1.64437	99.9836		0	0	0	0
MM415B00324	MT141562	UM2_contig00324	48528	73	circular	24	3	3		21	0	1	3		10	3	Podoviridae		2		Bacteria	0.000716227		0.00225352	1.97824	0.00226963	2.00915	4.12148	99.9938	3.54488	99.9979	1.1252	99.9856	0.924676	99.9979		0	0	0	0
MM415B00326	MT141561	UM2_contig00326	48401	70		22	2	2		25	0	0	2		13	5	Podoviridae		2		Firmicutes	0.000766653		0.0136886	16.0038	0.0162357	15.6505	2.14847	99.9793	1.78258	99.9917	0.755615	99.9545	0.588428	99.845		0	0	0	0
MM415B00334	MT141560	UM2_contig00334	35719	53		11	3	2		10	1	2	2		11	6	Siphoviridae		2		no host predicted			0.000411061	0.492735	0	0	1.49097	99.9692	1.45261	99.9972	0.471845	98.9949	0.454825	99.2077		0	0	0	0
MM415B00339	MT141559	UM2_contig00339	47377	56		55	2	2		54	0	0	0		38	28	Myoviridae		4		Gammaproteobacteria	0.000395576		0.103793	60.1157	0.117072	64.487	3.51313	99.9852	2.92791	99.9852	1.18783	99.9557	1.04341	99.9768		0	0	0	0
MM415B00340	MT141558	UM2_contig00340	47187	75		16	2	2		21	2	0	3		17	8	Siphoviridae		2		no host predicted			0.0103787	11.8316	0.0119333	13.5927	1.82218	99.9555	1.46119	99.8919	0.739485	99.786	0.56773	99.5889		0	0	0	0
MM415B00342	MT141557	UM2_contig00342	47179	78		13	2	2		11	6	0	2		15	6	Siphoviridae		2		Bacteria	0.000680714		0.430429	99.1034	0.468887	98.9254	2.14189	99.9979	1.82523	100	0.818931	99.9428	0.625344	99.9555		0	0	0	0
MM415B00346	MT141556	UM2_contig00346	35004	48		18	2	2		23	0	0	1		11	8	Siphoviridae		3		Bacteria	0.000930881		0.00109609	1.5284	0	0	2.56985	99.9914	2.30957	100	0.802376	99.7057	0.705085	99.8972		0	0	0	0
MM415B00347	MT141555	UM2_contig00347	46836	58		18	2	2		15	2	2	1		15	6	Siphoviridae		2		Firmicutes	0.000819363		0.0798495	59.0934	0.0982925	60.7738	8.90054	100	6.93652	100	3.1819	100	2.38168	99.9957		0	0	0	0
MM415B00353	MT141554	UM2_contig00353	46524	79		17	2	3		26	0	0	2		11	7	Podoviridae		3		Firmicutes	0.000580006		0.000434011	0.732955	0.000417597	0.651277	1.89418	99.9979	1.47921	99.9936	0.604631	99.684	0.459368	99.7034		0	0	0	0
MM415B00355	MT141553	UM2_contig00355	46295	53		27	2	2		25	0	1	1		27	25	Siphoviridae		2		Thermoplasmatota	0.000976504		0.000616592	0.803542	0.000320593	23.9043	1.4932	99.987	1.62237	99.9978	0.446922	98.5744	0.48164	99.6004		0	0	0	0
MM415B00358	MT141552	UM2_contig00358	45910	62		34	2	2		30	2	1	2		22	11	Myoviridae		0		Cellular organism	0.000762557		0.00162074	2.09758	0.00189888	0	3.10993	99.9956	2.52009	99.9978	1.17004	99.9891	0.93435	99.9782		0	0	0	0
MM415B00359	MT141551	UM2_contig00359	45781	49		19	3	2		18	11	0	1		17	9	Siphoviridae		1		Firmicutes	0.000689564		0.00903379	11.3169	0.0099148	9.30517	11.5734	100	9.27118	100	4.03235	100	3.14042	99.9978		0	0	0.6007	1.81455
MM415B00360	MT141550	UM2_contig00360	45700	51		17	3	2		18	4	1	1		14	7	Siphoviridae		3		Firmicutes	0.000813189		0.00200035	2.35667	0.00912461	6.7593	1.56108	99.9869	1.2852	99.9344	0.480768	99.0044	0.387514	98.8709		0	0	0	0
MM415B00361	MT141549	UM2_contig00361	45689	58		17	3	3		15	0	1	0		9	6	Siphoviridae		4		Bacteria	0.000866798		0.00240877	3.14955	0.00192197	2.65053	4.27206	100	4.1811	99.9978	1.49107	99.9912	1.47433	100		0	0	0	0
MM415B00367	MT141548	UM2_contig00367	45258	57		53	2	2		54	0	0	1		36	21	Siphoviridae		0		Gammaproteobacteria	0.00056121		0.0830831	24.6829	0.096896	28.8281	1.88677	100	1.84254	100	0.824608	99.8962	0.775339	99.9867		0	0	0	0
MM415B00368	MT141547	UM2_contig00368	45144	58		36	2	2		31	1	0	2		30	19	Myoviridae		4		Bacteria	0.000826361		0.103098	63.1446	0.096611	55.0461	4.07323	100	4.03754	100	1.21164	99.9867	1.1764	99.9756		0	0	0	0
MM415B00370	MT141546	UM2_contig00370	45099	83		23	2	2		24	0	0	4		16	7	Siphoviridae		4		no host predicted			0.0296949	29.9962	0.0293713	30.2224	2.37696	99.9978	1.97192	100	0.96752	99.8537	0.858895	99.9667		0	0	0	0
MM415B00372	MT141545	UM2_contig00372	44893	73		17	2	2		12	2	0	2		10	6	Siphoviridae		1		Bacteria	0.000700653		0.0108911	13.8908	0.00995995	10.8859	3.77619	100	2.97417	100	1.70556	99.9978	1.27531	99.9889		0	0	0	0
MM415B00380	MT141544	UM2_contig00380	43697	61		31	2	2		33	1	0	1		24	16	Myoviridae		1		Bacteria	0.000660974		0.0422398	38.0324	0.0433179	35.2908	1.80992	99.9748	1.74672	99.9977	0.643917	99.6659	0.592743	99.6865		0	0	0	0
MM415B00381	MT141543	UM2_contig00381	43594	61		28	2	2		33	1	0	0		20	11	Siphoviridae		6		Bacteria	0.0008907		0.00115167	1.44057	0.000994935	1.28458	1.90612	99.9885	1.50253	99.9954	0.600559	99.8325	0.472484	99.6238		0	0	0	0
MM415B00382	MT141542	UM2_contig00382	43530	77		34	2	2		36	0	1	3		29	15	Siphoviridae		9		Bacteria	0.000891526		0.0235719	26.4346	0.0224565	22.952	1.68558	99.9632	1.74532	100	0.647133	99.5957	0.608896	99.9081		0	0	0	0
MM415B00385	MT141541	UM2_contig00385	43260	48		16	3	2		13	0	3	3		11	3	Myoviridae		1		no host predicted			0.005195	5.84142	0.00853447	6.17198	3.78623	100	2.97388	99.9977	1.21213	99.9908	0.937854	99.9445		0	0	0	0
MM415B00387	MT141540	UM2_contig00387	43231	55		42	2	2		28	9	2	0		18	7	Siphoviridae		0		Bacteria	0.000900347		0.00392055	4.85069	0.0023214	2.79429	3.28385	99.9884	3.03382	99.9977	1.27518	99.9954	1.14995	99.9769		0	0	0	0
MM415B00395	MT141539	UM2_contig00395	42316	53		19	3	3		23	11	0	1		12	8	Myoviridae		1		Firmicutes	0.000877519		0.0154912	19.2906	0.0112769	13.8127	2.90177	99.9858	2.11762	100	0.910347	99.9929	0.742473	99.9409		0	0	0	0
MM415B00397	MT141538	UM2_contig00397	42200	66		27	2	2		31	2	1	1		24	9	Myoviridae		2		no host predicted			0.00093255	1.50237	0.000932879	1.21564	3.20886	100	2.58376	100	0.800915	99.8412	0.634682	99.9076		0	0	0	0
MM415B00400	MT141537	UM2_contig00400	42088	43		15	2	2		15	1	0	1		4	3	Podoviridae		1		Cellular organism	0.000725667		0.0114541	6.68599	0.012896	3.80156	2.53622	99.9976	2.1987	99.9929	0.807485	99.8194	0.700629	99.9572		0	0	0	0
MM415B00404	MT141536	UM2_contig00404	31292	47		25	2	2		25	0	0	3		14	11	Siphoviridae		6		no host predicted			0.313608	97.8685	0.335676	97.7598	3.08398	100	2.5969	100	1.37224	99.9968	1.36887	99.9968		0	0	0	0
MM415B00422	MT141535	UM2_contig00422	40700	60		15	3	3		14	0	1	2		15	11	Siphoviridae		2		Bacteria	0.000611338		0.00308143	29.285	0.00143791	28.0295	3.12036	99.9533	3.19858	100	1.13534	99.9631	1.15722	99.9607		0	0	0	0
MM415B00426	MT141534	UM2_contig00426	40458	44		27	2	5		23	3	0	0		20	8	Siphoviridae		0		Firmicutes	0.000679352		0.00467491	6.00623	0.00704903	8.86351	6.64219	100	5.17158	100	2.46306	99.9876	1.77736	100		0	0	0	0
MM415B00427	MT141533	UM2_contig00427	40441	48		19	3	3		20	6	0	0		11	4	Siphoviridae		0		Firmicutes	0.000877264		0.0606056	56.2276	0.030208	27.1927	2.36858	99.9975	1.94304	100	0.765484	99.9852	0.619263	99.8442		0	0	0	0
MM415B00433	MT141532	UM2_contig00433	40137	54		16	3	3		13	0	3	0		6	2	Myoviridae		0		Firmicutes	0.000997532		0.00214627	2.96983	0.00255291	3.33109	2.11817	99.9776	1.67059	99.995	0.654194	99.8281	0.560472	99.6911		0.6229	1.51196	0	0
MM415B00439	MT141531	UM2_contig00439	39892	48		10	2	2		10	0	0	1		8	4	Siphoviridae		0		Bacteria	0.000898944		0.232786	92.1914	0.283046	92.773	6.01654	100	5.03063	100	2.16784	99.9549	1.61253	99.9549		0	0	0	0
MM415B00446	MT141530	UM2_contig00446	39550	68		19	2	2		17	1	0	4		15	6	Siphoviridae		1		Bacteria	0.00098419		0.00340579	3.0493	0.00235762	1.68394	1.96062	99.9975	1.65356	100	0.679614	99.6587	0.526078	99.7547		0	0	0	0
MM415B00452	MT141529	UM2_contig00452	39239	77		21	2	3		21	0	3	1		14	5	Myoviridae		1		no host predicted			0.0134446	19.7125	0.0120318	14.5824	2.80034	100	2.26034	100	0.721235	99.7732	0.531495	99.7401		0	0	0	0
MM415B00458	MT141528	UM2_contig00458	38984	50		14	2	2		14	2	1	1		10	6	Siphoviridae		0		Chloroflexota	0.000965349		0.146908	83.542	0.158683	82.716	3.6167	100	2.91355	100	1.32401	99.9487	0.977497	99.982		0	0	0	0
MM415B00464	MT141527	UM2_contig00464	38642	48		17	2	2		16	1	1	1		10	6	Podoviridae		0		Cellular organism	0.000869994		0.0152229	14.6085	0.0181316	16.1456	2.70788	99.9974	2.2193	99.9974	0.805846	99.7619	0.610666	99.8525		0	0	0	0
MM415B00465	MT141526	UM2_contig00465	38634	35		14	2	2		14	1	0	1		11	5	Siphoviridae		0		Actinobacteriota	0.000961071		0.320648	96.4953	0.289356	94.2538	2.63955	100	2.25755	99.9948	3.08356	99.9974	2.68227	100		0	0	0	0
MM415B00468	MT141525	UM2_contig00468	38537	53		49	2	2		51	0	0	0		35	19	Siphoviridae		4		Gammaproteobacteria	0.0005367		0.347496	81.6255	0.319561	75.1537	1.80379	100	1.67015	99.9948	1.0629	99.9118	0.981996	99.9922		0	0	0	0
MM415B00475	MT141524	UM2_contig00475	38024	47		11	2	2		20	0	0	0		7	4	Siphoviridae		1		Bacteria	0.000814156		0.000433588	0.767936	0.000427458	0.531243	1.68676	99.9947	1.44417	100	0.517914	99.3504	0.437164	99.8159		0	0	0	0
MM415B00478	MT141523	UM2_contig00478	37943	63		19	2	2		29	0	0	2		14	12	Siphoviridae		4		Bacteria	0.000773491		0.0159586	19.0813	0.0157719	18.4962	2.2617	100	2.13314	100	0.865876	99.9974	0.778756	99.9789		0	0	0	0
MM415B00488	MT141522	UM2_contig00488	37461	51		18	3	3		22	0	0	1		9	4	Siphoviridae		1		Bacteria	0.000737433		0.207424	83.3961	0.149531	75.1341	1.57501	99.7678	1.58346	99.9306	0.858027	99.7517	0.862747	99.9973		0	0	0	0
MM415B00490	MT141521	UM2_contig00490	37414	50		16	2	2		17	3	1	0		11	6	Siphoviridae		1		Firmicutes	0.000618642		0.00304837	3.31427	0.00103019	1.39787	4.1924	99.9866	3.37967	100	1.42363	99.984	1.11895	99.9706		0	0	0	0
MM415B00496	MT141520	UM2_contig00496	36937	60		14	3	3		7	8	0	2		7	2	Siphoviridae		1		Bacteria	0.000663491		0.0578994	57.885	0.0630875	52.9875	1.5222	99.9594	1.16487	99.9973	0.4996	99.6291	0.503581	99.7563		0	0	0	0
MM415B00498	MT141519	UM2_contig00498	36872	57		23	2	2		23	1	0	1		23	10	Siphoviridae		2		Bacteria	0.000656639		0.00643264	7.77555	0.0120509	13.9184	2.10427	99.9783	1.60509	99.9268	0.694447	99.6854	0.527303	99.7342		0	0	0	0
MM415B00505	MT141518	UM2_contig00505	36713	49		20	2	2		23	0	0	0		19	7	Siphoviridae		0		Bacteria	0.000762359		0.0241912	24.7869	0.020258	19.0886	3.02631	99.9755	2.51434	100	1.08796	99.5724	0.899449	99.635		0	0	0	0
MM415B00522	MT141517	UM2_contig00522	35843	46		14	2	2		11	0	0	27		37	33	Myoviridae		3		Gammaproteobacteria	0.00071477		0.0346563	30.349	0.0409579	37.1342	2.63943	99.9777	2.30548	100	0.513146	99.5508	0.575991	99.4336		0	0	0	0
MM415B00526	MT141516	UM2_contig00526	35502	53		17	2	2		19	1	1	0		10	7	Siphoviridae		2		Chloroflexota	0.000830619		0.00234018	3.11813	0.00662681	5.5011	4.70065	99.9549	3.82443	99.9268	1.32637	99.8986	1.03423	99.831		0.3465	1.95902	0	0
MM415B00528	MT141515	UM2_contig00528	35285	44		16	2	2		19	0	1	1		10	6	Siphoviridae		1		Bacteria	0.000770935		0.00150212	1.97251	0.00256475	2.7122	2.72584	99.9972	2.27469	100	0.814563	99.9065	0.610236	99.2915		0	0	0	0
MM415B00534	MT141514	UM2_contig00534	34990	52		15	3	2		15	0	0	0		9	6	Siphoviridae		3		Actinobacteriota	0.000798225		0.00150768	2.23207	0.000854916	1.14604	3.66445	100	3.57741	100	1.10222	99.9971	1.05442	99.9514		0	0	0	0
MM415B00536	MT141513	UM2_contig00536	34871	42		14	2	2		14	0	0	0		5	4	Myoviridae		0		no host predicted			0.00226796	2.92793	0.00184446	2.16512	3.14575	99.9082	2.55846	100	1.05041	99.9742	0.865795	99.8337		0.4273	3.32881	0	0
MM415B00544	MT141512	UM2_contig00544	34478	44		29	2	2		29	0	1	0		16	10	Siphoviridae		1		no host predicted			0.00547269	6.80724	0.00352473	4.54203	4.10819	100	3.71373	100	1.38239	99.9971	1.24477	100		0	0	0	0
MM415B00552	MT141511	UM2_contig00552	34258	45		18	2	2		21	0	1	0		11	6	Siphoviridae		0		Firmicutes	0.00091842		0.00159712	2.6388	0.00072725	0.764785	3.76761	100	3.03423	100	1.2415	100	0.936721	99.9796		0	0	0	0
MM415B00562	MT141510	UM2_contig00562	33860	44		14	2	2		15	2	1	0		8	5	Siphoviridae		0		Bacteria	0.000721234		0.00217551	2.39516	0.00216099	1.9049	1.34907	99.9291	1.06996	99.9911	0.56876	99.7637	0.451263	99.2942		0.7442	1	0	0
MM415B00565	MT141509	UM2_contig00565	33772	50		9	2	2		11	1	0	2		3	3	Siphoviridae		0		Bacteria	0.000924016		0.00144685	2.33625	0.000620766	0.775791	1.59028	99.9911	1.2932	99.9882	0.448003	98.632	0.346461	97.9391		0	0	0	0
MM415B00571	MT141508	UM2_contig00571	33497	62		13	2	3		18	0	0	2		7	3	Myoviridae		1		Bacteria	0.000635987		0.00520733	5.4781	0.00512503	5.66319	7.33759	99.997	5.95523	99.994	4.0484	99.997	3.19534	99.9582		0	0	0	0
MM415B00575	MT141507	UM2_contig00575	33327	26		20	2	2		19	1	0	0		5	2	Mimiviridae		0		Bacteria	0.000891144		0.0115464	14.1777	0.00639494	6.76028	6.8319	100	5.71582	100	2.30191	99.997	1.90397	99.997		0	0	0	0
MM415B00576	MT141506	UM2_contig00576	33323	48		18	2	2		17	2	2	2		15	8	Siphoviridae		2		Bacteria	0.000890424		0.0401854	38.847	0.0500962	43.2824	6.37878	100	5.17303	100	2.25383	100	1.77375	99.994		0.4021	3.71674	1.5755	1.3981
MM415B00578	MT141505	UM2_contig00578	33243	34		13	2	2		11	0	0	7		5	2	Podoviridae		2		no host predicted			0.00916423	9.85771	0.013992	11.073	1.87035	99.9639	1.78193	100	0.606333	99.6841	0.577786	99.8586		0.379	1	0	0
MM415B00582	MT141504	UM2_contig00582	33098	32		15	2	2		17	1	0	1		17	9	Siphoviridae		5		Bacteria	0.000925541		0.00154702	1.95782	0.00284075	3.32044	1.3549	99.9396	1.51624	99.9758	0.575089	99.2265	0.848778	99.994		0	0	0	0
MM415B00593	MT141503	UM2_contig00593	32696	41		19	2	3		18	1	1	3		8	6	Podoviridae		0		Bacteria	0.000738738		0.00312724	4.44091	0.00589943	6.26376	3.65989	100	2.72539	100	1.14455	99.9969	0.971076	99.9969		0	0	0	0
MM415B00601	MT141502	UM2_contig00601	32469	33		22	2	2		23	0	0	2		16	7	Podoviridae		0		Bacteria	0.000781654		0.0245301	26.6038	0.0110085	10.1759	1.70594	99.9815	1.42317	99.9076	0.614553	99.5781	0.5507	99.6427		0	0	0	0
MM415B00605	MT141501	UM2_contig00605	32256	49		13	2	2		13	1	0	0		9	5	Siphoviridae		1		Firmicutes	0.000812682		0	0	0.000427458	0.62624	1.85614	99.9814	1.46941	99.9907	0.651458	99.659	0.520653	99.659		0	0	0	0
MM415B00618	MT141500	UM2_contig00618	31865	18		9		3		9	0	0	0		3	3	Podoviridae		0		no host predicted			0.00681759	8.51718	0.00994737	13.4442	2.26471	99.7992	1.81947	100	0.717051	99.3002	0.60793	99.7897		0	0	0	0
MM415B00619	MT141499	UM2_contig00619	31754	52		22	2	5		31	0	0	0		15	5	Myoviridae		1		Cellular organism	0.000689224		0.00117185	1.47698	0.00121859	1.30692	2.33158	99.9528	1.86396	99.9654	0.803763	99.8992	0.578105	99.3481		0	0	0	0
MM415B00626	MT141498	UM2_contig00626	31267	54		11	3	3		8	2	0	1		9	3	Podoviridae		1		Cellular organism	0.000851647		0.290373	89.0779	0.439899	93.7858	2.60954	99.9936	2.0869	100	1.02141	99.6578	0.71822	99.6482		0	0	0	0
MM415B00627	MT141497	UM2_contig00627	31221	49		20	2	2		19	0	0	3		21	10	Siphoviridae		2		Bacteria	0.000615538		0.00118846	1.941	0.000808403	1.03456	1.25981	99.9327	1.2823	100	0.559896	99.9167	0.523525	99.9263		0	0	0	0
MM415B00628	MT141496	UM2_contig00628	31212	36		10	3	3		16	1	1	1		7	4	Siphoviridae		0		no host predicted			0.191057	84.4066	0.204997	82.2953	4.93451	100	3.81949	99.9872	1.67792	99.9551	1.14331	99.8718		0	0	0	0
MM415B00633	MT141495	UM2_contig00633	31055	66		16	3	3		23	2	0	0		14	7	Siphoviridae		4		Bacteria	0.000572254		0.0153919	16.7091	0.0166308	17.6912	10.7126	100	8.55551	99.9903	3.81285	100	2.97711	99.9968		0.7052	2.84926	1.6648	3.37908
MM415B00636	MT141494	UM2_contig00636	30886	49		10	3	2		16	0	1	1		5	2	Myoviridae		1		Bacteria	0.00087317		0.00094129	1.27242	0.00226874	2.438	2.59008	100	2.05845	99.987	1.02677	99.9061	0.841556	99.7928		0	0	0	0
MM415B00642	MT141493	UM2_contig00642	30651	36		16	2	2		16	2	1	1		7	3	Myoviridae		1		Bacteria	0.000686877		0.0113935	14.8184	0.00843997	8.50543	6.92974	100	5.87163	100	3.4171	100	2.64366	99.9967		0	0	0.8907	2.27102
MM415B00644	MT141492	UM2_contig00644	30491	56		12	3	2		9	2	2	1		12	8	Siphoviridae		1		Firmicutes	0.000970971		0.00439819	5.59837	0.00585256	7.3989	4.10158	100	3.19419	99.9541	2.00425	100	1.60578	99.9869		0	0	0	0
MM415B00647	MT141491	UM2_contig00647	30462	48		12	3	3		11	2	1	2		10	6	Siphoviridae		2		Bacteria	0.000708791		0.0280191	28.3534	0.039757	37.0724	1.34274	99.9869	1.11532	99.9934	0.524663	99.3369	0.380645	98.9988		0	0	0	0
MM415B00651	MT141490	UM2_contig00651	30391	42		16	2	2		19	0	2	0		8	5	Siphoviridae		1		Chloroflexota	0.000781156		0.0451496	9.0257	0.0697608	20.0092	2.44449	99.9967	1.96785	99.9835	0.864027	99.819	0.664284	99.5755		0.3949	1	0	0
MM415B00659	MT141489	UM2_contig00659	30113	39		20	3			20	0	1	2		17	4	Myoviridae		2		Bacteria	0.000822834		0.0034576	4.32703	0.0046883	5.57566	2.15322	99.9967	1.69375	100	0.684669	99.5583	0.505233	99.648		0	0	0	0
MM415B00664	MT141488	UM2_contig00664	29844	37		13	2	3		18	0	0	1		10	4	Myoviridae		0		Firmicutes	0.000992088		0.0033661	3.48144	0.00290045	3.28374	1.80628	100	1.55936	100	0.486532	99.4806	0.411122	99.2863		0	0	0	0
MM415B00672	MT141487	UM2_contig00672	29595	27		10	2	3		14	0	0	1		5	4	Podoviridae		1		Bacteria	0.000803258		0.00278654	3.44315	0.00291039	3.21338	2.97635	99.9595	2.3234	99.9797	1.01433	99.7837	0.734209	99.6959		0	0	0	0
MM415B00683	MT141486	UM2_contig00683	29280	52		17	3	3		18	2	0	0		13	7	Siphoviridae		1		Bacteria	0.000711452		0.0278604	32.0697	0.022335	25.8777	1.46691	99.918	1.19592	99.9966	0.506562	99.2042	0.389504	99.1872		0	0	0	0
MM415B00684	MT141485	UM2_contig00684	29237	39		24	2	2		21	0	0	0		12	6	Myoviridae		1		Bacteria	0.000878576		0.278139	96.9662	0.261887	95.7485	4.72661	99.9658	4.49594	99.9555	1.66875	99.9487	1.52098	99.6443		0	0	0	0
MM415B00708	MT141484	UM2_contig00708	28288	26		11	3	2		9	2	0	0		10	3	Myoviridae		0		Bacteria	0.000861694		0.00356885	4.74053	0.00653189	5.67378	2.41024	100	2.22169	99.9399	0.976255	99.9859	0.952202	99.9965		0	0	0	0
MM415B00713	MT141483	UM2_contig00713	28121	35		11	3	3		10	1	1	3		11	5	Podoviridae		1		Cellular organism	0.000872492		0.0363467	38.7042	0.0320866	31.2436	3.86	100	2.99164	100	1.27114	99.9004	0.942477	99.9431		0	0	0	0
MM415B00724	MT141482	UM2_contig00724	27650	33		13	2	2		9	0	1	6		10	7	Podoviridae		1		no host predicted			0.00232226	3.41049	0.00173101	2.22061	2.0222	99.9928	1.55292	99.9964	0.63082	99.8843	0.464841	98.9331		0	0	0	0
MM415B00727	MT141481	UM2_contig00727	27614	25		7	2	2		3	1	3	0		2	2	Siphoviridae		0		Bacteria	0.000945924		0.00409292	4.64619	0.00771618	6.31564	1.41568	99.9529	1.35733	99.9928	0.557373	99.3156	0.5257	99.8117		0	0	0	0
MM415B00728	MT141480	UM2_contig00728	27598	31		10	2	2		7	0	1	3		8	4	Podoviridae		1		Cellular organism	0.00085333		0.00724013	8.776	0.00512705	5.99319	1.44546	100	1.22392	100	0.517858	99.1159	0.398377	99.1557		0	0	0	0
MM415B00738	MT141479	UM2_contig00738	27425	29		15	2	2		15	4	0	0		13	5	Myoviridae		1		Patescibacteria	0.000910042		26.647	99.9854	29.4782	100	7.66996	99.9635	6.10634	99.9964	5.83209	99.9125	4.81393	99.9854		0.9189	1	0.9079	1
MM415B00742	MT141478	UM2_contig00742	27346	52		16	3	3		17	0	0	1		10	4	Siphoviridae		0		Bacteria	0.000663195		0.00629803	8.19133	0.00936479	8.91172	2.8334	99.9781	2.45089	99.9269	1.149	99.7513	0.997125	99.8976		0	0	0	0
MM415B00745	MT141477	UM2_contig00745	27235	27		9	2	2		7	1	2	1		8	3	Podoviridae		2		Firmicutes	0.000793683		0.0109118	13.747	0.0119149	11.8487	2.22951	100	1.72907	99.9963	0.745987	99.787	0.519704	99.8531		0.9143	1	0	0
MM415B00750	MT141476	UM2_contig00750	27083	37		10	2	2		12	1	1	0		8	7	Siphoviridae		2		Firmicutes	0.000836006		1.25698	99.1766	2.08538	99.6345	3.03892	99.8154	2.31662	100	1.01744	99.8228	0.778866	99.6861		0	0	0	0
MM415B00751	MT141475	UM2_contig00751	27074	32		13	2	2		14	0	0	2		12	5	Podoviridae		2		Bacteria	0.000682532		0.000722267	0.864298	0.00139226	1.61779	2.71485	99.9668	2.32593	100	0.874913	99.8153	0.751714	99.7156		0	0	0	0
MM415B00764	MT141474	UM2_contig00764	26720	30		10	2	3		9	0	2	0		8	3	Podoviridae		1		Bacteria	0.00069692		0.00168629	2.66093	0.000934038	1.26871	1.10197	99.9963	1.02579	100	0.524184	99.6819	0.515316	99.8578		0	0	0	0
MM415B00765	MT141473	UM2_contig00765	26698	34		20	2	2		12	0	1	7		16	6	Podoviridae		3		Bacteria	0.000733351		0.00816652	11.3529	0.0042199	5.67084	7.12868	99.9775	6.9939	99.985	2.08899	99.9963	1.99533	99.9326		0	0	0	0
MM415B00778	MT141472	UM2_contig00778	26118	34		20				11	9	0	1		9	5	Myoviridae		1		Firmicutes	0.000817892		0.0151112	17.3482	0.0190201	21.2191	3.4702	100	2.80317	99.9655	14.1375	100	10.4378	100		0	0	0	0
MM415B00781	MT141471	UM2_contig00781	26085	43		18	2	2		22	1	0	0		18	9	Siphoviridae		0		Bacteria	0.000837034		0.00551407	5.75043	0.00484829	5.22139	3.45577	100	2.72009	100	1.27717	99.9502	1.00293	99.9195		0	0	0	0
MM415B00786	MT141470	UM2_contig00786	25996	37		15	3	3		17	0	1	0		13	9	Siphoviridae		0		Bacteria	0.000962932		0.000385462	0.542391	0.000801674	1.01554	2.84999	100	2.43237	100	0.847241	99.9654	0.742671	99.9538		0	0	0	0
MM415B00794	MT141469	UM2_contig00794	25826	42		15	3	3		18	0	0	1		11	8	Siphoviridae		2		Bacteria	0.000712692		0.0330171	29.3387	0.0304434	23.2673	2.82804	100	2.35721	100	0.865811	99.9806	0.731073	99.9845		0	0	0	0
MM415B00796	MT141468	UM2_contig00796	25775	19		4	3	3		8	0	0	1		5	3	Siphoviridae		1		no host predicted			0.00911292	11.581	0.00765209	8.35694	5.5576	100	4.85714	100	2.02607	99.9379	1.76686	99.9534		0	0	0	0
MM415B00797	MT141467	UM2_contig00797	25752	40		16	3	3		11	3	0	1		12	7	Siphoviridae		1		Firmicutes	0.000819404		0.00176147	3.40944	0.00310001	3.7201	2.88294	99.7592	2.31273	99.9612	0.90983	99.6466	0.776258	99.7631		0	0	0	0
MM415B00805	MT141466	UM2_contig00805	25658	29		19	2	2		24	0	1	0		15	14	Siphoviridae		7		no host predicted			0.00867975	10.3476	0.0129386	15.0207	3.53897	100	3.29575	100	1.43705	99.8792	1.22683	99.9922		0	0	0	0
MM415B00808	MT141465	UM2_contig00808	25599	41		9	2	2		9	0	1	1		7	3	Myoviridae		0		Firmicutes	0.00069991		0.983664	96.1092	0.966331	95.8553	2.05452	99.8437	1.60345	99.9883	0.685776	99.2383	0.584681	99.5625		0	0	0	0
MM415B00814	MT141464	UM2_contig00814	25479	34		14	2	3		15	1	0	1		10	7	Podoviridae		0		Bacteria	0.000857159		0.0169973	12.9832	0.0143328	9.53334	3.0286	100	2.67862	100	0.884067	99.8626	0.738194	99.635		0	0	0	0
MM415B00820	MT141463	UM2_contig00820	25314	43		16	3	3		15	1	0	0		10	6	Siphoviridae		3		Bacteria	0.000585645		0.0754857	54.9301	0.0826992	59.9826	1.61492	100	1.23831	100	0.676359	99.8815	0.523305	99.8341		0	0	0	0
MM415B00826	MT141462	UM2_contig00826	25150	49		14	3	3		14	0	0	3		7	5	Siphoviridae		2		Bacteria	0.000771021		0.00623817	7.00596	0.00937127	7.61431	3.54874	100	2.85272	100	1.34217	99.9841	1.04546	99.8449		0	0	0	0
MM415B00827	MT141461	UM2_contig00827	25145	35		16	2	2		21	0	0	1		14	10	Siphoviridae		5		Chloroflexota	0.00072932		0.011778	10.5269	0.0129494	9.40147	2.54124	99.7972	2.00128	99.996	0.902258	99.8489	0.874805	99.8926		0	0	1.6425	1.18399
MM415B00831	MT141460	UM2_contig00831	25067	30		11	3	3		14	4	0	0		10	4	Siphoviridae		1		Bacteria	0.000779037		0.00818086	10.5437	0.00692888	7.41214	1.46801	99.9242	1.29242	100	0.417066	98.6636	0.343608	99.3537		0	0	0	0
MM415B00842	MT141459	UM2_contig00842	24656	45		18	2	2		12	8	0	0		10	6	Myoviridae		1		Bacteria	0.000952429		0.00291395	3.49205	0.00475221	6.15266	8.98863	100	7.16019	100	2.88803	100	2.19575	100		0	0	2.4051	1.26307
MM415B00849	MT141458	UM2_contig00849	24444	36		17	3	3		18	0	0	0		12	4	Myoviridae		2		Bacteria	0.000736398		0.019583	22.5986	0.0132431	15.0671	3.42056	100	2.82382	100	1.08821	99.6645	0.872193	99.685		1.0309	1	0	0
MM415B00852	MT141457	UM2_contig00852	24358	36		19	3	3		16	6	0	1		13	4	Myoviridae		0		Firmicutes	0.000745876		0.000858894	1.02636	0.00242746	3.21455	2.69505	99.9672	2.2491	100	0.813412	99.7414	0.596111	99.9384		0	0	0	0
MM415B00862	MT141456	UM2_contig00862	24073	28		10	3	3		9	4	0	1		7	4	Myoviridae		1		Firmicutes	0.00082375		0.0207885	25.5805	0.0203149	18.9175	3.93385	99.8837	3.26842	99.9585	1.22895	99.2855	0.985614	99.8837		0	0	0	0
MM415B00874	MT141455	UM2_contig00874	23981	35		14	3	6		12	2	1	1		7	3	Myoviridae		0		Cellular organism	0.000791877		0.756765	98.7073	0.839141	96.7599	3.72171	100	2.71519	100	1.22132	99.9291	1.13674	99.9708		0	0	0	0
MM415B00887	MT141454	UM2_contig00887	23798	33		14	3	3		16	0	0	0		12	7	Siphoviridae		0		Bacteria	0.000682973		0.00120205	1.82788	0.000873538	0.890831	1.99986	100	1.87205	100	0.772549	99.9538	0.710436	99.8697		0	0	0	0
MM415B00892	MT141453	UM2_contig00892	23667	37		17	3	3		18	1	0	0		13	5	Myoviridae		2		Bacteria	0.000592829		0.00266713	3.91685	0.00140744	1.838	3.64555	100	2.88269	100	1.41266	100	1.10508	100		0	0	0	0
MM415B00894	MT141452	UM2_contig00894	23631	29		12	2	2		7	1	1	1		7	4	Siphoviridae		0		Bacteria	0.000975709		0.0196936	16.6984	0.035406	27.6882	2.47836	100	2.56613	99.9958	3.76029	99.873	3.77959	99.7715		0	0	0	0
MM415B00896	MT141451	UM2_contig00896	23461	22		11	2	3		12	0	0	4		4	4	Siphoviridae		0		no host predicted			0.070872	63.0195	0.0293249	31.3627	3.90469	99.9702	3.2172	100	1.26694	99.9787	0.954548	99.9915		0	0	0	0
MM415B00897	MT141450	UM2_contig00897	23587	34		13	2	2		16	0	0	0		9	8	Siphoviridae		3		Bacteria	0.000918774		0.00770752	9.75113	0.0082636	8.91169	1.58992	100	1.32722	100	0.426487	98.6942	0.381316	99.1478		0	0	0	0
MM415B00899	MT141449	UM2_contig00899	23509	21		9	3	3		8	2	0	0		6	4	Siphoviridae		0		Firmicutes	0.00070536		0.000616592	0.71462	0.00291569	3.08393	2.65163	99.9915	2.14485	99.9447	0.86137	99.732	0.688445	99.6725		0	0	0	0
MM415B00904	MT141448	UM2_contig00904	23382	36		14	2	2		11	1	0	6		15	9	Podoviridae		2		no host predicted			0.00123318	1.44983	0.00152193	1.87324	4.04972	100	3.30725	99.9957	1.04018	99.8888	0.841834	99.9316		0	0	0	0
MM415B00913	MT141447	UM2_contig00913	23218	30		8	2	2		8	0	0	2		6	4	Myoviridae		0		Firmicutes	0.000925778		0.255442	94.1209	0.263914	91.9717	3.21355	99.9526	2.55168	100	1.09536	99.8794	0.848643	99.7976		0	0	0	0
MM415B00915	MT141446	UM2_contig00915	23201	26		5	3	3		2	1	3	1		4	2	Haloviruses		0		Firmicutes	0.000781791		0.0339205	33.9296	0.0523867	47.1402	1.68637	99.9784	1.30736	99.9957	0.66083	99.5043	0.530654	99.9009		0	0	0	0
MM415B00921	MT141445	UM2_contig00921	23009	29		8	3	3		9	1	0	2		7	4	Siphoviridae		0		Bacteria	0.000919159		0.000473982	0.877917	0.000641187	0.673649	2.8126	99.9218	2.22793	99.9957	0.997701	99.8827	0.779515	99.774		0	0	0	0
MM415B00927	MT141444	UM2_contig00927	22910	34		11	2	2		13	1	1	0		9	6	Siphoviridae		0		Bacteria	0.000657824		0.00218841	3.52684	0.00242023	2.74116	2.85187	100	2.37709	100	0.980231	99.8603	0.760524	99.9171		1.1	1	0	0
MM415B00931	MT141443	UM2_contig00931	22830	34		12	2	2		18	0	1	0		8	4	Podoviridae		1		Bacteria	0.000852314		0.00960012	12.2295	0.00600551	6.67981	3.52407	100	2.79342	100	1.23428	100	0.939299	98.9356		0	0	0	0
MM415B00932	MT141442	UM2_contig00932	22812	21		10	3	3		6	1	0	1		6	4	Siphoviridae		0		Firmicutes	0.000783116		0.0798142	60.9723	0.0345536	29.033	10.8681	99.9956	8.93396	100	3.51314	100	2.7956	99.9825		0	0	0	0
MM415B00946	MT141441	UM2_contig00946	22271	51		7	3	3		13	1	0	1		11	4	Myoviridae		2		Bacteria	0.000959232		0.0229649	9.26317	0.0205234	10.5339	6.06279	100	4.88012	100	2.25579	99.9955	1.67614	99.7037		0	0	0	0
MM415B00949	MT141440	UM2_contig00949	22240	31		16	3	6		15	1	0	0		13	5	Myoviridae		1		Verrucomicrobiota	0.000939646		0.53112	99.1906	0.737599	99.973	1.92635	99.982	1.61345	99.9775	0.638573	99.9415	0.436401	98.9119		0	0	0	0
MM415B00960	MT141439	UM2_contig00960	22036	24		11	2	2		7	0	0	5		10	8	Podoviridae		0		Bacteria	0.00087486		0.0105502	14.6851	0.00444543	5.52278	2.5251	99.9592	2.16099	99.9818	0.55141	99.2558	0.472073	99.7958		0	0	0	0
MM415B00961	MT141438	UM2_contig00961	22016	26		14	2	2		7	1	3	4		6	3	Siphoviridae		1		no host predicted			0.00328067	3.74727	0.00170841	2.07122	3.75597	100	2.93906	100	0.9485	99.941	0.703571	99.8592		0	0	0	0
MM415B00962	MT141437	UM2_contig00962	22014	21		9	2	2		12	0	1	0		5	4	Podoviridae		0		Bacteria	0.000804964		0.0181523	21.0866	0.019109	22.2358	2.85906	100	2.39339	100	1.13345	99.9909	0.91546	99.9319		0	0	0	0
MM415B00963	MT141436	UM2_contig00963	22001	30		11	3	3		5	9	0	1		5	3	Podoviridae		0		Cellular organism	0.000643912		0.478228	95.6184	0.526141	96.6456	3.76785	100	2.7179	100	1.27607	99.8046	1.16122	99.6727		0	0	0	0
MM415B00971	MT141435	UM2_contig00971	21889	34		15		3		8	13	0	0		15	8	Siphoviridae		0		Cellular organism	0.000878124		0.0148418	16.2182	0.0108342	12.0243	2.85159	100	2.04827	100	0.930907	99.9497	0.710609	100		0	0	0	0
MM415B00972	MT141434	UM2_contig00972	21871	38		13	3	3		11	1	0	0		7	4	Siphoviridae		0		no host predicted			0.0045003	5.86622	0.0064139	6.55663	4.44469	100	3.58626	99.9954	1.90106	99.9954	1.4299	99.9909		0	0	0	0
MM415B00985	MT141433	UM2_contig00985	21696	37		13	3	3		11	3	0	4		16	5	Siphoviridae		2		Firmicutes	0.000996234		0.00088017	0.963311	0.0023788	2.7701	2.56818	100	1.89773	100	0.828055	99.8894	0.625752	100		0	0	0	0
MM415B00994	MT141432	UM2_contig00994	21530	23		15	2	2		9	4	1	0		9	3	Ackermannviridae		0		no host predicted			0.00138962	1.01719	0.000834146	1.40734	3.50966	100	2.81358	100	0.920916	99.9257	0.715619	99.935		0.6363	1.81031	0	0
MM415B00998	MT141431	UM2_contig00998	21445	29		8	3	3		11	0	0	2		9	4	Siphoviridae		2		Crenarchaeota	0.000999493		0.00146364	2.35486	0.00360426	5.54908	4.72356	100	4.03251	100	1.515	100	1.13988	99.9067		0	0	1.1378	1
MM415B01000	MT141430	UM2_contig01000	21341	40		6	3	3		9	0	0	1		7	5	Siphoviridae		1		no host predicted			0.00335481	3.58934	0.00472955	5.43555	3.9848	100	3.6544	100	1.66035	100	1.58792	99.9953		0	0	0	0
MM415B01001	MT141429	UM2_contig01001	21338	39		19	3	3		20	0	0	1		17	8	Siphoviridae		1		Desulfobacterota	0.000698739		0.0178246	20.0206	0.00778417	9.17143	3.99727	99.9766	3.42544	100	1.25261	99.9344	1.0856	99.9391		0	0	0	0
MM415B01009	MT141428	UM2_contig01009	21254	36		13	3	3		13	0	0	1		11	6	Siphoviridae		0		Firmicutes	0.000821058		0.0111581	15.1736	0.0143257	18.039	3.24135	100	2.47817	100	13.3456	100	10.2777	100		0	0	0	0
MM415B01011	MT141427	UM2_contig01011	21203	34		10	3	3		12	0	0	2		4	3	Siphoviridae		0		Bacteria	0.000727795		0.748706	100	0.667376	99.7595	2.05809	99.9906	2.00871	99.9953	0.792693	99.8019	0.742276	99.7076		0	0	0	0
MM415B01016	MT141426	UM2_contig01016	21131	34		21	3	3		23	0	0	0		3	2	Siphoviridae		0		Alphaproteobacteria	0.000562903		3.48468	100	3.08199	100	1.32977	100	1.18733	100	1.80374	99.9953	1.89287	100		0	0	0	0
MM415B01022	MT141425	UM2_contig01022	20985	21		5	2	2		2	0	0	5		2	1	Mimiviridae		1		Firmicutes	0.000854743		0.00888262	9.96903	0.0156543	17.0646	2.19809	99.7903	1.76609	99.8618	38.517	100	28.4097	100		0	0	0	0
MM415B01029	MT141424	UM2_contig01029	20852	23		5	3	3		4	0	1	0		2	1	Myoviridae		0		Bacteria	0.000748733		0.274781	96.9835	0.211845	90.1928	4.80568	99.9568	4.56781	99.9472	1.60554	99.9568	1.57814	100		0	0	0	0
MM415B01035	MT141423	UM2_contig01035	20806	29		19	2	2		25	0	1	0		15	9	Myoviridae		2		no host predicted			0.497053	99.6203	0.51316	99.4473	1.70427	100	1.65663	99.9952	0.649626	99.851	0.580898	99.7645		0	0	0	0
MM415B01042	MT141422	UM2_contig01042	20721	33		15	3	3		16	0	0	0		12	5	Myoviridae		1		Firmicutes	0.0009635		0.0125453	13.8845	0.00427272	5.10593	2.05544	99.9228	1.60617	99.9952	0.878269	99.4209	0.645009	99.9566		0	0	0	0
MM415B01048	MT141421	UM2_contig01048	20638	33		13	2	3		13	0	0	0		12	9	Siphoviridae		0		Bacteria	0.00077601		0.00237391	3.20283	0.000602748	0.692897	2.08578	100	1.60632	99.8982	0.629491	98.4301	0.534797	98.6142		0	0	0	0
MM415B01056	MT141420	UM2_contig01056	20529	36		14	2	3		12	1	0	2		12	8	Siphoviridae		2		Bacteria	0.000705241		0.0679389	35.5254	0.106456	40.2845	5.11774	100	4.03054	100	1.8529	99.9903	1.46004	99.9903		0	0	0	0
MM415B01060	MT141419	UM2_contig01060	20491	31		12	3	3		12	1	0	0		4	2	Siphoviridae		1		Bacteria	0.00092996		2.81147	100	2.86124	99.9707	3.43397	100	3.01086	99.9561	1.10059	99.8194	0.971291	99.8341		0	0	0	0
MM415B01067	MT141418	UM2_contig01067	20362	26		16	2			15	0	0	2		14	5	Phycodnaviridae		0		Firmicutes	0.000968805		0.000308296	0.496022	0.00318353	4.05166	4.80212	100	3.80078	100	1.30822	99.7053	1.0318	99.6218		0	0	0	0
MM415B01070	MT141417	UM2_contig01070	20292	33		10	3	3		12	0	0	1		10	3	Herelleviridae		2		Bacteria	0.000803601		0.000616592	0.896905	0.00123673	1.09896	1.77155	99.9901	1.44247	100	0.660238	99.7487	0.490478	99.5368		0	0	0	0
MM415B01077	MT141416	UM2_contig01077	20243	19		6	3	3		9	0	0	0		6	1	Herelleviridae		1		Bacteria	0.000818328		0.00308296	4.40152	0.00951702	10.7593	3.78836	99.9852	3.01324	99.8963	9.36011	100	7.08883	100		0	0	0	0
MM415B01087	MT141415	UM2_contig01087	20104	41		12	3	3		13	1	0	2		7	3	Myoviridae		0		Firmicutes	0.000821266		0.00122064	1.90509	0.000600018	0.51731	2.49721	99.8955	2.06041	100	0.6825	98.9704	0.543235	99.6717		0	0	0	0
MM415B01090	MT141414	UM2_contig01090	19991	22		3	2	2		6	0	0	0		6	2	Podoviridae		0		Bacteria	0.000907402		0.000616897	1.01045	0.000641504	1.01045	1.33895	99.5648	1.25309	99.955	0.341398	97.2838	0.299732	95.2729		0	0	0	0
MM415B01091	MT141413	UM2_contig01091	19979	36		9	3	3		10	0	0	2		6	2	Myoviridae		1		Firmicutes	0.000610357		0.0163324	20.011	0.00769913	10.0806	6.33185	100	5.30217	100	2.20897	100	1.80266	100		0	0	0	0
MM415B01102	MT141412	UM2_contig01102	19759	27		10	2	2		12	0	0	0		9	4	Podoviridae		0		Bacteria	0.000737055		0.0361429	17.3288	0.0398336	15.77	2.74923	99.9848	2.36346	100	1.91996	100	1.51625	99.7925		0	0	0	0
MM415B01106	MT141411	UM2_contig01106	19636	28		14	2	2		15	2	0	0		11	8	Siphoviridae		1		no host predicted			0.00251209	3.73803	0.000653058	0.616215	1.44693	99.9134	1.36891	100	0.933541	99.9898	0.833513	99.9644		1.3037	2.88287	2.3375	2.19174
MM415B01114	MT141410	UM2_contig01114	19497	43		9	3	3		13	0	0	1		12	6	Siphoviridae		1		Bacteria	0.000902627		0.0100636	12.3404	0.0140663	16.064	2.28162	99.8256	1.83844	99.9949	0.839674	99.9538	0.580996	98.7742		0	0	0	0
MM415B01116	MT141409	UM2_contig01116	19459	20		4	3	3		7	1	0	0		3	1	Alphatristromavirus		0		no host predicted			0.00379931	4.26024	0.00131805	1.46462	3.465	99.9743	2.80981	99.9486	1.16526	99.8304	0.83218	99.9281		0	0	0	0
MM415B01117	MT141408	UM2_contig01117	19418	18		6	2	3		14	0	0	0		4	1	Myoviridae		0		no host predicted			0.000946316	1.29262	0.00165102	1.74065	1.35418	99.9949	1.15061	100	0.390487	98.7486	0.360022	98.831		0	0	0	0
MM415B01121	MT141407	UM2_contig01121	19381	30		15	3	3		14	0	0	1		10	6	Myoviridae		1		Desulfobacterota	0.000610938		0.0861946	41.3085	0.102227	42.7119	3.91941	100	3.32351	100	1.24458	100	1.12773	99.9897		0	0	0	0
MM415B01123	MT141406	UM2_contig01123	19341	24		10	2	2		12	0	0	1		8	4	Myoviridae		2		Firmicutes	0.000921337		0.245495	95.7086	0.265302	96.0705	1.70422	100	1.36108	100	0.75597	99.5347	0.618392	99.8035		0	0	0	0
MM415B01127	MT141405	UM2_contig01127	19291	35		8	3	3		6	6	0	0		9	4	Myoviridae		0		Cellular organism	0.000914394		0.000610792	0.554663	0.00394241	4.75351	3.29315	100	2.56558	100	1.03277	99.9326	0.841703	99.9637		0	0	0	0
MM415B01131	MT141404	UM2_contig01131	19135	24		10	3	2		11	5	0	0		6	3	Myoviridae		0		Bacteria	0.00086313		0.0312055	37.3556	0.0364846	37.157	1.56666	99.9948	1.25392	100	0.531213	99.7857	0.423148	99.5819		0	0	0.8623	1.52116
MM415B01142	MT141403	UM2_contig01142	19088	26		16	3	3		13	2	0	3		10	9	Myoviridae		2		Firmicutes	0.000893895		0.00355328	4.21731	0.00267064	2.88139	2.83723	100	2.28531	100	0.782051	99.7276	0.635911	99.759		0	0	0	0
MM415B01144	MT141402	UM2_contig01144	19076	20		12	2	2		12	0	0	1		7	5	Siphoviridae		2		Firmicutes	0.000711641		0.10921	71.5349	0.124498	73.3068	1.94767	99.9948	1.52291	100	0.833822	99.827	0.667429	100		0	0	0	0
MM415B01152	MT141401	UM2_contig01152	18923	33		9	3	3		10	1	0	1		9	4	Siphoviridae		1		no host predicted			0.055548	50.8218	0.0216186	22.4013	4.00045	100	3.25707	99.9947	1.35365	99.9207	1.01128	100		0	0	0	0
MM415B01161	MT141400	UM2_contig01161	18763	20		9	2	2		8	0	3	0		5	2	Podoviridae		1		Bacteria	0.000958418		0.00361482	5.54282	0.00204697	2.05191	3.01848	99.9467	2.52205	99.9893	0.960583	100	0.875858	100		0	0	0	0
MM415B01169	MT141399	UM2_contig01169	18648	33		14	2	2		17	0	0	0		13	7	Siphoviridae		4		Firmicutes	0.000821023		0.00132262	1.26555	0.00137195	1.19584	2.73589	99.882	2.20377	99.9785	0.693942	99.5013	0.521504	99.26		0	0	0	0
MM415B01176	MT141398	UM2_contig01176	18571	16		6	2	2		5	0	0	3		7	7	Podoviridae		0		Patescibacteria	0.000935229		1.69371	99.9623	1.84274	99.9946	3.21603	99.9677	2.68142	99.9785	1.55677	99.9462	1.3126	99.9785		1.0769	1.23503	0	0
MM415B01181	MT141397	UM2_contig01181	18498	24		8	2	2		7	0	0	0		3	2	Podoviridae		1		no host predicted			0.270297	87.7879	0.249488	91.5883	3.38812	99.9405	2.86284	99.9946	1.034	99.8432	0.900092	99.3621		0	0	0	0
MM415B01183	MT141396	UM2_contig01183	18488	21		5	2	3		8	2	0	0		5	2	Siphoviridae		0		Patescibacteria	0.000932979		0.00200105	2.23929	0	0	2.26516	99.8648	1.88258	99.9297	0.845463	99.7512	0.681098	99.9405		0	0	0	0
MM415B01185	MT141395	UM2_contig01185	18460	40		8	3	3		6	1	0	1		6	2	Podoviridae		0		Firmicutes	0.000974224		0.00166346	2.00433	0.00208405	2.96858	2.50174	99.9458	1.96498	100	0.872127	99.9458	0.647829	99.9512		0	0	0	0
MM415B01200	MT141394	UM2_contig01200	18151	11		6	3	3		9	0	0	1		5	2	Myoviridae		0		Gammaproteobacteria	0.000919615		0.00135882	2.22577	0.000706512	1.01923	1.81582	99.9945	1.86241	99.9725	0.712627	99.4876	0.672327	100		0	0	0	0
MM415B01206	MT141393	UM2_contig01206	18048	24		15	2	2		14	0	0	2		8	4	Siphoviridae		1		no host predicted			0.466923	99.1024	0.511353	99.6011	1.78395	99.9668	1.63379	100	0.599029	99.5789	0.541987	99.723		0	0	0	0
MM415B01209	MT141392	UM2_contig01209	18039	30		10	2	2		10	0	0	0		7	4	Siphoviridae		1		Bacteria	0.000802014		0.00815269	9.76218	0.00700335	6.98487	2.76018	100	2.86249	100	0.747889	99.9945	0.804943	99.8226		0	0	0	0
MM415B01211	MT141391	UM2_contig01211	18033	33		5	2	2		6	1	0	2		5	3	Siphoviridae		0		no host predicted			0.000341934	0.560084	0.00142223	1.95752	1.62082	99.9945	1.35691	100	0.593369	99.6617	0.430653	99.5342		0	0	0	0
MM415B01218	MT141390	UM2_contig01218	17953	27		14	3	3		14	0	0	1		12	11	Myoviridae		0		Firmicutes	0.00090928		0.00137378	2.09436	0.00212519	2.83518	2.49557	99.9944	2.01803	99.8719	0.690421	99.5934	0.55405	99.5544		0	0	0	0
MM415B01220	MT141389	UM2_contig01220	17936	19		6	3	3		4	0	2	1		2	1	Mimiviridae		0		no host predicted			0.000687531	1.12623	0	0	1.45347	99.9164	1.29552	100	0.496249	98.8403	0.40867	97.9984		0	0	0	0
MM415B01221	MT141388	UM2_contig01221	17924	31		13	3	3		12	2	0	2		10	6	Siphoviridae		0		Bacteria	0.000973834		0.000688019	1.12698	0.00429272	4.4075	3.85101	99.9888	2.89463	99.9554	1.14728	99.9888	0.859363	99.9219		0	0	0	0
MM415B01222	MT141387	UM2_contig01222	17896	37		10	3	3		9	1	0	1		9	5	Siphoviridae		2		no host predicted			0.024036	30.247	0.0346791	33.527	1.65248	99.5977	1.37063	99.9776	0.572713	98.8377	0.432688	98.5304		0	0	0	0
MM415B01226	MT141386	UM2_contig01226	17854	38		11	3	3		9	4	0	0		7	4	Siphoviridae		2		no host predicted			0.0106033	11.3308	0.00678077	9.31444	3.91283	99.9944	3.23675	100	1.25822	99.9888	1.00037	99.8712		0	0	0	0
MM415B01227	MT141385	UM2_contig01227	17847	33		7	3	3		8	0	0	0		6	3	Myoviridae		3		Chloroflexota	0.000583607		0.0636245	51.4428	0.100424	63.4785	2.50746	99.972	2.03294	100	0.806636	99.8991	0.668678	100		1.031	2.69564	0	0
MM415B01232	MT141384	UM2_contig01232	17807	19		8	2	2		7	0	0	0		4	2	Myoviridae		1		Bacteria	0.000957918		0.00447402	5.13281	0.00753306	9.05824	5.66336	100	5.00218	100	22.7768	100	18.8714	100		0	0	0	0
MM415B01236	MT141383	UM2_contig01236	17786	23		15	2	2		14	0	0	1		10	5	Podoviridae		0		no host predicted			0.000322642	0.528506	0	0	2.33062	100	2.00664	100	1.83149	99.7582	1.50919	99.9157		0	0	0	0
MM415B01237	MT141382	UM2_contig01237	17776	17		10	2	2		14	0	0	0		7	4	Myoviridae		3		Firmicutes	0.000834523		0.0124563	13.7995	0.0217279	21.3378	2.58349	100	1.97446	100	0.875685	99.9831	0.744048	99.9662		0	0	0	0
MM415B01245	MT141381	UM2_contig01245	17721	36		10	3	3		12	0	0	1		8	4	Siphoviridae		1		Bacteria	0.000776799		0.00277668	3.15445	0.00469654	5.73895	2.55462	99.9944	2.07333	100	0.812742	99.4921	0.564161	99.9266		0	0	0	0
MM415B01249	MT141380	UM2_contig01249	17669	25		8	2	2		4	1	0	6		8	6	Podoviridae		0		Bacteria	0.000759016		0.00104692	1.21682	0.00325882	2.26951	1.59113	99.9434	1.31254	99.9377	0.37065	97.9116	0.297994	97.3004		0	0	0	0
MM415B01252	MT141379	UM2_contig01252	17649	20		4	2	2		4	1	1	1		4	4	Podoviridae		0		Firmicutes	0.000836069		0.0333211	36.9143	0.0293949	29.7694	7.67779	99.9263	6.38846	99.932	3.80559	99.8527	3.02373	99.9263		0	0	0	0
MM415B01253	MT141378	UM2_contig01253	17648	17		4	2	2		3	2	1	0		4	2	Podoviridae		0		no host predicted			0.00279505	3.55281	0.00217991	2.69152	4.46371	99.9433	3.60307	99.9943	1.59579	99.9887	1.22772	99.9037		0	0	0	0
MM415B01262	MT141377	UM2_contig01262	17552	26		8	2	3		9	0	0	0		5	2	Myoviridae		0		Bacteria	0.000939728		0.00449728	5.66317	0.00751954	8.30105	10.3427	100	8.90597	100	4.93057	100	4.22137	100		1.4357	1	0	0
MM415B01264	MT141376	UM2_contig01264	17530	20		3	2	2		4	0	0	0		1	1	Podoviridae		0		Bacteria	0.000720347		0.00246216	3.18882	0.00323393	3.37707	6.00754	100	5.92872	100	1.96849	99.9544	1.89258	100		0	0	0	0
MM415B01265	MT141375	UM2_contig01265	17524	25		18	2	2		21	0	0	0		14	11	Siphoviridae		2		Actinobacteriota	0.000848782		0.0389549	38.5871	0.0452691	38.8895	1.68894	99.7261	1.60631	99.8345	0.655508	99.6177	0.67483	99.0128		0	0	0	0
MM415B01269	MT141374	UM2_contig01269	17487	25		8	2	2		4	2	1	1		1	1	Myoviridae		1		Firmicutes	0.000793075		0.0182514	18.8998	0.018257	19.952	1.75472	99.8056	1.46284	99.9828	0.503059	98.8963	0.407134	99.1422		0	0	0	0
MM415B01281	MT141373	UM2_contig01281	17323	20		3	3	3		6	0	0	1		3	2	Siphoviridae		0		Bacteria	0.000843		0.0167009	20.5738	0.0243923	25.0419	2.44013	99.5959	1.9589	99.9885	0.841361	99.3766	0.723588	98.9436		0	0	0	0
MM415B01289	MT141372	UM2_contig01289	17283	22		7	3	3		10	3	0	0		4	2	Myoviridae		0		Firmicutes	0.000957287		0.00494519	5.58352	0.00402951	4.78505	3.47774	100	2.78621	100	1.15043	100	0.888798	100		0	0	0	0
MM415B01290	MT141371	UM2_contig01290	17267	21		8	3	3		7	4	0	0		8	5	Siphoviridae		0		Firmicutes	0.00097068		0.0049958	6.62535	0.00928344	9.60792	1.48472	99.9942	1.28345	100	0.407202	98.3147	0.30591	97.1448		0	0	0	0
MM415B01291	MT141370	UM2_contig01291	17266	17		10	2	2		6	1	0	1		3	2	Siphoviridae		0		no host predicted			0.000714209	0.596548	0	0	1.73031	100	1.42771	100	0.556696	100	0.467232	99.1544		0	0	0	0
MM415B01299	MT141369	UM2_contig01299	17186	29		10	2	2		10	0	0	1		9	7	Siphoviridae		5		no host predicted			0.0246667	15.8094	0.0331419	17.6481	4.16533	99.9942	3.23137	99.8894	1.51072	100	1.17052	99.936		0	0	0	0
MM415B01302	MT141368	UM2_contig01302	17130	24		10		3		8	1	1	1		8	3	Siphoviridae		0		no host predicted			0	0	0.000741174	0.618797	1.71344	100	1.38361	99.9942	0.518184	99.6906	0.425437	99.6848		0	0	0	0
MM415B01303	MT141367	UM2_contig01303	17098	32		11	3	2		10	0	0	3		6	3	Siphoviridae		0		Bacteria	0.000929459		0.0352589	19.3297	0.0426803	25.7282	2.78564	99.6959	2.264	99.8538	1.04473	99.7193	0.785324	99.4853		0	0	0	0
MM415B01304	MT141366	UM2_contig01304	17090	21		8				6	1	1	2		9	4	Siphoviridae		1		no host predicted			0.00854108	8.18022	0.0158877	12.7736	2.47291	99.9707	2.10347	99.9941	0.747621	99.3095	0.572353	99.6665		0	0	0	0
MM415B01308	MT141365	UM2_contig01308	17069	22		7	3	3		6	0	0	1		1	1	Podoviridae		0		no host predicted			0.00072245	0.937372	0.00224644	2.48989	2.10056	100	1.79603	99.9941	0.674256	99.1974	0.518504	99.502		0	0	0	0
MM415B01315	MT141364	UM2_contig01315	17010	31		7	3	3		5	1	0	1		6	3	Siphoviridae		1		no host predicted			0.00431755	5.07349	0.00291854	3.03351	2.33843	99.9941	1.92093	100	0.694413	99.9353	0.5404	99.6473		0	0	0	0
MM415B01317	MT141363	UM2_contig01317	16996	23		6	3	3		5	0	0	1		4	2	Myoviridae		1		Cellular organism	0.000767198		0.00867093	12.3558	0.00596888	6.24853	18.1338	99.9941	14.8476	100	6.04925	100	4.6775	100		0	0	0	0
MM415B01320	MT141362	UM2_contig01320	16947	19		5	2	2		4	0	1	0		2	2	Siphoviridae		0		Bacteria	0.000995807		0.00711462	3.1746	0.00373476	4.60849	3.11011	100	2.55713	100	1.01938	99.8053	0.86305	99.9292		0	0	0	0
MM415B01321	MT141361	UM2_contig01321	16940	17		5	2	2		6	1	1	0		4	4	Siphoviridae		0		no host predicted			0.00145595	1.78867	0.00151403	2.38489	3.5917	99.6222	3.17396	100	0.955427	99.8111	0.788989	99.8937		0.7556	1.96096	1.1039	1.30483
MM415B01325	MT141360	UM2_contig01325	16906	23		10	2	3		11	0	0	3		7	7	Podoviridae		0		Bacteria	0.000851632		0.00911793	11.7591	0.00901604	8.57684	3.13683	99.9823	2.76215	99.9882	0.766728	99.5978	0.693685	99.3198		0	0	0	0
MM415B01326	MT141359	UM2_contig01326	16900	17		7	2	2		11	0	0	1		3	3	Siphoviridae		0		Firmicutes	0.000768035		0.0239029	24.3669	0.0384322	30.9882	2.02559	99.9822	1.68965	100	0.659781	99.5562	0.500406	99.0118		0	0	0	0
MM415B01331	MT141358	UM2_contig01331	16846	22		16	2	3		17	0	1	0		8	5	Podoviridae		1		Bacteria	0.000924747		0	0	0.000738635	0.641102	1.3723	100	1.08371	100	0.410371	98.3972	0.3335	98.5813		0.9913	1.47312	0	0
MM415B01334	MT141357	UM2_contig01334	16831	18		13	2	2		11	2	0	1		12	8	Siphoviridae		1		Bacteria	0.000730543		0.000732707	1.20017	0	0	1.33343	99.9822	1.29113	100	0.467478	99.293	0.458173	99.3702		0	0	0	0
MM415B01340	MT141356	UM2_contig01340	16671	17		10	2	2		8	2	0	0		8	2	Myoviridae		1		Firmicutes	0.000895274		0.00588479	7.21612	0.00458487	5.81249	3.54152	99.994	2.78613	100	1.15675	99.4661	0.835384	99.946		0	0	0	0
MM415B01343	MT141355	UM2_contig01343	16641	23		6	3	3		4	0	0	2		3	1	Myoviridae		0		Chloroflexota	0.000936003		0.00437664	4.40478	0.00107199	1.20185	2.21014	100	1.91953	100	0.896783	99.3931	0.705275	99.7536		0	0	0	0
MM415B01354	MT141354	UM2_contig01354	16509	17		7	3	2		6	0	1	1		5	4	Podoviridae		0		MBNT15	0.000955648		0.000746992	1.18723	0.0023303	3.1074	4.07257	100	4.09455	100	1.4395	100	1.3648	100		0	0	0	0
MM415B01367	MT141353	UM2_contig01367	16383	26		12	2	2		14	0	0	2		9	8	Siphoviridae		3		Bacteria	0.000989763		0.00224696	2.17298	0.00662619	4.28493	1.55046	99.8596	1.2158	100	0.505331	98.5229	0.403743	98.9379		1.2574	1.20391	1.0255	1.38684
MM415B01368	MT141352	UM2_contig01368	16382	18		5	3	3		5	1	0	1		6	2	Podoviridae		1		Firmicutes	0.000994032		0.00752395	8.36284	0.0105135	9.61421	2.11587	99.8962	1.74747	99.9451	1.02128	98.8402	0.855472	99.9023		0	0	0	0
MM415B01374	MT141351	UM2_contig01374	16314	41		15	3	3		22	0	0	0		5	3	Myoviridae		0		Bacteria	0.0008404		0.00226772	3.50619	0.000393029	0.6191	1.35679	100	1.27753	100	4.53976	100	4.3716	100		0	0	0	0
MM415B01376	MT141350	UM2_contig01376	16309	23		12	2	2		11	1	0	0		14	12	Myoviridae		1		Firmicutes	0.00072837		0.0015123	1.89466	0.00154145	1.87626	2.59744	99.9816	2.10303	99.9816	0.726276	98.7308	0.57262	98.0134		0	0	0	0
MM415B01378	MT141349	UM2_contig01378	16302	17		4	3	3		5	0	1	2		2	2	Podoviridae		0		no host predicted			0.00491699	6.85805	0.00702519	8.09717	4.70342	100	4.05677	100	4.03968	99.9816	3.37147	99.9939		0	0	0	0
MM415B01380	MT141348	UM2_contig01380	16289	27		9	2	2		9	1	0	1		4	1	Myoviridae		2		no host predicted			0.02833	29.4063	0.0219927	25.3423	1.39424	99.5334	1.25608	99.9325	0.504546	98.8581	0.386359	98.3179		0	0	0	0
MM415B01381	MT141347	UM2_contig01381	16287	18		10	2			8	0	0	3		8	6	Podoviridae		0		no host predicted			0.000356097	0.583287	0.00235036	3.29097	1.70166	99.9754	1.52348	100	0.468814	98.7045	0.365915	99.0545		0	0	0	0
MM415B01383	MT141346	UM2_contig01383	16267	21		12	3	3		16	0	0	0		2	1	Ascoviridae		1		Bacteria	0.000877219		0.000758103	0.706953	0.00236496	2.64954	1.34597	100	1.23539	100	4.42929	100	4.15017	100		0	0	0	0
MM415B01386	MT141345	UM2_contig01386	16207	22		15	2	5		12	2	0	0		8	3	Myoviridae		1		Bacteria	0.000797979		0.0210829	22.9284	0.0226289	20.8552	3.16753	99.9938	2.99311	100	1.09411	100	1.06009	100		0	0	0	0
MM415B01388	MT141344	UM2_contig01388	16204	10		2	2	2		2	1	0	0		2	1	Podoviridae		0		no host predicted			0.00266362	3.51765	0.000395695	0.623303	2.0713	99.9938	1.70722	99.9938	0.579325	99.605	0.449871	98.9941		0	0	1.1787	1.19895
MM415B01395	MT141343	UM2_contig01395	16123	15		6				5	1	1	0		7	3	Podoviridae		1		Bacteria	0.000833459		0.0824383	63.7164	0.0865653	62.7551	2.39082	100	1.94899	100	0.789082	99.8822	0.621792	99.907		0	0	0	0
MM415B01400	MT141342	UM2_contig01400	16090	12		6	2	2		7	0	1	0		3	2	Siphoviridae		0		no host predicted			0.000720924	0.633934	0.00394952	3.94655	1.59243	99.913	1.46077	100	0.61575	99.6955	0.518398	99.6706		0	0	0	0
MM415B01404	MT141341	UM2_contig01404	16066	17		6	3	3		5	0	1	0		3	2	Myoviridae		0		no host predicted			0.0509296	43.5889	0.0449358	40.6324	7.25196	99.9751	5.76012	99.9938	3.51505	100	2.78757	99.8195		0	0	0	0
MM415B01405	MT141340	UM2_contig01405	16065	23		7	3	3		8	0	1	0		6	3	Siphoviridae		0		Firmicutes	0.000831112		0.231913	94.267	0.18173	87.9801	3.34468	100	2.68686	100	1.09584	99.9502	0.895661	99.9938		0	0	0	0
MM415B01406	MT141339	UM2_contig01406	16056	27		10	3	3		7	3	1	0		3	2	Myoviridae		1		Archaea	0.000682613		180.247	100	164.453	100	1.46367	99.9813	1.35389	99.9875	0.479831	99.645	0.603132	99.5142		4.0608	1.09508	0	0
MM415B01408	MT141338	UM2_contig01408	16032	32		6	3	3		5	4	0	1		7	6	Siphoviridae		0		no host predicted			0.0318	35.6163	0.0350522	35.9905	1.68369	100	1.34715	100	0.742109	99.632	0.567075	99.8877		0	0	0	0
MM415B01412	MT141337	UM2_contig01412	15960	28		6	3	2		11	0	0	0		2	1	Myoviridae		4		Bacteria	0.000650922		0.0211222	22.9637	0.0264198	26.0652	1.46479	100	1.27806	99.9937	0.564593	99.5175	0.420784	99.1855		0	0	0	0
MM415B01415	MT141336	UM2_contig01415	15955	21		7	2	2		6	1	0	1		4	3	Myoviridae		1		Cellular organism	0.000853798		0.0621201	47.822	0.05816	42.3002	9.99261	100	7.57901	100	3.57306	100	2.71067	99.9875		0	0	0	0
MM415B01418	MT141335	UM2_contig01418	15882	21		7	3	3		6	0	1	0		3	2	Myoviridae		0		Bacteria	0.000774764		0.000776479	1.27188	0.00121115	1.27818	1.3905	99.9874	1.30993	100	0.602222	99.9307	0.544202	99.5467		0	0	0	0
MM415B01425	MT141334	UM2_contig01425	15853	21		8	2	2		6	0	2	1		3	3	Podoviridae		0		Cellular organism	0.000949847		0.00893033	10.5217	0.00645929	7.63262	3.76467	100	3.07791	100	1.22113	99.9874	0.9809	99.9937		0	0	0	0
MM415B01428	MT141333	UM2_contig01428	15807	16		5	3	3		10	0	0	0		3	3	Podoviridae		0		Patescibacteria	0.000982012		0.00540312	7.64218	0.00446196	4.37148	5.78716	99.9873	5.03623	100	1.81787	100	1.48523	99.9937		0	0	0	0
MM415B01433	MT141332	UM2_contig01433	15769	30		11	3	3		9	5	0	0		9	5	Myoviridae		1		Firmicutes	0.000875867		1.35687	99.8795	1.5751	100	2.27295	99.9429	1.82828	100	0.745409	99.8478	0.651477	99.9429		0	0	0	0
MM415B01434	MT141331	UM2_contig01434	15766	19		5	3	3		6	0	0	0		3	2	Siphoviridae		1		Bacteria	0.000695454		0.228183	86.9973	0.125277	72.1172	18.0699	100	14.4482	100	6.93573	100	5.20811	100		0	0	0	0
MM415B01436	MT141330	UM2_contig01436	15748	24		12				12	0	0	0		8	5	Myoviridae		1		Firmicutes	0.000851882		0	0	0.000407185	0.641351	1.39315	100	1.13031	100	0.512628	99.2189	0.371175	98.6093		0	0	0	0
MM415B01437	MT141329	UM2_contig01437	15747	18		7	3	3		8	0	0	0		5	3	Siphoviridae		0		Desulfobacterota	0.000738819		0.000783133	0.882708	0	0	2.02896	99.8095	1.70792	99.8793	0.728862	99.8095	0.593414	99.7396		0	0	0	0
MM415B01439	MT141328	UM2_contig01439	15737	25		3	3	3		4	0	1	0		2	1	Podoviridae		0		Cellular organism	0.000731574		0.0750841	63.5636	0.0869298	62.5532	1.68544	100	1.28065	100	0.492216	98.1699	0.390322	99.3328		0	0	0	0
MM415B01443	MT141327	UM2_contig01443	15675	19		3	3	3		5	0	0	0		2	1	Myoviridae		0		no host predicted			0.0101495	11.362	0.0044226	5.90112	7.56684	100	6.29133	100	2.45618	100	2.1281	100		0	0	0	0
MM415B01444	MT141326	UM2_contig01444	15673	26		8	2	3		10	0	1	0		4	3	Podoviridae		0		Patescibacteria	0.000979467		0	0	0.00158373	1.92688	1.553	99.9107	1.38097	99.9681	0.577206	99.7639	0.441052	98.8196		0	0	0	0
MM415B01446	MT141325	UM2_contig01446	15656	19		12	2			11	5	0	0		11	6	Siphoviridae		0		no host predicted			0.0809199	66.6709	0.0689053	59.6065	2.01901	99.8659	1.92548	99.9745	0.633717	99.4315	0.605219	99.0675		0	0	0	0
MM415B01448	MT141324	UM2_contig01448	15642	31		13	3	3		16	0	0	0		7	3	Myoviridae		0		no host predicted			0.000788383	0.831096	0.00122975	1.44483	2.10054	99.9297	1.68784	99.9041	0.755534	99.7443	0.559215	99.61		0	0	0	0
MM415B01452	MT141323	UM2_contig01452	15584	16		5	3	3		8	0	1	0		2	1	Myoviridae		0		Patescibacteria	0.000971804		0.00573504	6.79543	0.00767475	8.18147	3.07073	99.9936	2.78655	100	1.05494	100	0.902348	99.9679		0	0	0	0
MM415B01455	MT141322	UM2_contig01455	15552	15		10	2			7	1	0	2		8	5	Phycodnaviridae		0		Firmicutes	0.000900734		0.00237882	3.8966	0.0032983	3.20216	1.43096	100	1.16883	100	0.44236	99.1705	0.336071	97.518		0	0	0	0
MM415B01456	MT141321	UM2_contig01456	15544	19		9	2	2		8	0	1	3		4	4	Podoviridae		0		no host predicted			0.0383597	39.8739	0.0391302	41.5015	3.1854	99.8006	2.44563	99.6204	1.02134	99.8134	0.784774	99.614		2.361	2.72482	0	0
MM415B01461	MT141320	UM2_contig01461	15506	17		7	2	2		11	0	0	1		6	5	Podoviridae		0		Desulfobacterota	0.00091571		0.000795282	1.30272	0.00330808	3.01174	1.93432	99.9936	1.63453	100	0.657413	99.8259	0.586469	99.4454		0	0	0	0
MM415B01466	MT141319	UM2_contig01466	15407	20		8	2	2		9	1	0	1		4	2	Siphoviridae		0		no host predicted			0.000733073	0.675018	0.00247225	2.69358	2.84232	100	2.22943	99.9935	0.837587	99.9935	0.697194	99.8442		0	0	0	0
MM415B01469	MT141318	UM2_contig01469	15389	19		4	3	3		8	0	0	0		2	2	Siphoviridae		1		Firmicutes	0.000925419		0.298674	95.4123	0.326614	95.0484	2.56583	99.935	2.11848	100	0.868437	99.8505	0.640563	99.948		0	0	0	0
MM415B01472	MT141317	UM2_contig01472	15352	30		8	3	3		10	0	0	0		9	6	Myoviridae		1		Firmicutes	0.000982359		0.0020082	2.88562	0	0	2.63665	99.9414	2.08827	99.9935	0.770702	99.8697	0.588327	99.8306		0	0	0	0
MM415B01475	MT141316	UM2_contig01475	15334	28		15	3	3		14	0	0	0		6	3	Siphoviridae		3		no host predicted			0.00321684	4.75414	0.00374263	4.08895	3.36053	99.7457	3.07844	100	1.35711	100	1.18017	99.9152		0	0	0	0
MM415B01477	MT141315	UM2_contig01477	15327	26		9	3	3		8	1	0	0		7	4	Siphoviridae		0		no host predicted			0.36444	93.593	0.390007	92.4447	1.76552	99.9413	1.54778	100	0.643148	99.3215	0.551539	99.7325		0	0	0	0
MM415B01478	MT141314	UM2_contig01478	15319	23		6	2	2		12	0	0	1		8	3	Siphoviridae		2		Bacteria	0.00061899		0.00556331	5.57478	0.00911704	10.2226	2.17206	99.9869	1.63929	100	0.769471	99.9347	0.543757	99.3407		0	0	0	0
MM415B01480	MT141313	UM2_contig01480	15281	14		7	2	2		6	2	0	0		7	4	Siphoviridae		2		no host predicted			0.00121053	1.53786	0.000793485	0.654407	2.29654	99.9411	2.01967	99.9935	0.711668	99.5681	0.585817	98.9268		0	0	0	0
MM415B01486	MT141312	UM2_contig01486	15252	23		10	3	3		10	0	0	2		7	5	Siphoviridae		3		Actinobacteriota	0.000790059		0	0	0	0	1.08115	100	1.08425	100	0.47492	98.2756	0.464003	99.6459		0	0	0	0
MM415B01491	MT141311	UM2_contig01491	15188	25		5	3	3		4	0	2	1		5	3	Siphoviridae		0		no host predicted			0.0263159	28.1801	0.0168365	17.764	1.68072	100	1.30978	100	0.72796	99.9934	0.562119	99.7169		0	0	0	0
MM415B01497	MT141310	UM2_contig01497	15163	23		9	2	3		8	1	1	0		3	1	Myoviridae		0		no host predicted			0.00243584	2.74352	0	0	2.40314	99.9868	1.9653	100	0.721222	99.5054	0.65809	99.9472		0	0	0	0
MM415B01499	MT141309	UM2_contig01499	15136	15		8	2	3		8	0	0	1		3	2	Podoviridae		0		Firmicutes	0.000930032		0.00240385	2.62949	0.00655141	5.55629	1.98134	100	1.81881	99.9934	1.04169	100	0.840541	100		0	0	0	0
MM415B01502	MT141308	UM2_contig01502	15117	28		7	3	3		7	3	0	3		10	5	Myoviridae		0		no host predicted			0.00407879	3.74413	0.00339321	4.39902	2.23704	99.9934	1.96978	100	0.662061	98.3528	0.570457	98.591		0	0	0	0
MM415B01504	MT141307	UM2_contig01504	15103	19		6	3	6		5	2	0	0		3	2	Myoviridae		0		Bacteria	0.000868991		0.00606727	7.16414	0.0100083	9.65371	6.35298	100	6.53205	100	2.14204	99.9669	1.97309	99.9338		0	0	0	0
MM415B01507	MT141306	UM2_contig01507	15050	17		8	2	2		7	0	0	1		9	7	Podoviridae		0		Firmicutes	0.000889392		0.00286789	3.53488	0.00169572	1.66113	1.71133	100	1.44844	100	0.631851	99.4751	0.546524	99.6545		0	0	0	0
MM415B01508	MT141305	UM2_contig01508	15032	20		9	2	2		7	0	0	2		8	5	Podoviridae		0		Firmicutes	0.000950617		0.0383788	10.9034	0.0437697	9.59287	5.5145	100	4.47729	100	2.04177	99.9933	1.47532	100		0	0	0	0
MM415B01510	MT141304	UM2_contig01510	15012	20		7	3	3		7	1	0	2		3	2	Myoviridae		0		Firmicutes	0.000975355		0.000821471	0.872635	0	0	2.16434	99.9933	1.77385	100	0.8567	99.96	0.588513	99.8934		0	0	0	0
MM415B01517	MT141303	UM2_contig01517	14954	13		3	3	3		2	3	0	0		3	2	Podoviridae		0		no host predicted			0.00700955	9.1748	0.0132919	14.9525	2.46376	100	1.94696	100	0.867416	99.9666	0.625402	99.9599		0	0	0	0
MM415B01524	MT141302	UM2_contig01524	14880	35		3	3	3		2	0	1	0		1	1	Podoviridae		2		Bacteria	0.000856347		0.000808224	1.32392	0.00215452	2.10349	1.88746	99.4825	1.74371	99.6438	0.662273	99.7513	0.558778	99.5968		0	0	0	0
MM415B01532	MT141301	UM2_contig01532	14747	12		5	2	2		5	0	0	1		4	2	Podoviridae		1		Cellular organism	0.00097882		0.020384	21.523	0.0121268	14.464	2.95449	99.7084	2.51328	99.9525	0.989923	98.9286	0.784714	99.6813		0	0	0	0
MM415B01534	MT141300	UM2_contig01534	14723	19		10				10	0	0	0		9	4	Siphoviridae		3		Firmicutes	0.000896611		0.0201022	23.4463	0.0152123	18.2775	2.48054	100	2.18181	99.9457	0.974482	99.9932	0.856592	99.966		0	0	0	0
MM415B01536	MT141299	UM2_contig01536	14712	20		2	2	2		6	0	0	0		0	0			0		Bacteria	0.000866106		0.000838199	1.14872	0	0	2.82075	99.9388	2.55134	99.9524	1.02243	99.7553	0.922806	99.8165		0	0	0	0
MM415B01538	MT141298	UM2_contig01538	14702	19		10	2	2		9	0	1	2		7	5	Siphoviridae		1		Bacteria	0.000949936		0.000838809	1.37396	0	0	2.16444	99.9184	1.74211	100	0.781276	99.6599	0.572754	99.0273		0	0	1.6324	1.02916
MM415B01539	MT141297	UM2_contig01539	14698	13		6	3	3		7	0	0	0		1	1	Siphoviridae		0		Acidobacteriota	0.000849113		0.00292411	3.27255	0.0030537	3.71479	3.84117	100	3.425	99.9728	1.12016	99.8299	1.00476	99.8163		0	0	0	0
MM415B01544	MT141296	UM2_contig01544	14655	14		8		3		9	0	1	1		5	3	Siphoviridae		0		Bacteroidota	0.000987187		0.00126218	2.06755	0.00213998	2.79086	2.3252	99.9727	1.92978	100	0.739328	99.6861	0.639437	99.8567		0	0	0	0
MM415B01545	MT141295	UM2_contig01545	14654	14		8	3	3		12	0	0	0		5	4	Siphoviridae		2		Patescibacteria	0.000944427		3.74798	100	3.45274	100	3.92503	99.9932	3.67183	100	1.32009	100	1.2078	100		0	0	0	0
MM415B01546	MT141294	UM2_contig01546	14652	21		10	3	6		9	1	1	1		5	2	Myoviridae		0		Firmicutes	0.000840022		0.0109372	12.7013	0.0122401	14.2779	3.58843	100	2.97836	100	14.7495	100	11.0316	100		0	0	0	0
MM415B01557	MT141293	UM2_contig01557	14593	27		11	3	3		11	0	0	1		11	5	Siphoviridae		1		Firmicutes	0.000845616		0.01642	15.7678	0.0257103	24.1691	1.71806	99.8492	1.34128	100	0.610424	98.561	0.508993	99.8013		0	0	0	0
MM415B01564	MT141292	UM2_contig01564	14563	20		9	2	2		8	2	1	0		5	2	Myoviridae		0		Firmicutes	0.000977001		0.700667	99.3614	0.58782	99.8833	2.22118	99.8695	2.16527	100	0.896059	99.794	0.7778	99.6498		0	0	0	0
MM415B01567	MT141291	UM2_contig01567	14561	24		9	2	2		8	1	0	1		7	3	Podoviridae		0		Desulfobacterota	0.000877225		0.210163	64.9337	0.223852	70.0982	5.16721	100	4.3771	100	1.65686	99.9519	1.45194	99.9794		0	0	0	0
MM415B01568	MT141290	UM2_contig01568	14558	19		5	2	2		8	0	0	1		4	1	Herelleviridae		1		Firmicutes	0.000956104		0	0	0	0	1.70646	99.9931	1.30545	100	0.570548	98.4613	0.471899	99.7939		0	0	0	0
MM415B01571	MT141289	UM2_contig01571	14536	12		3	3	3		6	0	0	0		2	1	Phycodnaviridae		0		no host predicted			0.00339345	2.87562	0.00176441	1.58916	2.11772	100	1.69535	100	0.737575	99.7592	0.53963	99.883		0	0	0	0
MM415B01579	MT141288	UM2_contig01579	14455	27		10	3	3		10	0	0	0		10	4	Siphoviridae		0		Firmicutes	0.000901326		0	0	0.00133075	1.6119	1.47563	99.7164	1.19034	99.9654	0.51304	99.5434	0.42378	99.0384		0	0	0	0
MM415B01580	MT141287	UM2_contig01580	14448	23		9	2	2		8	2	0	1		5	5	Siphoviridae		1		no host predicted			0.000853522	1.39812	0.0013138	1.41196	3.02899	100	2.36783	100	0.914266	99.9169	0.733128	99.5086		0	0	0	0
MM415B01601	MT141286	UM2_contig01601	14337	21		8	2	2		8	1	0	8		6	4	Myoviridae		0		no host predicted			0.00128593	1.48567	0.000894424	0.983469	3.18899	99.9861	2.76995	100	0.854536	99.9582	0.682147	99.8466		0	0	0	0
MM415B01611	MT141285	UM2_contig01611	14281	21		7	3	3		6	0	1	0		4	2	Myoviridae		1		Bacteria	0.000876799		0	0	0.000897979	1.41447	1.10241	99.8109	1.12233	99.986	0.35771	98.2634	0.334606	98.0324		0	0	0	0
MM415B01612	MT141284	UM2_contig01612	14263	22		15		3		14	0	0	0		7	3	Myoviridae		0		no host predicted			0.0470053	45.3411	0.052441	46.2666	5.9425	99.972	4.72303	100	2.60455	99.9579	1.8431	99.986		0	0	0	0
MM415B01616	MT141283	UM2_contig01616	14244	14		6	3	3		6	0	0	0		2	1	Myoviridae		0		Bacteria	0.000925882		0.0025801	2.91351	0	0	3.10049	99.993	2.67081	100	3.82045	100	3.41148	100		0	0	0	0
MM415B01619	MT141282	UM2_contig01619	14194	11		8	2			7	0	0	2		8	5	Siphoviridae		0		Firmicutes	0.00093136		0.00605151	7.94702	0.00449942	5.0937	2.23563	99.8591	1.82233	99.9718	0.65157	99.3025	0.51062	98.9009		0	0	0	0
MM415B01623	MT141281	UM2_contig01623	14180	15		2	2	2		0	1	0	1		2	2	Myoviridae		0		Bacteria	0.00079068		0.00391347	5.4725	0.00177291	1.65021	2.20918	99.9788	1.92267	100	2.76768	100	2.29852	99.9929		0	0	0	0
MM415B01625	MT141280	UM2_contig01625	14156	17		6	3	2		9	0	0	1		6	5	Siphoviridae		0		no host predicted			0.0407926	41.8339	0.0378903	32.2973	2.43678	99.8446	2.16868	99.9859	0.924509	98.8556	0.906881	99.562		0	0	0	0
MM415B01626	MT141279	UM2_contig01626	14152	19		5	3	3		2	1	1	1		2	1	Myoviridae		0		Firmicutes	0.000918702		0.00566398	7.03787	0.00314905	4.05596	1.1938	100	0.986157	100	0.412103	99.039	0.284741	96.8132		0	0	0	0
MM415B01627	MT141278	UM2_contig01627	14152	22		5	3	3		5	0	0	0		6	3	Siphoviridae		3		no host predicted			0.000871409	1.42736	0.00181227	2.85472	1.86228	99.6114	1.7501	99.9929	0.694779	99.8516	0.581749	99.6538		0	0	0	0
MM415B01629	MT141277	UM2_contig01629	14142	19		4	3	2		2	1	2	0		3	1	Myoviridae		0		no host predicted			0.00174398	2.85674	0	0	1.56438	100	1.21767	100	0.557558	99.7313	0.423544	99.201		0	0	0	0
MM415B01630	MT141276	UM2_contig01630	14132	14		6	2	2		5	0	1	3		7	6	Podoviridae		0		Bacteria	0.000979352		0.0323733	32.2247	0.0129331	11.9021	1.48309	99.8868	1.29529	99.9929	0.42843	98.6555	0.392269	96.9785		0	0	0	0
MM415B01632	MT141275	UM2_contig01632	14119	32		7	3	3		8	2	0	1		11	6	Siphoviridae		0		no host predicted			0.0318064	31.0645	0.0441721	39.2733	5.34663	100	4.27354	100	1.8206	99.9858	1.43348	99.9929		0	0	0	0
MM415B01639	MT141274	UM2_contig01639	14094	15		9				10	0	0	2		4	3	Siphoviridae		0		Verrucomicrobiota	0.000983247		0.00296709	4.07266	0.000450418	0.709522	2.58639	100	2.00707	99.9858	2.74888	99.7446	2.08804	99.6807		0	0	0	0
MM415B01641	MT141273	UM2_contig01641	14065	17		4	2	3		2	0	1	0		2	1	Myoviridae		0		no host predicted			0.00477883	5.26129	0.0041029	4.02417	1.8743	100	1.65544	99.9218	1.06019	99.9858	0.969197	99.1895		0	0	0	0
MM415B01643	MT141272	UM2_contig01643	14061	16		4	2	2		3	0	1	2		4	2	Myoviridae		1		Cellular organism	0.000858558		0.00876592	10.234	0.00820808	8.75471	2.9263	99.9929	2.0818	100	1.00014	99.0257	0.717501	99.9431		0	0	0	0
MM415B01649	MT141271	UM2_contig01649	14042	11		2	2	2		2	1	0	0		2	1	Podoviridae		0		no host predicted			0.0118037	17.6827	0.00450742	5.81114	3.91039	99.9573	3.17978	100	1.1786	100	0.947962	99.7864		0	0	0	0
MM415B01653	MT141270	UM2_contig01653	14008	17		10				7	4	0	0		8	3	Herelleviridae		1		Bacteria	0.000984516		0.0259396	29.4189	0.0210374	22.2444	3.16745	100	2.42529	100	1.22664	99.9857	0.924219	99.8429		0	0	0	0
MM415B01657	MT141269	UM2_contig01657	13989	19		6	3	3		5	1	0	2		7	2	Myoviridae		0		Bacteria	0.000882098		0.00695632	8.55672	0.00320847	4.6608	3.2399	100	2.77616	100	1.06461	99.9929	0.914815	99.9714		0	0	0	0
MM415B01659	MT141268	UM2_contig01659	13979	26		1	3	3		4	0	1	0		1	1	Tectiviridae		0		Bacteria	0.00078199		0.603194	99.442	0.384591	97.7895	3.64897	99.9571	3.4289	100	1.40745	99.9142	1.30966	99.8426		0	0	0	0
MM415B01660	MT141267	UM2_contig01660	13973	16		5		2		6	0	0	1		6	4	Myoviridae		0		Firmicutes	0.000962324		0.038653	38.4456	0.0283322	27.5317	3.20088	100	2.57893	100	0.950817	100	0.745767	99.9427		0	0	0	0
MM415B01664	MT141266	UM2_contig01664	13896	17		5	3	3		4	0	1	0		4	2	Siphoviridae		2		Bacteria	0.000913351		0	0	0	0	1.11415	99.9496	0.945833	100	0.42194	98.8126	0.302251	97.287		0	0	0	0
MM415B01667	MT141265	UM2_contig01667	13876	24		15				15	0	0	0		8	3	Myoviridae		1		Firmicutes	0.000725794		0.00133306	2.18363	0.000924135	1.45575	2.65236	100	2.18963	100	1.07895	99.827	0.814187	99.9928		0	0	0	0
MM415B01675	MT141264	UM2_contig01675	13792	12		6	2	3		7	0	0	0		3	2	Siphoviridae		0		Verrucomicrobiota	0.000980196		0.00357654	4.4301	0.00643955	8.30191	2.21119	100	1.86912	100	0.827077	99.971	0.681985	100		0	0	0	0
MM415B01679	MT141263	UM2_contig01679	13731	12		7	2	2		7	0	0	0		2	2	Podoviridae		0		no host predicted			0.00269432	4.29685	0.00466962	5.57862	1.5753	99.9417	1.25087	100	0.479647	98.6381	0.45807	99.6067		0	0	0	0
MM415B01680	MT141262	UM2_contig01680	13729	19		6	2	2		5	2	1	0		3	1	Myoviridae		0		no host predicted			0.00179648	2.47651	0.00274669	3.08107	2.17327	100	1.99532	99.9854	0.713166	99.9199	0.621813	99.847		0	0	0	0
MM415B01682	MT141261	UM2_contig01682	13709	18		4	3	3		5	0	0	0		4	2	Podoviridae		1		no host predicted			0.0411429	39.8424	0.0181574	14.7932	2.20653	99.9927	1.79884	99.8979	0.868566	99.9489	0.691737	99.8103		0	0	0	0
MM415B01683	MT141260	UM2_contig01683	13690	13		6	3	3		4	1	1	0		1	1	Phycodnaviridae		0		no host predicted			0.127257	81.7969	0.145266	82.3521	2.43603	99.4595	1.79717	99.927	0.915095	99.8904	0.731926	99.7224		0	0	0	0
MM415B01690	MT141259	UM2_contig01690	13662	17		6	2	2		9	0	0	1		3	2	Podoviridae		0		Firmicutes	0.000884122		0.00992457	12.6409	0.00838736	9.3105	11.8387	99.9927	9.51556	99.8609	7.79851	99.9927	6.00303	100		0	0	1.8153	2.87088
MM415B01692	MT141258	UM2_contig01692	13643	14		7	2	2		7	0	1	0		5	2	Podoviridae		1		Firmicutes	0.000807731		0.00677476	8.44389	0.0111119	11.9475	2.25766	99.978	1.71378	100	0.789654	99.7215	0.648159	99.1131		0	0	0	0
MM415B01699	MT141257	UM2_contig01699	13574	19		10	2	2		8	1	1	0		5	3	Podoviridae		0		no host predicted			0.0514602	42.6256	0.058372	43.1929	2.19958	99.9926	1.86266	100	0.924705	99.779	0.70773	99.8379		2.0333	1.81882	0	0
MM415B01704	MT141256	UM2_contig01704	13543	18		7	2	2		8	1	0	2		1	1	Siphoviridae		0		no host predicted			0.000910542	1.03374	0	0	1.46307	99.9483	1.20953	100	0.366386	96.3524	0.269062	94.5507		0	0	0	0
MM415B01710	MT141255	UM2_contig01710	13497	16		4	3	2		6	0	0	0		4	2	Podoviridae		0		Firmicutes	0.000862334		0.0045684	5.8087	0.00522561	5.60865	2.93731	100	2.33154	100	0.989964	99.874	0.784388	98.8812		0	0	0	0
MM415B01715	MT141254	UM2_contig01715	13484	28		5	3	3		6	0	0	0		3	2	Siphoviridae		0		no host predicted			0	0	0.00183614	1.7873	3.91143	100	3.71523	100	1.03669	99.9926	0.942199	99.9703		0	0	0	0
MM415B01724	MT141253	UM2_contig01724	13435	22		3	2	3		3	0	0	1		4	3	Siphoviridae		0		no host predicted			0.00684783	7.31671	0.0157351	17.9457	5.41621	99.9628	4.49619	100	26.5457	100	20.763	100		0	0	0	0
MM415B01732	MT141252	UM2_contig01732	13385	13		3	3	3		4	0	1	0		1	1	Podoviridae		0		no host predicted			0.00313796	4.13896	0.000958098	0.806873	1.88089	100	1.58515	99.9925	0.629966	99.8879	0.532773	99.9776		0	0	0	0
MM415B01736	MT141251	UM2_contig01736	13367	19		5	3	3		6	0	1	2		5	2	Podoviridae		0		Bacteria	0.000725904		0.000922568	0.763073	0.00239842	2.25181	2.31018	99.9925	1.95661	100	0.738644	99.8429	0.612051	99.8354		0	0	0	0
MM415B01738	MT141250	UM2_contig01738	13364	18		7	2	2		8	0	0	0		7	5	Myoviridae		2		Firmicutes	0.000987731		0.0310223	32.7821	0.0273478	28.7189	65.709	99.9925	53.719	100	30.2913	100	23.1522	99.9701		0	0	0	0
MM415B01744	MT141249	UM2_contig01744	13332	21		4	2	3		5	0	0	0		3	3	Siphoviridae		0		no host predicted			0.0608701	36.3186	0.0654458	41.2241	3.42038	99.985	3.16463	100	1.21206	99.8125	1.13706	100		0	0	0	0
MM415B01747	MT141248	UM2_contig01747	13321	22		4	3	3		7	0	0	0		1	1	Siphoviridae		0		Patescibacteria	0.000941466		0.405334	95.6835	0.563672	95.3082	2.89319	100	2.46854	100	15.3874	100	12.4588	100		1.8918	1	0	0
MM415B01761	MT141247	UM2_contig01761	13214	17		6	3	3		1	1	0	2		1	1	Siphoviridae		0		Bacteria	0.000968142		0.0018665	3.05736	0.00145568	2.29302	4.46239	100	3.64935	100	1.60561	100	1.37529	99.9924		0	0	0	0
MM415B01762	MT141246	UM2_contig01762	13212	18		6	2	2		5	2	1	0		5	2	Myoviridae		1		no host predicted			0.144101	85.7932	0.0990602	62.4508	6.78562	100	5.84464	100	2.20583	100	2.02601	100		0	0	0	0
MM415B01769	MT141245	UM2_contig01769	13177	29		7	3	3		8	0	0	0		6	3	Siphoviridae		1		no host predicted			1.44746	99.8558	2.39848	99.613	3.26137	99.704	2.55098	99.9469	1.09034	99.4081	0.862902	99.6054		0	0	0	0
MM415B01776	MT141244	UM2_contig01776	13135	27		5	3	3		6	0	0	1		3	1	Alphatristromavirus		0		Chloroflexota	0.000874697		0	0	0.000976318	1.10392	3.36624	100	2.63827	100	0.834912	100	0.637776	99.9619		0	0	0	0
MM415B01778	MT141243	UM2_contig01778	13121	15		3	3	3		4	1	0	0		1	1	Myoviridae		0		no host predicted			0.0934412	63.4098	0.0701657	55.8951	1.61349	100	1.29781	100	0.450465	98.8187	0.373852	97.4316		0	0	0	0
MM415B01782	MT141242	UM2_contig01782	13103	11		3	3	3		4	0	0	0		2	1	Podoviridae		1		Bacteroidota	0.000830198		0.0687363	60.5281	0.0515846	39.3727	2.37427	100	1.98081	100	0.748708	99.9618	0.606892	99.9695		0	0	0	0
MM415B01783	MT141241	UM2_contig01783	13087	14		2	3	3		3	6	0	0		3	3	Myoviridae		0		Firmicutes	0.000844304		0.0263796	27.7222	0.0234881	26.7059	1.52829	100	1.29319	99.9924	0.527932	99.6944	0.419743	98.8997		0	0	0	0
MM415B01784	MT141240	UM2_contig01784	13087	32		6	3	3		5	0	1	0		5	3	Siphoviridae		2		Bacteria	0.000846921		0.0863274	67.0818	0.0645559	55.452	1.75203	99.9771	1.30192	100	0.504651	99.702	0.387151	98.7774		0	0	0	0
MM415B01788	MT141239	UM2_contig01788	13050	23		6	3	3		6	2	0	1		6	2	Phycodnaviridae		0		no host predicted			0.00188995	2.52107	0	0	1.91615	99.977	1.61254	99.9923	0.582723	99.7854	0.44243	98.7433		0	0	0	0
MM415B01794	MT141238	UM2_contig01794	13002	17		7	2	2		7	0	1	1		4	4	Podoviridae		0		no host predicted			0.0369522	37.2635	0.0460431	43.3779	1.52619	99.9923	1.23891	99.9923	0.755794	99.7539	0.579506	98.1003		0	0	0	0
MM415B01796	MT141237	UM2_contig01796	12996	26		8	3	3		8	0	0	0		6	5	Siphoviridae		1		no host predicted			0.0155863	18.3826	0.00983816	11.6497	3.30796	99.8846	3.04211	99.9461	1.05242	99.6768	0.943346	99.9538		0	0	0	0
MM415B01803	MT141236	UM2_contig01803	12954	23		6	3	3		5	2	0	0		3	3	Siphoviridae		1		no host predicted			0	0	0.00197987	3.11873	1.35496	99.9923	1.12295	99.8379	0.480394	99.5986	0.391548	99.3207		0	0	0	0
MM415B01807	MT141235	UM2_contig01807	12932	19		3	3	3		3	0	0	0		3	2	Siphoviridae		0		Bacteria	0.000809422		0.290057	96.0795	0.32087	96.0254	6.1984	100	5.03761	100	2.05834	100	1.62396	99.9845		0	0	0	0
MM415B01808	MT141234	UM2_contig01808	12920	12		5	3	3		6	0	0	1		6	5	Podoviridae		0		no host predicted			0.00143171	1.57121	0.00148882	1.80341	1.23737	99.9923	1.11476	99.9458	0.380456	98.0341	0.311949	98.2043		0	0	0	0
MM415B01809	MT141233	UM2_contig01809	12914	22		6	3	3		10	0	0	1		9	4	Siphoviridae		1		no host predicted			0.287658	97.0033	0.319169	96.0895	6.91248	99.9923	5.42849	100	2.17664	99.9303	1.65402	99.3031		0	0	0	0
MM415B01811	MT141232	UM2_contig01811	12902	20		9	2	2		8	0	0	1		7	4	Siphoviridae		1		Bacteria	0.000932636		0	0	0.000993903	0.821578	1.51789	99.9845	1.31524	100	0.460626	98.0313	0.530847	99.535		0	0	0	0
MM415B01812	MT141231	UM2_contig01812	12890	17		7	2	2		2	0	0	9		6	2	Podoviridae		1		Patescibacteria	0.00099209		0	0	0.000994856	1.56711	1.70088	99.9845	1.53383	99.9922	0.433806	99.1932	0.384997	96.7804		0	0	0	0
MM415B01817	MT141230	UM2_contig01817	12860	14		6	3	3		6	0	1	1		2	1	Podoviridae		1		Bacteria	0.000974533		0.0137763	17.0607	0.0064817	6.6874	2.14924	99.9611	1.90157	99.9767	0.792475	99.7201	0.684311	99.5334		0	0	0	0
MM415B01819	MT141229	UM2_contig01819	12856	16		7	2	2		12	0	0	0		5	4	Podoviridae		0		Bacteria	0.000841599		0.173283	87.92	0.148048	85.0809	1.8089	99.9456	1.51139	99.9611	0.54062	99.4555	0.477638	99.191		0	0	0	0
MM415B01822	MT141228	UM2_contig01822	12843	15		8	2			7	0	0	4		4	3	Siphoviridae		3		no host predicted			0.00430662	5.55166	0.0112158	10.7763	1.56991	99.9689	1.4016	100	0.412361	98.0846	0.367363	98.1157		0	0	0	0
MM415B01824	MT141227	UM2_contig01824	12837	23		12	3	2		12	1	0	1		5	2	Myoviridae		0		Bacteria	0.000769179		0.0608823	38.9655	0.0657785	27.8881	4.74809	100	3.88222	99.9922	1.59985	99.9688	1.15535	99.7507		0	0	0	0
MM415B01827	MT141226	UM2_contig01827	12820	14		8	2	2		9	0	0	0		8	5	Siphoviridae		7		no host predicted			0.00288577	4.00936	0.00346139	3.21373	2.85505	100	2.44321	100	0.844863	100	0.756635	99.766		1.1544	1.62847	0	0
MM415B01828	MT141225	UM2_contig01828	12816	15		2	2	2		2	0	1	1		2	1	Myoviridae		0		no host predicted			0.00719758	8.85612	0.00945618	11.3764	2.99333	100	2.52047	100	1.0129	99.9688	0.849878	100		0	0	0	0
MM415B01829	MT141224	UM2_contig01829	12801	17		7		3		11	0	0	0		6	2	Myoviridae		1		Firmicutes	0.000870408		0.00185991	1.89048	0.00300533	4.73401	2.2752	99.5938	1.77288	99.9844	0.829486	99.7656	0.526821	99.7422		0	0	0	0
MM415B01830	MT141223	UM2_contig01830	12798	18		8				8	0	0	0		3	1	Mimiviridae		0		Firmicutes	0.000836692		0.012412	15.2836	0.0040031	4.83669	1.27976	100	1.10802	99.9453	0.427315	98.6873	0.291435	98.0856		0	0	0	0
MM415B01831	MT141222	UM2_contig01831	12783	19		2	3	3		7	0	0	0		2	1	Myoviridae		0		no host predicted			0.00289414	4.52945	0.00200634	2.3938	3.93669	99.8592	3.20555	100	1.49994	99.9531	1.23933	99.9531		0	0	0	0
MM415B01838	MT141221	UM2_contig01838	12765	18		5	3	3		4	0	0	0		4	2	Siphoviridae		2		no host predicted			0.00676249	8.24128	0.00301383	3.15707	2.05636	100	1.6586	99.9922	0.817239	99.8825	0.58375	99.9922		0	0	0	0
MM415B01840	MT141220	UM2_contig01840	12742	10		1	3	3		1	1	0	0		1	1	Podoviridae		0		no host predicted			0.277795	94.161	0.278862	96.9079	6.73007	100	5.13855	100	2.14003	100	1.66816	100		0	0	0	0
MM415B01842	MT141219	UM2_contig01842	12739	11		7	1	2		8	0	0	1		6	3	Myoviridae		2		Bacteria	0.000952329		0.00532418	7.22192	0.00250165	2.59047	1.78078	99.9608	1.71813	99.9922	0.630669	99.9843	0.578491	99.6939		0	0	0	0
MM415B01850	MT141218	UM2_contig01850	12716	18		5	3	3		6	0	0	0		2	1	Myoviridae		0		Bacteria	0.000976273		0.00190594	1.68292	0.00201695	1.87952	1.20782	99.9843	1.06779	99.8663	0.366517	97.5936	0.339368	99.2136		0	0	0	0
MM415B01854	MT141217	UM2_contig01854	12711	15		9	3	3		4	1	2	1		2	2	Siphoviridae		0		no host predicted			0.0212909	22.4609	0.0159321	17.9451	1.96307	100	1.62842	99.9921	0.68635	99.2605	0.517672	100		0	0	0	0
MM415B01860	MT141216	UM2_contig01860	12666	14		4	3	2		3	2	0	0		3	1	Mimiviridae		0		no host predicted			0.00579835	7.05827	0.00101244	1.15269	1.46761	99.9605	1.29296	100	0.949116	99.7553	0.716868	99.6842		0	0	0	0
MM415B01864	MT141215	UM2_contig01864	12631	17		4	3	3		5	0	0	1		2	2	Siphoviridae		0		Firmicutes	0.000845576		0.0731367	59.9477	0.0698217	51.429	2.7122	100	2.07891	100	0.982478	99.9762	0.69655	99.8179		0	0	0	0
MM415B01867	MT141214	UM2_contig01867	12632	23		7	2	3		6	0	0	1		7	4	Siphoviridae		0		no host predicted			0.00146438	1.9791	0.00549802	6.57061	3.15181	100	2.74398	100	4.14775	100	3.47374	100		0	0	0	0
MM415B01878	MT141213	UM2_contig01878	12546	12		6	3	3		7	0	0	0		4	3	Podoviridae		0		no host predicted			0.0877873	69.2253	0.101328	69.018	2.98638	99.992	2.58101	99.9601	1.16935	99.9601	1.07074	99.5218		0	0	0	0
MM415B01880	MT141212	UM2_contig01880	12540	20		8	3	6		5	2	0	2		4	3	Siphoviridae		0		Bacteria	0.000887958		0.0117278	14.4976	0.0106464	11.8979	2.50044	99.9043	2.02314	99.9681	0.789103	99.2424	0.664443	99.689		0	0	0	0
MM415B01884	MT141211	UM2_contig01884	12492	14		6	3	3		4	0	0	3		2	1	Myoviridae		0		no host predicted			0.0172756	10.6228	0.0148546	7.92507	4.52812	99.992	3.66384	100	1.46424	99.976	1.07098	99.984		0	0	0	0
MM415B01889	MT141210	UM2_contig01889	12432	16		4	3	3		4	0	0	1		1	1	Siphoviridae		0		no host predicted			0.00442939	5.85586	0.00873722	10.5051	3.25388	99.6059	2.75694	100	1.07438	99.6219	0.858581	99.4369		0	0	0	0
MM415B01890	MT141209	UM2_contig01890	12422	25		9	3	3		6	5	0	0		6	1	Herelleviridae		0		Cellular organism	0.000886315		2.38148	99.9436	2.76659	99.8873	2.31327	100	1.70478	99.9919	0.88229	99.9436	0.903042	99.8309		0	0	0	0
MM415B01892	MT141208	UM2_contig01892	12414	25		8	3	3		9	2	0	0		8	3	Siphoviridae		1		Cellular organism	0.000755454		0.0535787	38.7385	0.0643481	38.8674	1.39209	99.9839	1.17014	100	0.4885	99.5972	0.356365	98.7111		0	0	0	0
MM415B01896	MT141207	UM2_contig01896	12402	17		10	2	2		10	1	0	1		10	6	Siphoviridae		1		Bacteria	0.000629059		0.000994361	1.62877	0	0	1.02366	99.8468	0.884217	100	0.396048	98.2261	0.256639	97.6697		0	0	0	0
MM415B01897	MT141206	UM2_contig01897	12400	18		6	2	2		4	1	1	1		5	2	Podoviridae		0		Desulfobacterota	0.00084121		0.00347092	4.32258	0.00309738	4.17742	2.96059	99.9839	2.61612	100	4.0019	99.9919	3.37597	99.9919		0	0	0	0
MM415B01904	MT141205	UM2_contig01904	12378	25		6	3	3		6	0	0	0		5	3	Siphoviridae		0		Desulfobacterota	0.000648542		0.00743256	8.83826	0.00361579	3.56277	2.99801	99.9919	2.55276	99.9515	1.46567	100	1.23906	99.9515		0	0	0	0
MM415B01910	MT141204	UM2_contig01910	12346	15		7	2	2		7	0	0	0		6	5	Podoviridae		0		Bacteria	0.000908966		0.000998879	1.63616	0	0	1.74742	99.9838	1.54471	99.919	0.641978	99.1252	0.517515	99.1171		0	0	0	0
MM415B01911	MT141203	UM2_contig01911	12346	16		7	3	3		7	0	1	0		3	1	Iridoviridae		0		Bacteria	0.000954918		0	0	0	0	2.44925	99.9271	2.16021	99.9271	0.889271	99.9919	0.757391	99.7894		0	0	0	0
MM415B01923	MT141202	UM2_contig01923	12295	15		4	2	2		7	0	1	0		2	2	Myoviridae		2		Bacteria	0.000814026		0.00351048	3.74136	0.00260754	3.51362	3.21601	100	2.60812	100	9.67721	99.9919	7.46296	100		0	0	0	0
MM415B01925	MT141201	UM2_contig01925	12283	13		5	3	3		5	0	1	1		1	1	Podoviridae		0		no host predicted			0.0735288	63.4943	0.0687867	55.8821	2.04495	100	1.61298	100	0.688924	99.9674	0.559109	100		0	0	0	0
MM415B01926	MT141200	UM2_contig01926	12283	17		4	2	3		6	0	0	1		3	2	Siphoviridae		0		no host predicted			0.0444134	43.1491	0.0543771	44.932	1.41231	99.9674	1.11859	100	0.508562	99.08	0.372402	99.6011		0	0	0	0
MM415B01929	MT141199	UM2_contig01929	12255	29		8	3	3		12	0	0	0		6	4	Siphoviridae		1		Cellular organism	0.000863774		0.00948984	10.4529	0.0145876	13.6842	2.58401	100	1.98201	100	0.924973	99.8205	0.706681	99.6083		0	0	0	0
MM415B01930	MT141198	UM2_contig01930	12261	16		6	2	2		8	2	0	2		5	5	Siphoviridae		0		Verrucomicrobiota	0.000982951		0.902292	99.8858	1.00204	99.7635	2.10617	99.9918	1.59892	100	0.80665	99.4699	0.680413	99.7553		0	0	0	0
MM415B01932	MT141197	UM2_contig01932	12257	14		8	3	2		7	0	1	1		5	3	Siphoviridae		1		no host predicted			0.144491	89.3041	0.130775	79.889	2.71848	100	2.45839	99.9918	0.931617	99.9918	0.74702	99.8042		0	0	0	0
MM415B01939	MT141196	UM2_contig01939	12215	11		5	2	2		3	0	2	4		1	1	Myoviridae		1		no host predicted			0.00497785	7.83463	0.0031495	4.28162	10.235	100	8.07666	100	3.77179	100	2.6838	100		0	0	0	0
MM415B01941	MT141195	UM2_contig01941	12213	27		10	2	2		11	0	0	0		7	4	Siphoviridae		2		no host predicted			0.00850274	10.8327	0.00785429	7.12356	4.22803	99.9836	3.37031	100	1.31479	99.9591	0.992902	100		0	0	0	0
MM415B01944	MT141194	UM2_contig01944	12192	14		6	2	2		6	0	0	1		3	3	Podoviridae		0		no host predicted			0.00202297	2.78051	0.0010518	1.03346	1.55237	99.8934	1.29062	99.9836	0.8826	100	0.736065	99.9426		0	0	0	0
MM415B01946	MT141193	UM2_contig01946	12164	18		3	2	2		5	0	0	0		3	2	Siphoviridae		0		Bacteria	0.000995641		0.0124968	8.34429	0.0145819	9.14173	2.95432	100	2.38878	100	0.984751	99.8191	0.783456	99.9918		0	0	0	0
MM415B01951	MT141192	UM2_contig01951	12147	14		7				9	0	0	0		7	4	Myoviridae		0		Bacteroidota	0.000952765		0.00659894	8.86639	0.00947528	10.4553	3.26092	100	2.64063	100	1.13552	99.646	0.923106	99.9424		0	0	0	0
MM415B01957	MT141191	UM2_contig01957	12105	16		4	3	2		5	4	0	0		2	1	Myoviridae		0		no host predicted			0.935027	99.463	0.837038	99.6117	3.48959	99.9752	3.15179	100	1.28591	99.9587	1.09581	100		0	0	0	0
MM415B01966	MT141190	UM2_contig01966	12061	26		3	3	3		4	0	0	0		1	1	Mimiviridae		0		no host predicted			0.00102244	0.945195	0.00318975	4.31142	2.09408	99.9917	1.70362	100	0.601306	99.345	0.504016	98.1096		0	0	0	0
MM415B01967	MT141189	UM2_contig01967	12060	16		10	5	2		10	0	0	0		6	3	Podoviridae		1		no host predicted			0.000506216	0.829187	0	0	1.97718	100	1.63813	99.9917	0.487925	99.4859	0.451333	99.1874		0	0	0	0
MM415B01970	MT141188	UM2_contig01970	12043	19		9	2	3		11	0	0	1		8	3	Myoviridae		0		Actinobacteriota	0.000882691		0.00202767	2.49107	0	0	1.60523	99.9917	1.54024	100	0.531072	99.5184	0.451466	98.8458		0	0	0	0
MM415B01975	MT141187	UM2_contig01975	12028	20		5				4	1	1	3		8	4	Herelleviridae		1		Firmicutes	0.000958566		0.0140643	15.123	0.0116591	11.44	2.19213	99.9085	1.75261	100	0.631746	99.6758	0.57443	99.7423		0	0	0	0
MM415B01979	MT141186	UM2_contig01979	12006	12		7				6	0	1	2		1	1	Myoviridae		0		no host predicted			0.00745441	6.80493	0.0135417	11.3943	1.30969	100	1.18694	100	0.449743	99.292	0.411964	99.367		0	0	0	0
MM415B01982	MT141185	UM2_contig01982	11996	11		4	3	3		8	0	0	1		3	2	Podoviridae		0		no host predicted			0.0364786	40.5635	0.0281327	33.2944	4.58516	100	3.93339	99.95	1.71538	99.8499	1.49974	99.7166		0	0	0	0
MM415B01983	MT141184	UM2_contig01983	11993	24		1	3	3		6	0	0	0		1	1	Ovaliviridae		0		no host predicted			0.00253499	3.46869	0.00664854	5.32811	1.6182	99.9583	1.30932	100	0.514097	99.8416	0.512867	99.3079		0	0	0	0
MM415B01986	MT141183	UM2_contig01986	11978	13		3				3	0	0	0		1	1	Myoviridae		0		Firmicutes	0.000913299		0.356853	99.4072	0.399904	98.8813	1.78723	100	1.50621	100	0.689811	99.9416	0.557463	98.8312		0	0	0	0
MM415B01988	MT141182	UM2_contig01988	11975	14		7				6	1	0	0		2	1	Mimiviridae		0		Bacteria	0.000803677		0.00257449	3.76618	0	0	2.22145	99.9916	2.15191	99.9833	0.8178	99.9666	0.837179	99.7912		0	0	0	0
MM415B01989	MT141181	UM2_contig01989	11975	24	circular	6	3	3		7	0	0	0		5	3	Siphoviridae		2		no host predicted			0.00154472	2.02088	0.00267718	2.09603	1.69495	99.8079	1.40076	100	0.344208	97.6785	0.261061	97.2025		0	0	0	0
MM415B01991	MT141180	UM2_contig01991	11968	11		3	3	3		3	1	0	1		3	2	Podoviridae		0		no host predicted			0.0683584	48.0866	0.0652024	47.886	3.48292	100	2.76311	99.9415	3.00964	100	2.27677	99.9081		0	0	0	0
MM415B01992	MT141179	UM2_contig01992	11958	12		7				8	0	0	0		0	0			0		Gammaproteobacteria	0.000723149		0.117426	68.6152	0.236788	88.9865	2.1065	99.9916	1.79828	99.9833	0.176944	82.8818	0.162762	87.9495		0	0	0	0
MM415B01994	MT141178	UM2_contig01994	11950	18		6	2			8	0	0	0		6	3	Siphoviridae		1		no host predicted			0.00454673	5.27197	0.00640685	7.841	2.10884	99.9916	1.72607	100	2.80582	99.9247	2.22607	99.9833		0	0	0	0
MM415B01995	MT141177	UM2_contig01995	11940	17		5	3	3		8	1	0	0		4	2	Siphoviridae		0		no host predicted			0.00774611	11.34	0.00965018	10.7119	1.26606	100	1.0054	99.8325	0.39066	98.861	0.350699	96.0972		0	0	0	0
MM415B01997	MT141176	UM2_contig01997	11921	16		5	3	3		7	0	0	0		5	3	Siphoviridae		0		no host predicted			0.0607876	55.7	0.0258015	28.3701	3.96299	100	3.14285	100	1.18142	100	1.01505	99.8909		0	0	0	0
MM415B02000	MT141175	UM2_contig02000	11909	14		3	3	3		3	0	0	0		3	2	Myoviridae		0		no host predicted			0.00880182	12.2932	0.00323044	4.37484	2.29144	100	1.80156	99.9916	0.805055	99.9832	0.561591	99.5885		0	0	0	0
MM415B02001	MT141174	UM2_contig02001	11897	10		3	3	2		4	0	0	0		3	2	Myoviridae		0		no host predicted			0.00207309	2.63092	0.00322834	4.02623	3.03402	99.9832	2.54706	100	0.982734	99.8487	0.782769	100		0	0	0	0
MM415B02005	MT141173	UM2_contig02005	11871	16		3	3	3		2	0	0	2		1	1	Podoviridae		0		Bacteria	0.000910622		0.0420208	37.7222	0.0361245	35.1866	3.35487	99.8399	3.24397	100	1.08208	99.9663	0.969723	99.3514		0	0	0	0
MM415B02012	MT141172	UM2_contig02012	11836	12		7				7	0	0	0		6	2	Myoviridae		1		Bacteria	0.000714581		0.0638803	55.0017	0.0222912	20.9953	11.826	100	9.4201	100	3.80154	100	2.92296	99.9916		0	0	0	0
MM415B02016	MT141171	UM2_contig02016	11821	14		3	3	3		3	1	0	0		0	0			0		Firmicutes	0.000955572		0.00469446	6.09086	0.00742196	8.10422	1.73445	99.9915	1.39172	99.9831	0.490499	98.8918	0.362818	99.1879		0	0	0	0
MM415B02021	MT141170	UM2_contig02021	11811	14		6		2		5	0	0	2		4	2	Myoviridae		0		Bacteria	0.00074198		0.0690397	55.6092	0.0514922	35.9749	10.3313	99.9831	8.38056	100	3.21494	100	2.5114	99.9746		0	0	0	0
MM415B02022	MT141169	UM2_contig02022	11810	20		5	3	2		4	2	1	0		4	3	Siphoviridae		1		Firmicutes	0.000887501		0.0104418	14.5555	0.0065043	8.4928	3.83203	100	2.8612	99.9661	1.31466	99.9238	0.960156	99.7968		0	0	0	0
MM415B02028	MT141168	UM2_contig02028	11790	28		3	2	2		3	1	0	0		2	2	Myoviridae		0		Cellular organism	0.000882167		0.00363496	4.27481	0.0026707	3.31637	2.54909	99.9915	2.14502	100	2.07563	99.771	1.61713	99.7031		0	0	0	0
MM415B02032	MT141167	UM2_contig02032	11764	23		2	3	3		9	0	0	0		3	2	Siphoviridae		1		no host predicted			0.253712	95.4012	0.2815	93.7096	1.8593	99.9915	1.46201	99.983	0.692695	99.4305	0.6611	99.218		0	0	0	0
MM415B02033	MT141166	UM2_contig02033	11763	18		3	2	2		5	0	0	1		3	2	Siphoviridae		0		Actinobacteriota	0.000741212		0	0	0.00109014	1.24118	1.23643	99.7365	1.17638	100	0.466738	98.5208	0.408308	99.4134		0	0	0	0
MM415B02034	MT141165	UM2_contig02034	11760	10		6	2	2		5	0	0	0		1	1	Myoviridae		0		Bacteria	0.000950612		0.182155	89.5748	0.176745	84.1582	3.97358	100	3.25858	100	1.51168	100	1.41436	100		0	0	0	0
MM415B02037	MT141164	UM2_contig02037	11736	15		6	2	2		1	9	0	0		4	2	Myoviridae		1		Firmicutes	0.000878295		0.00420308	6.0668	0.00161198	1.7638	7.16166	100	5.50641	100	2.58442	99.9063	1.88045	100		0	0	0	0
MM415B02038	MT141163	UM2_contig02038	11736	22		1	3	3		0	3	0	0		3	1	Marseilleviridae		0		Firmicutes	0.000955603		0.00939448	7.71132	0.00764879	8.54635	1.33289	99.9915	1.08594	100	0.412926	99.3865	0.314303	97.742		0	0	0	0
MM415B02040	MT141162	UM2_contig02040	11731	21		7	3	3		7	1	0	0		5	3	Siphoviridae		2		no host predicted			0.0271548	26.9627	0.026149	29.5968	4.54274	99.5567	3.68319	99.9489	1.80868	99.7272	1.42519	99.1731		0	0	0	0
MM415B02042	MT141161	UM2_contig02042	11727	19		6	2	2		4	9	0	0		7	3	Myoviridae		1		Firmicutes	0.000810587		0.00735063	8.80873	0.0114171	12.4158	8.12082	99.9915	6.43214	100	3.56932	99.5225	2.66115	100		0	0	0	0
MM415B02046	MT141160	UM2_contig02046	11709	12		2	3	3		3	0	0	0		1	1	Podoviridae		0		Bacteria	0.00070893		0.00210636	3.45034	0	0	3.2421	100	3.0936	100	0.953278	99.6328	0.978669	100		0	0	0	0
MM415B02047	MT141159	UM2_contig02047	11709	19		6	3	3		8	0	0	0		5	2	Siphoviridae		1		no host predicted			0.00105321	1.40063	0.002738	3.50158	1.79996	100	1.49274	99.9915	1.44714	100	1.15286	99.9231		0	0	0	0
MM415B02048	MT141158	UM2_contig02048	11686	13		8	2	2		8	0	0	0		6	3	Siphoviridae		0		no host predicted			2.9763	97.9805	3.33403	94.5148	9.64194	99.9572	7.62949	99.9487	6.78374	99.9829	5.29372	99.7861		0	0	0	0
MM415B02049	MT141157	UM2_contig02049	11704	15		8	2	2		7	1	0	0		8	7	Podoviridae		1		Firmicutes	0.000830153		0.0859033	68.4296	0.0755471	59.3985	1.18216	100	0.94539	100	0.330278	95.839	0.283331	97.9067		0	0	0	0
MM415B02051	MT141156	UM2_contig02051	11686	14		14	1	1		14	0	0	0		12	8	Siphoviridae		0		Gammaproteobacteria	0.000739501		0.214548	87.1727	0.234205	92.3241	4.25794	100	3.31495	100	1.36829	100	1.31744	100		0	0	0	0
MM415B02054	MT141155	UM2_contig02054	11661	16		8		2		9	0	0	0		8	3	Podoviridae		1		Bacteria	0.000830123		0.0185015	21.8163	0.0157716	13.2579	4.76827	100	3.76963	100	1.69111	99.9314	1.41013	100		0	0	0	0
MM415B02060	MT141154	UM2_contig02060	11642	12		4	2	2		3	1	0	0		3	2	Podoviridae		0		no host predicted			0.0403984	33.7914	0.040036	30.8023	7.659	100	6.29346	100	3.52136	100	2.90868	100		0	0	0	0
MM415B02061	MT141153	UM2_contig02061	11641	19		5	3	3		1	3	0	0		2	1	Myoviridae		0		Cellular organism	0.000949517		0.0401083	38.5276	0.056558	46.8087	1.41726	99.9828	1.18314	100	0.551117	99.8024	0.459618	99.8626		0	0	0	0
MM415B02063	MT142639	UM2_contig02063	11639	19		5	3	3		8	1	0	0		3	3	Siphoviridae		0		Firmicutes	0.000907839		0	0	0	0	1.3716	99.7165	1.1765	99.9914	0.529577	99.1322	0.397369	98.8143		0	0	0	0
MM415B02064	MT142638	UM2_contig02064	11631	15		4				3	3	1	1		6	4	Siphoviridae		0		no host predicted			0.00106023	1.70235	0.00110252	0.894162	1.51188	99.8109	1.17023	100	0.767572	99.9656	0.66332	100		0	0	0	0
MM415B02076	MT142637	UM2_contig02076	11546	14		6				8	0	1	0		4	3	Siphoviridae		0		Cellular organism	0.000861866		0.174025	84.1937	0.161492	83.1803	13.7467	100	11.1664	100	6.11803	100	4.82155	100		0	0	0	0
MM415B02077	MT142636	UM2_contig02077	11545	10		8	1	1		8	0	0	0		8	6	Myoviridae		0		no host predicted			0.00213634	2.22607	0.00111078	1.36856	1.19629	100	1.08642	100	0.416267	99.3244	0.434086	98.4062		0	0	0	0
MM415B02079	MT142635	UM2_contig02079	11544	13		7	2	2		6	0	0	1		4	2	Siphoviridae		2		Bacteria	0.000997346		0.0377218	39.3798	0.0426361	40.4366	2.70353	100	2.69946	100	1.20265	100	1.1505	99.6102		0	0	0	0
MM415B02082	MT142634	UM2_contig02082	11522	24		7	3	3		6	0	0	1		6	4	Siphoviridae		0		Firmicutes	0.000891359		0.0133468	7.42927	0.0188656	11.7688	8.04667	100	6.32296	100	2.97522	99.9913	2.21347	100		0	0	0	0
MM415B02084	MT142633	UM2_contig02084	11511	25		6	3	3		5	0	0	2		6	4	Siphoviridae		1		no host predicted			0.465627	99.6786	0.452599	98.6535	2.58234	99.9913	2.18618	100	2.80051	100	2.49145	99.9739		0	0	0	0
MM415B02086	MT142632	UM2_contig02086	11507	21		5	3	3		5	1	0	1		6	3	Myoviridae		0		no host predicted			0.00587301	8.32537	0.00440254	5.74433	1.97135	99.861	1.64071	100	0.643466	99.9565	0.487542	98.8963		0	0	0	0
MM415B02087	MT142631	UM2_contig02087	11504	14		6		3		7	0	0	0		5	5	Siphoviridae		1		no host predicted			0.00524836	6.50209	0.00445885	3.15542	1.41071	99.9913	1.3241	99.9913	0.834927	99.9739	0.799376	99.1916		0	0	0	0
MM415B02096	MT142630	UM2_contig02096	11429	14		1	2	2		3	1	0	1		2	1	Myoviridae		1		no host predicted			0.00107897	0.892467	0.00392711	4.68107	1.73425	99.9563	1.37824	100	0.489389	99.0638	0.344369	97.5938		0	0	0	0
MM415B02097	MT142629	UM2_contig02097	11429	22		4	3	3		4	0	0	2		5	4	Siphoviridae		0		no host predicted			0.00377647	4.89982	0.00392711	4.75982	3.11137	100	2.52738	100	7.74301	100	6.11286	100		0	0	0	0
MM415B02098	MT142628	UM2_contig02098	11425	31		4	3	3		6	0	0	0		3	1	Haloviruses		0		no host predicted			0.0473909	44.7177	0.0496202	42.442	3.76728	100	2.91729	100	3.02707	100	2.36759	100		0	0	0	0
MM415B02099	MT142627	UM2_contig02099	11420	18		8	3	3		4	10	0	0		8	4	Siphoviridae		0		no host predicted			0.00107983	1.19089	0.00220695	2.69702	3.57112	99.9825	2.63096	100	1.00269	100	0.855635	100		0	0	0	0
MM415B02101	MT142626	UM2_contig02101	11408	13		8				4	3	1	2		6	2	Myoviridae		0		Firmicutes	0.000961755		0.00322691	3.76928	0.00112411	1.77069	2.81737	100	2.20498	100	1.05646	99.4215	0.797198	99.0884		0	0	0	0
MM415B02102	MT142625	UM2_contig02102	11403	18		6	3	3		5	0	0	1		6	2	Myoviridae		0		Firmicutes	0.000740935		0.00269829	3.53416	0.00329583	4.47251	5.74059	100	4.45487	100	2.11351	100	1.5598	100		0	0	2.1398	1
MM415B02109	MT142624	UM2_contig02109	11380	15		3	3	3		4	1	0	1		4	1	Myoviridae		0		Bacteria	0.000946177		0.00704368	9.26186	0.00272231	2.78559	3.13342	100	2.54391	100	0.836949	100	0.574141	98.8225		0	0	0	0
MM415B02110	MT142623	UM2_contig02110	11376	13		5		2		5	0	0	0		3	2	Podoviridae		0		Bacteria	0.000953401		0.0619878	55.5907	0.0456987	33.3158	3.81096	100	3.30949	100	1.16712	98.8133	0.989307	99.5868		0	0	0	0
MM415B02115	MT142622	UM2_contig02115	11348	20		4	3	3		4	0	0	1		3	1	Myoviridae		0		no host predicted			0.0360385	28.472	0.0302315	22.0215	3.97775	99.9912	3.67898	100	1.38267	100	1.18148	100		0	0	0	0
MM415B02117	MT142621	UM2_contig02117	11339	12		2	3	3		2	0	0	0		2	1	Myoviridae		0		Bacteria	0.000749887		0.00108758	1.26113	0	0	1.43029	99.5414	1.34964	100	0.494037	96.878	0.469274	99.2239		0	0	0	0
MM415B02120	MT142620	UM2_contig02120	11319	12		2	2	2		1	1	1	0		0	0			0		Firmicutes	0.000933592		0.0043579	5.5747	0.00727436	8.84354	1.55684	99.947	1.20592	99.9912	0.502267	99.2314	0.357687	98.4716		0	0	0	0
MM415B02122	MT142619	UM2_contig02122	11309	14		6	3	3		11	0	1	0		3	1	Myoviridae		0		Poribacteria	0.000977479		0.00540367	5.82722	0.0155945	14.4929	3.01407	100	2.72325	100	1.26223	100	1.02155	100		1.5828	1.40782	0	0
MM415B02123	MT142618	UM2_contig02123	11306	19		9				8	1	0	3		10	7	Myoviridae		1		Firmicutes	0.000863069		0	0	0.00226847	3.05148	3.01101	100	2.32386	100	1.08964	99.77	0.896087	99.9912		0	0	0	0
MM415B02125	MT142617	UM2_contig02125	11301	12		6	2	2		5	0	1	2		5	2	Myoviridae		1		no host predicted			0.000507803	0.831785	0	0	1.82007	100	1.41561	100	0.634066	99.8584	0.483562	99.9469		0	0	0	0
MM415B02127	MT142616	UM2_contig02127	11296	17		4	2	2		4	0	0	0		4	2	Podoviridae		1		no host predicted			0.00109167	1.78824	0.00113522	1.78824	1.25137	99.8849	1.00091	100	0.419899	98.9377	0.299852	97.0609		0	0	0	0
MM415B02128	MT142615	UM2_contig02128	11294	11		3	3	3		1	0	2	0		0	0			0		Bacteria	0.000920915		0.00537296	3.60368	0.00560975	5.02036	6.08146	100	6.07699	100	1.8953	99.9823	1.94774	100		0	0	0	0
MM415B02139	MT142614	UM2_contig02139	11252	14		10	2			10	0	0	0		9	3	Myoviridae		1		Bacteria	0.000825686		0.00109595	1.79524	0	0	1.83738	100	1.73955	100	0.636039	99.5112	0.580667	99.0046		0	0	0	0
MM415B02140	MT142613	UM2_contig02140	11251	14		4	2	3		4	0	0	1		3	2	Siphoviridae		0		Chloroflexota	0.000813615		0.00219214	3.19083	0.00113979	1.7954	1.57883	99.9644	1.22433	99.92	0.456527	98.6312	0.381862	98.7201		0	0	0	0
MM415B02141	MT142612	UM2_contig02141	11245	14		4	2	2		4	0	1	0		3	2	Podoviridae		1		Firmicutes	0.000992249		0.153835	72.7257	0.109619	65.4513	16.2476	100	12.9138	100	6.90106	99.9911	5.36419	99.9289		0	0	0	0
MM415B02146	MT142611	UM2_contig02146	11215	13		6	3	3		6	0	1	0		4	2	Siphoviridae		0		Bacteria	0.000877688		0.0163413	14.4895	0.0107156	9.70129	1.28006	99.9911	1.16746	100	0.401316	98.3415	0.339139	98.9657		0	0	0	0
MM415B02148	MT142610	UM2_contig02148	11194	32		5	3	3		5	0	0	1		4	2	Myoviridae		1		no host predicted			0.00542644	6.09255	0.0056599	7.20029	3.45827	100	2.74251	99.9911	1.12535	99.9732	0.865032	99.9911		0	0	0	0
MM415B02150	MT142609	UM2_contig02150	11189	19		6	2	2		5	0	0	0		4	2	Podoviridae		0		no host predicted			0.00936817	4.47761	0.00343829	2.69014	2.40696	100	2.00104	100	0.758006	99.5889	0.588331	99.9374		2.2165	1	0	0
MM415B02151	MT142608	UM2_contig02151	11189	11		3				5	0	0	1		2	2	Siphoviridae		1		no host predicted			0.00811875	9.38422	0.0045617	4.20949	2.1133	99.9464	1.88826	99.9911	0.593597	99.7855	0.524689	99.857		0	0	0	0
MM415B02153	MT142607	UM2_contig02153	11175	13		6				6	1	0	1		4	3	Siphoviridae		0		Bacteria	0.000927428		0.0258999	28.9575	0.0269104	29.8971	3.24855	99.9016	2.78611	99.9374	1.20275	99.9016	0.974153	99.7673		0	0	0	0
MM415B02156	MT142606	UM2_contig02156	11171	19		4	3	3		4	0	0	0		2	1	Myoviridae		0		no host predicted			0.000480942	0.787754	0.00114798	1.45018	2.21129	99.9642	1.89163	99.7583	0.801438	99.3555	0.59104	99.3555		0	0	0	0
MM415B02157	MT142605	UM2_contig02157	11169	13		6	2	2		6	0	0	0		3	2	Podoviridae		0		no host predicted			0.00823712	10.3501	0.00516098	6.52699	2.227	98.4958	1.9475	99.9373	7.31463	98.9077	6.06559	99.0957		4.9602	1.36099	0	0
MM415B02158	MT142604	UM2_contig02158	11161	11		9	2			10	0	0	0		5	2	Phycodnaviridae		0		Firmicutes	0.000849027		0.00386719	3.68247	0.00451631	5.99409	3.70585	100	3.10159	100	18.9595	100	15.006	99.9821		0	0	0	0
MM415B02160	MT142603	UM2_contig02160	11155	19		5	3	3		2	6	0	0		6	3	Siphoviridae		0		no host predicted			0.00220551	2.74316	0.00459839	5.38772	4.23406	100	3.52015	100	1.8222	100	1.34996	99.749		0	0	0	0
MM415B02161	MT142602	UM2_contig02161	11152	14		4	2	3		5	0	0	3		4	3	Siphoviridae		0		no host predicted			0.0829567	52.726	0.0737419	48.0721	2.76004	99.991	2.55137	100	0.743466	98.906	0.742767	99.9283		0	0	0	0
MM415B02163	MT142601	UM2_contig02163	11140	13		3	2	2		3	0	0	2		2	1	Podoviridae		0		no host predicted			0.001107	1.11311	0.000575545	0.906643	3.5062	100	3.04717	100	1.07797	99.9192	0.92923	99.5153		0	0	0	0
MM415B02167	MT142600	UM2_contig02167	11132	14		10	2	2		11	0	0	1		10	7	Siphoviridae		4		Bacteria	0.000927385		0.00866483	8.86633	0.0190474	16.3133	1.14066	99.8832	1.05338	100	0.44419	99.1825	0.324543	96.802		0	0	0	0
MM415B02168	MT142599	UM2_contig02168	11127	14		4	3	3		4	0	0	1		0	0			0		no host predicted			0.0154391	15.2422	0.00749116	7.86375	4.9464	100	4.23579	100	1.6712	100	1.35862	100		0	0	0	0
MM415B02169	MT142598	UM2_contig02169	11124	26		4	3	2		4	0	0	0		3	2	Podoviridae		1		no host predicted			0	0	0.00172917	2.12154	3.19503	100	2.91221	99.991	1.43218	99.7843	1.24869	100		0	0	0	0
MM415B02170	MT142597	UM2_contig02170	11127	18		7	3	3		6	0	1	1		5	2	Siphoviridae		1		Bacteria	0.000615526		0.0160261	17.4261	0.0141836	12.8606	4.56482	100	3.69823	99.991	1.64445	99.8113	1.31531	99.2271		0	0	0	0
MM415B02174	MT142596	UM2_contig02174	11118	20		7	3	6		7	0	0	1		6	3	Myoviridae		0		Firmicutes	0.000906844		0	0	0.00104494	0.944414	1.6238	100	1.20406	99.946	0.491355	98.6508	0.405956	99.2265		0	0	0	0
MM415B02176	MT142595	UM2_contig02176	11113	11		5	2	2		0	7	0	0		5	3	Myoviridae		1		Firmicutes	0.000748292		0.138386	70.0171	0.0775311	58.832	4.18863	99.964	3.33283	99.964	1.7266	99.964	1.19453	99.82		0	0	0	0
MM415B02177	MT142594	UM2_contig02177	11112	20		4	3	3		5	0	0	0		3	3	Siphoviridae		0		Bacteria	0.000925698		0.0170752	19.5914	0.00573024	7.43341	2.29628	100	2.05071	99.991	0.760503	99.1631	0.710286	99.775		0	0	0	0
MM415B02178	MT142593	UM2_contig02178	11102	15		8				9	1	0	0		7	3	Siphoviridae		0		no host predicted			0.00055536	0.909746	0.00231018	3.63898	1.24059	99.955	0.992909	99.8829	0.628909	99.8469	0.657903	99.7838		0	0	0	0
MM415B02179	MT142592	UM2_contig02179	11101	13		7	2			7	0	0	0		7	4	Siphoviridae		0		no host predicted			1.13025	98.883	1.26559	99.9009	3.38439	99.6937	2.81584	99.8198	1.62178	99.4505	1.35007	99.7838		0	0	0	0
MM415B02182	MT142591	UM2_contig02182	11073	22		6	3	3		8	0	0	0		6	3	Myoviridae		0		Bacteria	0.000864699		0.00445472	6.24944	0	0	5.43219	100	4.24156	100	1.83004	99.9097	1.50041	99.9278		0	0	0	0
MM415B02183	MT142590	UM2_contig02183	11066	10		5	3	3		5	0	0	0		1	1	Podoviridae		0		Firmicutes	0.00090986		0.0489063	45.7889	0.0438926	33.2369	1.2821	99.8464	1.12476	99.991	0.449055	97.4245	0.355068	98.03		0	0	0	0
MM415B02188	MT142589	UM2_contig02188	11049	22		7	3	3		7	0	0	1		9	4	Siphoviridae		1		Bacteria	0.000873622		0.0473405	43.1261	0.0573245	44.5018	3.74629	100	2.88198	100	3.25434	100	2.38092	99.7737		0	0	0	0
MM415B02189	MT142588	UM2_contig02189	11043	21		6	3	3		4	0	0	3		7	4	Siphoviridae		1		Bacteria	0.000832724		0.0423964	38.7938	0.0416673	34.6826	4.31004	100	3.50308	100	1.62061	100	1.18775	100		0	0	0	0
MM415B02193	MT142587	UM2_contig02193	11023	11		6				3	3	1	0		7	3	Siphoviridae		1		no host predicted			0.00447493	5.13472	0.00406601	4.99864	3.37577	99.9728	2.90047	100	1.47015	99.8639	1.12599	99.2833		0	0	0	0
MM415B02196	MT142586	UM2_contig02196	11019	13		2	2	3		4	0	0	0		2	2	Siphoviridae		0		Firmicutes	0.000915991		0.013341	16.4988	0.0046321	5.94428	1.35455	99.9546	1.13835	100	0.353715	97.9944	0.294684	97.9581		0	0	0	0
MM415B02197	MT142585	UM2_contig02197	11018	18		6	3	3		11	0	0	0		3	3	Siphoviridae		0		no host predicted			0.0289619	30.5409	0.0249199	20.0672	1.21486	100	1.03283	100	0.461283	98.448	0.402967	99.6007		0	0	0	0
MM415B02199	MT142584	UM2_contig02199	11016	19		4	3	3		8	0	0	0		3	1	Myoviridae		0		Bacteria	0.000678768		0.112028	65.9495	0.111045	64.7513	4.13011	99.9909	3.61485	99.9818	1.42947	99.6641	1.26315	99.9909		0	0	0	0
MM415B02202	MT142583	UM2_contig02202	11001	34		3	3	3		3	0	0	0		2	1	Myoviridae		0		Firmicutes	0.000947832		0	0	0.00114258	0.963549	1.46319	99.8091	1.14011	100	0.492852	99.9909	0.342034	97.9366		0	0	0	0
MM415B02203	MT142582	UM2_contig02203	10998	11		4	3	3		1	2	0	1		1	1	Myoviridae		1		no host predicted			0.00112128	1.19113	0.00349802	4.20076	3.41458	99.9909	2.78203	100	0.992414	100	0.856333	100		0	0	0	0
MM415B02204	MT142581	UM2_contig02204	10994	13		4	2	2		5	0	0	0		4	3	Siphoviridae		0		no host predicted			0.00222669	3.64744	0.00233284	3.24723	2.9754	99.9545	2.64001	99.9909	1.0208	99.2996	0.854356	99.5543		0	0	0	0
MM415B02208	MT142580	UM2_contig02208	10967	17		7	2	3		7	0	0	0		7	5	Siphoviridae		0		Acidobacteriota	0.000995718		0.00657415	6.72016	0.00864244	9.29151	1.82817	100	1.59604	100	0.537362	99.617	0.533565	99.617		0	0	0	0
MM415B02211	MT142579	UM2_contig02211	10951	16		3	2	3		7	0	0	0		3	1	Myoviridae		0		Firmicutes	0.000970835		0.00225221	2.52945	0.00117102	1.12319	1.45139	99.9909	1.08411	100	0.399693	99.6165	0.33459	99.2147		0	0	0	0
MM415B02214	MT142578	UM2_contig02214	10931	15		2	3	3		4	0	0	0		2	1	Podoviridae		0		no host predicted			0.00335096	2.16815	0.00117318	1.54606	1.94125	100	1.63952	100	0.608339	99.5243	0.441149	99.8719		0	0	0	0
MM415B02217	MT142577	UM2_contig02217	10926	17		8	2			8	1	0	0		10	5	Siphoviridae		0		no host predicted			0.53519	99.5698	0.682187	99.698	1.8568	99.9908	1.54158	100	0.518589	99.6614	0.404415	98.4624		0	0	0	0
MM415B02218	MT142576	UM2_contig02218	10913	14		7				8	0	0	0		3	1	Mimiviridae		0		Firmicutes	0.000792831		0.0236632	27.6368	0.0187258	19.0232	1.67965	99.9175	1.34564	99.7801	0.501458	98.9462	0.356853	98.708		0	0	0	0
MM415B02220	MT142575	UM2_contig02220	10910	14		7	2	2		6	2	0	0		3	2	Podoviridae		0		no host predicted			0.00390016	5.20623	0	0	3.8356	100	2.98256	100	0.952345	99.8717	0.690525	99.6975		0	0	0	0
MM415B02221	MT142574	UM2_contig02221	10909	10		3	3			4	0	0	0		4	1	Haloviruses		0		Firmicutes	0.000996052		0.170891	91.8874	0.110464	75.699	2.32237	99.9633	1.9714	100	0.870478	100	0.631423	99.9542		0	0	0	0
[truncated: 2,179 more rows]
