# Supplementary material for: The Fennoscandian Shield deep terrestrial virosphere suggests slow motion ‘boom and burst’ cycles
Source: Commun Biol. 2021 Mar 8;4:307. doi: 10.1038/s42003-021-01810-1 (PMC7940616; doi:10.1038/s42003-021-01810-1)
Supplement: Supplementary file 5 — Supplementary Data 2 [file 42003_2021_1810_MOESM5_ESM.xlsx]

## Sheet: Sheet1
		GOS 0.1					Line p 10 m					Line p 500 m					Line p 1000 m					Line p 2000 m					1000m (atlantic)					Saanich oxic					Saanich anoxic					Black Sea					Lake Michigan
contig name	gene	read name	%aa id	e-value	bitscore		read name	%aa id	e-value	bitscore		read name	%aa id	e-value	bitscore		read name	%aa id	e-value	bitscore		read name	%aa id	e-value	bitscore		read name	%aa id	e-value	bitscore		read name	%aa id	e-value	bitscore		read name	%aa id	e-value	bitscore		read name	%aa id	e-value	bitscore		read name	%aa id	e-value
MM171A00097	2
MM171A00097	3
MM171A00097	4
MM171A00097	5
MM171A00097	6
MM171A00097	7
MM171A00097	8																										CAM_READ_0261737661_1	44	6e-10	52.4
MM171A00097	9
MM171A00097	10
MM171A00097	11	003359_CAM_READ_0650641889_1	33.33	5e-06	49.3																						CAM_READ_0261805093_1	36.54	1e-05	43.5
MM171A00097	12
MM171A00097	13
MM171A00097	14
MM171A00097	15
MM171A00097	16
MM171A00097	17	003356_CAM_READ_0648833937_1	31.11	3e-13	68.6		002242_CAM_READ_0532491841_1	42.59	3e-05	40.8							002247_CAM_READ_0533511631_1	31.63	0.0001	38.5																						CAM_READ_0262635587_1	40.38	0.0002	38.5		SRR1302010.752733_2	48.15	6e-07
MM171A00097	18
MM171A00097	19
MM171A00097	20
MM171A00097	21
MM171A00097	22
MM171A00097	23
MM171A00097	24
MM171A00097	25
MM171A00097	26
MM171A00097	27
MM171A00097	28	003378_CAM_READ_0621322281_1	31.5	5e-06	50.4
MM171A00097	29
MM171A00097	30
MM171A00097	31
MM171A00097	32
MM171A00097	33
MM171A00097	34	003371_CAM_READ_0660284579_1	31.58	0.0002	40.4												002232_CAM_READ_0530253115_1	42.86	3e-17	70.5							CAM_READ_0261853311_1	40.58	1e-12	59.3																	SRR1296481.706702_1	51.79	2e-08
MM171A00097	35
MM171A00097	36
MM171A00097	37
MM171A00097	38
MM171A00097	39
MM171A00097	40
MM171A00097	41
MM171A00097	42
MM171A00097	43
MM171A00097	44
MM171A00097	45
MM171A00097	46
MM171A00097	47
MM171A00097	48
MM171A00097	49
MM171A00097	50
MM171A00097	51	003399_CAM_READ_0637459311_1	40.37	5e-05	47
MM171A00097	52	003413_CAM_READ_0667376555_1	30.26	0.0002	46.2
MM171A00097	53
MM171A00097	54	003377_CAM_READ_0665905759_1	52.38	8e-15	73.6
MM171A00097	55	003377_CAM_READ_0665905759_1	53.97	8e-16	74.7
MM171A00097	56
MM171A00097	57	003359_CAM_READ_0650873077_1	39.13	3e-08	52.4		002238_CAM_READ_0531471845_1	46.43	7e-05	37.7		002246_CAM_READ_0533312745_1	65.38	8e-06	39.7		002247_CAM_READ_0533431919_1	45.45	2e-06	41.2																											SRR1302010.177649_1	45.65	2e-08
MM171A00097	58	003393_CAM_READ_0633520265_1	33.79	3e-14	72.4		002238_CAM_READ_0531403707_1	37.5	7e-07	47																																					SRR1302010.61259_1	38.24	1e-07
MM171A00097	59																										CAM_READ_0261910703_1	60.2	9e-36	124
MM171A00097	60
MM171A00097	61
MM171A00097	62
MM171A00097	63
MM171A00097	64
MM171A00097	65
MM171A00097	66
MM171A00097	67
MM171A00097	68
MM171A00097	69
MM171A00097	70
MM171A00097	71
MM171A00097	72
MM171A00097	73	003374_CAM_READ_0661999545_1	34.81	1e-17	82.4		002242_CAM_READ_0532497819_1	26.6	3e-07	48.1							002247_CAM_READ_0533531429_1	34.15	7e-10	55.1		002241_CAM_READ_0532337943_1	22.67	0.0007	37.4		CAM_READ_0261737023_1	33.33	0.0002	40.4												CAM_READ_0262635587_1	39.22	5e-05	41.2		SRR1302020.996243_1	40.62	5e-09
MM171A00097	74
MM171A00097	75
MM171A00097	76
MM171A00097	77
MM171A00097	78
MM171A00097	79
MM171A00097	80	003374_CAM_READ_0661653785_1	39.36	8e-11	62.4																						CAM_READ_0261779755_1	33.65	8e-06	44.3																	SRR1302010.531846_1	30.95	1e-06
MM171A00097	81	003402_CAM_READ_0640176137_1	38.89	3e-05	46.2
MM171A00097	82	003405_CAM_READ_0643162115_1	27.87	4e-12	66.6							002246_CAM_READ_0533366015_1	37.04	1e-05	41.2		002232_CAM_READ_0530197127_1	26.39	2e-06	44.7		002241_CAM_READ_0532325821_1	31.33	0.0005	36.2		CAM_READ_0262037779_1	33.65	2e-09	54.7
MM171A00097	83
MM171A00097	84
MM171A00097	85
MM171A00097	86
MM171A00097	87
MM171A00097	88	003384_CAM_READ_0627863455_1	41.76	7e-16	74.7		002242_CAM_READ_0532495517_1	35	1e-07	47.4		002235_CAM_READ_0530864811_1	47.46	3e-10	51.6		002236_CAM_READ_0531003735_1	33.77	5e-07	45.1		002233_CAM_READ_0530462051_1	39.71	5e-09	48.9																						SRR1296481.524229_1	44.29	3e-12
MM171A00097	89
MM171A00097	90
MM171A00097	91	003356_CAM_READ_0648504193_1	36.67	9e-06	45.1		002234_CAM_READ_0530800027_1	41.18	5e-08	47.8																																					SRR1302010.1015823_1	46.81	2e-05
MM171A00097	92
MM171A00097	93
MM171A00097	94
MM171A00097	95
MM171A00097	96
MM171A00097	97
MM171A00097	98
MM171A00097	99
MM171A00097	100	003416_CAM_READ_0669027717_1	36.57	3e-10	64.3																						CAM_READ_0261971025_1	47.75	3e-19	85.9
MM171A00097	101
MM171A00097	102
MM171A00097	103
MM171A00097	104
MM171A00097	105
MM171A00097	106
MM171A00097	107
MM171A00097	108
MM171A00097	109											002235_CAM_READ_0530892303_1	31.43	0.0004	35.4												CAM_READ_0262010303_1	35.14	2e-10	55.1
MM171A00097	110																										CAM_READ_0262010303_1	34.55	1e-08	49.7												CAM_READ_0262785391_1	33.33	0.001	35.4
MM171A00097	111											002231_CAM_READ_0530079861_1	44.74	0.0005	35.4												CAM_READ_0262010303_1	34.21	1e-09	52.4												CAM_READ_0262785391_1	36.92	3e-05	39.7
MM171A00097	112
MM171A00097	113
MM171A00097	114
MM171A00097	115
MM171A00097	116
MM171A00097	117	003356_CAM_READ_0648509935_1	32.47	0.0007	42
MM171A00097	118
MM171A00097	119
MM171A00097	120
MM171A00097	121
MM171A00097	122
MM171A00097	123
MM171A00097	124
MM171A00097	125
MM171A00097	126
MM171A00097	127
MM171A00097	128	003387_CAM_READ_0629739775_1	32.52	2e-08	56.2		002234_CAM_READ_0530532101_1	34.25	3e-05	42.4																	CAM_READ_0261757787_1	37.1	0.0002	40.4																	SRR1302020.1706889_1	38.36	2e-06
MM171A00097	129
MM171A00097	130
MM171A00097	131
MM171A00097	132	003416_CAM_READ_0668877739_1	30.11	2e-10	62		002242_CAM_READ_0532494517_1	28.72	9e-06	43.5												002241_CAM_READ_0532410693_1	50	5e-08	48.5																						SRR1296481.220009_1	44.64	8e-07
MM171A00097	133
MM171A00097	134
MM171A00102	1
MM171A00102	2
MM171A00102	3
MM171A00102	4	003384_CAM_READ_0628022427_1	50	1e-37	136		002238_CAM_READ_0531377215_1	32.5	2e-07	48.5		002246_CAM_READ_0533352413_1	33.33	9e-06	41.6		002243_CAM_READ_0532622871_1	24.84	2e-10	57		002244_CAM_READ_0532849419_1	38.46	0.0001	38.5																						SRR1301999.440785_2	50	2e-13
MM171A00102	5
MM171A00102	6	003371_CAM_READ_0660289275_1	36.18	2e-20	87.4		002242_CAM_READ_0532526745_1	42.19	7e-07	44.3		002235_CAM_READ_0530909329_1	31	0.0005	35.4		002243_CAM_READ_0532672953_1	35.29	3e-07	45.1		002244_CAM_READ_0532854539_1	29.92	2e-08	47.8							993_CAM_READ_0281462361_1	43.75	2e-14	67		965_CAM_READ_0292733289_1	36.73	3e-12	60.1		CAM_READ_0262658953_1	38.36	1e-26	99.8		SRR1302010.770973_2	47.27	5e-09
MM171A00102	7
MM171A00102	8	003405_CAM_READ_0643048279_1	30.85	7e-15	73.9		002242_CAM_READ_0532481549_1	37.21	4e-11	57.4												002244_CAM_READ_0532854691_1	26.67	0.0005	35.8																						SRR1302010.168815_1	43.28	6e-10
MM171A00102	9
MM171A00102	10																																														SRR1296481.44121_1	37.14	0.0002
MM171A00102	11	003362_CAM_READ_0652766055_1	46.84	1e-38	145		002238_CAM_READ_0531410963_1	47.86	5e-24	99		002246_CAM_READ_0533204565_1	28.83	1e-17	80.1		002247_CAM_READ_0533413013_1	35.67	3e-17	79.3		002237_CAM_READ_0531137461_1	42.19	1e-24	99.4		CAM_READ_0261920949_1	31.77	7e-15	73.9																	SRR1302010.949587_2	52.69	2e-18
MM171A00102	12	003416_CAM_READ_0668439057_1	43.4	9e-18	79.7		002234_CAM_READ_0530762745_1	35.71	8e-05	38.9																						993_CAM_READ_0281724929_1	32.69	0.0002	38.9		965_CAM_READ_0292733289_1	35.16	4e-10	54.3		CAM_READ_0262658953_1	32.38	6e-07	45.4		SRR1301999.822459_1	45.68	6e-11
MM171A00102	13
MM171A00102	14	003393_CAM_READ_0633692233_1	47.37	3e-23	97.4		002234_CAM_READ_0530745017_1	30.95	8e-13	64.7		002246_CAM_READ_0533146047_1	29.63	3e-06	43.5		002243_CAM_READ_0532761737_1	44.58	9e-12	60.1		002237_CAM_READ_0531117303_1	44.19	3e-08	48.9		CAM_READ_0261906803_1	35.4	1e-09	56.2																	SRR1302020.921373_1	42.7	8e-13
MM171A00102	15	003359_CAM_READ_0650661755_1	45.92	2e-14	69.7		002234_CAM_READ_0530558955_1	35.96	6e-10	52.4		002246_CAM_READ_0533201163_1	39.02	3e-08	46.2		002247_CAM_READ_0533592841_1	39.33	8e-10	51.2							CAM_READ_0261885047_1	34.78	0.0003	37																	SRR1302020.1146204_1	41.43	1e-05
MM171A00102	16	003405_CAM_READ_0643008973_1	45.25	2e-55	191		002234_CAM_READ_0530780535_1	48.72	3e-33	123		002246_CAM_READ_0533196963_1	47.73	1e-30	114		002243_CAM_READ_0532613373_1	38.68	2e-16	75.1		002244_CAM_READ_0532879657_1	39.2	3e-27	105		CAM_READ_0261912049_1	34.92	1e-17	80.9																	SRR1302020.1744006_1	60	8e-22
MM171A00102	17	003405_CAM_READ_0642866299_1	30.63	9e-12	63.5		002245_CAM_READ_0532930801_1	27.18	8e-09	50.4																																					SRR1302020.330888_1	25.97	5e-07
MM171A00102	18	003393_CAM_READ_0634052359_1	38.78	2e-20	92.4		002230_CAM_READ_0529915709_1	31.5	7e-05	42		002246_CAM_READ_0533286023_1	34.02	4e-07	46.6																																SRR1301999.606170_1	43.21	1e-13
MM171A00102	19
MM171A00102	20	003405_CAM_READ_0642947061_1	35.33	3e-23	103		002230_CAM_READ_0529873347_1	40.96	2e-14	71.2		002246_CAM_READ_0533266871_1	41.24	6e-13	65.5		002232_CAM_READ_0530274243_1	39.13	4e-15	73.2		002244_CAM_READ_0532845775_1	38.1	2e-14	69.7		CAM_READ_0261699103_1	36.45	2e-10	60.8																	SRR1301999.106630_1	45.68	2e-13
MM171A00102	21
MM171A00102	22
MM171A00102	23
MM171A00102	24
MM171A00102	25
MM171A00102	26	003393_CAM_READ_0633837675_1	30.71	1e-10	64.7																																										SRR1301999.991852_1	38.67	1e-06
MM171A00102	27	003362_CAM_READ_0652865321_1	36.67	7e-07	48.5																																										SRR1301999.90217_1	46.84	2e-16
MM171A00102	28
MM171A00102	29																																														SRR1301999.166838_1	41.18	0.0001
MM171A00102	30	003384_CAM_READ_0628014525_1	43.05	2e-34	125		002238_CAM_READ_0531424913_1	43.69	7e-22	87.4		002246_CAM_READ_0533260809_1	34.92	6e-05	38.1		002232_CAM_READ_0530262559_1	47.69	9e-09	49.3		002244_CAM_READ_0532871687_1	39.5	6e-20	80.9																	CAM_READ_0262919119_1	47.73	4e-06	43.1		SRR1302020.1021343_1	63.24	2e-23
MM171A00102	31
MM171A00102	32
MM171A00102	33
MM171A00102	34	003378_CAM_READ_0621569813_1	28.68	4e-05	50.1							002246_CAM_READ_0533243743_1	33.33	0.0002	40.4																																SRR1302010.550394_1	37.8	3e-06
MM171A00102	35
MM171A00102	36
MM171A00102	37
MM171A00102	38
MM171A00102	39	003359_CAM_READ_0650588791_1	44.44	1e-19	83.2		002238_CAM_READ_0531199439_1	57.14	2e-05	39.3																						964_CAM_READ_0288182239_1	38.03	1e-07	46.6												SRR1301999.931351_1	50	9e-15
MM171A00102	40	003381_CAM_READ_0624869213_1	36.31	3e-23	99		002234_CAM_READ_0530618365_1	27.54	6e-06	43.9																	CAM_READ_0261774557_1	38.28	2e-22	91.7		993_CAM_READ_0281303543_1	24.39	0.001	39.7												SRR1302020.708495_1	41.18	1e-12
MM171A00102	41
MM171A00102	42
MM171A00102	43	003371_CAM_READ_0660118851_1	38.51	6e-20	92.8		002234_CAM_READ_0530731539_1	29.08	1e-08	54.3												002241_CAM_READ_0532362875_1	34.34	4e-09	53.9		CAM_READ_0261815127_1	36.21	3e-15	74.3																	SRR1302010.79363_1	48.94	7e-19
MM171A00102	44	003378_CAM_READ_0621325897_1	46.45	2e-36	137		002234_CAM_READ_0530613223_1	49.28	6e-19	82.4							002247_CAM_READ_0533411621_1	45.12	4e-15	70.9							CAM_READ_0261965713_1	43.92	6e-32	120																	SRR1302010.462145_1	48.61	1e-17
MM171A00102	45	003359_CAM_READ_0650931867_1	33.08	2e-14	70.5																																										SRR1301999.781830_1	37.14	2e-07
MM171A00102	46	003393_CAM_READ_0633670311_1	30.65	0.0006	38.1
MM171A00102	47	003402_CAM_READ_0640342675_1	39.39	9e-05	42
MM171A00102	48	003402_CAM_READ_0640461213_1	39.73	4e-05	46.2							002246_CAM_READ_0533262707_1	35.38	0.001	36.2																																SRR1302010.73738_2	41.98	1e-08
MM171A00102	49
MM171A00102	50	003371_CAM_READ_0660342125_1	49.09	3e-07	53.5		002234_CAM_READ_0530559299_1	55.56	6e-06	45.1		002246_CAM_READ_0533294427_1	34.83	0.0008	36.6
MM171A00102	51
MM171A00102	52
MM171A00102	53	003365_CAM_READ_0655522323_1	34.07	9e-17	78.6																						CAM_READ_0261776127_1	33.33	2e-19	83.2																	SRR1301999.562079_1	40.54	1e-08
MM171A00102	54
MM171A00102	55
MM171A00102	56
MM171A00102	57
MM171A00102	58
MM171A00102	59
MM171A00102	60
MM171A00102	61
MM171A00102	62
MM171A00102	63
MM171A00102	64
MM171A00102	65	003393_CAM_READ_0633183391_1	54.46	3e-27	103		002238_CAM_READ_0531338131_1	52.83	1e-09	51.6
MM171A00102	66
MM171A00102	67
MM171A00102	68	003378_CAM_READ_0621607327_1	38.75	1e-06	49.7																																										SRR1301999.250511_2	50.91	1e-12
MM171A00102	69
MM171A00102	70
MM171A00102	71
MM171A00102	72
MM171A00102	73
MM171A00102	74	003378_CAM_READ_0621373293_1	35.14	2e-23	99.4		002234_CAM_READ_0530783089_1	43.59	6e-18	78.6							002247_CAM_READ_0533550715_1	36.46	5e-14	67.8		002237_CAM_READ_0531162433_1	32.23	5e-11	58.2		CAM_READ_0261857643_1	32.28	3e-09	55.5																	SRR1301999.479751_1	44.44	2e-15
MM171A00102	75
MM171A00102	76	003371_CAM_READ_0660070837_1	35.45	6e-17	80.1		002234_CAM_READ_0530731971_1	42.16	7e-15	70.9		002246_CAM_READ_0533275323_1	32.82	2e-12	62		002247_CAM_READ_0533519333_1	32	2e-09	54.7		002241_CAM_READ_0532450031_1	40.91	5e-13	63.9		CAM_READ_0261944963_1	35.9	4e-06	45.4																	SRR1296481.928124_2	35.71	3e-08
MM171A00102	77
MM171A00102	78
MM171A00102	79
MM171A00102	80
MM171A00102	81	003365_CAM_READ_0655175691_1	38.64	5e-26	105		002234_CAM_READ_0530508343_1	34.85	6e-22	89.7		002246_CAM_READ_0533274783_1	37.61	4e-21	85.1		002247_CAM_READ_0533457999_1	40.51	6e-13	63.2		002241_CAM_READ_0532419181_1	35.79	7e-14	65.1		CAM_READ_0261972839_1	35.94	2e-18	80.1																	SRR1302010.747848_1	34.65	4e-10
MM171A00102	82
MM171A00110	1	003378_CAM_READ_0621260921_1	64.19	6e-60	203							002246_CAM_READ_0533158379_1	65.93	7e-33	121							002233_CAM_READ_0530458573_1	41.94	3e-10	56.6												989_CAM_READ_0299100997_1	47.13	4e-18	81.6							SRR1302020.356770_1	92.68	4e-47
MM171A00110	2	003402_CAM_READ_0640145567_1	72.08	1e-73	234							002239_CAM_READ_0531735019_1	44.93	5e-13	63.2		002247_CAM_READ_0533525953_1	35.14	1e-09	54.7																											SRR1302010.625263_1	97.56	1e-50
MM171A00110	3	003402_CAM_READ_0640196791_1	55.17	1e-33	121							002235_CAM_READ_0530886619_1	27.96	8e-05	37.4																																SRR1301999.173497_1	52.56	2e-22
MM171A00110	4	003384_CAM_READ_0627913819_1	44.19	9e-34	124																																										SRR1302020.1771691_1	74.76	2e-45
MM171A00110	5	003416_CAM_READ_0668771243_1	45.45	8e-31	114																																										SRR1302020.1845632_1	97.5	2e-50
MM171A00110	6	003390_CAM_READ_0631853043_1	45.12	2e-36	132		002245_CAM_READ_0532950273_1	32.84	4e-05	40.8		002239_CAM_READ_0531642655_1	34.88	3e-10	53.9		002247_CAM_READ_0533509069_1	38.3	4e-12	60.1												993_CAM_READ_0281295515_1	32.67	0.0002	40		971_CAM_READ_0286183215_1	29.05	2e-08	52.8							SRR1296481.59063_1	86.21	8e-29
MM171A00110	7	003371_CAM_READ_0659887673_1	48.89	1e-35	129																																										SRR1302010.881358_2	79.27	1e-38
MM171A00110	8	003416_CAM_READ_0668673999_1	66.67	1e-54	178		002242_CAM_READ_0532498863_1	65.91	9e-15	67.4																																					SRR1302010.1013095_1	98.77	6e-53
MM171A00110	9	003374_CAM_READ_0661579313_1	53.01	2e-65	209												002247_CAM_READ_0533576769_1	45.83	8e-06	42.4																	971_CAM_READ_0286147843_1	32.54	3e-07	48.9							SRR1302020.736981_1	94.44	5e-29
MM171A00110	10	003399_CAM_READ_0637573725_1	51.26	4e-37	128																																										SRR1296481.993832_1	83.33	1e-37
MM171A00110	11	003378_CAM_READ_0621132915_1	32.69	4e-15	73.9							002239_CAM_READ_0531903389_1	34.78	3e-09	50.8		002247_CAM_READ_0533492335_1	32.23	6e-09	50.8		002241_CAM_READ_0532271923_1	70.83	1e-27	100												965_CAM_READ_0292659829_1	24.55	0.0006	38.5							SRR1301999.241700_1	55.78	6e-46
MM171A00110	12	003356_CAM_READ_0649081679_1	63.21	2e-40	142		002242_CAM_READ_0532480109_1	54.43	4e-23	91.7																																					SRR1301999.707664_1	75.31	8e-34
MM171A00110	13																																														SRR1296481.824862_1	65.82	7e-32
MM171A00110	14
MM171A00110	15	003393_CAM_READ_0633679183_1	47.28	5e-52	178												002240_CAM_READ_0532156701_1	41.51	0.0002	38.9																											SRR1302010.830358_2	71.43	2e-27
MM171A00110	16	003377_CAM_READ_0665641449_1	35.25	2e-22	92																																										SRR1296481.1260900_2	77.78	8e-35
MM171A00110	17	003416_CAM_READ_0668791963_1	81.41	8e-90	273		002238_CAM_READ_0531446681_1	41.77	1e-11	60.8		002231_CAM_READ_0530080219_1	36.19	5e-10	54.7		002247_CAM_READ_0533569475_1	49.17	1e-32	119		002237_CAM_READ_0531132329_1	30.91	6e-09	51.2		CAM_READ_0261994547_1	38.03	1e-06	47							971_CAM_READ_0286143227_1	71.88	1e-62	199							SRR1302010.42583_1	70	5e-44
MM171A00110	18	003371_CAM_READ_0660223001_1	43.08	2e-32	119												002247_CAM_READ_0533468571_1	55.56	4e-10	52		002233_CAM_READ_0530457995_1	34.57	8e-05	37.4												971_CAM_READ_0286402067_1	38	3e-19	80.1							SRR1302010.961189_2	72.06	1e-26
MM171A00110	19
MM171A00110	20	003393_CAM_READ_0634052911_1	43.44	3e-25	99.4		002238_CAM_READ_0531424913_1	41.51	9e-20	80.5		002246_CAM_READ_0533260809_1	35.59	1e-06	41.6		002232_CAM_READ_0530262559_1	40	4e-07	43.9		002233_CAM_READ_0530411495_1	32.95	4e-08	46.6																	CAM_READ_0262919119_1	44.44	3e-05	39.3		SRR1302010.1100949_1	48.75	3e-16
MM171A00110	21	003381_CAM_READ_0625203419_1	60.61	0.0003	42																																										SRR1302010.450664_2	46.67	2e-08
MM171A00110	22
MM171A00110	23
MM171A00110	24	003402_CAM_READ_0640011387_1	38.1	2e-16	76.6
MM171A00110	25																					002237_CAM_READ_0531133035_1	30.71	3e-05	40.8																	CAM_READ_0262755463_1	44	2e-12	63.5		SRR1302010.769379_1	50	3e-05
MM171A00110	26	003416_CAM_READ_0668771787_1	48	9e-16	72.4																																										SRR1302020.274444_1	35.8	4e-09
MM171A00110	27																																														SRR1302010.116165_2	59.32	8e-17
MM171A00110	28	003371_CAM_READ_0660056643_1	31.33	7e-07	52
MM171A00110	29
MM171A00110	30	003356_CAM_READ_0648604515_1	36.25	0.0003	45.1
MM171A00110	31
MM171A00110	32
MM171A00110	33	003362_CAM_READ_0652910097_1	51.92	2e-09	59.3																																										SRR1302010.302768_2	67.53	1e-28
MM171A00110	34
MM171A00110	35	003371_CAM_READ_0659958595_1	29.91	5e-05	44.7
MM171A00110	36																																														SRR1302010.469139_1	78.31	1e-35
MM171A00110	37
MM171A00110	38	003359_CAM_READ_0650697329_1	39.56	8e-13	66.2																																										SRR1301999.699459_1	88.75	5e-47
MM171A00110	39																																														SRR1302020.1438543_1	51.06	4e-07
MM171A00110	40	003416_CAM_READ_0668674565_1	58.9	5e-21	87		002238_CAM_READ_0531324651_1	34.15	2e-12	60.1		002231_CAM_READ_0530071611_1	32.38	7e-06	40		002240_CAM_READ_0532009923_1	41.67	2e-11	55.8		002241_CAM_READ_0532375671_1	31.76	4e-08	45.4		CAM_READ_0261739259_2	43.55	3e-09	50.8																	SRR1302020.793226_2	49.06	2e-07
MM171A00110	41
MM171A00110	42																																														SRR1302020.12731_1	32.94	0.0002
MM171A00110	43																002247_CAM_READ_0533563603_1	28.69	4e-09	55.1
MM171A00110	44
MM171A00110	45
MM171A00110	46																																														SRR1301999.1489853_1	32.84	8e-06
MM171A00110	47	003408_CAM_READ_0646191629_1	56.2	2e-36	139																																965_CAM_READ_0292727153_1	52.38	6e-29	114							SRR1302020.261923_1	67.09	2e-26
MM171A00110	48
MM171A00110	49
MM171A00110	50	003374_CAM_READ_0661882313_1	51.85	5e-14	70.9		002234_CAM_READ_0530773707_1	60.71	2e-06	44.7							002232_CAM_READ_0530293895_1	41.46	4e-05	40.8		002237_CAM_READ_0531137409_1	43.08	4e-05	39.3		CAM_READ_0261851953_1	53.33	6e-10	55.5																	SRR1302020.1720788_1	67.57	1e-27
MM171A00110	51	003399_CAM_READ_0637640899_1	24.44	6e-05	42.7																	002244_CAM_READ_0532897443_1	32.5	0.0007	33.9																						SRR1301999.1139328_1	61.7	1e-13
MM171A00110	52																																														SRR1302010.662627_1	71.88	2e-25
MM171A00110	53	003408_CAM_READ_0646238475_1	32.43	5e-08	51.2							002239_CAM_READ_0531771339_1	35.79	1e-06	41.2		002247_CAM_READ_0533513105_1	31.03	7e-06	39.7							CAM_READ_0261961365_1	37.5	4e-07	44.7																	SRR1302020.39920_2	53.12	2e-14
MM171A00110	54	003371_CAM_READ_0659925215_2	36.11	0.0001	42.7							002239_CAM_READ_0531629305_1	34.12	2e-05	38.5							002241_CAM_READ_0532350893_1	42.5	0.0001	36.6		CAM_READ_0261685713_1	42.5	0.0001	38.5																	SRR1302010.368584_1	88.46	9e-26
MM171A00110	55																																														SRR1302010.420602_1	56.45	3e-14
MM171A00110	56	003359_CAM_READ_0650803359_1	48.39	1e-28	113							002246_CAM_READ_0533151191_1	35.85	5e-12	61.2							002241_CAM_READ_0532373221_1	39.24	6e-09	51.6		CAM_READ_0261903979_1	33.94	2e-07	50.1																	SRR1296481.2103459_1	90.14	4e-37
MM171A00110	57	003408_CAM_READ_0646148181_1	30.28	3e-10	60.1		002234_CAM_READ_0530794753_1	36.71	7e-08	48.5							002232_CAM_READ_0530273595_1	36.47	7e-07	45.4																	965_CAM_READ_0292598491_1	33.33	0.0007	38.1							SRR1302010.702475_1	93.33	1e-21
MM171A00110	58	003356_CAM_READ_0648949331_1	41.84	9e-25	103		002234_CAM_READ_0530789027_1	40.48	1e-25	101		002246_CAM_READ_0533158625_1	31.37	2e-22	92		002236_CAM_READ_0530979589_1	33.86	9e-19	81.6		002237_CAM_READ_0531147737_1	30.21	9e-08	48.5		CAM_READ_0261893921_1	35.71	5e-16	75.9							965_CAM_READ_0292685675_1	35.65	2e-13	67.8							SRR1301999.916454_1	96.34	9e-50
MM171A00110	59	003374_CAM_READ_0662014979_1	41.1	5e-36	136		002234_CAM_READ_0530513045_1	41	5e-16	75.1		002246_CAM_READ_0533342309_1	40.19	3e-18	79.7		002232_CAM_READ_0530215555_1	33.88	3e-15	72.4		002237_CAM_READ_0531121105_1	30.37	7e-12	62		CAM_READ_0261817671_1	41.12	3e-18	82							965_CAM_READ_0292660819_1	40.28	3e-07	50.1							SRR1302010.1065392_1	97.22	6e-43
MM171A00110	60	003402_CAM_READ_0640061379_1	35.16	4e-12	63.9							002246_CAM_READ_0533202635_1	28.95	2e-08	47.8		002243_CAM_READ_0532726753_1	26.26	8e-06	41.6		002241_CAM_READ_0532375647_1	30.38	6e-09	48.5		CAM_READ_0261824685_1	29.21	8e-06	42.7																	SRR1302010.605687_1	36.36	4e-05
MM171A00110	61	003359_CAM_READ_0650875969_1	39.52	1e-21	89		002238_CAM_READ_0531481231_1	35.77	1e-11	57.8							002236_CAM_READ_0530990163_1	27.91	2e-06	42.4		002233_CAM_READ_0530462673_1	34.48	0.0003	35		CAM_READ_0261693619_1	41.77	2e-11	57							965_CAM_READ_0292602151_1	42.17	2e-12	60.5							SRR1302010.569541_1	70	5e-19
MM171A00110	62
MM171A00110	63
MM171A00110	64	003384_CAM_READ_0627695089_1	46.07	3e-17	75.5																						CAM_READ_0261772815_1	40.43	6e-11	54.7												CAM_READ_0262986913_1	55	1e-07	45.1		SRR1301999.1448014_1	72.58	2e-28
MM171A00110	65
MM171A00110	66
MM171A00110	67
MM171A00110	68
MM171A00110	69																																														SRR1301999.954019_1	44.3	3e-16
MM171A00110	70	003374_CAM_READ_0661658749_1	26.67	8e-09	58.5		002234_CAM_READ_0530768513_1	34.65	3e-06	45.8																	CAM_READ_0261906459_1	32.22	0.0002	40.8																	SRR1302020.912106_1	51.56	4e-13
MM171A00110	71
MM171A00110	72	003359_CAM_READ_0650560925_1	42.05	5e-14	68.6		002242_CAM_READ_0532529781_1	39.53	1e-11	57.4		002231_CAM_READ_0530098779_1	37.14	5e-10	51.6																																SRR1301999.212779_1	40.51	3e-12
MM171A00110	73	003416_CAM_READ_0668820921_1	46.24	2e-22	89.4																	002237_CAM_READ_0531097073_1	33.33	1e-05	38.1																						SRR1301999.37380_1	42.11	6e-05
MM171A00110	74
MM171A00110	75
MM171A00110	76	003371_CAM_READ_0660198427_1	35.06	3e-08	54.7							002246_CAM_READ_0533217181_1	39.73	1e-07	47		002243_CAM_READ_0532726457_1	42.86	9e-06	42.4		002237_CAM_READ_0531105587_1	39.73	2e-07	47		CAM_READ_0261774407_2	48.39	1e-07	49.3																	SRR1302010.652391_1	68	2e-11
MM171A00110	77																																														SRR1302010.707489_1	49.32	5e-19
MM171A00110	78																																														SRR1302020.420755_1	83.87	2e-31
MM171A00110	79
MM171A00110	80	003402_CAM_READ_0640090763_1	27.27	4e-07	52																																										SRR1302020.1282098_1	80.77	6e-24
MM171A00110	81
MM171A00110	82																																														SRR1302010.940666_1	76.12	2e-32
MM171A00110	83
MM171A00110	84																																														SRR1302020.808561_1	68.25	1e-22
MM171A00110	85
MM171A00110	86
MM171A00110	87
MM171A00110	88	003402_CAM_READ_0640180225_1	29.37	0.0001	46.6												002232_CAM_READ_0530202417_1	35.56	0.001	37.7							CAM_READ_0262074645_1	41.38	7e-07	48.1																	SRR1302020.369590_1	58.75	4e-20
MM171A00110	89																																														SRR1301999.1182504_1	36.36	9e-07
MM171A00110	90	003399_CAM_READ_0637535663_1	34.81	5e-12	64.3																											993_CAM_READ_0281781951_1	33.33	0.0001	39.7												SRR1302010.93958_1	93.33	3e-36
MM171A00110	91
MM171A00110	92
MM171A00110	93	003384_CAM_READ_0627579891_1	43.18	7e-21	87.4
MM171A00110	94
MM171A00110	95
MM171A00110	96	003371_CAM_READ_0660131623_1	74.26	4e-55	184		002242_CAM_READ_0532537711_1	60.87	9e-21	85.9		002239_CAM_READ_0531864289_1	64.95	9e-40	139		002232_CAM_READ_0530391121_1	50.41	7e-35	126		002237_CAM_READ_0531169615_1	51.89	7e-31	114		CAM_READ_0261824087_1	54.29	6e-46	157		993_CAM_READ_0281811615_1	40.24	4e-11	61.2		989_CAM_READ_0299009451_1	29.29	8e-08	51.2		CAM_READ_0262803783_1	54.65	1e-29	110		SRR1301999.737948_1	55.45	4e-27
MM171A00110	97
MM171A00110	98
MM171A00110	99	003416_CAM_READ_0668987445_1	28.26	7e-10	60.8																																										SRR1296481.1403338_1	41.77	1e-15
MM171A00110	100	003377_CAM_READ_0665773433_1	68.35	1e-56	196		002230_CAM_READ_0529928563_1	28.92	6e-07	48.9							002247_CAM_READ_0533508585_1	60.44	7e-31	117																											SRR1301999.622837_1	91.95	3e-45
MM171A00110	101	003374_CAM_READ_0661911733_1	79.44	5e-57	178		002238_CAM_READ_0531431693_1	56.84	9e-34	115							002247_CAM_READ_0533584869_1	40.43	4e-05	38.1		002237_CAM_READ_0531095865_1	59.21	5e-25	90.1																						SRR1301999.673885_2	70.37	2e-36
MM171A00115	1																																														SRR1302020.1203282_2	62.2	5e-27
MM171A00115	2	003378_CAM_READ_0621433871_1	46.11	4e-44	156												002247_CAM_READ_0533557505_1	37.38	3e-14	68.6																	971_CAM_READ_0286192783_1	52.05	5e-42	146							SRR1296481.961362_1	79.22	1e-38
MM171A00115	3	003359_CAM_READ_0650940955_1	59.6	3e-61	203							002231_CAM_READ_0530072187_1	44.3	3e-16	73.2		002247_CAM_READ_0533531783_1	34.51	2e-12	63.5		002237_CAM_READ_0531112687_1	35.67	4e-23	94																						SRR1296481.1760902_1	85.06	4e-44
MM171A00115	4	003381_CAM_READ_0624642741_1	48.36	1e-32	124																	002233_CAM_READ_0530450093_1	40.21	2e-13	64.7		CAM_READ_0261820361_1	28.28	0.0004	39.7																	SRR1296481.95935_1	70.13	2e-33
MM171A00115	5	003365_CAM_READ_0655319081_1	30.23	3e-14	71.2																																971_CAM_READ_0286007127_1	29.91	0.0001	40							SRR1302020.450560_2	68.49	1e-29
MM171A00115	6	003405_CAM_READ_0643005557_1	45.33	2e-54	186												002247_CAM_READ_0533531313_1	75.56	5e-44	150																											SRR1301999.450766_2	78.31	9e-38
MM171A00115	7	003402_CAM_READ_0640463703_1	74.67	7e-77	239												002247_CAM_READ_0533446015_1	62.3	8e-48	159		002233_CAM_READ_0530446121_1	45.68	2e-19	80.5																						SRR1302020.1617243_2	82.56	7e-40
MM171A00115	8	003413_CAM_READ_0667254185_1	37.5	2e-13	69.7																																										SRR1301999.257324_1	89.06	5e-31
MM171A00115	9	003365_CAM_READ_0655169967_1	34.53	3e-17	80.1																																										SRR1296481.2099681_2	72.73	4e-33
MM171A00115	10	003408_CAM_READ_0646264381_1	57.75	4e-54	182		002234_CAM_READ_0530613871_1	37.35	9e-09	52.8		002246_CAM_READ_0533281555_1	39.22	3e-17	75.9		002247_CAM_READ_0533553967_1	54.88	8e-23	91.3												993_CAM_READ_0281374171_1	68.48	3e-41	144												SRR1302020.946031_2	89.02	2e-47
MM171A00115	11	003413_CAM_READ_0667206063_1	70.71	3e-66	204																																										SRR1296481.728856_2	78.48	9e-38
MM171A00115	12	003371_CAM_READ_0660089139_1	66.15	8e-26	95.5																																										SRR1296481.302335_1	79.69	9e-33
MM171A00115	13	003390_CAM_READ_0631801433_1	65.45	9e-46	150		002238_CAM_READ_0531306883_1	57.14	2e-09	50.4		002231_CAM_READ_0530128257_1	42.86	4e-05	37		002247_CAM_READ_0533519023_1	38.55	1e-10	52.8																											SRR1296481.1789989_1	82.19	7e-38
MM171A00115	14	003399_CAM_READ_0637692665_1	69.93	5e-65	216		002234_CAM_READ_0530535029_1	49.09	3e-25	101		002246_CAM_READ_0533403025_1	50	7e-32	119		002243_CAM_READ_0532735987_1	48.39	3e-34	125		002244_CAM_READ_0532900599_1	38.46	3e-06	44.3																						SRR1302020.669760_2	92.41	5e-41
MM171A00115	15	003384_CAM_READ_0627833063_1	42.99	8e-18	79.7		002234_CAM_READ_0530518823_1	40.43	0.0003	37.4							002247_CAM_READ_0533477137_1	43.84	2e-14	63.9																											SRR1302010.1086528_1	69.23	7e-18
MM171A00115	16	003384_CAM_READ_0627761559_1	72.9	6e-53	167		002234_CAM_READ_0530712719_1	36.47	3e-14	63.9		002246_CAM_READ_0533215933_1	35.58	3e-14	62.4		002247_CAM_READ_0533563721_1	43.75	9e-19	75.1		002237_CAM_READ_0531091223_1	36.84	9e-15	63.9		CAM_READ_0261774141_1	32.38	2e-15	68.2																	SRR1302010.909711_1	76.92	4e-39
MM171A00115	17	003378_CAM_READ_0621120427_1	82.54	3e-73	221		002234_CAM_READ_0530740275_1	78.95	8e-53	164		002231_CAM_READ_0530076891_1	76.47	3e-51	159		002236_CAM_READ_0530958367_1	69.84	6e-62	187		002237_CAM_READ_0531123751_1	78.22	1e-55	170		CAM_READ_0261877201_1	59.3	9e-30	105																	SRR1301999.90818_1	95	4e-48
MM171A00115	18	003384_CAM_READ_0627769123_1	74	7e-76	239												002247_CAM_READ_0533577787_1	62.86	1e-42	147		002244_CAM_READ_0532869007_1	33.03	8e-07	45.8																						SRR1302010.368495_1	91.86	6e-48
MM171A00115	19	003365_CAM_READ_0655022705_1	71.85	2e-66	206																																										SRR1296481.1196410_1	93.83	6e-46
MM171A00115	20	003405_CAM_READ_0643030751_1	55.77	1e-57	188							002246_CAM_READ_0533152015_1	37.74	0.0001	38.1		002247_CAM_READ_0533594795_1	42.86	6e-19	79																											SRR1296481.1475497_1	84.15	1e-37
MM171A00115	21	003408_CAM_READ_0646472177_1	51.94	3e-40	140																																										SRR1296481.664153_1	80	5e-36
MM171A00115	22	003405_CAM_READ_0642787157_1	53.95	1e-50	170												002247_CAM_READ_0533605509_1	51.77	5e-47	155												993_CAM_READ_0281739493_1	26.67	5e-08	51.6												SRR1302020.216069_1	78.31	2e-42
MM171A00115	23	003405_CAM_READ_0642930499_1	34.59	7e-15	72.4		002238_CAM_READ_0531345807_1	37.74	9e-10	53.1							002232_CAM_READ_0530208357_1	30.51	2e-07	46.2																											SRR1302020.149663_1	79.73	1e-31
MM171A00115	24	003365_CAM_READ_0655211861_1	54.27	2e-48	165																																										SRR1296481.229117_1	73.49	3e-35
MM171A00115	25	003365_CAM_READ_0655204807_1	70.71	3e-57	196												002247_CAM_READ_0533416029_1	50	3e-15	72.4		002237_CAM_READ_0531161281_1	64	1e-36	131																						SRR1296481.538609_1	84.93	2e-34
MM171A00115	26	003374_CAM_READ_0661979757_1	47.75	2e-33	118																	002244_CAM_READ_0532835537_1	51.11	3e-11	53.9																						SRR1296481.1502514_1	89.04	1e-38
MM171A00115	27	003405_CAM_READ_0643170777_1	64.5	8e-85	263		002230_CAM_READ_0529953097_1	74.65	3e-30	112																																					SRR1302020.617601_2	87.34	1e-46
MM171A00115	28	003365_CAM_READ_0654968731_1	70.86	5e-68	217												002247_CAM_READ_0533523695_1	74.42	1e-41	142																											SRR1296481.2034691_1	90.24	2e-44
MM171A00115	29
MM171A00115	30
MM171A00115	31
MM171A00115	32																																														SRR1302010.540983_1	42	3e-07
MM171A00115	33	003378_CAM_READ_0621149715_1	34.13	2e-14	72.4		002238_CAM_READ_0531441875_1	51.92	3e-11	57.8							002232_CAM_READ_0530198877_1	27.55	4e-05	40.4		002233_CAM_READ_0530419489_1	34.69	1e-13	63.9																						SRR1302010.245491_1	78.21	2e-38
MM171A00115	34
MM171A00115	35	003378_CAM_READ_0621203763_1	45.79	1e-20	88.2		002238_CAM_READ_0531424913_1	38.18	1e-16	72.4												002233_CAM_READ_0530411495_1	31.25	3e-06	42																	CAM_READ_0262919119_1	42.22	0.0002	37.7		SRR1301999.1323668_2	59.38	2e-18
MM171A00115	36
MM171A00115	37
MM171A00115	38																																														SRR1296481.163590_1	35.56	9e-06
MM171A00115	39
MM171A00115	40
MM171A00115	41
MM171A00115	42	003408_CAM_READ_0646159825_1	38.17	2e-15	80.5																						CAM_READ_0261696161_1	40.74	0.0004	41.2																	SRR1302010.154350_2	52.94	1e-15
MM171A00115	43
MM171A00115	44																																														SRR1301999.446399_1	44.44	2e-07
MM171A00115	45	003408_CAM_READ_0646547141_1	40.79	3e-10	63.9																																										SRR1301999.436866_2	43.9	2e-12
MM171A00115	46
MM171A00115	47
MM171A00115	48
MM171A00115	49
MM171A00115	50	003402_CAM_READ_0640067709_1	55.36	2e-06	47							002239_CAM_READ_0531661733_1	42.19	1e-06	41.2
MM171A00115	51																															964_CAM_READ_0288434303_1	35.88	1e-14	71.2		971_CAM_READ_0286371985_1	37.38	1e-11	61.2							SRR1302010.52091_1	29.23	0.0004
MM171A00115	52	003393_CAM_READ_0633558701_1	34.29	0.0008	39.3																																										SRR1296481.1624862_1	51.16	2e-06
MM171A00115	53	003402_CAM_READ_0640439123_1	44.34	3e-22	95.5												002243_CAM_READ_0532676493_1	33.61	2e-18	80.1							CAM_READ_0261733513_1	33.33	8e-10	57		982_CAM_READ_0286828295_1	35.09	2e-13	68.2		971_CAM_READ_0286337363_1	34.65	2e-14	70.9							SRR1296481.1582343_1	50.63	1e-18
MM171A00115	54	003384_CAM_READ_0628006593_1	41.1	6e-25	105												002243_CAM_READ_0532627851_1	36.17	1e-14	70.1		002244_CAM_READ_0532883269_1	35.82	0.0006	37.4							982_CAM_READ_0286530743_1	33.56	3e-12	65.9		971_CAM_READ_0286188203_1	34.42	6e-15	73.6							SRR1301999.1358422_1	40.3	3e-07
MM171A00115	55
MM171A00115	56	003405_CAM_READ_0643078649_1	35.48	3e-27	114		002238_CAM_READ_0531523817_1	35.64	7e-12	63.9		002246_CAM_READ_0533146425_1	53.85	1e-26	104		002240_CAM_READ_0532139145_1	35.56	2e-12	63.5							CAM_READ_0261805539_1	36.24	2e-18	83.6		964_CAM_READ_0288177771_1	36.84	7e-08	52.8		989_CAM_READ_0298973549_1	39.2	7e-19	85.1							SRR1302010.369461_1	41.03	6e-12
MM171A00115	57																															982_CAM_READ_0286561285_1	41.1	9e-08	47.8		971_CAM_READ_0286262901_1	35.19	6e-09	52
MM171A00115	58	003359_CAM_READ_0651028067_1	35.78	9e-12	64.3												002232_CAM_READ_0530349513_1	32.65	0.0007	37																											SRR1301999.93862_2	42.19	1e-10
MM171A00115	59																																														SRR1302010.469139_1	34.18	1e-06
MM171A00115	60
MM171A00115	61
MM171A00115	62	003402_CAM_READ_0640068029_1	48.78	3e-19	90.5		002234_CAM_READ_0530783313_1	39.62	1e-10	60.8		002231_CAM_READ_0530070741_1	35.87	1e-08	52.4		002240_CAM_READ_0532164917_1	34.48	2e-08	52.8		002237_CAM_READ_0531080179_1	34.51	9e-13	65.5		CAM_READ_0261699939_1	34.15	2e-07	51.2																	SRR1296481.1905404_1	52.11	2e-14
MM171A00115	63	003405_CAM_READ_0642982515_2	67.65	1e-06	45.8																																										SRR1296481.1838130_2	55.32	2e-10
MM171A00115	64
MM171A00115	65
MM171A00115	66	003359_CAM_READ_0650697329_1	41.46	8e-15	72																																										SRR1301999.699459_1	62.5	2e-26
MM171A00115	67
MM171A00115	68
MM171A00115	69
MM171A00115	70
MM171A00115	71
MM171A00115	72
MM171A00115	73																																														SRR1302020.309600_1	43.94	1e-10
MM171A00115	74																																														SRR1302020.709034_1	41.54	3e-09
MM171A00115	75
MM171A00115	76
MM171A00115	77	003359_CAM_READ_0650547087_1	33.79	1e-16	77.4		002234_CAM_READ_0530581571_1	42.47	1e-13	64.3												002244_CAM_READ_0532854691_1	29.13	1e-06	42.7																						SRR1302010.168815_1	45.95	5e-14
MM171A00115	78	003371_CAM_READ_0659810219_1	37.1	2e-14	71.2																											993_CAM_READ_0281667801_1	32.24	1e-16	75.5												SRR1301999.1395411_1	46.15	7e-12
MM171A00115	79
MM171A00115	80	003393_CAM_READ_0633325761_1	50	0.0002	42.4
MM171A00115	81
MM171A00115	82	003393_CAM_READ_0634056959_1	33.7	4e-09	53.5
MM171A00115	83
MM171A00115	84	003365_CAM_READ_0655378741_1	32.6	2e-16	79.7																																										SRR1296481.1048509_1	59.68	4e-18
MM171A00115	85	003416_CAM_READ_0668457971_1	55.17	3e-29	114		002238_CAM_READ_0531524667_1	39.66	0.0003	38.9		002231_CAM_READ_0530080763_1	33.08	8e-10	54.3							002233_CAM_READ_0530400027_1	33.33	0.0003	36.6		CAM_READ_0261863131_1	26.92	5e-05	42.4		993_CAM_READ_0281819279_1	27.78	2e-05	44.3												SRR1302020.967814_1	50.85	1e-09
MM171A00115	86	003371_CAM_READ_0660256473_1	45.9	8e-29	114		002234_CAM_READ_0530768513_1	38.14	4e-17	77.4		002246_CAM_READ_0533357253_1	50.94	2e-07	47.4		002240_CAM_READ_0532139107_1	39.1	2e-24	97.1							CAM_READ_0261906459_1	35.9	3e-07	49.3		964_CAM_READ_0288291215_1	29.57	9e-10	57.8		971_CAM_READ_0286391797_1	33.73	2e-10	58.2							SRR1296481.1885617_1	49.45	7e-21
MM171A00115	87
MM171A00115	88	003402_CAM_READ_0640146917_1	42.86	2e-11	58.5		002234_CAM_READ_0530811997_1	34.38	2e-07	43.9																	CAM_READ_0261719341_1	33.33	1e-05	39.3																	SRR1296481.175118_2	53.7	8e-12
MM171A00115	89	003402_CAM_READ_0639933977_1	31.82	0.0005	39.3
MM171A00115	90	003402_CAM_READ_0640184861_1	40.6	2e-18	87																																971_CAM_READ_0286302235_1	31.37	2e-09	56.6
MM171A00115	91	003402_CAM_READ_0640049479_1	37.74	6e-08	52.4																																										SRR1302020.608170_1	47.06	8e-14
MM171A00115	92	003405_CAM_READ_0643030735_2	46.51	1e-05	46.2																																										SRR1296481.1434038_1	73.75	3e-32
MM171A00115	93																																														SRR1296481.268250_1	48	2e-19
MM171A00126	1	003393_CAM_READ_0633673819_1	53.57	6e-27	105							002231_CAM_READ_0530055771_1	50	3e-26	98.2
MM171A00126	2	003405_CAM_READ_0642963507_1	55.56	1e-27	108		002238_CAM_READ_0531499095_1	47.19	1e-19	81.6																	CAM_READ_0261954715_1	44.68	6e-05	40
MM171A00126	3	003408_CAM_READ_0646531109_1	43.38	2e-31	120		002230_CAM_READ_0529883509_1	45.74	8e-20	83.6		002231_CAM_READ_0530132813_1	48	3e-10	54.7		002243_CAM_READ_0532758963_1	36.47	5e-11	58.5							CAM_READ_0261905969_1	34.94	2e-05	43.5																	SRR1302020.172593_1	44.07	3e-08
MM171A00126	4	003371_CAM_READ_0660259427_1	47.68	4e-42	152		002234_CAM_READ_0530795475_1	35.82	2e-05	43.5																	CAM_READ_0262024455_1	33.73	3e-06	46.2
MM171A00126	5	003359_CAM_READ_0650487923_1	51.3	4e-46	163		002234_CAM_READ_0530739709_1	54.17	3e-35	128		002231_CAM_READ_0530104187_1	35.53	3e-10	55.8		002232_CAM_READ_0530373793_1	53.12	2e-28	107		002241_CAM_READ_0532451231_1	55.71	2e-21	88.2		CAM_READ_0261910909_1	45.83	6e-31	116		993_CAM_READ_0281811683_1	51.77	6e-40	144		965_CAM_READ_0292681173_1	43.55	5e-09	54.7							SRR1301999.600392_1	63.16	9e-28
MM171A00126	6																																														SRR1301999.1390904_1	39.29	1e-10
MM171A00126	7
MM171A00126	8
MM171A00126	9	003365_CAM_READ_0655578961_1	69.05	7e-12	60.8																																965_CAM_READ_0292652779_1	27.47	0.0004	37							SRR1296481.1435498_2	88.14	1e-31
MM171A00126	10
MM171A00126	11																																														SRR1301999.153195_1	48.68	1e-15
MM171A00126	12	003408_CAM_READ_0646327287_1	60.43	3e-52	172		002242_CAM_READ_0532532619_1	68.42	4e-24	93.2		002235_CAM_READ_0530871923_1	43.75	4e-14	64.7		002232_CAM_READ_0530165021_1	63.29	5e-30	108		002233_CAM_READ_0530429325_1	42.65	2e-14	64.7		CAM_READ_0261912173_1	56.1	6e-23	90.9		993_CAM_READ_0281651463_1	62.82	2e-26	101		989_CAM_READ_0299009451_1	39.06	1e-06	46.6		CAM_READ_0262680437_1	59.68	4e-20	82.8		SRR1301999.1388651_1	69.7	6e-25
MM171A00126	13
MM171A00126	14	003393_CAM_READ_0633387769_1	51.02	1e-25	105							002231_CAM_READ_0530103799_1	41.43	1e-31	117							002233_CAM_READ_0530470975_1	40.85	8e-10	54.7							993_CAM_READ_0281815173_1	32.5	2e-10	60.1												SRR1301999.847240_1	44.29	1e-07
MM171A00126	15	003359_CAM_READ_0650527679_1	53.95	2e-17	75.5		002238_CAM_READ_0531506461_1	31.11	0.001	34.3		002231_CAM_READ_0530075519_1	44.71	5e-16	66.6		002240_CAM_READ_0532166661_1	44.71	9e-16	66.6		002233_CAM_READ_0530414223_1	44.71	2e-16	67.4																						SRR1302020.1554995_1	51.32	2e-15
MM171A00126	16
MM171A00126	17
MM171A00126	18	003359_CAM_READ_0650624027_1	43.59	3e-30	114												002243_CAM_READ_0532686803_1	43.33	8e-22	86.3																											SRR1301999.435324_2	43.75	1e-13
MM171A00126	19
MM171A00126	20																																														SRR1302010.187035_1	41.18	2e-19
MM171A00126	21
MM171A00126	22
MM171A00126	23
MM171A00126	24
MM171A00126	25
MM171A00126	26	003390_CAM_READ_0632147293_1	44.19	0.0004	38.9												002247_CAM_READ_0533532329_1	46.43	0.0004	33.5
MM171A00126	27	003384_CAM_READ_0627858817_1	48.03	2e-33	124		002245_CAM_READ_0532958521_1	51.46	9e-32	114		002246_CAM_READ_0533309623_1	46.75	7e-14	63.5												CAM_READ_0261812455_1	49.25	7e-31	113		993_CAM_READ_0281610011_1	33.33	2e-05	43.9												SRR1302020.1790808_1	63.64	2e-06
MM171A00126	28	003378_CAM_READ_0621211069_1	33.04	3e-08	54.3																																										SRR1302010.329457_1	41.86	3e-09
MM171A00126	29
MM171A00126	30
MM171A00126	31
MM171A00126	32
MM171A00126	33
MM171A00126	34	003384_CAM_READ_0627849219_1	40.18	3e-12	66.2																																										SRR1302010.197036_1	47.3	5e-10
MM171A00126	35	003356_CAM_READ_0649027155_1	26.88	9e-06	48.1																																										SRR1302010.115299_1	34.57	3e-10
MM171A00126	36	003378_CAM_READ_0621370211_1	47.76	2e-13	67		002245_CAM_READ_0532972791_1	58.18	2e-17	73.2		002246_CAM_READ_0533192487_1	41.67	1e-06	42.7		002243_CAM_READ_0532624715_1	49.25	2e-14	65.9		002237_CAM_READ_0531082919_1	38.46	3e-06	41.6		CAM_READ_0261840345_1	42.03	1e-11	58.5		993_CAM_READ_0281602253_1	42.11	8e-05	39.7							CAM_READ_0262852117_1	51.28	1e-07	45.8		SRR1301999.162642_1	51.85	9e-13
MM171A00126	37																																														SRR1302010.672700_1	36.84	0.0001
MM171A00126	38	003362_CAM_READ_0653068709_1	28.97	3e-05	43.9																																										SRR1296481.578688_1	60	0.0006
MM171A00126	39
MM171A00126	40
MM171A00126	41																																														SRR1296481.1697381_1	39.66	4e-06
MM171A00126	42
MM171A00126	43
MM171A00126	44
MM171A00126	45
MM171A00126	46
MM171A00126	47
MM171A00126	48	003402_CAM_READ_0640145201_1	38.89	9e-14	72.8																																965_CAM_READ_0292599895_1	45.21	9e-14	67.4							SRR1302010.44101_2	39.22	0.0004
MM171A00126	49	003378_CAM_READ_0621687595_1	41.18	5e-15	73.9		002238_CAM_READ_0531331843_1	37.8	1e-08	51.6		002231_CAM_READ_0530117771_1	42.11	3e-05	40.4												CAM_READ_0261783581_1	35.59	4e-12	61.6		993_CAM_READ_0281539955_1	36.36	6e-11	58.9												SRR1302010.996796_1	36.62	3e-07
MM171A00126	50	003359_CAM_READ_0650512971_1	42.75	5e-28	108		002245_CAM_READ_0532958131_1	43.14	2e-05	40.8		002231_CAM_READ_0530055255_1	35.14	5e-12	58.2		002240_CAM_READ_0531994639_1	32.12	4e-10	53.9		002237_CAM_READ_0531089887_1	29.13	8e-14	63.2		CAM_READ_0261816373_1	31.53	1e-11	60.1																	SRR1302020.923927_1	44.74	2e-11
MM171A00126	51	003399_CAM_READ_0637976691_2	44.3	3e-17	76.6		002238_CAM_READ_0531317739_1	43.48	2e-10	54.3		002239_CAM_READ_0531869471_1	37.31	2e-09	50.4		002232_CAM_READ_0530261717_1	27.93	6e-10	52.4		002241_CAM_READ_0532423837_1	41.38	1e-07	45.1		CAM_READ_0261783147_1	39.39	3e-12	60.1		993_CAM_READ_0281614315_1	30.77	0.0002	38.9												SRR1301999.1146588_1	40	1e-13
MM171A00126	52
MM171A00126	53
MM171A00126	54	003359_CAM_READ_0650403407_1	34.55	1e-05	42.7																																										SRR1296481.313919_1	44.68	3e-05
MM171A00126	55
MM171A00126	56
MM171A00126	57	003384_CAM_READ_0628054719_1	31.31	2e-06	51.2																																										SRR1301999.398056_2	62.16	1e-24
MM171A00126	58
MM171A00126	59
MM171A00126	60
MM171A00126	61	003402_CAM_READ_0640337949_1	29	5e-08	55.5		002234_CAM_READ_0530599511_1	31.03	8e-08	50.4		002239_CAM_READ_0531874247_1	34	0.0001	38.9							002241_CAM_READ_0532329317_1	32.97	2e-09	53.5		CAM_READ_0261745775_1	30.43	2e-05	43.1												CAM_READ_0262769473_1	35.29	4e-06	45.1		SRR1296481.1730079_1	40.91	2e-12
MM171A00126	62
MM171A00126	63
MM171A00126	64
MM171A00126	65																																														SRR1296481.837327_1	37.61	1e-14
MM171A00126	66	003402_CAM_READ_0640175471_1	44.16	1e-08	53.5
MM171A00126	67
MM171A00126	68
MM171A00126	69
MM171A00126	70	003384_CAM_READ_0627961695_1	46.15	2e-24	97.4		002238_CAM_READ_0531424913_1	41.35	2e-22	88.2		002246_CAM_READ_0533260809_1	31.03	0.0001	36.6		002232_CAM_READ_0530262559_1	36.23	3e-05	39.3		002233_CAM_READ_0530438383_1	46.94	1e-08	47.8																	CAM_READ_0262919119_1	45.65	2e-07	46.2		SRR1302020.1820812_1	46.43	2e-17
MM171A00126	71
MM171A00126	72	003365_CAM_READ_0655087025_1	44.64	0.0003	45.1																																										SRR1301999.713085_1	37.08	0.0002
MM171A00126	73											002231_CAM_READ_0530084595_1	40	0.0008	38.1		002247_CAM_READ_0533563603_1	26.83	4e-09	55.1
MM171A00126	74
MM171A00126	75
MM171A00126	76																																														SRR1301999.1489853_1	31.34	0.0001
MM171A00126	77	003405_CAM_READ_0643004061_1	37.82	6e-07	54.7		002230_CAM_READ_0529863517_1	35.37	1e-05	45.4																						982_CAM_READ_0286637545_1	39.32	2e-14	73.2		989_CAM_READ_0298952567_1	37.14	3e-16	78.6							SRR1301999.35268_1	81.82	4e-23
MM171A00126	78
MM171A00126	79
MM171A00126	80	003378_CAM_READ_0621669999_1	28.36	2e-14	74.3
MM171A00126	81																002232_CAM_READ_0530295897_1	32.48	2e-08	47.8
MM171A00126	82	003362_CAM_READ_0653162179_1	33.77	5e-06	47																																										SRR1302010.421513_2	46.27	1e-12
MM171A00126	83
MM171A00126	84
MM171A00126	85
MM171A00126	86
MM171A00126	87																																														SRR1301999.205973_1	54	1e-12
MM171A00145	1
MM171A00145	2
MM171A00145	3	003399_CAM_READ_0637990455_1	38.02	5e-22	90.1												002247_CAM_READ_0533506867_1	40.32	1e-05	39.3		002241_CAM_READ_0532400105_1	48.94	1e-08	47.4		CAM_READ_0261901935_1	46.34	4e-06	42																	SRR1302020.947176_1	51.22	2e-19
MM171A00145	4
MM171A00145	5	003405_CAM_READ_0643029625_1	37.5	2e-18	82.4												002236_CAM_READ_0530930975_1	38.39	1e-08	48.9		002241_CAM_READ_0532391439_1	44.16	4e-11	54.7		CAM_READ_0261699015_1	47.32	2e-21	86.3
MM171A00145	6
MM171A00145	7
MM171A00145	8
MM171A00145	9
MM171A00145	10
MM171A00145	11
MM171A00145	12
MM171A00145	13	003402_CAM_READ_0640267843_1	36.59	8e-32	120																	002241_CAM_READ_0532439771_1	50	2e-12	58.5																	CAM_READ_0262877141_1	50.65	8e-18	76.6		SRR1296481.1418335_1	36.23	3e-09
MM171A00145	14
MM171A00145	15
MM171A00145	16	003405_CAM_READ_0643105343_1	27.04	1e-16	79.7		002238_CAM_READ_0531493647_1	32.05	1e-07	47.8																	CAM_READ_0261814843_1	27.7	1e-13	65.5																	SRR1296481.1835953_2	53.49	3e-08
MM171A00145	17	003365_CAM_READ_0655369189_1	34.73	3e-11	66.6		002245_CAM_READ_0532934517_1	34.07	2e-05	44.3		002246_CAM_READ_0533224567_1	30.23	6e-06	43.9		002243_CAM_READ_0532758089_1	34.02	4e-11	60.1		002237_CAM_READ_0531114785_1	37.5	2e-06	45.1		CAM_READ_0261735729_1	30	1e-05	45.1		993_CAM_READ_0281631151_1	30.3	7e-09	56.2												SRR1302020.1378658_2	36.76	0.0004
MM171A00145	18	003384_CAM_READ_0627778725_1	46.46	7e-19	80.9							002246_CAM_READ_0533249939_1	40	7e-14	62.4												CAM_READ_0262000041_1	33.33	8e-07	43.9
MM171A00145	19
MM171A00145	20	003399_CAM_READ_0637758335_1	34.33	0.0001	45.1																						CAM_READ_0261905629_1	31.88	4e-05	42
MM171A00145	21
MM171A00145	22
MM171A00145	23
MM171A00145	24																002232_CAM_READ_0530354833_1	29.59	2e-07	48.9							CAM_READ_0261920115_1	36.25	1e-09	56.2
MM171A00145	25	003408_CAM_READ_0646447541_1	41.18	1e-24	102																						CAM_READ_0261837755_1	24.22	0.001	38.9																	SRR1301999.1111028_2	53.33	1e-21
MM171A00145	26
MM171A00145	27
MM171A00145	28																002240_CAM_READ_0531969499_1	66.67	0.0007	32.7
MM171A00145	29											002231_CAM_READ_0530041619_1	28.75	0.0004	37		002243_CAM_READ_0532702043_1	32.76	0.0004	37.7
MM171A00145	30	003416_CAM_READ_0668439057_1	39.52	2e-20	87.8		002234_CAM_READ_0530762745_1	55.56	0.0001	38.9																	CAM_READ_0261989519_1	26.37	0.0008	37							989_CAM_READ_0298952927_1	32.98	1e-06	45.1		CAM_READ_0262658953_1	33.03	1e-05	42.7		SRR1302010.1011310_2	45.57	2e-06
MM171A00145	31
MM171A00145	32
MM171A00145	33
MM171A00145	34	003402_CAM_READ_0640180225_1	34.44	6e-23	97.4		002230_CAM_READ_0529993687_1	42.62	7e-11	57.8		002246_CAM_READ_0533272083_1	45.16	3e-23	90.5		002232_CAM_READ_0530372903_1	55	2e-25	98.2							CAM_READ_0261681293_1	47	8e-26	100		993_CAM_READ_0281437095_1	31.58	2e-11	61.6		965_CAM_READ_0292724771_1	39.62	4e-07	48.1							SRR1301999.567879_1	39.02	1e-14
MM171A00145	35	003362_CAM_READ_0652837389_1	52.38	4e-17	77.4							002239_CAM_READ_0531692373_1	27.5	0.0003	36.6		002247_CAM_READ_0533597183_1	37.78	1e-17	74.3		002237_CAM_READ_0531185495_1	32.2	3e-05	38.9		CAM_READ_0261746629_1	33.78	3e-05	42																	SRR1302020.1542879_1	45.9	4e-14
MM171A00145	36
MM171A00145	37
MM171A00145	38
MM171A00145	39
MM171A00145	40	003393_CAM_READ_0633926777_1	31.08	4e-07	50.4
MM171A00145	41
MM171A00145	42	003378_CAM_READ_0621314855_1	27.37	0.0002	45.4
MM171A00145	43
MM171A00145	44
MM171A00145	45
MM171A00145	46
MM171A00145	47	003402_CAM_READ_0640049903_1	34.85	0.0008	38.5
MM171A00145	48
MM171A00145	49
MM171A00145	50
MM171A00145	51	003371_CAM_READ_0659758823_1	28.57	3e-06	47.8
MM171A00145	52
MM171A00145	53
MM171A00145	54																										CAM_READ_0262036627_1	41.67	1e-07	49.3																	SRR1302010.234434_1	34.07	2e-05
MM171A00145	55	003408_CAM_READ_0646341233_1	31.58	4e-09	57.8							002239_CAM_READ_0531740901_1	37.23	5e-14	64.7
MM171A00145	56
MM171A00145	57
MM171A00145	58
MM171A00145	59	003393_CAM_READ_0633948961_1	25.9	2e-06	51.6		002238_CAM_READ_0531391813_1	32.88	0.0004	39.7		002239_CAM_READ_0531745165_1	34.72	4e-06	43.9		002232_CAM_READ_0530332051_1	32.98	1e-12	64.3		002241_CAM_READ_0532367127_1	29.69	0.0001	39.3							993_CAM_READ_0281500481_1	29.27	6e-06	46.2												SRR1302020.1854288_1	37.68	4e-05
MM171A00145	60
MM171A00145	61
MM171A00145	62
MM171A00145	63
MM171A00145	64	003402_CAM_READ_0640526447_1	37.89	3e-06	47.8
MM171A00145	65	003371_CAM_READ_0659952583_1	24.76	3e-07	48.9																																										SRR1302010.1070631_1	33.33	5e-05
MM171A00145	66
MM171A00145	67
MM171A00145	68
MM171A00145	69	003378_CAM_READ_0621344733_1	29.13	2e-07	50.4																																										SRR1302010.1095366_1	34.62	1e-07
MM171A00145	70
MM171A00145	71
MM171A00145	72	003416_CAM_READ_0668457801_1	29.67	0.0007	43.1
MM171A00145	73																																														SRR1302010.764766_1	38.89	1e-05
MM171A00145	74	003405_CAM_READ_0642920085_1	33.33	2e-11	67							002246_CAM_READ_0533224581_1	29.21	4e-07	47		002236_CAM_READ_0531001427_1	34.04	1e-08	52.4		002237_CAM_READ_0531120737_1	31.37	3e-08	50.8		CAM_READ_0261876555_1	30.61	3e-06	47																	SRR1302010.523927_2	47.06	6e-08
MM171A00145	75
MM171A00145	76
MM171A00145	77	003384_CAM_READ_0627774615_1	48.39	4e-08	54.7							002235_CAM_READ_0530880505_1	26.09	0.0004	37																																SRR1302010.817550_1	38.98	2e-05
MM171A00145	78	003371_CAM_READ_0660160241_1	35.54	3e-13	72.8
MM171A00145	79	003359_CAM_READ_0650700961_1	29.35	2e-19	90.5		002234_CAM_READ_0530773411_1	33.01	6e-14	69.3		002231_CAM_READ_0530070147_1	25.95	1e-10	57.8		002240_CAM_READ_0532072515_1	30.95	7e-13	65.1		002241_CAM_READ_0532269439_1	33.73	2e-06	44.7		CAM_READ_0261702911_1	29.8	3e-16	76.6																	SRR1302010.512041_1	39.71	7e-08
MM171A00145	80
MM171A00145	81
MM171A00145	82
MM171A00145	83
MM171A00145	84
MM171A00145	85
MM171A00145	86
MM171A00145	87
MM171A00145	88
MM171A00145	89
MM171A00145	90
MM171A00145	91																										CAM_READ_0261784765_1	25.66	0.0002	38.9																	SRR1302010.891183_2	44.44	4e-05
MM171A00145	92
MM171A00145	93
MM171A00145	94	003405_CAM_READ_0643087759_1	38.6	2e-17	77
MM171A00145	95
MM171A00145	96
MM171A00145	97
MM171A00153	1
MM171A00153	2	003378_CAM_READ_0621498845_1	48.28	7e-12	63.2		002245_CAM_READ_0532972791_1	44.62	3e-12	58.5		002246_CAM_READ_0533192487_1	40.43	0.0006	34.7		002232_CAM_READ_0530316509_1	38.46	0.0001	37.7							CAM_READ_0261840345_1	43.4	1e-07	47												CAM_READ_0262852117_1	47.62	0.0001	37.4		SRR1296481.1452625_1	47.54	3e-11
MM171A00153	3
MM171A00153	4
MM171A00153	5
MM171A00153	6
MM171A00153	7
MM171A00153	8
MM171A00153	9	003378_CAM_READ_0621559125_1	53.97	9e-12	63.2																						CAM_READ_0261852695_1	35.9	7e-06	44.3																	SRR1296481.288803_2	33.33	3e-06
MM171A00153	10
MM171A00153	11
MM171A00153	12	003405_CAM_READ_0643025747_1	23.88	1e-09	57.4																																										SRR1301999.98095_1	40.91	0.0002
MM171A00153	13	003408_CAM_READ_0646279631_1	51.24	1e-36	135																	002233_CAM_READ_0530449015_1	37.29	6e-05	39.3		CAM_READ_0261710217_1	51.59	2e-33	123																	SRR1302020.1513436_2	54.88	7e-26
MM171A00153	14	003393_CAM_READ_0633881631_1	38.39	1e-10	60.8												002247_CAM_READ_0533597183_1	34.95	7e-13	61.2							CAM_READ_0261738699_1	29.75	3e-06	45.4																	SRR1302020.1542879_1	47.06	1e-07
MM171A00153	15
MM171A00153	16
MM171A00153	17	003393_CAM_READ_0633556647_2	41.18	4e-12	63.2		002242_CAM_READ_0532475887_1	32.43	3e-05	39.3		002231_CAM_READ_0530109069_1	26.09	0.0002	35.4		002247_CAM_READ_0533510383_1	29.33	1e-05	39.3																	971_CAM_READ_0286398627_1	30	0.0002	37.4							SRR1296481.1056706_1	40.7	2e-09
MM171A00153	18																002240_CAM_READ_0532150289_1	32.65	8e-07	43.1							CAM_READ_0262042209_1	45.45	8e-06	40.8
MM171A00153	19
MM171A00153	20
MM171A00153	21
MM171A00153	22
MM171A00153	23	003402_CAM_READ_0640296015_1	37.01	5e-19	91.3		002238_CAM_READ_0531432959_1	37.31	0.0001	42		002231_CAM_READ_0530084307_1	38.33	1e-20	88.6		002243_CAM_READ_0532725007_1	42.11	3e-18	81.6		002237_CAM_READ_0531077647_1	39.8	2e-14	70.5		CAM_READ_0261917945_1	39.44	5e-26	106												CAM_READ_0262862303_1	31.34	0.0007	39.7		SRR1302020.739379_1	53.06	2e-06
MM171A00153	24
MM171A00153	25
MM171A00153	26
MM171A00153	27
MM171A00153	28
MM171A00153	29
MM171A00153	30	003384_CAM_READ_0627726337_1	51.35	0.0001	46.2
MM171A00153	31
MM171A00153	32
MM171A00153	33
MM171A00153	34	003384_CAM_READ_0627603009_1	35.58	1e-09	59.7							002246_CAM_READ_0533360245_1	39.62	0.0008	36.6		002232_CAM_READ_0530328827_1	33.33	5e-07	47																											SRR1302010.212607_1	43.04	2e-12
MM171A00153	35	003368_CAM_READ_0657631419_1	36.36	5e-06	47
MM171A00153	36	003378_CAM_READ_0621246463_1	25.74	5e-07	50.4
MM171A00153	37	003416_CAM_READ_0668971895_1	28.78	0.0002	45.4																																										SRR1302020.681395_1	33.33	0.0001
MM171A00153	38	003413_CAM_READ_0667368685_1	42.59	4e-07	53.5		002230_CAM_READ_0529929503_1	44.44	0.0001	40.8																																					SRR1301999.454648_1	36.84	5e-06
MM171A00153	39
MM171A00153	40
MM171A00153	41
MM171A00153	42
MM171A00153	43
MM171A00153	44	003399_CAM_READ_0637954871_1	59.66	8e-47	163		002234_CAM_READ_0530800211_1	44.12	2e-25	100		002239_CAM_READ_0531810531_1	54.17	8e-27	102		002232_CAM_READ_0530197079_1	44.88	3e-30	113		002237_CAM_READ_0531131087_1	44.9	3e-18	79.3		CAM_READ_0261999325_1	56.16	3e-19	83.2		993_CAM_READ_0281651463_1	38.81	8e-10	58.2		989_CAM_READ_0298932275_1	30.38	2e-05	44.3		CAM_READ_0262884917_1	39.39	8e-12	61.6		SRR1302010.357121_1	62.32	1e-22
MM171A00153	45	003405_CAM_READ_0643018357_1	39.33	1e-12	72																																										SRR1302020.759432_1	40.24	2e-07
MM171A00153	46
MM171A00153	47
MM171A00153	48
MM171A00153	49	003365_CAM_READ_0655019481_1	26.35	2e-06	51.6							002246_CAM_READ_0533278461_1	38.46	3e-07	47		002243_CAM_READ_0532721741_1	35.62	3e-05	41.6		002237_CAM_READ_0531138247_1	34.25	3e-05	40.8		CAM_READ_0261732043_1	30.25	3e-05	43.9
MM171A00153	50	003396_CAM_READ_0636000029_1	31.25	1e-08	58.2		002234_CAM_READ_0530664781_1	35.96	4e-06	45.4		002246_CAM_READ_0533150763_1	38.46	4e-05	40.8		002232_CAM_READ_0530317875_1	42.11	4e-12	63.2							CAM_READ_0261876075_1	39.51	5e-06	45.8																	SRR1302010.982837_1	36.84	4e-05
MM171A00153	51
MM171A00153	52											002246_CAM_READ_0533177829_1	36.96	0.0006	35.8		002236_CAM_READ_0530923971_1	26.14	9e-07	45.4		002241_CAM_READ_0532389469_1	33.33	5e-09	50.1
MM171A00153	53
MM171A00153	54
MM171A00153	55
MM171A00153	56
MM171A00153	57
MM171A00153	58
MM171A00153	59
MM171A00153	60	003359_CAM_READ_0650840145_1	29.5	2e-09	60.5		002230_CAM_READ_0529879953_1	33.71	3e-06	46.2		002246_CAM_READ_0533274077_1	32.94	3e-07	47.8		002240_CAM_READ_0532112627_1	32.1	3e-05	42.4							CAM_READ_0261805161_1	28.7	3e-05	43.9
MM171A00153	61	003356_CAM_READ_0648539679_1	42.86	0.0001	46.6												002247_CAM_READ_0533577045_1	28.21	2e-09	55.8							CAM_READ_0261809389_1	27.97	6e-07	49.7
MM171A00153	62
MM171A00153	63
MM171A00153	64
MM171A00153	65
MM171A00153	66
MM171A00153	67
MM171A00153	68
MM171A00153	69
MM171A00153	70
MM171A00153	71
MM171A00153	72
MM171A00153	73	003378_CAM_READ_0621473293_1	41.99	5e-35	132		002238_CAM_READ_0531460357_1	39.06	4e-19	82.8		002239_CAM_READ_0531621433_1	52.33	2e-21	86.3		002247_CAM_READ_0533521805_1	40.82	6e-20	85.1		002241_CAM_READ_0532363911_1	56.67	3e-15	69.7		CAM_READ_0261769949_1	42.71	3e-36	131		993_CAM_READ_0281626295_1	41.18	4e-06	47		989_CAM_READ_0299081395_1	48.51	1e-22	93.6		CAM_READ_0262928385_1	37.25	3e-06	45.8		SRR1301999.346835_1	47.89	2e-15
MM171A00153	74
MM171A00153	75
MM171A00153	76
MM171A00153	77
MM171A00153	78
MM171A00153	79
MM171A00153	80
MM171A00153	81	003393_CAM_READ_0633928995_1	56.55	2e-45	160																																					CAM_READ_0262901437_1	53.23	6e-15	70.5		SRR1301999.1501453_1	51.56	2e-14
MM171A00153	82	003396_CAM_READ_0635851303_1	34.57	3e-10	57
MM171A00156	1	003359_CAM_READ_0650902983_1	34.78	7e-09	58.5		002230_CAM_READ_0529955119_1	27.27	3e-07	48.1		002231_CAM_READ_0530103303_1	40.74	2e-13	65.1		002236_CAM_READ_0530942599_1	31.93	5e-06	43.9		002244_CAM_READ_0532831109_1	34.31	6e-09	52		CAM_READ_0261782671_1	34.65	8e-05	42																	SRR1302010.897503_2	65	3e-23
MM171A00156	2	003408_CAM_READ_0646148181_1	43.65	7e-24	98.2		002234_CAM_READ_0530794753_1	52.11	5e-20	82		002231_CAM_READ_0530070229_1	31.78	2e-05	40.8		002232_CAM_READ_0530273595_1	35.24	6e-12	59.3		002237_CAM_READ_0531189099_1	35.05	0.0001	38.1		CAM_READ_0261714127_1	33.11	6e-05	42							965_CAM_READ_0292598491_1	34.21	8e-07	46.6							SRR1302020.605664_2	61.4	1e-16
MM171A00156	3	003359_CAM_READ_0650663721_1	39.73	6e-11	63.9		002234_CAM_READ_0530789027_1	32.48	1e-09	56.2		002246_CAM_READ_0533158625_1	26.49	4e-07	47												CAM_READ_0261693465_1	30.84	1e-06	47.4							965_CAM_READ_0292772647_1	28.28	2e-05	43.5							SRR1302020.390092_1	65.08	3e-22
MM171A00156	4	003384_CAM_READ_0627809901_1	76.11	2e-55	188							002246_CAM_READ_0533275801_1	26.47	0.0006	37.4		002232_CAM_READ_0530377969_1	28.7	0.0002	39.3		002237_CAM_READ_0531121105_1	30.47	1e-06	45.8		CAM_READ_0261817671_1	30	3e-07	49.7																	SRR1301999.104226_1	87.18	2e-43
MM171A00156	5
MM171A00156	6	003381_CAM_READ_0624815909_1	48	3e-07	48.9							002246_CAM_READ_0533192487_1	38.46	0.0001	35.4		002243_CAM_READ_0532624715_1	40.35	5e-05	37.7		002233_CAM_READ_0530462673_1	31.94	7e-06	38.5		CAM_READ_0261840345_1	40	5e-07	44.3																	SRR1301999.1088994_1	78.69	4e-28
MM171A00156	7
MM171A00156	8
MM171A00156	9
MM171A00156	10
MM171A00156	11																																														SRR1301999.1114075_1	53.19	1e-07
MM171A00156	12																																														SRR1301999.1133358_1	62.07	1e-05
MM171A00156	13
MM171A00156	14																																														SRR1302020.540070_1	34.78	0.001
MM171A00156	15	003371_CAM_READ_0659784291_1	37.3	3e-21	89.7												002243_CAM_READ_0532686803_1	32.14	3e-07	45.4																											SRR1301999.1463660_1	61.84	2e-25
MM171A00156	16	003378_CAM_READ_0621428565_1	70.9	4e-68	209																	002244_CAM_READ_0532837499_1	34.72	0.0007	34.3																						SRR1302010.711904_1	53.57	3e-12
MM171A00156	17	003384_CAM_READ_0627777879_1	43.96	4e-18	78.6		002238_CAM_READ_0531373027_1	48.78	1e-06	42.7							002243_CAM_READ_0532622007_1	31.13	2e-09	50.1		002244_CAM_READ_0532867187_1	36.19	3e-09	48.5		CAM_READ_0261755517_1	36.78	2e-13	61.6																	SRR1301999.721385_2	73.53	4e-05
MM171A00156	18	003378_CAM_READ_0621382835_1	61.02	5e-48	157							002246_CAM_READ_0533166133_1	51.28	8e-38	126		002232_CAM_READ_0530349357_1	57.63	4e-16	70.1		002241_CAM_READ_0532325221_1	34.21	7e-10	51.2		CAM_READ_0261807311_1	41.88	5e-27	100																	SRR1301999.1516611_1	42.7	5e-16
MM171A00156	19	003378_CAM_READ_0621331429_1	43.14	3e-06	45.1
MM171A00156	20	003405_CAM_READ_0643162115_1	30.09	8e-11	63.5							002246_CAM_READ_0533210289_1	38.1	2e-13	63.2		002236_CAM_READ_0530957405_1	24.43	6e-06	43.5							CAM_READ_0261839377_1	31	2e-09	54.7																	SRR1302020.672830_1	54.95	6e-24
MM171A00156	21	003408_CAM_READ_0646108931_1	42.86	3e-08	53.9							002231_CAM_READ_0530075405_1	32.29	9e-07	44.7		002232_CAM_READ_0530274837_1	37.31	2e-06	44.7		002241_CAM_READ_0532428945_1	34.38	4e-08	48.5		CAM_READ_0261705695_2	44.44	2e-08	51.2																	SRR1296481.1527539_1	43.33	7e-09
MM171A00156	22
MM171A00156	23																																														SRR1301999.1036671_1	92.11	2e-45
MM171A00156	24
MM171A00156	25	003405_CAM_READ_0643045539_1	41.82	3e-06	44.7																																										SRR1302010.67243_1	34.38	5e-06
MM171A00156	26																																														SRR1302010.621933_1	40.91	0.0003
MM171A00156	27
MM171A00156	28
MM171A00156	29
MM171A00156	30
MM171A00156	31	003405_CAM_READ_0643147685_1	40	0.0001	40.4
MM171A00156	32
MM171A00156	33
MM171A00156	34																																														SRR1301999.1387586_1	61.76	2e-19
MM171A00156	35
MM171A00156	36
MM171A00156	37
MM171A00156	38	003384_CAM_READ_0627969265_1	43.59	6e-16	74.7		002242_CAM_READ_0532480183_1	40.54	6e-12	59.3							002236_CAM_READ_0530994351_1	37.04	5e-11	55.1																											SRR1302010.1094152_2	75.68	2e-34
MM171A00156	39	003405_CAM_READ_0642982885_1	45.7	7e-50	168		002234_CAM_READ_0530549209_1	38.64	1e-10	56.6																																					SRR1301999.822642_1	56.63	3e-28
MM171A00156	40	003371_CAM_READ_0660324633_1	36.05	7e-15	71.6		002238_CAM_READ_0531547093_1	41.18	4e-06	41.6		002231_CAM_READ_0530139189_1	30.08	2e-09	49.7		002232_CAM_READ_0530302995_1	32	2e-07	45.1							CAM_READ_0262057909_1	30	3e-08	48.9		993_CAM_READ_0281408421_1	35	2e-07	47												SRR1301999.444467_1	43.53	9e-14
MM171A00156	41	003378_CAM_READ_0621144925_1	37.82	2e-13	67																											993_CAM_READ_0281784841_1	32.33	1e-11	59.7												SRR1302020.279967_1	48.21	1e-08
MM171A00156	42
MM171A00156	43
MM171A00156	44
MM171A00156	45																																														SRR1301999.899733_1	75	3e-27
MM171A00156	46
MM171A00156	47
MM171A00156	48
MM171A00156	49
MM171A00156	50																																														SRR1296481.730899_1	38.89	1e-05
MM171A00156	51	003359_CAM_READ_0650937493_1	45.71	3e-14	73.6							002231_CAM_READ_0530080763_1	23.78	9e-06	42.7																											CAM_READ_0262769473_1	37.29	4e-05	42		SRR1301999.57782_2	76.6	1e-17
MM171A00156	52	003384_CAM_READ_0627747615_1	37.58	7e-22	91.7		002245_CAM_READ_0533017349_1	34.23	5e-12	59.3																																					SRR1302010.786795_1	55.36	3e-14
MM171A00156	53	003371_CAM_READ_0660157711_1	48.05	7e-10	55.5																																										SRR1301999.1295566_1	47.76	1e-07
MM171A00156	54
MM171A00156	55																																														SRR1301999.1346591_1	70.97	8e-26
MM171A00156	56	003399_CAM_READ_0637581125_1	36.45	5e-13	65.5																																										SRR1301999.346444_2	48.15	3e-11
MM171A00156	57	003416_CAM_READ_0668533173_1	41.09	3e-18	80.9		002242_CAM_READ_0532572615_1	30.67	4e-09	50.4																	CAM_READ_0261972279_1	41.43	3e-11	57.8																	SRR1301999.321163_1	84	5e-23
MM171A00156	58	003416_CAM_READ_0668806129_1	39.51	1e-13	67.8																						CAM_READ_0261795901_1	38.98	6e-07	43.9																	SRR1301999.562079_1	46.67	8e-11
MM171A00156	59	003399_CAM_READ_0638021979_1	34.09	0.0002	40.4																																										SRR1301999.1116508_1	51.47	8e-17
MM171A00156	60
MM171A00156	61																																														SRR1302010.1031698_1	67.53	1e-27
MM171A00156	62																																														SRR1302020.1727240_1	46.77	1e-10
MM171A00156	63	003356_CAM_READ_0649105097_1	44.64	6e-16	78.2							002246_CAM_READ_0533172685_1	64.15	1e-15	70.9							002241_CAM_READ_0532444479_1	37.88	0.0002	38.5		CAM_READ_0261693241_1	42.5	1e-06	47																	SRR1302020.431830_1	64.29	1e-13
MM171A00156	64
MM171A00156	65	003359_CAM_READ_0650857313_1	33.33	0.0006	45.8																											982_CAM_READ_0286910375_1	36.29	1e-11	66.2		965_CAM_READ_0292681953_1	37.01	5e-13	69.7							SRR1301999.456495_1	62.79	3e-24
MM171A00156	66
MM171A00156	67	003405_CAM_READ_0642879551_1	45.61	2e-07	47.4		002238_CAM_READ_0531420543_1	44.64	2e-08	46.6												002244_CAM_READ_0532832999_1	37.04	3e-05	35.4																						SRR1301999.763782_1	60	0.0002
MM171A00156	68																																														SRR1301999.1480083_1	78.12	3e-28
MM171A00156	69	003359_CAM_READ_0650701927_1	43.59	3e-07	51.6		002234_CAM_READ_0530504823_1	45.9	1e-08	50.4												002233_CAM_READ_0530417681_1	42.5	3e-07	45.1							993_CAM_READ_0281395847_1	41.03	3e-09	53.1												SRR1301999.1508142_1	36.9	8e-09
MM171A00156	70																																														SRR1301999.1106451_2	41.38	4e-07
MM171A00156	71																																														SRR1302020.265076_2	39.33	6e-10
MM171A00156	72	003393_CAM_READ_0634063479_2	31.03	2e-05	43.9												002243_CAM_READ_0532737715_1	31.11	0.0001	36.2																											SRR1301999.1424555_1	48.68	6e-13
MM171A00156	73	003384_CAM_READ_0627964525_1	47.83	6e-06	46.6		002234_CAM_READ_0530748243_1	29.31	4e-05	40		002239_CAM_READ_0531629305_1	38.46	0.0002	36.2							002241_CAM_READ_0532378071_1	48.89	2e-07	45.1		CAM_READ_0261939779_1	56.67	0.0003	38.1																	SRR1302010.445949_1	54.17	8e-11
MM171A00156	74
MM171A00156	75	003384_CAM_READ_0627932895_1	46.39	6e-25	97.1		002238_CAM_READ_0531519045_1	43.18	5e-19	76.3		002235_CAM_READ_0530877093_1	33.66	5e-11	53.5		002232_CAM_READ_0530322901_1	46.46	4e-25	92.8		002241_CAM_READ_0532352751_1	34.44	6e-06	38.9																						SRR1301999.652988_2	51.52	2e-19
MM171A00157	1
MM171A00157	2
MM171A00157	3	003393_CAM_READ_0633965059_1	33.52	2e-14	73.2
MM171A00157	4	003416_CAM_READ_0668617681_1	30.34	7e-07	50.4
MM171A00157	5	003408_CAM_READ_0646434869_1	27.97	1e-05	48.5																																										SRR1296481.2131192_1	37.5	1e-06
MM171A00157	6	003408_CAM_READ_0646145063_1	35.42	1e-06	47																																										SRR1302010.647032_1	34.48	2e-11
MM171A00157	7
MM171A00157	8	003378_CAM_READ_0621589917_1	27.82	0.0002	44.7
MM171A00157	9	003416_CAM_READ_0668480937_1	33.7	2e-06	46.2																																										SRR1301999.143608_1	35.38	0.0008
MM171A00157	10
MM171A00157	11	003359_CAM_READ_0650844967_1	41	1e-12	69.7		002242_CAM_READ_0532483709_1	45.45	1e-11	61.2		002246_CAM_READ_0533165937_1	53.33	7e-17	74.7		002240_CAM_READ_0531940805_1	47.14	3e-13	65.5		002244_CAM_READ_0532877467_1	43.12	3e-19	82.4																						SRR1301999.471454_1	46.97	6e-10
MM171A00157	12	003390_CAM_READ_0632044623_1	48.15	1e-07	48.1																																										SRR1296481.51529_1	44.68	6e-07
MM171A00157	13
MM171A00157	14
MM171A00157	15	003374_CAM_READ_0661826007_1	28.57	3e-06	46.6
MM171A00157	16	003356_CAM_READ_0648415807_1	29.57	0.0004	43.5
MM171A00157	17
MM171A00157	18
MM171A00157	19																																														SRR1302010.1073281_1	30.26	2e-05
MM171A00157	20
MM171A00157	21
MM171A00157	22	003359_CAM_READ_0650796449_1	26.53	2e-07	53.5																																										SRR1302010.222201_2	44.05	1e-14
MM171A00157	23	003408_CAM_READ_0646140675_1	34.02	0.0009	40.4
MM171A00157	24	003405_CAM_READ_0642920085_1	36.36	2e-14	74.7																																										SRR1302010.523927_2	47.06	6e-11
MM171A00157	25	003384_CAM_READ_0627774615_1	35.71	0.0002	43.9																						CAM_READ_0262018843_1	31.25	0.0008	37.7																	SRR1302010.448332_1	39.13	2e-11
MM171A00157	26	003362_CAM_READ_0653044723_1	49.15	4e-11	64.3							002231_CAM_READ_0530054339_1	36.92	1e-07	48.1																																SRR1302010.135883_1	45.78	5e-14
MM171A00157	27	003378_CAM_READ_0621462011_1	36.16	2e-28	115		002234_CAM_READ_0530776037_1	37.34	1e-20	89.4		002231_CAM_READ_0530070147_1	39.26	1e-22	92		002232_CAM_READ_0530344853_1	41.46	1e-22	94		002233_CAM_READ_0530488509_1	35.65	2e-15	71.2		CAM_READ_0261838063_1	36.71	2e-24	100																	SRR1302010.67557_1	43.68	3e-19
MM171A00157	28	003362_CAM_READ_0652983695_1	53.57	1e-10	61.2		002230_CAM_READ_0529900003_1	49.09	6e-12	58.9		002235_CAM_READ_0530859245_1	39.76	1e-06	43.5		002236_CAM_READ_0530924931_1	39.62	4e-08	48.1		002237_CAM_READ_0531090095_1	50	7e-06	41.2		CAM_READ_0261686421_1	44.44	4e-13	62.8
MM171A00157	29
MM171A00157	30
MM171A00157	31	003371_CAM_READ_0660284963_1	32.39	7e-19	84.7		002245_CAM_READ_0533007229_1	60	9e-14	63.9		002239_CAM_READ_0531739691_1	39.53	3e-12	59.3		002232_CAM_READ_0530165021_1	48.44	5e-14	64.3		002237_CAM_READ_0531120221_1	52.05	1e-13	62.8		CAM_READ_0261838337_1	52.17	1e-14	67.8		993_CAM_READ_0281651463_1	46.03	1e-09	54.7		989_CAM_READ_0299009451_1	40.35	7e-07	46.6		CAM_READ_0262724745_1	36.76	8e-10	54.7		SRR1301999.954241_1	56.72	4e-17
MM171A00157	32
MM171A00157	33	003393_CAM_READ_0633387769_1	48.98	3e-24	102							002231_CAM_READ_0530103799_1	35	1e-24	98.6							002233_CAM_READ_0530470975_1	30.99	4e-06	43.9							993_CAM_READ_0281815173_1	35	9e-10	58.2												SRR1301999.847240_1	41.43	6e-06
MM171A00157	34	003405_CAM_READ_0643097891_1	46.81	3e-05	42.7							002239_CAM_READ_0531698443_1	52.78	2e-19	76.3												CAM_READ_0261917629_1	61.22	1e-14	64.7																	SRR1301999.403437_1	63.64	9e-30
MM171A00157	35
MM171A00157	36	003402_CAM_READ_0640395361_1	52.08	2e-09	54.7																																										SRR1301999.1407022_2	50	0.0002
MM171A00157	37	003393_CAM_READ_0634023361_1	51.58	6e-22	88.2		002238_CAM_READ_0531424593_1	40.66	1e-15	67.4							002232_CAM_READ_0530190065_1	36.67	1e-13	61.6		002241_CAM_READ_0532329901_1	40	7e-13	58.5		CAM_READ_0261681273_1	39.76	2e-12	59.3		993_CAM_READ_0281721089_1	40	1e-11	57.8												SRR1301999.1111685_1	39.39	1e-06
MM171A00157	38	003408_CAM_READ_0646151883_1	34.26	1e-15	73.6																																										SRR1302010.385885_1	34.07	3e-09
MM171A00157	39	003365_CAM_READ_0655242063_1	46.26	2e-38	137		002242_CAM_READ_0532532619_1	58.18	1e-14	67		002246_CAM_READ_0533257953_1	47.76	1e-11	58.2		002232_CAM_READ_0530165021_1	59.76	1e-26	100		002233_CAM_READ_0530429325_1	44.3	2e-17	73.6		CAM_READ_0261912173_1	58.54	3e-24	94.7		993_CAM_READ_0281682035_1	40.91	1e-28	108		989_CAM_READ_0299009451_1	36.9	7e-07	47.4		CAM_READ_0262680437_1	46.15	1e-11	59.3		SRR1302010.411961_1	66.67	1e-25
MM171A00157	40																										CAM_READ_0261925347_1	32.81	0.0003	35.8																	SRR1301999.877678_2	37.5	0.0008
MM171A00157	41
MM171A00157	42
MM171A00157	43	003405_CAM_READ_0643162115_1	29.07	1e-15	76.3							002246_CAM_READ_0533366015_1	32.86	4e-05	39.3		002247_CAM_READ_0533526215_1	25.19	1e-05	43.1							CAM_READ_0261879439_1	37.5	7e-13	63.9																	SRR1302020.1739610_1	47.54	6e-14
MM171A00157	44	003359_CAM_READ_0650979813_1	47.76	7e-14	70.1												002240_CAM_READ_0532137851_1	34.15	1e-07	47.8		002244_CAM_READ_0532843901_1	43.24	3e-08	47.8		CAM_READ_0261853357_1	44.29	1e-11	58.9																	SRR1302020.1180035_1	58.23	7e-22
MM171A00157	45	003365_CAM_READ_0655373755_1	51.52	5e-16	75.5																																										SRR1301999.444086_1	35	5e-09
MM171A00157	46
MM171A00157	47
MM171A00157	48	003405_CAM_READ_0643191465_1	40.68	0.0002	39.3
MM171A00157	49	003393_CAM_READ_0633841427_1	33.09	2e-08	55.5																																										SRR1301999.1297060_1	43.06	2e-09
MM171A00157	50
MM171A00157	51	003374_CAM_READ_0661696279_1	52.5	7e-05	41.6
MM171A00157	52
MM171A00157	53
MM171A00157	54
MM171A00157	55
MM171A00157	56
MM171A00157	57
MM171A00157	58	003371_CAM_READ_0660157711_1	54.1	2e-08	51.6																																										SRR1302010.556458_2	53.52	9e-09
MM171A00157	59
MM171A00157	60	003393_CAM_READ_0634023895_1	35.42	1e-14	73.6							002246_CAM_READ_0533208479_1	58.21	1e-17	75.1		002240_CAM_READ_0532139449_1	50.94	5e-10	55.1		002237_CAM_READ_0531082771_1	44.9	5e-07	45.8		CAM_READ_0261966839_1	36.11	3e-11	60.5																	SRR1301999.451816_1	50.79	4e-11
MM171A00157	61	003399_CAM_READ_0637985033_1	62.9	4e-47	157		002245_CAM_READ_0533047219_1	56.45	5e-12	58.9		002231_CAM_READ_0530055255_1	34.86	4e-12	58.5		002240_CAM_READ_0532137603_1	41.03	3e-18	76.6		002241_CAM_READ_0532372695_1	38	1e-07	46.2		CAM_READ_0261812827_1	31.09	1e-06	46.2																	SRR1302020.484807_1	60.98	2e-23
MM171A00157	62																																														SRR1302010.890276_2	52.27	1e-08
MM171A00157	63	003378_CAM_READ_0621575649_1	62.28	2e-47	156		002238_CAM_READ_0531517583_1	39.51	8e-15	66.2		002231_CAM_READ_0530100899_1	67.09	1e-36	122		002247_CAM_READ_0533423113_1	64	2e-32	111		002241_CAM_READ_0532423837_1	38.95	9e-13	59.7		CAM_READ_0261990921_1	56.67	3e-40	134		993_CAM_READ_0281672357_1	28.15	1e-07	48.5												SRR1302020.822858_2	78.95	4e-40
MM171A00157	64
MM171A00157	65
MM171A00157	66
MM171A00157	67
MM171A00157	68
MM171A00157	69
MM171A00157	70
MM171A00157	71																																														SRR1296481.1038626_1	60.29	5e-22
MM171A00157	72	003359_CAM_READ_0650559143_1	40.74	4e-21	92.4							002231_CAM_READ_0530080763_1	26.77	2e-05	42																																SRR1301999.154398_2	51.81	8e-25
MM171A00157	73
MM171A00157	74
MM171A00157	75	003359_CAM_READ_0650689851_1	50	2e-42	144		002238_CAM_READ_0531504445_1	46.73	6e-31	109		002239_CAM_READ_0531783847_1	52.81	1e-29	104		002243_CAM_READ_0532658741_1	32.63	4e-08	46.6							CAM_READ_0261972279_1	38.46	8e-14	64.7																	SRR1302020.1428617_1	51.81	1e-21
MM171A00166	1
MM171A00166	2
MM171A00166	3
MM171A00166	4
MM171A00166	5
MM171A00166	6
MM171A00166	7
MM171A00166	8
MM171A00166	9
MM171A00166	10
MM171A00166	11																										CAM_READ_0261769429_1	36.13	2e-11	59.7																	SRR1296481.82950_2	44.59	1e-10
MM171A00166	12	003381_CAM_READ_0624806227_1	50	4e-05	41.6																																										SRR1301999.574156_1	46.15	1e-07
MM171A00166	13
MM171A00166	14
MM171A00166	15																																														SRR1302010.439978_1	62.07	3e-15
MM171A00166	16
MM171A00166	17
MM171A00166	18
MM171A00166	19
MM171A00166	20	003393_CAM_READ_0633868587_1	36.25	0.0003	40												002232_CAM_READ_0530306187_1	32.98	5e-07	42.7							CAM_READ_0261846359_1	38.33	0.0001	37.7
MM171A00166	21
MM171A00166	22
MM171A00166	23
MM171A00166	24	003371_CAM_READ_0660009945_1	34.82	4e-15	70.9							002239_CAM_READ_0531806953_1	33.85	0.0009	33.9												CAM_READ_0261727891_1	35.71	0.0002	37.4							989_CAM_READ_0299119721_1	29.27	6e-10	53.1							SRR1301999.346392_1	32.1	4e-05
MM171A00166	25
MM171A00166	26
MM171A00166	27
MM171A00166	28	003402_CAM_READ_0640170789_2	30.77	6e-05	42.4												002232_CAM_READ_0530194757_1	53.85	6e-07	42.7							CAM_READ_0261784765_1	35.71	1e-13	63.9																	SRR1302010.869710_1	48.08	8e-09
MM171A00166	29
MM171A00166	30	003384_CAM_READ_0627694587_1	45.54	6e-18	81.6																	002233_CAM_READ_0530456995_1	32.69	5e-05	38.5		CAM_READ_0261857587_1	34.15	5e-06	43.9		993_CAM_READ_0281714579_1	39.51	3e-12	61.6												SRR1302010.367759_2	58.33	1e-11
MM171A00166	31																																														SRR1302020.625377_2	42.59	0.0002
MM171A00166	32
MM171A00166	33	003408_CAM_READ_0646288025_1	42.06	8e-25	97.8		002234_CAM_READ_0530736341_1	37.5	6e-13	61.6		002235_CAM_READ_0530867963_1	33.33	1e-09	50.4							002244_CAM_READ_0532837995_1	38.82	2e-13	60.8		CAM_READ_0261800427_1	43.14	9e-05	38.5																	SRR1301999.479773_1	51.35	8e-18
MM171A00166	34	003378_CAM_READ_0621504275_1	61.86	5e-43	154		002238_CAM_READ_0531325487_1	50.86	1e-29	112		002246_CAM_READ_0533249537_1	42.11	6e-12	60.8		002247_CAM_READ_0533411717_1	30.46	2e-09	55.5		002233_CAM_READ_0530413905_1	33.66	6e-10	55.5		CAM_READ_0261964943_1	42.11	2e-16	77		993_CAM_READ_0281524765_1	35.16	8e-08	52		965_CAM_READ_0292633427_1	40	5e-07	48.9							SRR1301999.1474774_1	73.08	5e-33
MM171A00166	35	003405_CAM_READ_0643088527_1	26.21	2e-22	100		002234_CAM_READ_0530744757_1	35.71	4e-15	73.6		002235_CAM_READ_0530837455_1	45	3e-23	94.7		002236_CAM_READ_0530933057_1	33.33	8e-14	68.9		002237_CAM_READ_0531099559_1	35.44	1e-08	52		CAM_READ_0261969083_1	34.84	6e-19	85.9																	SRR1301999.260244_1	35.85	1e-14
MM171A00166	36
MM171A00166	37
MM171A00166	38	003390_CAM_READ_0631839157_1	40.24	3e-07	48.5
MM171A00166	39
MM171A00166	40	003371_CAM_READ_0660047881_1	68.71	3e-60	196		002238_CAM_READ_0531529533_1	36.84	2e-05	42.4		002235_CAM_READ_0530858277_1	34.88	2e-19	81.6		002247_CAM_READ_0533521463_1	38.04	2e-12	62		002241_CAM_READ_0532419865_1	29.91	3e-08	49.7		CAM_READ_0261741545_1	34.07	8e-18	79																	SRR1301999.393433_1	51.43	2e-15
MM171A00166	41	003371_CAM_READ_0660289275_1	38.89	5e-24	96.7		002238_CAM_READ_0531483777_1	33.33	2e-08	48.5		002246_CAM_READ_0533182493_1	28.72	6e-05	37.7		002243_CAM_READ_0532672953_1	34.48	2e-08	48.1		002244_CAM_READ_0532854539_1	37.9	3e-18	75.5							993_CAM_READ_0281724929_1	36.61	7e-13	62.8		965_CAM_READ_0292733289_1	33.33	7e-11	56.2		CAM_READ_0262658953_1	42.11	8e-34	118		SRR1302010.588475_1	40.48	6e-13
MM171A00166	42	003396_CAM_READ_0636197481_1	72.92	6e-41	139							002239_CAM_READ_0531786773_1	52.44	1e-20	80.5							002237_CAM_READ_0531154003_1	52.33	1e-21	83.6		CAM_READ_0261686695_1	67.68	3e-36	124																	SRR1302010.673828_1	56.72	4e-11
MM171A00166	43	003359_CAM_READ_0650642781_1	30.87	2e-11	63.9
MM171A00166	44	003378_CAM_READ_0621228277_1	28.57	1e-06	50.1												002236_CAM_READ_0530968917_1	37.84	5e-13	62		002241_CAM_READ_0532270103_1	38.89	1e-06	43.5		CAM_READ_0262029557_1	36.05	3e-14	66.6
MM171A00166	45	003393_CAM_READ_0634066517_1	43.4	1e-34	132		002238_CAM_READ_0531384237_1	35.23	1e-08	53.1		002246_CAM_READ_0533222323_1	27.37	1e-07	48.5		002232_CAM_READ_0530240675_1	36	7e-17	76.6		002237_CAM_READ_0531130503_1	37.3	9e-20	84.3		CAM_READ_0261713817_1	32.43	1e-21	92																	SRR1302020.126266_1	60.49	2e-26
MM171A00166	46	003356_CAM_READ_0648370977_1	48.48	2e-41	141		002234_CAM_READ_0530821437_1	31.65	4e-10	53.5																																					SRR1301999.787333_1	57.75	2e-20
MM171A00166	47	003371_CAM_READ_0660289275_1	42.38	2e-27	109		002238_CAM_READ_0531430149_1	44.68	2e-06	45.4							002236_CAM_READ_0530965587_1	41.18	4e-08	49.7		002244_CAM_READ_0532854539_1	37.89	6e-14	65.9		CAM_READ_0261989519_1	38.18	0.0005	38.5		993_CAM_READ_0281462361_1	46.94	2e-19	82.4							CAM_READ_0262658953_1	40.43	4e-27	104		SRR1302010.588475_1	39.02	7e-08
MM171A00166	48	003393_CAM_READ_0633955587_1	35.92	3e-15	75.9		002245_CAM_READ_0532976541_1	46.67	2e-08	51.6							002240_CAM_READ_0532091563_1	37.72	1e-11	60.1		002244_CAM_READ_0532818819_1	33.7	2e-05	40.8		CAM_READ_0261733719_1	47.76	3e-10	56.6																	SRR1301999.789103_2	59.46	7e-25
MM171A00166	49	003393_CAM_READ_0633995015_1	42.14	8e-25	106		002238_CAM_READ_0531543875_1	42.65	6e-10	57.4																						993_CAM_READ_0281588875_1	33.65	2e-10	60.8												SRR1301999.599136_1	32.1	7e-06
MM171A00166	50	003378_CAM_READ_0621059551_1	48.33	2e-07	53.9
MM171A00166	51
MM171A00166	52											002246_CAM_READ_0533172685_1	57.69	2e-13	62.4												CAM_READ_0261693241_1	51.28	1e-16	73.9																	SRR1301999.39357_1	50.68	2e-06
MM171A00166	53	003405_CAM_READ_0643160731_1	35.64	2e-23	98.6		002242_CAM_READ_0532556129_1	35.29	0.0004	38.1																																					SRR1301999.1032824_1	66.67	1e-29
MM171A00166	54
MM171A00166	55
MM171A00166	56
MM171A00166	57
MM171A00166	58	003359_CAM_READ_0650808067_1	39.74	9e-29	114		002238_CAM_READ_0531459147_1	50.67	8e-18	79		002231_CAM_READ_0530086851_1	34.23	9e-15	68.9		002232_CAM_READ_0530183105_1	30.21	4e-07	47.4		002233_CAM_READ_0530420003_1	27.47	1e-06	44.7		CAM_READ_0262022069_1	40	6e-05	42																	SRR1301999.1454888_1	43.33	5e-17
MM171A00166	59
MM171A00166	60
MM171A00166	61
MM171A00166	62	003359_CAM_READ_0650602589_1	32.89	7e-05	45.8		002234_CAM_READ_0530562857_1	30.59	4e-05	42												002244_CAM_READ_0532922565_1	30.77	2e-06	44.3																						SRR1301999.1030213_1	55.13	3e-18
MM171A00166	63
MM171A00166	64
MM171A00166	65	003399_CAM_READ_0637841549_1	31.3	5e-10	57.4		002242_CAM_READ_0532494701_1	34.88	0.0001	37.7																	CAM_READ_0262008973_1	35.21	2e-05	40.4
MM171A00166	66
MM171A00166	67
MM171A00166	68
MM171A00166	69	003402_CAM_READ_0640304467_1	60	7e-37	128																																										SRR1301999.743833_1	67.82	2e-37
MM171A00166	70	003378_CAM_READ_0621144925_1	44.76	2e-15	72.8																											993_CAM_READ_0281697399_1	30.94	6e-11	57.4												SRR1302020.279967_1	44.64	1e-07
MM171A00166	71	003378_CAM_READ_0621266071_1	44.44	1e-24	96.7		002238_CAM_READ_0531547093_1	41.03	2e-06	42		002231_CAM_READ_0530104261_1	53.52	8e-22	83.2		002232_CAM_READ_0530261717_1	33.04	5e-11	55.1		002237_CAM_READ_0531077703_1	40.68	8e-09	47.4		CAM_READ_0262057909_1	32.47	3e-09	51.6		993_CAM_READ_0281564797_1	32.47	2e-07	47												SRR1301999.604870_1	51.43	4e-16
MM171A00166	72	003402_CAM_READ_0640418243_1	33.82	8e-17	79		002238_CAM_READ_0531456907_1	34.88	2e-13	65.1		002246_CAM_READ_0533162749_1	43.24	9e-05	38.5		002243_CAM_READ_0532754785_1	43.21	1e-15	69.7												993_CAM_READ_0281548725_1	37.66	1e-15	73.2		965_CAM_READ_0292741859_1	52.78	3e-05	42.4							SRR1301999.546170_1	32.26	1e-07
MM171A00166	73
MM171A00166	74
MM171A00247	2
MM171A00247	3
MM171A00247	4	003402_CAM_READ_0640469345_1	33.71	2e-07	50.4
MM171A00247	5
MM171A00247	6
MM171A00247	7
MM171A00247	8
MM171A00247	9	003377_CAM_READ_0665403187_1	30.7	9e-07	50.1		002238_CAM_READ_0531430125_1	35.71	5e-05	40.4		002231_CAM_READ_0530086827_1	39.13	8e-09	49.3		002243_CAM_READ_0532622087_1	41.18	2e-09	52							CAM_READ_0261747985_1	29.79	5e-10	55.5
MM171A00247	10	003374_CAM_READ_0661871391_1	33.85	1e-15	76.3																	002237_CAM_READ_0531056749_1	35.38	0.0001	38.1		CAM_READ_0261788049_1	41.43	2e-09	54.3		993_CAM_READ_0281635513_1	29.13	0.0005	39.7
MM171A00247	11
MM171A00247	12
MM171A00247	13
MM171A00247	14
MM171A00247	15
MM171A00247	16
MM171A00247	17
MM171A00247	18																002240_CAM_READ_0532183269_1	26.88	0.0003	37
MM171A00247	19
MM171A00247	20	003378_CAM_READ_0621228791_1	41.36	3e-30	117		002238_CAM_READ_0531383875_1	44.95	3e-20	84.7		002231_CAM_READ_0530088371_1	40.52	1e-19	80.9		002232_CAM_READ_0530380361_1	47.31	3e-21	85.5		002237_CAM_READ_0531134681_1	43.97	3e-23	91.3		CAM_READ_0261826575_1	40.17	2e-20	85.5																	SRR1301999.1305716_1	48.78	5e-17
MM171A00247	21
MM171A00247	22	003408_CAM_READ_0646275363_1	40	0.0001	40		002234_CAM_READ_0530751517_1	50	0.0007	33.9		002246_CAM_READ_0533201845_1	38.1	0.0002	33.9
MM171A00247	23
MM171A00247	24
MM171A00247	25	003374_CAM_READ_0661604607_1	30.77	2e-07	51.6		002234_CAM_READ_0530782777_1	30.77	0.0006	37.7		002231_CAM_READ_0530085335_1	24.04	0.0005	37
MM171A00247	26	003378_CAM_READ_0621515733_1	46.61	1e-21	92.8																	002241_CAM_READ_0532334053_1	46.15	8e-08	47.4		CAM_READ_0261769251_1	45.45	8e-12	61.2
MM171A00247	27																																				989_CAM_READ_0299270951_1	40.62	1e-07	46.6
MM171A00247	28	003416_CAM_READ_0669016123_1	31.79	4e-07	52.4							002246_CAM_READ_0533290897_1	38.03	3e-06	42.4																						989_CAM_READ_0299069115_1	39.8	4e-16	72.4							SRR1302020.1155095_1	44.64	0.0002
MM171A00247	29	003405_CAM_READ_0643186827_1	36.84	7e-11	66.2																						CAM_READ_0261980563_1	36.11	3e-07	50.8																	SRR1302020.179223_1	45.95	2e-11
MM171A00247	30
MM171A00247	31
MM171A00247	32
MM171A00247	33	003416_CAM_READ_0668479601_1	32.31	6e-08	58.5		002238_CAM_READ_0531347205_1	29.63	0.0009	40.4							002236_CAM_READ_0531031337_1	36.36	1e-05	45.1																											SRR1302010.363766_1	51.11	1e-15
MM171A00247	34
MM171A00247	35
MM171A00247	36
MM171A00247	37
MM171A00247	38
MM171A00247	39	003384_CAM_READ_0627605803_1	50	6e-06	44.7							002246_CAM_READ_0533406447_1	51.43	6e-05	35.8		002236_CAM_READ_0531030179_1	38.89	3e-06	39.7							CAM_READ_0261740879_2	39.34	6e-09	48.9		993_CAM_READ_0281761265_1	44.44	0.0001	37.4												SRR1301999.1061445_1	47.06	9e-05
MM171A00247	40	003374_CAM_READ_0661689757_1	29.37	5e-08	53.1																						CAM_READ_0261951741_1	28.38	0.0001	39.3												CAM_READ_0262872831_2	40	1e-05	42.4		SRR1302020.854190_1	30.56	2e-05
MM171A00247	41	003374_CAM_READ_0661985825_1	43.94	3e-26	105		002238_CAM_READ_0531460357_1	38.53	3e-16	72.8		002239_CAM_READ_0531621437_1	46.27	3e-14	65.1		002232_CAM_READ_0530299697_1	30.81	7e-22	88.6		002241_CAM_READ_0532459809_1	42.42	5e-13	62		CAM_READ_0261874763_1	41.25	1e-28	108		993_CAM_READ_0281651463_1	43.55	2e-07	50.1		989_CAM_READ_0299009451_1	48.39	6e-21	87.4		CAM_READ_0262928385_1	58.7	1e-12	63.2		SRR1302010.1044678_1	54.69	4e-16
MM171A00247	42	003371_CAM_READ_0660135609_1	55.17	1e-51	170		002234_CAM_READ_0530512825_1	49.38	5e-19	79.3		002246_CAM_READ_0533224071_1	47.22	3e-14	63.5		002236_CAM_READ_0531052263_1	56.47	1e-23	90.5							CAM_READ_0261838169_1	55.56	6e-40	135		993_CAM_READ_0281779683_1	50.89	4e-32	116							CAM_READ_0262779287_1	52.38	5e-10	53.5		SRR1302020.1071217_1	59.72	9e-26
MM171A00247	43
MM171A00247	44	003365_CAM_READ_0655003585_1	32.76	4e-05	41.2																						CAM_READ_0261844573_1	44.44	0.0002	35.4												CAM_READ_0262911741_2	30	0.0006	33.9
MM171A00247	45	003393_CAM_READ_0634056645_1	49.02	1e-05	46.6																						CAM_READ_0261799763_1	32.58	0.0003	39.7		982_CAM_READ_0286671093_1	44.93	8e-13	63.9
MM171A00247	46	003384_CAM_READ_0627642713_1	27.1	0.0007	42							002246_CAM_READ_0533366015_1	34.48	0.0004	35.8
MM171A00247	47
MM171A00247	48
MM171A00247	49	003381_CAM_READ_0624818421_1	43.68	3e-14	69.3							002239_CAM_READ_0531769105_1	31.4	2e-06	42		002247_CAM_READ_0533570555_1	44.68	2e-17	73.6		002241_CAM_READ_0532330675_1	44	7e-20	79.3		CAM_READ_0261891255_1	25.4	2e-07	47												CAM_READ_0262813719_2	63.24	2e-22	86.7		SRR1302020.987489_1	39.24	4e-08
MM171A00247	50
MM171A00247	51
MM171A00247	52
MM171A00247	53
MM171A00247	54
MM171A00247	55
MM171A00247	56
MM171A00247	57
MM171A00247	58
MM171A00247	59
MM171A00247	60	003384_CAM_READ_0627899257_1	32.38	1e-06	49.3												002232_CAM_READ_0530257287_1	39.53	2e-05	40.4							CAM_READ_0261704641_1	33.75	2e-06	44.7																	SRR1301999.424683_1	51.92	9e-08
MM171A00247	61	003378_CAM_READ_0621408251_1	50.88	2e-13	67												002236_CAM_READ_0530975673_1	35.38	0.0001	38.5							CAM_READ_0261873185_1	30.99	1e-06	46.2
MM171A00247	62
MM171A00247	63
MM171A00247	64	003405_CAM_READ_0642870207_1	29.87	4e-05	47.8							002246_CAM_READ_0533217535_1	35.06	5e-09	52		002247_CAM_READ_0533434611_1	35.53	7e-05	40.8							CAM_READ_0261702507_1	36.36	4e-18	81.6																	SRR1301999.250476_1	37.88	0.0001
MM171A00247	65
MM171A00247	66
MM171A00247	67
MM171A00247	68	003402_CAM_READ_0639897945_1	40.15	1e-25	100							002231_CAM_READ_0530077659_1	31.96	2e-07	43.9																																SRR1301999.1149137_1	47.62	6e-13
MM171A00291	1	003416_CAM_READ_0668750923_1	37.04	1e-10	59.3																	002241_CAM_READ_0532302749_1	40	5e-09	47.8		CAM_READ_0262008363_1	33.71	3e-07	45.4							989_CAM_READ_0298955539_1	34.09	3e-09	51.2							SRR1302010.1033538_2	57.78	8e-10
MM171A00291	2
MM171A00291	3	003393_CAM_READ_0634014139_1	47.56	7e-39	142												002247_CAM_READ_0533513523_1	46.32	7e-19	80.1																	971_CAM_READ_0286354965_1	47.5	0.0002	39.7							SRR1301999.1429234_1	54.55	3e-21
MM171A00291	4
MM171A00291	5
MM171A00291	6	003368_CAM_READ_0657806943_1	32.43	2e-08	54.7		002242_CAM_READ_0532487461_1	38.68	2e-11	58.9
MM171A00291	7	003377_CAM_READ_0665926591_1	36.08	4e-11	62		002230_CAM_READ_0529877309_1	31.4	1e-06	45.8																																					SRR1301999.904456_1	41.38	0.0001
MM171A00291	8	003408_CAM_READ_0646264747_1	30.88	1e-14	73.2																																										SRR1302020.1303548_1	29.79	1e-06
MM171A00291	9
MM171A00291	10						002245_CAM_READ_0532959495_1	36.36	2e-05	40
MM171A00291	11	003393_CAM_READ_0634020085_1	28.38	3e-09	56.6		002242_CAM_READ_0532537831_1	27.03	2e-06	44.3
MM171A00291	12
MM171A00291	13	003396_CAM_READ_0635960517_1	33.9	4e-17	76.6		002242_CAM_READ_0532529781_1	36.78	8e-14	63.2																	CAM_READ_0262071187_1	35.9	7e-07	43.5																	SRR1302020.390884_1	43.9	2e-14
MM171A00291	14
MM171A00291	15
MM171A00291	16
MM171A00291	17
MM171A00291	18	003390_CAM_READ_0631823705_1	25	5e-05	47
MM171A00291	19
MM171A00291	20
MM171A00291	21
MM171A00291	22
MM171A00291	23
MM171A00291	24
MM171A00291	25
MM171A00291	26	003356_CAM_READ_0648299799_1	49.25	6e-15	72		002245_CAM_READ_0532972791_1	39.34	3e-08	48.1		002246_CAM_READ_0533192487_1	30.67	4e-06	41.6		002243_CAM_READ_0532624715_1	34.65	7e-10	53.1		002237_CAM_READ_0531082919_1	38.6	2e-07	45.4		CAM_READ_0261840345_1	39.34	6e-08	48.5		993_CAM_READ_0281470667_1	48.84	2e-08	50.4							CAM_READ_0262852117_1	39.13	0.0003	37.4		SRR1296481.1944893_1	44.64	3e-10
MM171A00291	27
MM171A00291	28
MM171A00291	29
MM171A00291	30																																														SRR1302020.379090_1	43.75	0.0001
MM171A00291	31	003377_CAM_READ_0665728743_1	30.69	8e-09	55.1																						CAM_READ_0261840345_1	33.8	5e-06	42.7
MM171A00291	32
MM171A00291	33
MM171A00291	34
MM171A00291	35
MM171A00291	36	003399_CAM_READ_0637594603_1	42.45	2e-34	125		002245_CAM_READ_0532930129_1	44.44	8e-11	56.2		002231_CAM_READ_0530072013_1	40.85	1e-10	54.3		002240_CAM_READ_0532185167_1	33.02	5e-10	53.1							CAM_READ_0261679389_1	41.44	2e-23	91.3																	SRR1302010.380856_1	42.86	5e-15
MM171A00291	37	003374_CAM_READ_0661806053_1	51.22	2e-05	46.6		002242_CAM_READ_0532467749_1	55.56	2e-06	45.1		002239_CAM_READ_0531718597_1	34.48	4e-11	56.6		002243_CAM_READ_0532635469_1	30.1	2e-10	56.2		002241_CAM_READ_0532443071_1	36.08	1e-11	58.2		CAM_READ_0261796953_1	42.47	7e-13	63.9
MM171A00291	38
MM171A00291	39
MM171A00291	40	003408_CAM_READ_0646195271_1	40.48	0.0001	39.7
MM171A00291	41	003378_CAM_READ_0621508873_1	44.7	4e-27	104		002238_CAM_READ_0531542565_1	51.11	3e-09	50.8		002231_CAM_READ_0530126663_1	41.41	1e-23	89.4		002240_CAM_READ_0532183761_1	48.04	3e-22	85.9							CAM_READ_0261730457_1	42.72	1e-20	82.8																	SRR1302010.785855_1	33	2e-06
MM171A00291	42
MM171A00291	43
MM171A00291	44						002238_CAM_READ_0531346397_1	66.67	0.0004	38.5																	CAM_READ_0262057865_1	40.85	2e-06	46.6
MM171A00291	45
MM171A00291	46
MM171A00291	47	003359_CAM_READ_0650745701_1	40.57	9e-11	65.1		002245_CAM_READ_0532995659_1	47.17	3e-09	56.2		002246_CAM_READ_0533362297_1	37.68	5e-09	53.1		002240_CAM_READ_0532203343_1	32.22	3e-09	54.7		002244_CAM_READ_0532871079_1	51.35	4e-08	50.8							993_CAM_READ_0281657551_1	47.06	3e-07	51.2		989_CAM_READ_0298932943_1	48.15	5e-08	52.8							SRR1296481.1458215_1	35.44	3e-07
MM171A00291	48
MM171A00291	49
MM171A00291	50
MM171A00291	51
MM171A00291	52
MM171A00291	53
MM171A00291	54	003356_CAM_READ_0648983663_1	40.21	4e-08	51.6																	002241_CAM_READ_0532362227_1	29.87	0.0004	34.3		CAM_READ_0261758971_1	33.72	0.0001	38.5
MM171A00291	55
MM171A00291	56
MM171A00291	57
MM171A00291	58
MM171A00291	59
MM171A00291	60	003378_CAM_READ_0621100135_1	67.5	1e-28	108
MM171A00291	61
MM171A00291	62
MM171A00291	63	003416_CAM_READ_0668529229_1	40.48	2e-06	48.5		002245_CAM_READ_0532975739_1	32.31	3e-06	44.3							002232_CAM_READ_0530191339_1	34.33	2e-06	44.3		002237_CAM_READ_0531088357_1	31.88	7e-06	41.2
MM171A00291	64	003402_CAM_READ_0640030335_1	31.75	1e-13	73.2																																989_CAM_READ_0299131161_1	30.63	0.0006	39.7
MM171A00291	65
MM171A00328	1	003359_CAM_READ_0650558943_1	57.63	4e-08	52.4												002236_CAM_READ_0531017179_1	45.71	0.0004	35.8							CAM_READ_0261974835_1	67.65	5e-05	39.7																	SRR1296481.1443676_1	42.68	4e-06
MM171A00328	2
MM171A00328	3
MM171A00328	4	003378_CAM_READ_0621113119_1	44.66	3e-20	86.7																																					CAM_READ_0262925103_1	66.67	2e-08	49.3
MM171A00328	5
MM171A00328	6
MM171A00328	7	003374_CAM_READ_0661911507_1	27.78	0.0009	39.7
MM171A00328	8
MM171A00328	9
MM171A00328	10	003393_CAM_READ_0633890635_1	41.51	3e-13	73.2							002239_CAM_READ_0531766687_1	37.11	8e-12	61.2		002240_CAM_READ_0532120247_1	31.34	1e-11	62.8		002244_CAM_READ_0532840939_1	39.42	7e-14	68.2		CAM_READ_0261995985_1	47.93	2e-29	115																	SRR1302020.1842332_1	55.77	5e-09
MM171A00328	11
MM171A00328	12	003378_CAM_READ_0621069431_1	58.55	8e-57	190		002238_CAM_READ_0531553045_1	45.33	2e-10	57.8		002239_CAM_READ_0531805483_1	66.67	3e-33	119		002232_CAM_READ_0530197079_1	68.84	5e-61	196		002241_CAM_READ_0532264953_1	88.73	2e-39	135		CAM_READ_0262021259_1	76.19	1e-25	99.8		993_CAM_READ_0281822563_1	40	2e-06	47.4							CAM_READ_0262884917_1	46.77	7e-09	53.1		SRR1301999.1229809_1	60.71	2e-29
MM171A00328	13	003374_CAM_READ_0661755493_1	39.2	8e-20	84.3		002234_CAM_READ_0530516821_1	38.89	3e-11	55.8		002231_CAM_READ_0530113675_1	39.6	8e-16	67.4		002240_CAM_READ_0532176779_1	37.5	4e-09	49.3		002244_CAM_READ_0532851829_1	36.36	8e-07	41.6		CAM_READ_0261792417_1	40	3e-11	57		993_CAM_READ_0281645501_1	39.81	2e-16	72												SRR1302020.255053_2	37.5	2e-07
MM171A00328	14	003359_CAM_READ_0650810253_1	30.61	1e-10	63.9							002239_CAM_READ_0531652825_1	28.87	1e-06	45.4		002232_CAM_READ_0530266381_1	35.58	6e-10	56.2		002241_CAM_READ_0532381463_1	31.63	9e-06	42.4		CAM_READ_0261985875_1	38.53	4e-21	89												CAM_READ_0262797331_1	28.72	0.0008	38.9		SRR1301999.1351056_1	44.26	1e-05
MM171A00328	15
MM171A00328	16
MM171A00328	17
MM171A00328	18
MM171A00328	19
MM171A00328	20	003393_CAM_READ_0633974855_1	38.89	4e-09	52.4																																										SRR1302010.435438_2	53.33	1e-07
MM171A00328	21
MM171A00328	22	003378_CAM_READ_0621674677_1	43.14	0.0008	37.7																						CAM_READ_0261733247_2	57.58	7e-05	36.6
MM171A00328	23
MM171A00328	24
MM171A00328	25
MM171A00328	26	003374_CAM_READ_0661607581_1	43.06	3e-10	57																																										SRR1296481.1390586_1	79.31	4e-09
MM171A00328	27																002247_CAM_READ_0533576919_1	60.47	1e-12	62.8
MM171A00328	28											002239_CAM_READ_0531766689_1	24.24	0.0006	36.2							002233_CAM_READ_0530430241_1	42.31	4e-06	42.4		CAM_READ_0261731979_1	31.75	3e-07	48.5
MM171A00328	29	003390_CAM_READ_0632046901_1	40.22	4e-10	56.6																						CAM_READ_0261826429_1	46.3	0.0001	36.6
MM171A00328	30
MM171A00328	31
MM171A00328	32
MM171A00328	33
MM171A00328	34	003356_CAM_READ_0649003693_1	26.17	7e-06	48.9																						CAM_READ_0262022251_1	45.59	5e-06	45.4																	SRR1301999.824471_1	40.26	6e-08
MM171A00328	35
MM171A00328	36	003405_CAM_READ_0643155927_1	35.9	6e-14	68.6
MM171A00328	37
MM171A00328	38	003365_CAM_READ_0655498921_1	31.15	5e-05	43.5
MM171A00328	39	003359_CAM_READ_0650891293_1	25	3e-05	43.9		002234_CAM_READ_0530780631_1	24.21	2e-05	40.4		002246_CAM_READ_0533365443_1	33.62	1e-10	53.5							002244_CAM_READ_0532897443_1	34.15	7e-09	47.4
MM171A00328	40
MM171A00328	41	003393_CAM_READ_0633674349_1	29.63	3e-05	43.9
MM171A00328	42
MM171A00328	43	003408_CAM_READ_0646268625_1	41.74	6e-15	77.8												002232_CAM_READ_0530332051_1	31.93	4e-09	55.1
MM171A00328	44
MM171A00328	45
MM171A00328	46	003399_CAM_READ_0637970405_1	33.9	1e-05	45.1
MM171A00328	47
MM171A00328	48	003371_CAM_READ_0660094229_1	36.05	5e-10	63.2
MM171A00328	49
MM171A00328	50	003374_CAM_READ_0661752719_1	43.4	5e-05	47
MM171A00328	51																																									CAM_READ_0262762729_1	45.95	0.001	33.5
MM171A00328	52
MM171A00328	53
MM171A00328	54
MM171A00328	55
MM171A00328	56
MM171A00328	57	003416_CAM_READ_0668596903_1	42.62	3e-07	49.7
MM171A00331	1
MM171A00331	2
MM171A00331	3
MM171A00331	4
MM171A00331	5
MM171A00331	6
MM171A00331	7
MM171A00331	8
MM171A00331	9
MM171A00331	10
MM171A00331	11	003377_CAM_READ_0665454795_1	35.82	3e-06	47.8
MM171A00331	12
MM171A00331	13
MM171A00331	14
MM171A00331	15
MM171A00331	16
MM171A00331	17
MM171A00331	18
MM171A00331	19
MM171A00331	20
MM171A00331	21	003359_CAM_READ_0650518041_1	30.58	3e-05	47
MM171A00331	22	003402_CAM_READ_0640204551_1	49.33	1e-41	147		002238_CAM_READ_0531491559_1	44.44	1e-05	42.7												002241_CAM_READ_0532393851_1	31.91	2e-09	53.1																						SRR1302010.495768_1	46.38	2e-12
MM171A00331	23	003378_CAM_READ_0621382835_1	34.88	0.0001	43.5							002246_CAM_READ_0533166133_1	37.19	4e-15	66.6							002241_CAM_READ_0532325221_1	33.82	0.0004	36.2
MM171A00331	24
MM171A00331	25
MM171A00331	26
MM171A00331	27
MM171A00331	28
MM171A00331	29
MM171A00331	30
MM171A00331	31
MM171A00331	32
MM171A00331	33
MM171A00331	34
MM171A00331	35
MM171A00331	36	003396_CAM_READ_0635905769_1	33.33	1e-08	58.2							002235_CAM_READ_0530838799_1	33.33	1e-06	45.4		002247_CAM_READ_0533526883_1	28.57	8e-07	47																	965_CAM_READ_0292647065_1	31.4	7e-08	51.2
MM171A00331	37	003402_CAM_READ_0640339217_1	42.86	4e-08	58.5
MM171A00331	38
MM171A00331	39	003405_CAM_READ_0643047529_1	31.71	9e-06	48.9		002234_CAM_READ_0530727875_1	25.71	3e-05	43.1
MM171A00331	40
MM171A00331	41
MM171A00331	42
MM171A00331	43
MM171A00331	44
MM171A00331	45
MM171A00331	46
MM171A00331	47	003359_CAM_READ_0650451919_1	51.92	2e-09	54.7							002246_CAM_READ_0533249399_1	48.94	4e-05	37.7																																SRR1302010.678262_1	52.94	2e-09
MM171A00331	48
MM171A00331	49
MM171A00331	50
MM171A00331	51
MM171A00331	52
MM171A00411	1
MM171A00411	2
MM171A00411	3
MM171A00411	4
MM171A00411	5
MM171A00411	6
MM171A00411	7	003365_CAM_READ_0655268397_1	45.28	1e-08	55.8		002238_CAM_READ_0531377215_1	35.9	3e-06	44.7												002244_CAM_READ_0532890239_1	38.71	8e-05	38.5		CAM_READ_0261731109_1	33.98	2e-08	52.4																	SRR1302020.593980_2	40	8e-08
MM171A00411	8
MM171A00411	9
MM171A00411	10
MM171A00411	11
MM171A00411	12																																														SRR1302020.19796_1	34.29	0.0003
MM171A00411	13
MM171A00411	14
MM171A00411	15
MM171A00411	16	003356_CAM_READ_0648521227_1	32.73	1e-10	62		002238_CAM_READ_0531534741_1	38.3	4e-06	44.7							002236_CAM_READ_0530959777_1	26.37	8e-06	42.7							CAM_READ_0261700419_1	27.96	5e-08	51.2		993_CAM_READ_0281437095_1	30.53	1e-06	47.8												SRR1296481.1481317_1	38.89	7e-08
MM171A00411	17
MM171A00411	18
MM171A00411	19
MM171A00411	20	003371_CAM_READ_0660132697_1	30.72	1e-11	67																																										SRR1302020.576894_1	37.66	6e-07
MM171A00411	21
MM171A00411	22
MM171A00411	23
MM171A00411	24	003402_CAM_READ_0640199343_1	27.64	2e-06	49.7
MM171A00411	25
MM171A00411	26
MM171A00411	27
MM171A00411	28
MM171A00411	29
MM171A00411	30
MM171A00411	31
MM171A00411	32
MM171A00411	33	003402_CAM_READ_0640267843_1	26.38	6e-09	57.8																																					CAM_READ_0262877141_1	40.58	4e-08	50.1
MM171A00411	34
MM171A00411	35
MM171A00411	36	003390_CAM_READ_0631856765_1	25.86	5e-07	53.5		002230_CAM_READ_0529887121_1	36.99	4e-06	45.8																																					SRR1302020.805126_1	37.31	0.0003
MM171A00411	37
MM171A00411	38
MM171A00411	39
MM171A00411	40
MM171A00411	41
MM171A00411	42
MM171A00411	43
MM171A00411	44	003362_CAM_READ_0653100703_1	39.74	4e-24	103		002234_CAM_READ_0530507447_1	46.58	6e-13	65.9		002235_CAM_READ_0530865605_1	32.85	6e-13	65.1							002244_CAM_READ_0532844241_1	38.98	2e-05	41.6		CAM_READ_0261789781_1	46.49	5e-23	95.5																	SRR1301999.705220_1	50.82	7e-10
MM171A00411	45
MM171A00427	1	003393_CAM_READ_0633670871_1	60.71	5e-18	75.5		002238_CAM_READ_0531499573_1	36.73	8e-06	39.3		002239_CAM_READ_0531853529_1	44.9	0.0001	34.3		002247_CAM_READ_0533595851_1	41.51	3e-11	53.5		002241_CAM_READ_0532235903_1	51.22	8e-07	40		CAM_READ_0261836837_1	59.32	5e-19	75.1
MM171A00427	2	003408_CAM_READ_0646534615_1	54.81	3e-45	163		002234_CAM_READ_0530827625_1	35.79	1e-05	44.7		002231_CAM_READ_0530104835_1	40.62	2e-29	113		002232_CAM_READ_0530382103_1	58.78	8e-50	171		002241_CAM_READ_0532341839_1	40.59	5e-20	85.9		CAM_READ_0261724267_1	48.09	8e-36	133		993_CAM_READ_0281594641_1	54.17	4e-47	166		989_CAM_READ_0298932275_1	37.74	0.0008	40		CAM_READ_0262777341_1	46.03	4e-16	75.5		SRR1302020.1681344_1	63.41	4e-29
MM171A00427	3	003399_CAM_READ_0637556233_1	32.2	5e-11	60.1																																										SRR1302010.1121437_1	52.38	8e-07
MM171A00427	4
MM171A00427	5
MM171A00427	6
MM171A00427	7	003378_CAM_READ_0621575649_1	45.13	2e-26	101		002238_CAM_READ_0531517583_1	30	2e-11	56.2		002239_CAM_READ_0531869471_1	41.77	1e-18	75.1		002247_CAM_READ_0533423113_1	43.06	7e-20	78.2		002241_CAM_READ_0532423837_1	39	1e-18	75.1		CAM_READ_0261990921_1	36.19	6e-22	86.3		993_CAM_READ_0281672357_1	31.73	5e-09	51.6												SRR1301999.1447748_1	55.26	3e-26
MM171A00427	8
MM171A00427	9
MM171A00427	10
MM171A00427	11
MM171A00427	12
MM171A00427	13
MM171A00427	14
MM171A00427	15	003399_CAM_READ_0637884123_1	40	2e-06	45.1		002245_CAM_READ_0532972791_1	51.11	3e-07	43.1							002243_CAM_READ_0532624715_1	33.33	0.0007	33.5		002233_CAM_READ_0530462673_1	30.43	3e-05	35.4		CAM_READ_0261951741_1	38.3	0.0003	35		993_CAM_READ_0281470667_1	41.46	0.0007	34.7												SRR1302010.331224_1	47.83	1e-07
MM171A00427	16
MM171A00427	17
MM171A00427	18	003362_CAM_READ_0652821087_1	42.7	1e-16	75.1
MM171A00427	19	003365_CAM_READ_0655256799_1	39.82	5e-14	74.3		002234_CAM_READ_0530647635_1	41.84	4e-11	60.8		002246_CAM_READ_0533298905_1	35.24	3e-11	59.7		002247_CAM_READ_0533538477_1	37.84	1e-12	64.7		002237_CAM_READ_0531079109_1	41.33	7e-10	55.1		CAM_READ_0261872425_1	33.61	2e-10	59.7																	SRR1302020.531425_1	39.74	8e-09
MM171A00427	20
MM171A00427	21	003405_CAM_READ_0643123765_1	29.87	2e-13	73.9		002230_CAM_READ_0529888637_1	29.27	8e-05	42.7		002231_CAM_READ_0530113593_1	40.54	8e-21	89		002243_CAM_READ_0532635923_1	41.35	2e-28	111		002241_CAM_READ_0532343189_1	32.8	7e-18	80.5		CAM_READ_0261923917_1	35.97	1e-29	116																	SRR1296481.805752_1	37.21	1e-07
MM171A00427	22
MM171A00427	23	003359_CAM_READ_0650691419_1	30.13	1e-10	64.7							002231_CAM_READ_0530070229_1	31.4	2e-07	48.1		002243_CAM_READ_0532624237_1	40	9e-07	47.4		002237_CAM_READ_0531137309_1	33.94	4e-07	47.4		CAM_READ_0262053809_1	30.82	5e-10	58.5																	SRR1302010.1040133_2	49.12	8e-06
MM171A00427	24	003393_CAM_READ_0633845677_1	43.01	4e-20	89.4												002240_CAM_READ_0532102835_1	33.94	2e-08	51.6		002233_CAM_READ_0530451751_1	38.89	7e-11	57.4		CAM_READ_0261719173_1	46.24	2e-21	89.4																	SRR1296481.664944_1	33.33	0.0001
MM171A00427	25						002242_CAM_READ_0532596387_1	62.11	1e-29	105							002236_CAM_READ_0531007659_1	58.06	8e-24	89.7							CAM_READ_0261934973_1	34.07	0.0004	37.4																	SRR1296481.1957348_1	45	6e-16
MM171A00427	26
MM171A00427	27
MM171A00427	28	003402_CAM_READ_0640192337_1	47.06	0.0002	44.3							002231_CAM_READ_0530112703_1	33.11	7e-07	45.4		002232_CAM_READ_0530191113_1	33.12	5e-07	46.6		002241_CAM_READ_0532456991_1	36.73	3e-07	46.2		CAM_READ_0261914005_1	35.44	4e-07	48.5
MM171A00427	29
MM171A00427	30
MM171A00427	31
MM171A00427	32
MM171A00427	33
MM171A00427	34
MM171A00439	1
MM171A00439	2	003378_CAM_READ_0621255815_1	42.86	1e-06	45.4																						CAM_READ_0261766519_1	37.74	9e-05	36.6
MM171A00439	3
MM171A00439	4	003402_CAM_READ_0640171387_1	36.67	5e-05	46.2
MM171A00439	5
MM171A00439	6
MM171A00439	7
MM171A00439	8
MM171A00439	9
MM171A00439	10	003402_CAM_READ_0640014815_1	37.1	0.0001	40.4
MM171A00439	11
MM171A00439	12
MM171A00439	13
MM171A00439	14																																														SRR1302010.450678_2	38.6	0.0007
MM171A00439	15	003359_CAM_READ_0650681515_1	33.58	2e-09	58.9																																										SRR1302010.108550_1	42.19	8e-07
MM171A00439	16
MM171A00439	17	003374_CAM_READ_0662114503_1	29.75	0.0003	43.9
MM171A00439	18	003393_CAM_READ_0633903103_1	35.4	9e-10	58.2							002246_CAM_READ_0533259713_1	41.46	2e-05	38.9												CAM_READ_0261846631_1	31.03	6e-10	54.3																	SRR1301999.1545127_1	37.1	6e-06
MM171A00439	19
MM171A00439	20
MM171A00439	21
MM171A00439	22
MM171A00439	23
MM171A00439	24	003402_CAM_READ_0640060607_1	50	2e-22	89.7		002234_CAM_READ_0530638523_1	43.04	4e-10	52.8		002231_CAM_READ_0530063187_1	45.74	8e-23	85.5		002232_CAM_READ_0530158445_1	52.33	9e-26	93.6							CAM_READ_0261833679_1	51.55	8e-26	95.1																	SRR1296481.645517_1	54.39	8e-10
MM171A00439	25
MM171A00439	26
MM171A00439	27
MM171A00439	28
MM171A00439	29
MM171A00439	30
MM171A00439	31
MM171A00439	32
MM171A00439	33
MM171A00439	34
MM171A00439	35
MM171A00439	36
MM171A00439	37
MM171A00439	38
MM171A00439	39
MM171A00439	40
MM171A00439	41
MM171A00439	42
MM171A00439	43
MM171A00439	44	003399_CAM_READ_0637911213_1	31.78	3e-10	61.2		002242_CAM_READ_0532494517_1	26.6	1e-06	45.8																	CAM_READ_0262036069_1	29.29	3e-05	42.7																	SRR1301999.1434708_1	39.13	2e-07
MM171A00439	45
MM171A00439	46
MM171A00439	47
MM171A00439	48
MM171A00439	49	003374_CAM_READ_0661629015_1	31.25	1e-09	59.7																	002233_CAM_READ_0530430031_1	27.78	0.001	35.8		CAM_READ_0261757787_1	37.35	1e-07	50.1																	SRR1301999.1017802_1	35.09	3e-05
MM171A00439	50
MM171A00439	51
MM171A00439	52	003393_CAM_READ_0633389503_1	51.85	7e-05	42
MM171A00439	53
MM171A00439	54
MM171A00439	55
MM171A00439	56
MM171A00458	1
MM171A00458	2	003402_CAM_READ_0640215183_1	32.26	0.001	40.4
MM171A00458	3
MM171A00458	4	003402_CAM_READ_0640339217_1	43.33	1e-07	57.4																																										SRR1296481.471251_1	39.34	8e-05
MM171A00458	5	003396_CAM_READ_0635905769_1	42.47	2e-10	63.5							002235_CAM_READ_0530894245_1	29.58	0.0004	38.1		002247_CAM_READ_0533526883_1	31.82	5e-08	50.8																	965_CAM_READ_0292647065_1	33.72	6e-09	54.7
MM171A00458	6																																														SRR1302010.270750_2	33.82	0.0005
MM171A00458	7
MM171A00458	8
MM171A00458	9
MM171A00458	10
MM171A00458	11
MM171A00458	12
MM171A00458	13	003359_CAM_READ_0650946847_1	32.61	1e-09	59.7																																										SRR1302020.836671_1	34.78	4e-06
MM171A00458	14
MM171A00458	15	003365_CAM_READ_0654978047_1	39.06	6e-09	54.3							002246_CAM_READ_0533406447_1	32.39	1e-06	42.7		002243_CAM_READ_0532713583_1	34.72	7e-07	44.3		002241_CAM_READ_0532352363_1	33.33	8e-06	40.8							993_CAM_READ_0281347381_1	30.91	7e-05	40.8
MM171A00458	16
MM171A00458	17
MM171A00458	18	003384_CAM_READ_0628202055_1	29.41	1e-11	65.1												002232_CAM_READ_0530372775_1	34.01	2e-14	67.8		002241_CAM_READ_0532377595_1	28.95	3e-05	40		CAM_READ_0262036141_1	30.77	9e-11	58.5												CAM_READ_0262880147_1	31.48	1e-06	46.6		SRR1302020.319711_1	34.04	6e-05
MM171A00458	19	003402_CAM_READ_0640186903_1	46.51	3e-16	72.8
MM171A00458	20
MM171A00458	21
MM171A00458	22
MM171A00458	23
MM171A00458	24	003402_CAM_READ_0640258565_1	30.49	6e-05	43.1
MM171A00458	25
MM171A00458	26
MM171A00458	27	003416_CAM_READ_0668915011_1	39.24	2e-06	48.9
MM171A00458	28
MM171A00458	29	003402_CAM_READ_0640448023_1	33.7	8e-11	60.8																						CAM_READ_0262051135_1	53.49	3e-07	46.6																	SRR1301999.24011_2	36.84	8e-10
MM171A00458	30
MM171A00458	31
MM171A00458	32	003390_CAM_READ_0632008003_1	33.01	6e-09	57.4
MM171A00469	1	003416_CAM_READ_0668573107_1	30.7	4e-11	64.7		002234_CAM_READ_0530557971_1	27.63	0.0006	38.5
MM171A00469	2
MM171A00469	3	003359_CAM_READ_0650535931_1	31.37	1e-08	58.5																																										SRR1301999.978879_1	44.07	4e-05
MM171A00469	4	003365_CAM_READ_0655323461_1	57.63	7e-13	70.5		002234_CAM_READ_0530757991_1	62.22	1e-10	58.5		002231_CAM_READ_0530120209_1	36.71	4e-07	47							002241_CAM_READ_0532357513_1	54.43	1e-19	83.6		CAM_READ_0261818493_1	57.41	1e-06	47.8		993_CAM_READ_0281611437_1	68.09	2e-13	67.4												SRR1302020.617047_1	39.39	0.0004
MM171A00469	5	003405_CAM_READ_0643061683_1	24.34	8e-09	57.4
MM171A00469	6	003378_CAM_READ_0621205579_1	28.46	9e-05	44.7
MM171A00469	7
MM171A00469	8	003359_CAM_READ_0650969575_1	32.8	2e-09	57.8		002230_CAM_READ_0529936805_1	35.19	1e-05	42.4																						964_CAM_READ_0288126303_1	28.95	3e-05	42.4
MM171A00469	9	003371_CAM_READ_0659919035_1	37.12	8e-12	69.7		002242_CAM_READ_0532527949_1	29.67	6e-05	43.5																																					SRR1302020.286176_1	38.98	0.0001
MM171A00469	10
MM171A00469	11
MM171A00469	12
MM171A00469	13	003377_CAM_READ_0665671893_1	32.29	6e-05	46.2
MM171A00469	14	003416_CAM_READ_0668479601_1	28.39	4e-10	66.2												002236_CAM_READ_0531031337_1	27.27	6e-05	43.9																											SRR1302010.363766_1	50	3e-12
MM171A00469	15
MM171A00469	16
MM171A00514	1
MM171A00514	2
MM171A00514	3
MM171A00514	4
MM171A00514	5
MM171A00514	6
MM171A00514	7
MM171A00514	8
MM171A00514	9	003399_CAM_READ_0637775967_1	43.96	5e-16	79		002238_CAM_READ_0531207415_1	46.88	5e-11	59.3		002235_CAM_READ_0530871923_1	43.24	3e-16	73.2		002232_CAM_READ_0530165021_1	37.35	6e-13	64.3		002233_CAM_READ_0530429325_1	42.19	6e-11	57.4		CAM_READ_0261912173_1	41.43	4e-11	60.1		993_CAM_READ_0281651463_1	40.58	3e-10	59.3		989_CAM_READ_0299009451_1	31.76	4e-05	43.1		CAM_READ_0262930947_1	47.3	6e-12	63.2		SRR1301999.1388651_1	42.86	1e-10
MM171A00514	10
MM171A00514	11
MM171A00514	12
MM171A00514	13
MM171A00514	14
MM171A00514	15
MM171A00514	16
MM171A00514	17
MM171A00514	18
MM171A00514	19
MM171A00514	20	003408_CAM_READ_0646154807_1	61.54	5e-05	41.6							002231_CAM_READ_0530059393_1	60.87	0.0007	33.1							002233_CAM_READ_0530425421_1	60.87	0.001	33.1
MM171A00514	21
MM171A00514	22	003377_CAM_READ_0665944139_1	40.74	8e-06	48.9
MM171A00514	23	003384_CAM_READ_0627670493_1	33.58	9e-11	62.8
MM171A00514	24
MM171A00514	25	003416_CAM_READ_0668376115_1	32.65	6e-08	55.5																																					CAM_READ_0262873567_1	36.96	2e-19	84
MM171A00514	26
MM171A00514	27
MM171A00514	28
MM171A00514	29
MM171A00514	30
MM171A00514	31
MM171A00514	32
MM171A00514	33
MM171A00514	34
MM171A00514	35
MM171A00514	36	003402_CAM_READ_0640296381_1	37.78	1e-18	85.5																																										SRR1301999.27745_2	30.3	0.0007
MM171A00522	1
MM171A00522	2
MM171A00522	3
MM171A00522	4
MM171A00522	5
MM171A00522	6	003402_CAM_READ_0640243145_1	34.83	0.0004	40
MM171A00522	7
MM171A00522	8
MM171A00522	9
MM171A00522	10	003408_CAM_READ_0646457049_1	28.42	0.0004	44.3												002236_CAM_READ_0530990349_1	31.82	7e-05	40.8
MM171A00522	11	003396_CAM_READ_0635905769_1	31.09	4e-09	59.3												002247_CAM_READ_0533526883_1	30.34	4e-07	47.8																	965_CAM_READ_0292647065_1	31.4	1e-07	50.8
MM171A00522	12	003402_CAM_READ_0640339217_1	41.94	2e-05	50.4
MM171A00522	13
MM171A00522	14
MM171A00522	15
MM171A00522	16
MM171A00522	17
MM171A00522	18																002243_CAM_READ_0532640099_1	32.69	0.0004	35.4
MM171A00522	19
MM171A00522	20
MM171A00522	21
MM171A00522	22
MM171A00522	23	003378_CAM_READ_0621246463_1	28.85	7e-05	44.7
MM171A00522	24
MM171A00522	25
MM171A00522	26
MM171A00522	27
MM171A00522	28
MM171A00607	1																002232_CAM_READ_0530194757_1	46.67	8e-07	42.4							CAM_READ_0261979577_1	34.33	2e-13	63.5																	SRR1301999.1408221_1	41.56	5e-08
MM171A00607	2	003387_CAM_READ_0629848151_1	39.06	3e-26	110		002238_CAM_READ_0531344501_1	42.27	2e-14	71.2		002239_CAM_READ_0531680749_1	69.15	1e-36	131		002243_CAM_READ_0532674113_1	48.65	2e-24	99.4		002233_CAM_READ_0530475921_1	59.41	2e-28	109		CAM_READ_0261693483_1	64.75	3e-51	176																	SRR1302010.703363_1	48.68	1e-15
MM171A00607	3
MM171A00607	4
MM171A00607	5
MM171A00607	6
MM171A00607	7
MM171A00607	8	003402_CAM_READ_0640077275_1	45.74	4e-23	100		002238_CAM_READ_0531360649_1	41.07	0.0002	40.4		002246_CAM_READ_0533174013_1	44.74	4e-08	50.4		002247_CAM_READ_0533528993_1	36.08	7e-11	60.1		002237_CAM_READ_0531103485_1	36.47	3e-06	44.7		CAM_READ_0261765167_1	39.24	3e-05	43.9																	SRR1301999.703089_2	54.76	1e-20
MM171A00607	9
MM171A00607	10
MM171A00607	11
MM171A00607	12																										CAM_READ_0261799763_1	33.33	0.0003	40
MM171A00607	13	003393_CAM_READ_0634025919_1	41.67	5e-31	122		002245_CAM_READ_0532944735_1	42.86	7e-13	65.1		002235_CAM_READ_0530911069_1	46.15	1e-21	89		002243_CAM_READ_0532635369_1	43.85	3e-18	80.9		002241_CAM_READ_0532436835_1	43.36	4e-20	84.7		CAM_READ_0261879189_1	43.59	5e-21	89.4		993_CAM_READ_0281510069_1	29.09	6e-05	43.5		989_CAM_READ_0298994917_1	37.69	3e-17	79							SRR1301999.1008709_1	56.25	1e-17
MM171A00607	14
MM171A00607	15
MM171A00607	16
MM171A00607	17
MM171A00607	18	003371_CAM_READ_0659912265_1	37.36	2e-09	55.8		002238_CAM_READ_0531340521_1	31.82	0.0001	37.7		002231_CAM_READ_0530147385_1	37.74	1e-05	39.3		002232_CAM_READ_0530262135_1	40	6e-07	43.1		002237_CAM_READ_0531097073_1	38.33	5e-08	45.4		CAM_READ_0262015563_1	45.45	3e-08	47.8		993_CAM_READ_0281842211_1	36.36	2e-09	52												SRR1302010.408018_1	46.43	1e-05
MM171A00607	19	003402_CAM_READ_0640267843_1	32.42	1e-19	88.2																	002241_CAM_READ_0532439771_1	42.86	7e-11	55.5																	CAM_READ_0262877141_1	35.87	6e-11	57.8		SRR1302010.831941_1	43.1	3e-07
MM171A00607	20	003405_CAM_READ_0643105343_1	33.33	2e-29	114		002238_CAM_READ_0531493647_1	36	1e-09	52.8																	CAM_READ_0261814843_1	36.29	9e-20	82.4												CAM_READ_0262643303_1	31.94	4e-08	48.9		SRR1302020.282867_1	45.71	2e-11
MM171A00607	21	003399_CAM_READ_0637670583_1	41.67	8e-10	54.3		002238_CAM_READ_0531375445_1	53.12	6e-06	39.7																	CAM_READ_0261691513_1	35.71	9e-05	36.6																	SRR1302020.326920_1	37.93	3e-06
MM171A00607	22
MM171A00607	23
MM171A00607	24	003378_CAM_READ_0621360849_1	41.67	1e-29	114		002242_CAM_READ_0532499623_1	35.48	4e-10	55.5																																					SRR1302010.231690_1	39.33	6e-13
MM171A00607	25
MM171A00607	26
MM171A00607	27
MM171A00607	28
MM171A00607	29
MM171A00621	1											002246_CAM_READ_0533153489_1	38.46	0.0001	36.2
MM171A00621	2
MM171A00621	3
MM171A00621	4
MM171A00621	5	003399_CAM_READ_0637756919_1	26.62	0.0002	43.5
MM171A00621	6	003356_CAM_READ_0648688297_1	51.69	6e-21	89.4																																										SRR1301999.717786_1	40.26	0.0006
MM171A00621	7	003413_CAM_READ_0667214303_1	32.74	7e-16	79
MM171A00621	8	003377_CAM_READ_0665751191_1	32.95	2e-05	47																	002233_CAM_READ_0530439853_1	26.85	9e-05	38.5
MM171A00621	9
MM171A00621	10	003356_CAM_READ_0648989311_1	28.03	2e-08	55.5		002238_CAM_READ_0531446735_1	27.97	0.0002	38.5																																					SRR1301999.995529_1	43.33	8e-08
MM171A00621	11	003416_CAM_READ_0668339449_1	37.93	2e-15	77.8																																										SRR1301999.944130_1	35.37	2e-07
MM171A00621	12	003377_CAM_READ_0665697891_1	37.38	7e-14	69.7
MM171A00621	13	003393_CAM_READ_0633716433_1	25.16	3e-06	50.1		002230_CAM_READ_0529938099_1	43.24	0.001	36.6
MM171A00621	14
MM171A00621	15
MM171A00621	16
MM171A00621	17	003402_CAM_READ_0640074711_1	41.22	5e-30	116																																										SRR1301999.1067924_1	60.53	1e-08
MM171A00621	18	003378_CAM_READ_0621353325_2	44	7e-08	51.2
MM171A00621	19
MM171A00621	20
MM171A00621	21	003384_CAM_READ_0628158855_1	48	4e-06	50.8																																										SRR1301999.436866_2	34.25	2e-07
MM171A00621	22
MM171A00646	1
MM171A00646	2
MM171A00646	3
MM171A00646	4
MM171A00646	5
MM171A00646	6	003362_CAM_READ_0652841911_1	45.76	5e-06	50.4							002239_CAM_READ_0531660245_1	44.32	1e-13	66.6
MM171A00646	7
MM171A00646	8	003362_CAM_READ_0653156291_1	31.21	3e-05	45.4																																989_CAM_READ_0298929179_1	30.91	5e-05	40.8							SRR1301999.776591_1	35.44	1e-05
MM171A00646	9
MM171A00646	10
MM171A00646	11	003365_CAM_READ_0655201361_1	34.62	1e-06	50.4																						CAM_READ_0261764873_1	24.37	3e-06	45.8												CAM_READ_0262925879_1	32.35	2e-06	45.4
MM171A00646	12	003402_CAM_READ_0640249517_1	25.58	0.0001	45.8
MM171A00646	13	003368_CAM_READ_0657714101_2	30.17	1e-08	56.2																																										SRR1302020.1690541_1	35.82	8e-06
MM171A00646	14
MM171A00646	15	003393_CAM_READ_0633713869_1	33.33	2e-21	94.4		002242_CAM_READ_0532475463_1	37.78	6e-09	52.8		002231_CAM_READ_0530058171_1	36.59	3e-16	72.4		002236_CAM_READ_0530974553_1	30.47	6e-13	63.9		002233_CAM_READ_0530430031_1	30.63	2e-11	58.5		CAM_READ_0261811135_1	27.97	7e-12	62.4		993_CAM_READ_0281706775_1	27	7e-05	42												SRR1302010.576701_2	41.33	7e-10
MM171A00646	16
MM171A00646	17	003408_CAM_READ_0646330357_1	42.25	2e-10	60.8																																										SRR1302010.316015_1	45.45	7e-13
MM171A00646	18	003390_CAM_READ_0632005179_1	51.13	7e-35	130		002238_CAM_READ_0531318853_1	40	2e-13	65.9		002246_CAM_READ_0533210953_1	42.86	2e-16	72.4		002232_CAM_READ_0530369541_1	42.22	4e-12	61.6							CAM_READ_0261713611_1	45.07	1e-13	66.6																	SRR1296481.2063564_1	58.97	2e-21
MM171A00646	19	003356_CAM_READ_0648891371_1	45.83	5e-16	75.9		002230_CAM_READ_0529877309_1	32.77	3e-12	62.4		002231_CAM_READ_0530093357_1	30.38	7e-05	39.3																																SRR1301999.904456_1	38.89	8e-05
MM171A00646	20
MM171A00646	21
MM171A00646	22
MM171A00648	1
MM171A00648	2
MM171A00648	3
MM171A00648	4
MM171A00648	5	003402_CAM_READ_0640085937_1	50.65	3e-45	159							002246_CAM_READ_0533388085_1	36.36	2e-14	67.4		002247_CAM_READ_0533530195_1	40.8	7e-26	100																											SRR1296481.611173_2	58.14	5e-23
MM171A00648	6	003393_CAM_READ_0633749489_1	28.19	4e-10	62.8																	002241_CAM_READ_0532432565_1	31.46	2e-09	52.8																						SRR1302010.874875_1	30.26	0.0001
MM171A00648	7	003402_CAM_READ_0640085937_1	55.84	2e-53	179							002246_CAM_READ_0533388085_1	40.4	6e-18	76.3		002247_CAM_READ_0533530195_1	46.02	6e-27	103																											SRR1296481.611173_2	58.14	6e-24
MM171A00648	8
MM171A00648	9	003377_CAM_READ_0665475417_1	26.92	1e-06	51.2							002246_CAM_READ_0533246979_1	33.33	2e-05	40.8																																SRR1302010.874875_1	28.95	0.0007
MM171A00648	10
MM171A00648	11
MM171A00648	12
MM171A00648	13
MM171A00648	14
MM171A00648	15	003393_CAM_READ_0633735957_1	49.09	2e-08	53.5							002246_CAM_READ_0533312745_1	64	0.0002	36.6							002237_CAM_READ_0531121673_1	38.18	3e-05	38.9																						SRR1302020.548443_1	50.88	2e-10
MM171A00648	16
MM171A00648	17
MM171A00648	18
MM171A00648	19
MM171A00648	20
MM171A00648	21
MM171A00648	22
MM171A00648	23	003377_CAM_READ_0665678555_1	21.9	0.0001	47.4																																										SRR1296481.1334056_1	35.38	8e-05
MM171A00654	1
MM171A00654	2
MM171A00654	3
MM171A00654	4	003356_CAM_READ_0649003693_1	30.56	7e-11	63.9																						CAM_READ_0261978855_1	46.67	0.0006	38.9												CAM_READ_0262902591_2	48.57	4e-05	41.2		SRR1301999.824471_1	31.58	3e-06
MM171A00654	5
MM171A00654	6	003405_CAM_READ_0643155927_1	37.96	7e-08	51.2																						CAM_READ_0261725413_1	43.33	3e-08	48.9
MM171A00654	7											002231_CAM_READ_0530146273_1	32.94	7e-06	39.7												CAM_READ_0261705535_1	34.12	1e-06	43.1
MM171A00654	8	003408_CAM_READ_0646319695_1	45	0.0001	41.2		002245_CAM_READ_0532983295_1	54.84	2e-05	39.7																																					SRR1296481.1784736_1	45.45	5e-05
MM171A00654	9	003384_CAM_READ_0627665767_1	32.85	7e-09	54.3							002246_CAM_READ_0533365443_1	29.63	1e-10	53.1							002244_CAM_READ_0532897443_1	38.64	8e-13	58.9
MM171A00654	10	003368_CAM_READ_0657646327_1	35.45	1e-07	52.8
MM171A00654	11
MM171A00654	12
MM171A00654	13																										CAM_READ_0261758765_1	33.04	3e-10	58.2
MM171A00654	14
MM171A00654	15
MM171A00654	16
MM171A00654	17	003359_CAM_READ_0651013107_1	29.63	0.0005	44.7							002246_CAM_READ_0533293469_1	32.56	4e-07	47.8
MM171A00654	18
MM171A00654	19
MM171A00654	20											002231_CAM_READ_0530071903_1	27.48	4e-05	40.4												CAM_READ_0261904043_1	39.56	2e-08	52.4
MM171A00654	21
MM171A00654	22
MM171A00654	23
MM171A00654	24	003416_CAM_READ_0668434239_1	31.97	4e-08	57.4
MM171A00654	25
MM171A00654	26	003378_CAM_READ_0621517493_1	33.8	4e-05	43.1		002234_CAM_READ_0530635861_1	28.28	9e-05	38.1							002247_CAM_READ_0533559385_1	28.28	7e-05	37.7																											SRR1302010.635065_2	34.57	2e-08
MM171A00660	1
MM171A00660	2
MM171A00660	3
MM171A00660	4
MM171A00660	5
MM171A00660	6
MM171A00660	7
MM171A00660	8
MM171A00660	9
MM171A00660	10
MM171A00660	11
MM171A00660	12
MM171A00660	13
MM171A00660	14
MM171A00660	15
MM171A00660	16																002243_CAM_READ_0532674189_1	46.3	2e-10	53.5							CAM_READ_0261886799_1	47.83	9e-07	43.9
MM171A00660	17
MM171A00660	18
MM171A00660	19
MM171A00660	20
MM171A00660	21
MM171A00660	22
MM171A00660	23
MM171A00660	24
MM171A00660	25
MM171A00660	26
MM171A00660	27
MM171A00660	28
MM171A00660	29	003368_CAM_READ_0657658955_1	37.68	2e-05	44.3
MM171A00660	30
MM171A00660	31
MM171A00660	32
MM171A00660	33
MM171A00660	34	003377_CAM_READ_0665591579_1	34.09	9e-06	43.9
MM171A00660	35	003378_CAM_READ_0621443741_1	51.85	3e-06	47.4		002245_CAM_READ_0533101849_1	39.34	0.0001	38.5		002231_CAM_READ_0530077781_1	67.65	3e-05	40							002233_CAM_READ_0530473473_1	58.06	8e-05	37																						SRR1302020.1613049_1	53.85	0.0002
MM171A00660	36
MM171A00660	37
MM171A00660	38
MM171A00660	39
MM171A00678	1
MM171A00678	2
MM171A00678	3
MM171A00678	4
MM171A00678	5	003402_CAM_READ_0640204551_1	44.59	4e-41	142																	002241_CAM_READ_0532393851_1	35.48	8e-11	54.3
MM171A00678	6
MM171A00678	7
MM171A00678	8
MM171A00678	9
MM171A00678	10
MM171A00678	11
MM171A00678	12
MM171A00678	13
MM171A00678	14
MM171A00678	15	003359_CAM_READ_0650388713_1	29.93	2e-12	66.6
MM171A00678	16
MM171A00678	17
MM171A00678	18
MM171A00678	19
MM171A00678	20
MM171A00678	21
MM171A00678	22
MM171A00678	23
MM171A00678	24
MM171A00678	25
MM171A00678	26
MM171A00678	27
MM171A00678	28
MM171A00678	29
MM171A00678	30
MM171A00678	31
MM171A00678	32
MM171A00678	33
MM171A00678	34
MM171A00688	1
MM171A00688	2	003402_CAM_READ_0640215713_1	33.33	1e-12	71.2		002245_CAM_READ_0532948205_1	27.27	0.0004	40.4		002239_CAM_READ_0531745165_1	41.67	1e-07	49.3		002232_CAM_READ_0530332051_1	40	2e-17	79.7		002241_CAM_READ_0532367127_1	32.86	2e-07	48.9		CAM_READ_0261786869_1	37.08	2e-11	63.9		993_CAM_READ_0281503521_1	36.9	2e-08	55.1		989_CAM_READ_0298942625_1	28.44	4e-07	50.8							SRR1302020.1854288_1	38.18	1e-05
MM171A00688	3
MM171A00688	4
MM171A00688	5
MM171A00688	6
MM171A00688	7																002236_CAM_READ_0530958207_1	41.54	0.0003	36.2
MM171A00688	8
MM171A00688	9
MM171A00688	10	003405_CAM_READ_0643025747_1	30.89	5e-13	67.4
MM171A00688	11
MM171A00688	12
MM171A00688	13
MM171A00688	14
MM171A00688	15
MM171A00688	16	003405_CAM_READ_0643040385_1	30.16	9e-05	44.3
MM171A00688	17	003356_CAM_READ_0648409579_1	44.66	6e-23	92.4		002238_CAM_READ_0531500869_1	40	3e-12	59.3							002232_CAM_READ_0530358581_1	39.13	8e-10	51.2		002237_CAM_READ_0531134805_1	44.07	5e-09	47.8		CAM_READ_0261822109_1	45.13	3e-29	105																	SRR1302010.186753_1	44.74	2e-14
MM171A00688	18	003408_CAM_READ_0646559671_1	35.79	1e-13	68.2																																										SRR1301999.987721_1	35.82	2e-05
MM171A00688	19											002231_CAM_READ_0530080981_1	35.94	0.0004	35.8		002236_CAM_READ_0530976651_1	36.23	0.0003	37
MM171A00688	20	003371_CAM_READ_0660158989_1	32.04	5e-10	59.3												002243_CAM_READ_0532621507_1	27.88	6e-08	48.5		002241_CAM_READ_0532441477_1	35.94	1e-05	40.4		CAM_READ_0261875327_1	28.3	6e-05	41.2																	SRR1296481.150459_1	51.02	8e-05
MM171A00688	21
MM171A00688	22																																									CAM_READ_0262914083_1	39.81	7e-17	75.9
MM171A00688	23
MM171A00688	24	003402_CAM_READ_0640007409_1	29.77	4e-08	56.2		002238_CAM_READ_0531544007_1	26.39	0.0003	39.7		002246_CAM_READ_0533224581_1	38.75	2e-14	68.9		002236_CAM_READ_0531001427_1	40.74	8e-14	67.8		002237_CAM_READ_0531132109_1	31.2	6e-11	58.5		CAM_READ_0261770463_1	35.48	2e-11	62.4																	SRR1302010.196663_2	39.62	0.0002
MM171A00692	1
MM171A00692	2
MM171A00692	3
MM171A00692	4
MM171A00692	5
MM171A00692	6
MM171A00692	7
MM171A00692	8
MM171A00692	9
MM171A00692	10	003393_CAM_READ_0633960027_1	34.78	2e-07	50.8												002240_CAM_READ_0532078375_1	25.24	0.0001	38.1
MM171A00692	11
MM171A00692	12
MM171A00692	13																																														SRR1301999.57862_1	46.88	1e-13
MM171A00692	14
MM171A00692	15
MM171A00692	16	003416_CAM_READ_0668707109_1	33.8	3e-16	79		002242_CAM_READ_0532497819_1	27.17	0.0003	39.3							002247_CAM_READ_0533531429_1	32.84	2e-07	47.8							CAM_READ_0262010561_1	31.3	6e-10	57																	SRR1296481.1719934_1	40.26	2e-12
MM171A00692	17
MM171A00692	18
MM171A00692	19
MM171A00692	20
MM171A00692	21
MM171A00692	22	003396_CAM_READ_0636129967_1	32.2	9e-05	43.1												002232_CAM_READ_0530264117_1	32.88	1e-06	43.9
MM171A00707	1
MM171A00707	2
MM171A00707	3
MM171A00707	4
MM171A00707	5
MM171A00707	6
MM171A00707	7
MM171A00707	8
MM171A00707	9
MM171A00707	10
MM171A00707	11
MM171A00707	12
MM171A00707	13
MM171A00707	14
MM171A00707	15
MM171A00707	16
MM171A00707	17	003368_CAM_READ_0657822913_1	35.04	3e-12	65.1																																										SRR1301999.256929_1	34.38	2e-07
MM171A00707	18	003378_CAM_READ_0621255231_1	31.68	7e-06	46.6																																										SRR1301999.797988_2	42.65	9e-07
MM171A00707	19	003390_CAM_READ_0632078557_1	45.16	2e-08	53.1		002245_CAM_READ_0533008459_1	39.22	2e-07	45.4							002240_CAM_READ_0532067841_1	36.36	1e-05	40.4																						CAM_READ_0262984791_1	33.33	1e-09	52.8		SRR1301999.122082_1	51.02	6e-06
MM171A00707	20	003384_CAM_READ_0627647923_1	38.66	4e-17	79.7		002234_CAM_READ_0530778881_1	29.9	8e-08	49.7		002246_CAM_READ_0533278693_1	28.71	3e-08	48.9		002232_CAM_READ_0530315793_1	41.1	3e-08	49.7		002233_CAM_READ_0530430031_1	31.03	7e-08	48.1		CAM_READ_0261888133_1	28.07	9e-05	41.2																	SRR1302010.348034_1	34.04	2e-09
MM171A00707	21
MM171A00707	22	003393_CAM_READ_0633814115_1	30.53	3e-06	48.5																						CAM_READ_0261720519_1	30	0.0004	38.5																	SRR1302020.677645_1	47.62	0.0001
MM171A00707	23
MM171A00707	24
MM171A00707	25
MM171A00707	26	003402_CAM_READ_0640361827_1	26.35	5e-06	48.9
MM171A00707	27											002231_CAM_READ_0530053225_1	27.88	7e-07	44.7		002243_CAM_READ_0532693957_1	32.98	8e-05	40
MM171A00707	28	003384_CAM_READ_0627662273_1	43.66	1e-10	62							002246_CAM_READ_0533360245_1	38.1	1e-08	50.4		002232_CAM_READ_0530347381_1	54.76	3e-09	52.8							CAM_READ_0261686503_1	55.17	0.0003	39.3												CAM_READ_0262760147_2	51.61	0.0005	37.7		SRR1296481.410176_1	57.14	2e-09
MM171A00709	1
MM171A00709	2
MM171A00709	3
MM171A00709	4
MM171A00709	5	003378_CAM_READ_0621374797_1	33.09	2e-19	86.3																																										SRR1302010.699399_1	52.86	3e-15
MM171A00709	6
MM171A00709	7
MM171A00709	8
MM171A00709	9
MM171A00709	10
MM171A00709	11
MM171A00709	12
MM171A00709	13
MM171A00709	14
MM171A00709	15
MM171A00709	16						002238_CAM_READ_0531310209_1	44.07	0.0001	38.1																	CAM_READ_0262022287_1	46.15	1e-07	47
MM171A00709	17	003368_CAM_READ_0657658955_1	36.84	2e-07	49.7
MM171A00709	18
MM171A00709	19
MM171A00709	20	003402_CAM_READ_0640013129_1	30.38	6e-06	44.3
MM171A00709	21
MM171A00709	22
MM171A00709	23
MM171A00709	24
MM171A00709	25
MM171A00709	26
MM171A00709	27
MM171A00709	28
MM171A00709	29
MM171A00709	30
MM171A00709	31
MM171A00709	32
MM171A00712	1
MM171A00712	2
MM171A00712	3
MM171A00712	4
MM171A00712	5	003359_CAM_READ_0650752217_1	37.89	3e-08	54.3		002245_CAM_READ_0532956095_1	44.64	0.0002	38.1		002246_CAM_READ_0533249399_1	55.88	6e-05	39.3		002240_CAM_READ_0532164863_1	38.46	8e-08	48.5		002237_CAM_READ_0531176569_1	34.33	8e-07	43.5		CAM_READ_0261894435_1	36.92	2e-07	47.8																	SRR1302020.233831_2	68.42	9e-11
MM171A00712	6
MM171A00712	7	003365_CAM_READ_0655500003_1	38.37	9e-13	64.7												002247_CAM_READ_0533595515_1	27.84	0.0001	37.4		002244_CAM_READ_0532854539_1	36.71	1e-11	56.2							993_CAM_READ_0281267749_1	34.21	5e-10	53.9							CAM_READ_0262658953_1	37.5	1e-11	58.2		SRR1302010.588475_1	41.67	7e-10
MM171A00712	8
MM171A00712	9
MM171A00712	10
MM171A00712	11																										CAM_READ_0262059021_1	34.29	1e-06	41.6
MM171A00712	12
MM171A00712	13
MM171A00712	14	003416_CAM_READ_0668781967_1	30.95	2e-05	44.3		002245_CAM_READ_0532945961_1	31.63	8e-05	38.5		002235_CAM_READ_0530875307_1	34.71	1e-06	42		002243_CAM_READ_0532649293_1	34.45	7e-10	52
MM171A00712	15	003365_CAM_READ_0655105443_1	44.23	0.0001	43.1																						CAM_READ_0261936659_1	45.16	1e-10	55.5												CAM_READ_0262685237_1	51.85	0.0002	37.7		SRR1302010.491160_1	41.03	0.0007
MM171A00712	16
MM171A00712	17
MM171A00712	18	003359_CAM_READ_0650454315_1	50	1e-35	134		002245_CAM_READ_0532944735_1	38.1	4e-08	51.6		002235_CAM_READ_0530911069_1	41.24	1e-18	80.5		002243_CAM_READ_0532635369_1	38.32	2e-14	70.1		002241_CAM_READ_0532385839_1	41.05	1e-16	74.3		CAM_READ_0261879189_1	40	5e-22	92							989_CAM_READ_0298994917_1	42.31	3e-22	92.4							SRR1302010.34525_1	59.46	3e-21
MM171A00712	19
MM171A00712	20	003359_CAM_READ_0650903369_1	55.36	2e-12	65.5
MM171A00712	21	003399_CAM_READ_0637556233_1	30.84	2e-05	43.9
MM171A00712	22
MM171A00712	23	003384_CAM_READ_0627631235_1	41.56	8e-06	45.4												002236_CAM_READ_0530967285_1	37.21	3e-10	52.4		002241_CAM_READ_0532425807_1	34.21	9e-11	53.5		CAM_READ_0261982957_1	40.91	0.001	35.8																	SRR1302020.793098_1	61.29	0.0001
MM171A00712	24	003359_CAM_READ_0650752217_1	38.71	5e-09	55.1							002246_CAM_READ_0533249399_1	46.67	8e-06	40.4																																SRR1302020.233831_2	67.5	3e-09
MM171A00712	25	003405_CAM_READ_0642999121_1	47.83	2e-35	133		002234_CAM_READ_0530728425_1	46.6	1e-23	95.1		002246_CAM_READ_0533408865_1	32	4e-08	49.3		002232_CAM_READ_0530222991_1	55.56	2e-30	112		002233_CAM_READ_0530413455_1	43.21	3e-11	58.2							993_CAM_READ_0281418665_1	47.42	4e-19	84		989_CAM_READ_0298925363_1	29.91	4e-06	45.8		CAM_READ_0262797331_1	45.3	2e-24	97.8		SRR1302010.713239_1	61.11	3e-19
MM171A00712	26
MM171A00712	27						002242_CAM_READ_0532477987_1	42.86	0.0004	34.3
MM171A00712	28																																									CAM_READ_0262898517_1	35.85	1e-06	42.4
MM171A00712	29	003396_CAM_READ_0636265231_1	42	0.0002	42.4																						CAM_READ_0261731979_1	29.73	8e-06	43.1												CAM_READ_0262898517_1	43.14	3e-21	86.7
MM171A00712	30																002232_CAM_READ_0530263301_1	36.84	0.0002	35.8																											SRR1301999.827644_1	52.38	4e-14
MM171A00736	1
MM171A00736	2
MM171A00736	3
MM171A00736	4
MM171A00736	5
MM171A00736	6
MM171A00736	7	003362_CAM_READ_0652757183_1	37.23	2e-23	98.6		002238_CAM_READ_0531442215_1	28.44	1e-11	60.5		002246_CAM_READ_0533255275_1	32.11	4e-12	60.1		002247_CAM_READ_0533566595_1	33.33	8e-07	46.2		002244_CAM_READ_0532863135_1	26.79	2e-08	50.4		CAM_READ_0261876759_1	30.33	2e-10	57.8																	SRR1301999.541408_1	39.73	7e-13
MM171A00736	8																																														SRR1301999.797988_2	40.79	7e-07
MM171A00736	9
MM171A00736	10
MM171A00736	11	003393_CAM_READ_0633814115_1	25.26	0.0002	43.9																																										SRR1302020.677645_1	35.38	6e-06
MM171A00736	12	003405_CAM_READ_0642854049_1	36.51	0.0008	41.6
MM171A00736	13
MM171A00736	14
MM171A00736	15	003399_CAM_READ_0637839641_1	30.34	7e-07	50.4							002231_CAM_READ_0530053225_1	29.21	9e-05	38.5		002243_CAM_READ_0532693957_1	25	0.0002	39.3																											SRR1301999.1443925_1	38.03	4e-05
MM171A00736	16	003384_CAM_READ_0627662273_1	32.48	2e-13	72							002246_CAM_READ_0533360245_1	29.57	4e-10	55.5		002232_CAM_READ_0530347381_1	52.17	8e-08	49.3																						CAM_READ_0262760147_2	43.9	0.0003	39.3		SRR1302010.266377_1	31.4	4e-08
MM171A00736	17	003378_CAM_READ_0621327483_1	26.15	3e-08	55.8
MM171A00736	18
MM171A00736	19
MM171A00736	20
MM171A00756	1
MM171A00756	2
MM171A00756	3
MM171A00756	4	003384_CAM_READ_0627570361_1	36.54	1e-08	57
MM171A00756	5	003374_CAM_READ_0662064269_1	41.45	1e-33	127		002230_CAM_READ_0529930635_1	37	7e-13	63.9							002232_CAM_READ_0530287637_1	24.26	2e-05	42		002244_CAM_READ_0532857459_1	33.33	4e-08	48.5		CAM_READ_0261716745_1	34.57	3e-07	48.5																	SRR1302020.1325836_1	37.84	2e-10
MM171A00756	6
MM171A00756	7
MM171A00756	8	003393_CAM_READ_0633695807_1	31.16	3e-12	70.5																	002244_CAM_READ_0532877567_1	34.57	1e-06	46.2
MM171A00756	9
MM171A00756	10																																														SRR1301999.85743_2	58.14	1e-10
MM171A00756	11
MM171A00756	12	003378_CAM_READ_0621289285_1	34.64	7e-19	90.1		002238_CAM_READ_0531546425_1	28.12	0.0002	42		002239_CAM_READ_0531680749_1	33.33	1e-05	43.5		002247_CAM_READ_0533508175_1	32.31	4e-05	42.7							CAM_READ_0261952351_1	33.65	4e-07	50.8							965_CAM_READ_0292867299_1	28.57	0.0001	42.7							SRR1302010.868608_1	46.58	2e-14
MM171A00756	13	003374_CAM_READ_0661733441_1	28.21	0.0008	41.2
MM171A00766	1
MM171A00766	2	003356_CAM_READ_0648985273_1	68.18	3e-19	87.4		002238_CAM_READ_0531502091_1	72.73	5e-05	42.4		002246_CAM_READ_0533263813_1	75	7e-11	58.9		002243_CAM_READ_0532635899_1	58.33	0.0005	38.1		002241_CAM_READ_0532378855_1	41.56	2e-07	48.1		CAM_READ_0261984489_1	45.12	6e-13	67																	SRR1301999.1400261_1	81.4	8e-12
MM171A00766	3
MM171A00766	4
MM171A00766	5
MM171A00766	6						002234_CAM_READ_0530745929_1	31.25	0.0003	35.4
MM171A00766	7
MM171A00766	8	003374_CAM_READ_0661849507_1	41.24	4e-22	90.1																																										SRR1296481.32579_1	47.37	2e-09
MM171A00766	9
MM171A00766	10
MM171A00766	11	003371_CAM_READ_0659866003_1	33.33	2e-17	85.5		002238_CAM_READ_0531388475_1	36.9	8e-11	60.5		002231_CAM_READ_0530141561_1	35.58	4e-06	44.3		002243_CAM_READ_0532671085_1	35.95	2e-18	82.4		002244_CAM_READ_0532843857_1	33.77	8e-14	68.2		CAM_READ_0261877733_1	30.77	2e-09	56.6																	SRR1302010.916756_2	37.35	5e-07
MM171A00766	12
MM171A00766	13
MM171A00766	14	003356_CAM_READ_0648595581_1	38.46	9e-11	62.4												002232_CAM_READ_0530197651_1	34.33	0.0001	39.3							CAM_READ_0261768991_1	32.93	1e-06	47																	SRR1302010.1108914_1	36.71	1e-07
MM171A00766	15
MM171A00766	16
MM171A00766	17
MM171A00766	18
MM171A00766	19
MM171A00766	20
MM171A00766	21																002240_CAM_READ_0531955683_1	29.09	0.0006	33.1
MM171A00766	22	003408_CAM_READ_0646135443_1	37.75	6e-20	86.3		002238_CAM_READ_0531315417_1	41.24	4e-14	65.5		002235_CAM_READ_0530899299_1	33.66	3e-11	55.5		002240_CAM_READ_0532137995_1	29.46	3e-09	50.8		002241_CAM_READ_0532430749_1	32.35	4e-10	52		CAM_READ_0261744435_1	40.68	4e-11	57.4												CAM_READ_0262975641_1	27.63	2e-05	42		SRR1302020.413156_1	46.88	2e-12
MM171A00766	23
MM171A00766	24	003371_CAM_READ_0659841257_1	27.88	8e-06	45.4
MM171A00766	25
MM171A00766	26	003365_CAM_READ_0655096391_1	28.12	0.0002	40.8
MM171A00766	27	003359_CAM_READ_0650885413_1	35.62	9e-05	44.7																																										SRR1302010.795495_1	36.84	2e-05
MM171A00766	28	003365_CAM_READ_0655447039_1	69.57	0.0004	41.6
MM171A00766	29
MM171A00766	30	003405_CAM_READ_0643105799_2	55.81	4e-08	49.7
MM171A00766	31	003371_CAM_READ_0660033721_1	69.05	2e-14	66.2
MM171A00766	32
MM171A00766	33
MM171A00766	34	003402_CAM_READ_0640121213_1	41.67	5e-09	52
MM171A00774	1
MM171A00774	2																002243_CAM_READ_0532683639_1	27.47	2e-05	41.2																											SRR1302010.824181_1	38.67	7e-08
MM171A00774	3
MM171A00774	4
MM171A00774	5
MM171A00774	6	003365_CAM_READ_0655200241_1	37.23	1e-19	91.3							002239_CAM_READ_0531831103_1	31.97	3e-09	53.9		002240_CAM_READ_0532108315_1	35	1e-07	49.7		002241_CAM_READ_0532352363_1	28.57	3e-05	41.6		CAM_READ_0261846435_2	34.72	3e-05	43.5												CAM_READ_0262836411_1	33.33	0.0007	38.9		SRR1302020.576894_1	50	3e-17
MM171A00774	7
MM171A00774	8
MM171A00774	9
MM171A00774	10
MM171A00774	11																																				989_CAM_READ_0299093083_1	33.65	3e-08	50.4
MM171A00774	12	003356_CAM_READ_0648391049_1	38.89	2e-05	46.2																						CAM_READ_0261783657_1	28.38	2e-11	59.3
MM171A00774	13
MM171A00774	14
MM171A00774	15
MM171A00774	16											002246_CAM_READ_0533346965_1	57.58	3e-05	39.7		002232_CAM_READ_0530272245_1	45.07	2e-10	55.8		002237_CAM_READ_0531092449_1	57.58	3e-05	39.7		CAM_READ_0261734767_1	43.4	1e-11	60.8
MM171A00774	17
MM171A00774	18
MM171A00774	19
MM171A00774	20
MM171A00774	21	003402_CAM_READ_0640352007_1	45.31	2e-08	56.2							002239_CAM_READ_0531620153_1	30.56	0.0001	38.9		002247_CAM_READ_0533530473_1	41.51	1e-05	43.1		002241_CAM_READ_0532459809_1	30.56	0.0001	38.9
MM171A00774	22
MM171A00774	23
MM171A00780	1
MM171A00780	2
MM171A00780	3
MM171A00780	4
MM171A00780	5
MM171A00780	6
MM171A00780	7	003378_CAM_READ_0621282279_1	34.51	6e-08	52.4							002239_CAM_READ_0531779745_1	42.25	4e-05	38.1																																SRR1302020.322478_1	41.43	3e-05
MM171A00780	8
MM171A00780	9
MM171A00780	10	003359_CAM_READ_0650603109_1	38.27	0.0001	42
MM171A00780	11	003359_CAM_READ_0650685879_1	50.35	5e-39	143		002234_CAM_READ_0530738053_1	34.15	2e-15	73.2												002244_CAM_READ_0532882843_1	32.39	4e-08	49.7		CAM_READ_0261812417_1	32.56	2e-08	53.5																	SRR1301999.900079_1	49.35	3e-19
MM171A00780	12
MM171A00780	13	003384_CAM_READ_0627834501_1	32.58	2e-09	57.8
MM171A00780	14	003405_CAM_READ_0643181353_1	52.13	1e-24	100
MM171A00780	15	003408_CAM_READ_0646559671_1	37.23	5e-10	62.8
MM171A00780	16
MM171A00780	17
MM171A00780	18
MM171A00780	19
MM171A00780	20
MM171A00780	21
MM171A00780	22
MM171A00780	23
MM171A00787	1
MM171A00787	2
MM171A00787	3
MM171A00787	4
MM171A00787	5																002240_CAM_READ_0532113439_1	29.79	5e-05	37.4																											SRR1296481.98458_1	43.18	0.0002
MM171A00787	6
MM171A00787	7	003408_CAM_READ_0646534619_1	37.8	4e-13	67.4		002234_CAM_READ_0530800211_1	31.94	1e-05	42.7		002246_CAM_READ_0533242963_1	29.31	1e-08	50.4		002232_CAM_READ_0530165021_1	48.44	4e-12	60.1		002237_CAM_READ_0531169615_1	27.68	3e-08	48.9		CAM_READ_0261912173_1	45.16	3e-10	56.2		993_CAM_READ_0281651463_1	50	1e-13	66.6		989_CAM_READ_0299009451_1	35.45	3e-09	53.9		CAM_READ_0262884917_1	41.54	2e-09	53.1		SRR1296481.71753_1	38.55	1e-11
MM171A00787	8
MM171A00787	9
MM171A00787	10	003378_CAM_READ_0621158997_1	36.47	7e-07	49.3																																										SRR1296481.2010149_1	50	4e-09
MM171A00787	11
MM171A00787	12
MM171A00787	13
MM171A00787	14
MM171A00787	15
MM171A00787	16	003405_CAM_READ_0643051605_1	42.7	6e-38	141		002238_CAM_READ_0531509123_1	49.47	5e-22	91.3		002231_CAM_READ_0530084003_1	49.17	6e-36	129		002243_CAM_READ_0532623121_1	51.72	2e-40	142		002237_CAM_READ_0531112085_1	53.91	6e-41	142		CAM_READ_0261775699_1	47.02	2e-42	149																	SRR1302020.1105249_1	53.57	5e-17
MM171A00787	17																002247_CAM_READ_0533576919_1	73.53	3e-11	58.9																											SRR1302010.357576_2	34.92	9e-06
MM171A00787	18
MM171A00787	19	003356_CAM_READ_0649102271_1	31.46	2e-05	46.2												002232_CAM_READ_0530340855_1	25.62	1e-06	45.4		002233_CAM_READ_0530430241_1	42.86	8e-05	38.5		CAM_READ_0261731979_1	40	5e-14	67.8
MM171A00787	20																002243_CAM_READ_0532710225_1	51.43	2e-06	39.7							CAM_READ_0262039011_1	48.65	0.0003	35
MM171A00787	21
MM171A00787	22	003381_CAM_READ_0624935369_1	60.47	2e-05	46.6							002239_CAM_READ_0531776015_1	44.9	2e-06	43.9		002236_CAM_READ_0530953669_1	42.37	4e-06	43.5		002241_CAM_READ_0532450699_1	50	1e-08	50.8		CAM_READ_0261888955_1	47.92	2e-06	45.4																	SRR1302020.1374876_1	55	0.0001
MM171A00787	23
MM171A00787	24
MM171A00787	25
MM171A00787	26
MM171A00816	1
MM171A00816	2																										CAM_READ_0262090115_1	36.99	7e-05	40.8
MM171A00816	3	003396_CAM_READ_0635905769_1	36.84	3e-05	47.8							002246_CAM_READ_0533198295_1	31.4	2e-08	50.4		002236_CAM_READ_0530988811_1	36.51	3e-06	44.7																	965_CAM_READ_0292647065_1	29.89	7e-07	48.1
MM171A00816	4	003402_CAM_READ_0640339217_1	38.67	2e-06	51.2
MM171A00816	5																002243_CAM_READ_0532676523_1	50	7e-05	35.8
MM171A00816	6																																				989_CAM_READ_0299270951_1	32.53	0.0007	36.6
MM171A00816	7	003416_CAM_READ_0668617591_1	28.37	1e-05	47.8							002246_CAM_READ_0533290897_1	44.07	1e-05	41.2		002243_CAM_READ_0532630355_1	30.12	3e-05	40.8																	989_CAM_READ_0299069115_1	48.05	7e-15	69.3							SRR1302020.1155095_1	51.72	3e-09
MM171A00816	8																002243_CAM_READ_0532638127_1	64	0.0003	39.7							CAM_READ_0261802091_1	85.11	1e-18	83.6							989_CAM_READ_0299133013_1	41.77	5e-06	47							SRR1301999.307236_1	65.91	8e-08
MM171A00816	9
MM171A00816	10
MM171A00816	11
MM171A00816	12	003416_CAM_READ_0668650971_1	31.97	2e-11	64.7							002231_CAM_READ_0530132285_1	36.52	3e-21	85.9		002247_CAM_READ_0533565251_1	43.64	2e-24	95.5		002241_CAM_READ_0532400937_1	40.43	1e-17	75.1		CAM_READ_0261958597_1	37.11	3e-14	68.2							965_CAM_READ_0292609349_1	28.7	1e-09	55.5
MM171A00816	13
MM171A00816	14	003359_CAM_READ_0650885229_1	45.3	4e-22	95.9							002246_CAM_READ_0533360245_1	26.96	4e-08	49.3		002232_CAM_READ_0530347381_1	48.65	3e-05	41.6							CAM_READ_0261686503_1	27.73	1e-07	50.1																	SRR1302020.242946_2	44.26	4e-10
MM171A00824	1
MM171A00824	2
MM171A00824	3	003359_CAM_READ_0651033633_1	33.1	1e-18	86.7		002234_CAM_READ_0530569613_1	35.04	5e-14	68.6		002231_CAM_READ_0530133679_1	43.33	1e-12	62.8		002240_CAM_READ_0532194505_1	37.41	1e-23	94.7							CAM_READ_0261719235_1	32.97	0.0009	38.5		993_CAM_READ_0281584831_1	26.32	9e-09	54.7							CAM_READ_0262797331_1	40.5	3e-21	89		SRR1301999.818092_1	47.37	3e-08
MM171A00824	4	003374_CAM_READ_0661828239_1	31.34	2e-11	67		002238_CAM_READ_0531217469_1	37.7	1e-08	53.1		002239_CAM_READ_0531847883_1	41.11	2e-12	63.9		002240_CAM_READ_0532142239_1	33.33	6e-05	42							CAM_READ_0261805879_1	20.13	5e-06	46.6
MM171A00824	5	003416_CAM_READ_0668820843_1	28.38	5e-05	45.8		002234_CAM_READ_0530641131_1	33.82	1e-07	48.5		002235_CAM_READ_0530862911_1	30.3	1e-08	50.1							002241_CAM_READ_0532399693_1	36.92	2e-07	46.6
MM171A00824	6	003393_CAM_READ_0633862707_1	37.04	2e-22	97.1												002240_CAM_READ_0532102835_1	41.82	4e-17	76.3		002233_CAM_READ_0530451751_1	29.63	1e-09	53.9		CAM_READ_0261922311_1	37.16	2e-28	109							989_CAM_READ_0299018323_1	25.26	0.0005	39.7							SRR1302020.1237956_1	50.72	6e-13
MM171A00824	7											002239_CAM_READ_0531866545_1	33.33	9e-07	42.7							002241_CAM_READ_0532284223_1	35.29	6e-06	40.4		CAM_READ_0261934973_1	33.33	0.0009	36.6
MM171A00824	8	003371_CAM_READ_0660304367_2	44.07	4e-05	45.4		002234_CAM_READ_0530796191_1	41.38	5e-05	40.8
MM171A00824	9
MM171A00824	10
MM171A00824	11
MM171A00824	12
MM171A00824	13
MM171A00824	14	003393_CAM_READ_0633738049_1	57.14	4e-06	50.8																																										SRR1301999.1191441_1	54.1	9e-10
MM171A00824	15
MM171A00824	16
MM171A00865	1
MM171A00865	2
MM171A00865	3
MM171A00865	4
MM171A00865	5	003402_CAM_READ_0640098299_1	32.59	1e-18	84.3																	002237_CAM_READ_0531129585_1	46.15	0.0006	35.8																						SRR1302020.576894_1	35.71	5e-12
MM171A00865	6
MM171A00865	7
MM171A00865	8
MM171A00865	9
MM171A00865	10
MM171A00865	11
MM171A00865	12
MM171A00865	13
MM171A00865	14	003402_CAM_READ_0640290479_1	35.35	4e-08	55.8																																					CAM_READ_0262925879_1	32.41	1e-11	61.6		SRR1301999.758032_2	34.21	0.0001
MM171A00865	15
MM171A00865	16
MM171A00865	17	003402_CAM_READ_0640199343_1	29.92	2e-17	80.5
MM171A00865	18	003384_CAM_READ_0627692171_1	45.57	2e-14	69.3							002239_CAM_READ_0531801079_1	34.55	1e-05	39.3		002243_CAM_READ_0532761737_1	35.9	2e-07	44.3							CAM_READ_0261906803_1	47.13	5e-23	88.2																	SRR1301999.368859_2	43.9	7e-14
MM171A00865	19
MM171A00865	20
MM171A00865	21
MM171A00865	22
MM171A00865	23	003378_CAM_READ_0621169365_1	44	1e-27	112																																										SRR1302010.926422_1	48.53	4e-16
MM171A00865	24
MM171A00865	25
MM171A00884	1
MM171A00884	2
MM171A00884	3
MM171A00884	4
MM171A00884	5																																														SRR1296481.914740_2	54.32	1e-12
MM171A00884	6
MM171A00884	7
MM171A00884	8
MM171A00884	9
MM171A00884	10																002247_CAM_READ_0533569219_1	46.15	5e-05	39.7																											SRR1302010.892132_1	41.03	4e-08
MM171A00884	11
MM171A00884	12	003393_CAM_READ_0633628359_1	37.07	1e-11	68.2																																										SRR1296481.1741565_1	53.85	9e-18
MM171A00884	13
MM171A00884	14
MM171A00884	15
MM171A00884	16
MM171A00884	17
MM171A00884	18
MM171A00884	19
MM171A00884	20	003359_CAM_READ_0650497059_1	33.79	1e-10	64.7
MM171A00884	21
MM171A00884	22
MM171A00907	1
MM171A00907	2	003405_CAM_READ_0643167543_1	28.91	9e-07	52.8		002245_CAM_READ_0532988143_1	24.69	0.0007	38.9							002232_CAM_READ_0530399035_1	28.99	0.0006	38.1
MM171A00907	3
MM171A00907	4	003371_CAM_READ_0660338735_1	40.87	4e-16	73.9							002235_CAM_READ_0530895887_1	40.48	0.0003	34.7		002243_CAM_READ_0532724423_1	36.59	2e-13	61.6							CAM_READ_0261900323_1	30.15	6e-16	70.1																	SRR1302020.574778_1	40.58	2e-13
MM171A00907	5	003416_CAM_READ_0668505759_1	38.41	3e-21	91.3												002236_CAM_READ_0530930303_1	34.75	5e-10	54.3		002241_CAM_READ_0532444373_1	30	2e-06	43.1		CAM_READ_0261788313_1	27.18	9e-06	43.5							971_CAM_READ_0286196701_1	29.59	0.0001	40.8							SRR1296481.345868_1	32.29	6e-11
MM171A00907	6	003359_CAM_READ_0650775561_1	41.38	5e-31	116		002242_CAM_READ_0532490817_1	41.67	2e-16	72		002235_CAM_READ_0530864991_1	38.61	1e-16	72		002243_CAM_READ_0532628897_1	45.08	7e-30	108		002244_CAM_READ_0532822385_1	37.59	6e-19	78.2		CAM_READ_0261682713_1	39.84	1e-24	95.5												CAM_READ_0262776319_1	46.55	1e-09	53.1		SRR1301999.1140325_1	48.72	1e-18
MM171A00907	7	003381_CAM_READ_0625153947_1	34.51	1e-11	61.2		002234_CAM_READ_0530822433_1	36.26	2e-07	44.7		002231_CAM_READ_0530074135_1	30.43	0.0004	34.7		002240_CAM_READ_0532021455_1	31.78	2e-10	52.4		002244_CAM_READ_0532892299_1	39.73	4e-13	58.9																						SRR1302010.969940_1	39.71	1e-06
MM171A00907	8
MM171A00907	9	003396_CAM_READ_0636265543_1	48.96	2e-24	100		002234_CAM_READ_0530563785_1	38.68	5e-17	76.3		002231_CAM_READ_0530073217_1	29.52	7e-10	54.3		002247_CAM_READ_0533556915_1	44.66	4e-21	86.3		002244_CAM_READ_0532885895_1	32.58	5e-08	48.9																						SRR1302010.703953_1	52.54	6e-13
MM171A00907	10	003408_CAM_READ_0646185519_1	27.17	0.0008	43.1												002236_CAM_READ_0530983341_1	30.19	2e-07	48.5							CAM_READ_0261685287_1	38.61	4e-15	72
MM171A00907	11	003402_CAM_READ_0640271041_2	30.88	5e-08	54.3
MM171A00907	12	003413_CAM_READ_0667365165_1	48	8e-32	127		002234_CAM_READ_0530726211_1	54.55	1e-18	83.6		002231_CAM_READ_0530115013_1	38.02	5e-19	83.6		002232_CAM_READ_0530270001_1	40.35	3e-21	92		002244_CAM_READ_0532869709_1	33.33	3e-17	78.2		CAM_READ_0261711825_1	37.96	4e-17	80.5							971_CAM_READ_0286094839_1	36.72	4e-15	74.7							SRR1296481.15792_2	54.43	3e-20
MM171A00909	1
MM171A00909	2
MM171A00909	3
MM171A00909	4	003359_CAM_READ_0650388713_1	31.54	2e-13	69.7
MM171A00909	5
MM171A00909	6
MM171A00909	7
MM171A00909	8
MM171A00909	9
MM171A00909	10
MM171A00909	11																					002244_CAM_READ_0532888193_1	40.48	0.0007	36.2
MM171A00909	12
MM171A00909	13
MM171A00909	14
MM171A00909	15
MM171A00909	16
MM171A00909	17	003393_CAM_READ_0633461647_1	36.36	0.0003	40.8
MM171A00909	18
MM171A00909	19
MM171A00909	20
MM171A00913	1
MM171A00913	2																																									CAM_READ_0262986191_3	32.86	2e-05	42.4
MM171A00913	3
MM171A00913	4
MM171A00913	5											002246_CAM_READ_0533177829_1	41.03	0.0002	38.5		002243_CAM_READ_0532623841_1	41.89	5e-10	57		002241_CAM_READ_0532412497_1	37.5	4e-09	52.8
MM171A00913	6
MM171A00913	7
MM171A00913	8
MM171A00913	9
MM171A00913	10
MM171A00913	11
MM171A00913	12
MM171A00913	13
MM171A00913	14
MM171A00913	15	003356_CAM_READ_0648642241_1	45.45	3e-22	97.8		002238_CAM_READ_0531399155_1	38.33	0.0007	38.9							002247_CAM_READ_0533529957_1	37.7	3e-05	42																											SRR1302010.799135_1	51.32	4e-11
MM171A00913	16
MM171A00913	17
MM171A00913	18
MM171A00913	19
MM171A00913	20
MM171A00913	21																										CAM_READ_0261725423_1	33.82	0.0004	39.3
MM171A00913	22
MM171A00913	23
MM171A00919	1	003393_CAM_READ_0634028001_1	55.05	2e-36	125		002238_CAM_READ_0531317739_1	33.67	3e-13	61.6		002239_CAM_READ_0531793755_1	51.52	1e-26	96.3		002243_CAM_READ_0532656085_1	52.38	1e-24	90.1		002241_CAM_READ_0532423837_1	41.11	4e-16	67.8		CAM_READ_0261783147_1	47.22	4e-29	103		993_CAM_READ_0281604827_1	32.61	3e-06	43.5												SRR1302020.502750_1	52.56	9e-22
MM171A00919	2	003405_CAM_READ_0643053925_1	49.12	3e-33	120		002238_CAM_READ_0531493647_1	51.28	1e-24	91.7		002231_CAM_READ_0530083025_1	41.18	0.0004	33.9												CAM_READ_0261896595_1	52.7	4e-22	85.5												CAM_READ_0262643303_1	35.87	2e-06	42.4		SRR1301999.831903_1	50	2e-14
MM171A00919	3
MM171A00919	4
MM171A00919	5
MM171A00919	6
MM171A00919	7
MM171A00919	8	003356_CAM_READ_0648608721_1	39.47	9e-08	50.8		002245_CAM_READ_0532981797_1	33.65	6e-07	45.1		002246_CAM_READ_0533358377_1	40.43	8e-06	39.7							002244_CAM_READ_0532831383_1	31.25	3e-05	38.1
MM171A00919	9
[truncated: 72,868 more rows]
[truncated: 25 more columns]

## Sheet: Sheet2
Metagenome name, figure 2	Name	Database	Accession	Habitat/biome	Region	Site description	Comment	Reference
GOS 0.1	Global Ocean Sampling Baltic Sea	imicrobe	CAM_P_0001109	aquatic habitat	Baltic Sea		the accession number is to the project, not to the individual samples: proteins from all 0.1 um filtered metagenomic samples was used.	Dupont et al. Reference 4
Line p 10 m	L.Spr.I.10m	imicrobe	CAM_SMPL_002230	marine habitat	eastern North Pacific (ENP), near Vancouver Island in British Columbia	LineP transect, intermediate ocean station		Hurwitz et al. Reference 5
Line p 10 m	L.Sum.O.10m	imicrobe	CAM_SMPL_002234	marine habitat	eastern North Pacific (ENP), near Vancouver Island in British Columbia	LineP transect, open ocean station		Hurwitz et al. Reference 5
Line p 10 m	L.Win.O.10m	imicrobe	CAM_SMPL_002238	marine habitat	eastern North Pacific (ENP), near Vancouver Island in British Columbia	LineP transect, open ocean station		Hurwitz et al. Reference 5
Line p 10 m	L.Spr.O.10m	imicrobe	CAM_SMPL_002242	marine habitat	eastern North Pacific (ENP), near Vancouver Island in British Columbia	LineP transect, open ocean station		Hurwitz et al. Reference 5
Line p 10 m	L.Spr.C.10m	imicrobe	CAM_SMPL_002245	marine habitat	eastern North Pacific (ENP), near Vancouver Island in British Columbia	LineP transect, coastal station		Hurwitz et al. Reference 5
Line p 500 m	L.Spr.I.500m	imicrobe	CAM_SMPL_002231	marine habitat	eastern North Pacific (ENP), near Vancouver Island in British Columbia	LineP transect, intermediate ocean station		Hurwitz et al. Reference 5
Line p 500 m	L.Sum.O.500m	imicrobe	CAM_SMPL_002235	marine habitat	eastern North Pacific (ENP), near Vancouver Island in British Columbia	LineP transect, open ocean station		Hurwitz et al. Reference 5
Line p 500 m	L.Win.O.500m	imicrobe	CAM_SMPL_002239	marine habitat	eastern North Pacific (ENP), near Vancouver Island in British Columbia	LineP transect, open ocean station		Hurwitz et al. Reference 5
Line p 500 m	L.Spr.C.500m	imicrobe	CAM_SMPL_002246	marine habitat	eastern North Pacific (ENP), near Vancouver Island in British Columbia	LineP transect, coastal station		Hurwitz et al. Reference 5
Line p 1000 m	L.Spr.I.1000m	imicrobe	CAM_SMPL_002232	marine habitat	eastern North Pacific (ENP), near Vancouver Island in British Columbia	LineP transect, intermediate ocean station		Hurwitz et al. Reference 5
Line p 1000 m	L.Sum.O.1000m	imicrobe	CAM_SMPL_002236	marine habitat	eastern North Pacific (ENP), near Vancouver Island in British Columbia	LineP transect, open ocean station		Hurwitz et al. Reference 5
Line p 1000 m	L.Win.O.1000m	imicrobe	CAM_SMPL_002240	marine habitat	eastern North Pacific (ENP), near Vancouver Island in British Columbia	LineP transect, open ocean station		Hurwitz et al. Reference 5
Line p 1000 m	L.Spr.O.1000m	imicrobe	CAM_SMPL_002243	marine habitat	eastern North Pacific (ENP), near Vancouver Island in British Columbia	LineP transect, open ocean station		Hurwitz et al. Reference 5
Line p 1000 m	L.Spr.C.1000m	imicrobe	CAM_SMPL_002247	marine habitat	eastern North Pacific (ENP), near Vancouver Island in British Columbia	LineP transect, coastal station		Hurwitz et al. Reference 5
Line p 2000 m	L.Spr.I.2000m	imicrobe	CAM_SMPL_002233	marine habitat	eastern North Pacific (ENP), near Vancouver Island in British Columbia	LineP transect, intermediate ocean station		Hurwitz et al. Reference 5
Line p 2000 m	L.Sum.O.2000m	imicrobe	CAM_SMPL_002237	marine habitat	eastern North Pacific (ENP), near Vancouver Island in British Columbia	LineP transect, open ocean station		Hurwitz et al. Reference 5
Line p 2000 m	L.Win.O.2000m	imicrobe	CAM_SMPL_002241	marine habitat	eastern North Pacific (ENP), near Vancouver Island in British Columbia	LineP transect, open ocean station		Hurwitz et al. Reference 5
Line p 2000 m	L.Spr.O.2000m	imicrobe	CAM_SMPL_002244	marine habitat	eastern North Pacific (ENP), near Vancouver Island in British Columbia	LineP transect, open ocean station		Hurwitz et al. Reference 5
1000m (atlantic)	1000 meters DNA	imicrobe	CAM_SMPL_000813	saline water	near BATS	1000 m deep in Atlantic Ocean		unpublished
Saanich oxic	Virome Saanich Suttle Oxic-3	imicrobe	CAM_SMPL_000964	marine habitat	Pacific: Strait of Georgia	nearshore estuary, anoxic zone, below mixed layer		Chow et al. Reference 6
Saanich anoxic	Virome Saanich Suttle Anoxic-3	imicrobe	CAM_SMPL_000965	marine habitat	Pacific: Strait of Georgia	nearshore estuary, anoxic zone, below mixed layer		Chow et al. Reference 6
Black Sea	Black Sea Sediment Metagenome	imicrobe	CAM_SMPL_000799	sediment	Black Sea	Permanently anoxic deep-sea site		Tangherlini et al. Reference 7
Lake Michigan	Lake Michigan 57th St 5-Jun-13	NCBI	PRJNA248239_Lake Michigan 57th St 5-Jun-13	Freshwater lake biome	Lake Michigan			Sible et al. Reference 8
Lake Michigan	Lake Michigan Montrose 25-Jun-13	NCBI	PRJNA248239_Lake Michigan Montrose 25-Jun-13	Freshwater lake biome	Lake Michigan			Sible et al. Reference 8
Lake Michigan	Lake Michigan Montrose 5-Jul-13	NCBI	PRJNA248239_Lake Michigan Montrose 5-Jul-13	Freshwater lake biome	Lake Michigan			Sible et al. Reference 8
Lake Michigan	Lake Michigan Montrose 5-Jun-13	NCBI	PRJNA248239_Lake Michigan Montrose 5-Jun-13	Freshwater lake biome	Lake Michigan			Sible et al. Reference 8
Hypersaline lake	Hypersaline_Lake_Tyrrell_Virome_Assembled_Genes	imicrobe	cobian5253_4529512.3	Hypersaline water environment	Lake Tyrrell			unpublished
Suboxic sediment	Virome Suboxic marine basin virome	imicrobe	CAM_SMPL_000833	sediment	Pacific	Santa Monica Basin, offshore Los Angeles, CA		unpublished
ANME (methane sediment)	Virome ANME virome	imicrobe	CAM_SMPL_000818	sediment	Pacific	Santa Monica Basin, offshore Los Angeles, CA		unpublished
Methanogenic sediment	Virome Methanogenic sediments virome	imicrobe	CAM_SMPL_000832	sediment	Pacific	Santa Barbara Basin		unpublished
Methanotrophic mats	Virome Benthic methanotrophic mats virome	imicrobe	CAM_SMPL_000831	hydrothermal vent	Pacific	Santa Barbara Channel		unpublished
Archaeal cold seeps	Virome Archaeal dominated cold seeps Costa Rica dsDNA virome	imicrobe	CAM_SMPL_000840	sediment	Eel River	Marine methane seep		unpublished
