# Supplementary material for: The Fennoscandian Shield deep terrestrial virosphere suggests slow motion ‘boom and burst’ cycles
Source: Commun Biol. 2021 Mar 8;4:307. doi: 10.1038/s42003-021-01810-1 (PMC7940616; doi:10.1038/s42003-021-01810-1)
Supplement: Supplementary file 6 — Supplementary Data 3 [file 42003_2021_1810_MOESM6_ESM.xlsx]

## Sheet: recruit. LMO viral metag.
	LMO_120510		LMO_120806		LMO_120426		LMO_120910		LMO_121015		LMO_121123		LMO_130617		LMO_130705		LMO_130815		LMO_130905		LMO_131003		LMO_120828		LMO_130725		LMO_131211		LMO_140109		LMO_140220		LMO_140312		LMO_140506		LMO_140604		LMO_140820		LMO_141013		LMO_141216		LMO_150215		LMO_150318		LMO_150610
contig name	mean read depth	% contig covered	mean read depth	% contig covered	mean read depth	% contig covered	mean read depth	% contig covered	mean read depth	% contig covered	mean read depth	% contig covered	mean read depth	% contig covered	mean read depth	% contig covered	mean read depth	% contig covered	mean read depth	% contig covered	mean read depth	% contig covered	mean read depth	% contig covered	mean read depth	% contig covered	mean read depth	% contig covered	mean read depth	% contig covered	mean read depth	% contig covered	mean read depth	% contig covered	mean read depth	% contig covered	mean read depth	% contig covered	mean read depth	% contig covered	mean read depth	% contig covered	mean read depth	% contig covered	mean read depth	% contig covered	mean read depth	% contig covered	mean read depth
MM171A00097	0.000473	0.0236	0	0	0	0	0	0	0	0	0	0	0.000236	0.0236	0	0	0.000485	0.0485	0.000236	0.0236	0	0	0.000236	0.0236	0	0	0	0	0	0	0	0	0	0	0.000236	0.0236	0.000248	0.0248	0.000236	0.0236	0.000248	0.0248	0.000745	0.0745	0	0	0.000473	0.0236	0
MM171A00102	0.004091	0.3539	0.000341	0.0341	0.000373	0.0373	0.000649	0.0325	0	0	0	0	0.001834	0.0974	0.003539	0.1136	0.000925	0.0925	0.006298	0.6233	0.003279	0.3279	0.000325	0.0325	0	0	0	0	0	0	0	0	0.83175	53.7684	0.030403	2.7417	0.153575	13.8398	0.184871	14.8413	0.001396	0.0698	0.075806	5.0532	0.007012	0.3831	0.000325	0.0325	0.000325
MM171A00110	0.228904	11.3978	0.006146	0.484	0.108254	7.263	0.043857	3.853	0.006723	0.5442	0.360425	26.9035	0.072246	3.0655	0.019502	1.0526	0.005173	0.3982	0.013727	1.0743	0.006467	0.6467	0.021436	1.5379	0.020949	1.5187	0.012447	0.9565	0.048006	3.798	0.095244	6.4051	0.010052	0.5071	0.003048	0.3048	0.001613	0.1613	0.003227	0.3227	0.007004	0.5314	0.009642	0.639	0.009361	0.5903	0.020527	1.6672	0.000551
MM171A00115	1.58106	56.9543	0.178604	13.6528	1.2815	30.0529	0.092379	6.8251	0.058935	5.252	0.102297	7.6425	2.3308	46.5947	0.988087	34.6318	0.150684	10.2822	0.464976	21.2952	0.013907	1.2963	0.074194	6.2452	0.193114	11.5339	0.002139	0.2139	0.006481	0.5392	0.005274	0.5274	0.007426	0.7046	0.128144	10.7126	0.032997	2.9861	0.105	9.1841	0.156811	10.3137	1.18013	34.5176	0.785212	34.0073	0.003569	0.3569	0.004369
MM171A00126	0.001133	0.0761	0	0	0.001875	0.1875	0	0	0.00375	0.375	0.747902	49.9907	0.052822	4.43	0	0	0	0	0.000371	0.0371	0.001058	0.1058	0	0	0	0	0	0	0	0	0.000371	0.0371	0.00039	0.039	0.002339	0.2339	0	0	0.00039	0.039	0.001151	0.0761	0.003565	0.1968	0	0	0.000761	0.0761	0
MM171A00145	0	0	0.000312	0.0312	0.000624	0.0624	0.001451	0.1451	0	0	0.000312	0.0312	0.000328	0.0328	0.000312	0.0312	0.000343	0.0343	0	0	0.003151	0.3151	0	0	0	0	0	0	0	0	0.008206	0.8206	0.002605	0.2605	0	0	0.000624	0.0312	0.000624	0.0624	0	0	0.000624	0.0312	0.000624	0.0624	0	0	0
MM171A00153	0	0	0.000327	0.0327	0.000327	0.0327	0	0	0	0	0	0	0	0	0	0	0.000344	0.0344	0.000344	0.0344	0.000344	0.0344	0	0	0	0	0	0	0	0	0.000327	0.0327	0	0	0	0	0	0	0	0	0	0	0.00036	0.036	0.000982	0.0655	0	0	0
MM171A00156	0.002935	0.2935	0.000466	0.0466	0	0	0	0	0	0	0	0	0.000466	0.0466	0	0	0.005217	0.5217	1.14971	57.2071	0.129655	11.0581	0	0	0	0	0.116776	9.6863	0.163402	13.8505	0.186272	16.1399	0.011738	1.1738	0	0	0	0	0	0	0.036635	3.3654	0.000466	0.0466	0.00191	0.1211	0	0	0
MM171A00157	0.01111	0.9104	0	0	0.012609	1.2609	0	0	0	0	0.002226	0.2226	0	0	0.124085	8.6192	0.039679	3.2008	0.013822	1.3645	0	0	0	0	0.002778	0.2778	0.029186	2.3675	0.581386	21.5788	0.000441	0.0441	0	0	0.123358	6.6727	0.082114	6.0004	0	0	0.01801	1.5166	0.021823	1.7613	0.011132	0.8311	0.003615	0.3615	0
MM171A00166	0.012026	1.2026	0.005581	0.5581	0.003386	0.3386	0	0	0	0	0	0	0.011792	1.1652	1.0294	60.1308	0.596754	43.8202	3.23368	93.6813	0.007052	0.7052	0.011769	1.1489	2.15295	86.0479	0.201961	15.9463	0.280981	22.9095	0.75568	50.9515	2.63089	90.293	36.4545	100	23.7027	100	1.18459	69.0228	0.31136	24.1494	5.55458	97.2633	7.82247	99.9556	13.412	100	15.6241
MM171A00247	0	0	0.001975	0.1975	0	0	0.000459	0.0459	0	0	0.000459	0.0459	0	0	0.000459	0.0459	0.000459	0.0459	0.000528	0.0528	0	0	0.002297	0.2297	0	0	0	0	0.000942	0.0942	0.000919	0.0919	0.000965	0.0965	0.001424	0.1424	0.000482	0.0482	0.001378	0.1378	0	0	0.000505	0.0505	0.001447	0.1447	0	0	0.001401
MM171A00291	0	0	0.004323	0.4323	0.0073	0.6471	0.003753	0.3753	0.000518	0.0518	0.001061	0.1061	0.001035	0.1035	0.001035	0.1035	0.005721	0.3184	0.005151	0.5073	0.001061	0.1061	0.001605	0.1605	0.001631	0.1113	0	0	0.002278	0.1838	0.010199	0.8257	0.002666	0.1734	0.001087	0.0569	0	0	0.004866	0.352	0.001605	0.1605	0.004271	0.277	0.003727	0.2381	0.007015	0.6756	0.005358
MM171A00328	0	0	0	0	0	0	0	0	0	0	0	0	0	0	0.000554	0.0554	0.002796	0.2796	0	0	0	0	0.000554	0.0554	0	0	0	0	0	0	0.001246	0.1246	0	0	0	0	0	0	0	0	0	0	0.005757	0.3571	0.001688	0.1135	0	0	0.004761
MM171A00331	0	0	0	0	0	0	0	0	0	0	0	0	0	0	0	0	0	0	0.000614	0.0614	0	0	0	0	0	0	0	0	0.001116	0.1116	0	0	0	0	0	0	0	0	0	0	0	0	0	0	0	0	0	0	0.006442
MM171A00411	0	0	0	0	0.007398	0.7398	0	0	0	0	0	0	0	0	0	0	0	0	0.000661	0.0661	0.000661	0.0661	0	0	0	0	0	0	0	0	0.001453	0.1453	0	0	0	0	0.000694	0.0694	0	0	0	0	0	0	0	0	0	0	0.008323
MM171A00427	0	0	0	0	0.000689	0.0689	0	0	0	0	0.000724	0.0724	0	0	0.000724	0.0724	0	0	0	0	0	0	0	0	0	0	0	0	0	0	0	0	0.000689	0.0689	0	0	0	0	0	0	0	0	0.000689	0.0689	0	0	0.001517	0.1517	0.017372
MM171A00439	0.00074	0.074	0	0	0	0	0	0	0.000705	0.0705	0	0	0	0	0	0	0	0	0	0	0	0	0	0	0	0	0	0	0	0	0	0	0.00074	0.074	0	0	0.00074	0.074	0	0	0	0	0.00074	0.074	0.002114	0.1409	0	0	0
MM171A00458	0	0	0	0	0.000762	0.0762	0	0	0	0	0	0	0	0	0	0	0	0	0	0	0	0	0	0	0	0	0	0	0	0	0	0	0	0	0	0	0	0	0	0	0	0	0.001489	0.1489	0.001452	0.0726	0	0	0.000726
MM171A00469	0.00074	0.074	0.001518	0.1518	0.001518	0.1518	0.000814	0.0814	0.00074	0.074	0.00074	0.074	0.000777	0.0777	0	0	0	0	0.001666	0.1666	0	0	0.00074	0.074	0	0	0	0	0	0	0.001592	0.1592	0.001481	0.1481	0	0	0	0	0	0	0	0	0.002221	0.2221	0.001481	0.074	0.002998	0.2998	0.001481
MM171A00514	0	0	0.001724	0.1724	0	0	0	0	0	0	0.000862	0.0862	0	0	0	0	0.000821	0.0821	0	0	0	0	0	0	0	0	0	0	0	0	0	0	0.000821	0.0821	0	0	0	0	0	0	0	0	0.000821	0.0821	0	0	0	0	0.000821
MM171A00522	0.000826	0.0826	0	0	0.000826	0.0826	0	0	0	0	0	0	0	0	0	0	0	0	0	0	0	0	0	0	0.000826	0.0826	0	0	0	0	0	0	0.012101	1.0077	0	0	0.000867	0.0867	0	0	0	0	0.008508	0.4667	0	0	0	0	0
MM171A00607	0.000969	0.0969	0	0	0	0	0	0	0	0	0	0	0	0	0	0	0.000969	0.0969	0	0	0.000969	0.0969	0	0	0	0	0	0	0	0	0	0	0	0	0	0	0	0	0	0	0.001938	0.0969	0.000969	0.0969	0.002035	0.1018	0	0	0
MM171A00621	0	0	0	0	0	0	0.000984	0.0984	0	0	0	0	0	0	0.000984	0.0984	0	0	0	0	0	0	0	0	0.001969	0.1969	0	0	0	0	0.003002	0.3002	0.000984	0.0984	0	0	0	0	0	0	0.001969	0.1969	0.002166	0.1427	0.00315	0.2067	0.001969	0.1969	0.001034
MM171A00646	0	0	0	0	0	0	0	0	0	0	0	0	0	0	0	0	0	0	0.002083	0.2083	0	0	0	0	0	0	0	0	0	0	0	0	0	0	0	0	0	0	0	0	0	0	0	0	0.001016	0.1016	0	0	0
MM171A00648	0	0	0	0	0	0	0	0	0	0	0	0	0	0	0	0	0	0	0	0	0	0	0	0	0	0	0	0	0	0	0	0	0	0	0	0	0	0	0	0	0	0	0.001018	0.1018	0	0	0	0	0
MM171A00654	0	0	0	0	0	0	0	0	0	0	0	0	0.001074	0.1074	0	0	0	0	0	0	0	0	0	0	0	0	0	0	0	0	0	0	0	0	0	0	0	0	0	0	0.001023	0.1023	0	0	0.002047	0.1023	0	0	0.001023
MM171A00660	0	0	0.00109	0.109	0	0	0.001038	0.1038	0	0	0	0	0	0	0	0	0	0	0	0	0	0	0	0	0	0	0	0	0	0	0	0	0.001038	0.1038	0.00109	0.109	0	0	0	0	0	0	0	0	0.014172	1.4172	0	0	0
MM171A00678	0	0	0	0	0	0	0	0	0	0	0	0	0	0	0	0	0	0	0	0	0.001063	0.1063	0	0	0	0	0	0	0	0	0	0	0	0	0	0	0	0	0	0	0	0	0	0	0	0	0	0	0
MM171A00688	0.001078	0.1078	0	0	0.005446	0.5446	0	0	0	0	0.010892	1.0892	0.001078	0.1078	0.001186	0.1186	0	0	0	0	0	0	0.013589	1.3589	0	0	0	0	0.013535	1.3535	0.008951	0.7873	0.013589	1.3589	0.013589	1.3589	0	0	0	0	0	0	0.040766	3.807	0.035319	3.532	0.019897	1.9898	0
MM171A00692	0	0	0	0	0	0	0	0	0	0	0	0	0	0	0	0	0	0	0	0	0	0	0	0	0	0	0	0	0	0	0	0	0	0	0	0	0	0	0	0	0	0	0	0	0	0	0	0	0
MM171A00707	0	0	0	0	0	0	0	0	0	0	0	0	0	0	0	0	0	0	0	0	0	0	0	0	0	0	0	0	0.001109	0.1109	0	0	0	0	0	0	0	0	0	0	0	0	0	0	0	0	0	0	0
MM171A00709	0	0	0	0	0	0	0	0	0	0	0.001335	0.1335	0	0	0	0	0.001168	0.1168	0	0	0	0	0.001168	0.1168	0	0	0	0	0	0	0	0	0	0	0.001112	0.1112	0	0	0	0	0	0	0.001112	0.1112	0	0	0.001224	0.1224	0
MM171A00712	0	0	0	0	0	0	0	0	0	0	0	0	0	0	0.00112	0.112	0	0	0	0	0	0	0.00112	0.112	0	0	0	0	0	0	0.001288	0.1288	0	0	0	0	0	0	0	0	0	0	0	0	0.00112	0.112	0	0	0.00112
MM171A00736	0	0	0.001145	0.1145	0	0	0	0	0	0	0	0	0	0	0	0	0	0	0.001202	0.1202	0	0	0	0	0	0	0	0	0	0	0	0	0	0	0	0	0	0	0.001202	0.1202	0	0	0.001145	0.1145	0	0	0	0	0
MM171A00756	0.001169	0.1169	0	0	0	0	0	0	0	0	0.001169	0.1169	0	0	0	0	0	0	0	0	0	0	0	0	0	0	0	0	0	0	0.001227	0.1227	0.002337	0.2337	0.001169	0.1169	0	0	0	0	0	0	0.001227	0.1227	0	0	0.001169	0.1169	0
MM171A00766	0.002362	0.1181	0.001181	0.1181	0	0	0	0	0	0	0.001181	0.1181	0	0	0.001181	0.1181	0	0	0	0	0.001181	0.1181	0	0	0	0	0	0	0.001181	0.1181	0.001181	0.1181	0.002421	0.2421	0	0	0	0	0.001181	0.1181	0	0	0	0	0	0	0.00124	0.124	0.002421
MM171A00774	0	0	0	0	0	0	0	0	0	0	0	0	0	0	0	0	0	0	0.001264	0.1264	0	0	0	0	0	0	0	0	0	0	0.012401	1.1197	0.001204	0.1204	0	0	0	0	0	0	0	0	0	0	0	0	0.001264	0.1264	0
MM171A00780	0	0	0	0	0	0	0	0	0	0	0	0	0	0	0	0	0	0	0	0	0	0	0	0	0	0	0	0	0	0	0	0	0.010075	1.0075	0	0	0	0	0	0	0	0	0.001214	0.1214	0.001214	0.1214	0.022941	1.6811	0
MM171A00787	0.001228	0.1228	0	0	0	0	0	0	0	0	0	0	0	0	0	0	0	0	0	0	0	0	0	0	0	0	0	0	0	0	0	0	0	0	0.007736	0.7736	0	0	0	0	0	0	0	0	0	0	0	0	0
MM171A00816	0	0	0	0	0	0	0	0	0	0	0	0	0	0	0	0	0	0	0	0	0	0	0	0	0	0	0	0	0	0	0.001268	0.1268	0	0	0	0	0	0	0	0	0	0	0	0	0	0	0	0	0
MM171A00824	0	0	0.001276	0.1276	0	0	0	0	0	0	0	0	0	0	0	0	0	0	0	0	0	0	0	0	0	0	0	0	0.001276	0.1276	0.004148	0.2871	0.001404	0.1404	0	0	0	0	0	0	0	0	0.001276	0.1276	0.00134	0.134	0.001276	0.1276	0
MM171A00865	0	0	0	0	0	0	0	0	0	0	0.001358	0.1358	0	0	0	0	0.001358	0.1358	0.001358	0.1358	0	0	0	0	0	0	0	0	0	0	0	0	0	0	0	0	0	0	0	0	0.001358	0.1358	0	0	0	0	0	0	0
MM171A00884	0.974163	56.4352	0.125665	10.7979	0	0	0.018307	1.8307	0	0	0.013955	1.3955	0.489534	30.9706	0.172021	15.095	0	0	0.099827	9.209	0.013955	1.3955	0.017409	1.6304	0	0	0.016373	1.0017	0	0	0	0	0.026114	2.6114	0	0	0	0	0.017409	1.7409	0.034819	3.2124	0.026114	2.0933	1.08401	54.867	0	0	0.001382
MM171A00907	0.001421	0.1421	0.001492	0.1492	0.004264	0.2914	0.002914	0.1492	0.001421	0.1421	0.001492	0.1492	0.001421	0.1421	0.001421	0.1421	0	0	0.002914	0.2914	0.002985	0.2985	0.003056	0.1634	0	0	0	0	0.002985	0.1563	0.007177	0.2345	0.002843	0.1492	0	0	0.002985	0.1563	0.005827	0.3198	0.001492	0.1492	0.001563	0.1563	0.001492	0.1492	0.004477	0.3056	0.001421
MM171A00909	0	0	0	0	0	0	0	0	0	0	0	0	0	0	0	0	0	0	0.00143	0.143	0	0	0	0	0	0	0	0	0	0	0.001502	0.1502	0	0	0	0	0	0	0	0	0	0	0	0	0.00143	0.143	0	0	0.00143
MM171A00913	0	0	0	0	0	0	0	0	0	0	0	0	0	0	0	0	0	0	0	0	0	0	0	0	0	0	0	0	0.001506	0.1506	0	0	0	0	0	0	0	0	0	0	0	0	0.001435	0.1435	0	0	0	0	0
MM171A00919	0	0	0	0	0.001517	0.1517	0	0	0.005561	0.3322	0	0	0.008305	0.6861	0.01856	0.8883	0.014588	0.7438	0	0	0.007294	0.7294	0	0	0	0	0	0	0	0	0.009099	0.9099	0.037337	1.0472	0.009099	0.9099	0	0	0.00325	0.325	0.002961	0.2961	0.059002	1.2999	0.022243	0.9966	0.019643	1.1122	0.028887
MM171A00920	0	0	0	0	0	0	0	0	0	0	0	0	0	0	0	0	0	0	0	0	0	0	0	0	0	0	0	0	0	0	0.001589	0.1589	0	0	0	0	0	0	0	0	0	0	0	0	0	0	0	0	0.002889
MM171A00921	0	0	0	0	0	0	0	0	0	0	0	0	0	0	0.001521	0.1521	0	0	0	0	0	0	0	0	0	0	0	0	0	0	0	0	0	0	0	0	0	0	0	0	0.001448	0.1448	0.001521	0.1521	0	0	0	0	0
MM171A00924	0.001454	0.1454	0.001454	0.1454	0.001526	0.1526	0.003125	0.3125	0	0	0	0	0	0	0	0	0.001454	0.1454	0	0	0	0	0	0	0	0	0	0	0.001454	0.1454	0.002907	0.2907	0	0	0	0	0	0	0	0	0	0	0	0	0	0	0.001454	0.1454	0.001599
MM171A00947	0	0	0	0	0	0	0	0	0	0	0	0	0	0	0	0	0	0	0.001494	0.1494	0	0	0	0	0	0	0	0	0	0	0	0	0	0	0	0	0	0	0	0	0	0	0.001494	0.1494	0	0	0.002988	0.2988	0
MM171A00957	0	0	0.001592	0.1592	0	0	0.001668	0.1668	0	0	0	0	0	0	0	0	0	0	0	0	0.003032	0.3032	0	0	0	0	0	0	0	0	0.003336	0.3336	0.001592	0.1592	0.001516	0.1516	0	0	0.001516	0.1516	0	0	0.003032	0.3032	0.003032	0.1516	0.003108	0.3108	0.004624
MM171A00961	0	0	0	0	0	0	0	0	0	0	0	0	0	0	0	0	0	0	0	0	0	0	0	0	0	0	0	0	0	0	0	0	0.001519	0.1519	0	0	0	0	0	0	0	0	0.001519	0.1519	0	0	0	0	0
MM171A00966	0	0	0	0	0	0	0	0	0	0	0	0	0	0	0	0	0	0	0	0	0	0	0	0	0	0	0	0	0	0	0	0	0	0	0	0	0	0	0	0	0.001522	0.1522	0	0	0	0	0	0	0
MM171A00971	0	0	0.001531	0.1531	0	0	0	0	0.001531	0.1531	0	0	0	0	0	0	0	0	0.001531	0.1531	0.001531	0.1531	0	0	0	0	0	0	0	0	0.001531	0.1531	0	0	0	0	0.001531	0.1531	0	0	0	0	0.001531	0.1531	0.00176	0.176	0	0	0.001531
MM171A00973	0	0	0	0	0	0	0	0	0.00161	0.161	0	0	0	0	0	0	0.001534	0.1534	0	0	0	0	0	0	0	0	0	0	0	0	0.003297	0.3297	0	0	0	0	0	0	0.001534	0.1534	0	0	0	0	0	0	0	0	0
MM171A00981	0	0	0	0	0	0	0	0	0	0	0	0	0	0	0	0	0	0	0	0	0	0	0	0	0	0	0	0	0	0	0.001545	0.1545	0	0	0	0	0	0	0	0	0	0	0	0	0	0	0.001776	0.1776	0
MM171A00991	0	0	0	0	0	0	0	0	0	0	0	0	0	0	0	0	0	0	0	0	0	0	0	0	0	0	0	0	0	0	0	0	0	0	0	0	0	0	0	0	0	0	0	0	0	0	0	0	0
MM171A00992	0.706476	14.7927	0	0	0.154449	9.4968	0	0	0.007843	0.7843	0.296941	24.569	0.090853	7.1051	0.023529	2.3529	0.038515	1.0328	0.007843	0.7843	0	0	0	0	0	0	0	0	0.019568	1.9568	0	0	0.097841	3.3546	0.001631	0.1631	0	0	0	0	0	0	0	0	0.058705	4.4029	0.001553	0.1553	0.001553
MM171A01009	0	0	0	0	0	0	0	0	0	0	0	0	0	0	0	0	0	0	0	0	0	0	0	0	0	0	0	0	0	0	0	0	0	0	0	0	0	0	0	0	0	0	0	0	0	0	0	0	0
MM171A01043	0	0	0	0	0	0	0	0	0	0	0	0	0	0	0	0	0	0	0	0	0	0	0	0	0	0	0	0	0.00163	0.163	0	0	0	0	0	0	0	0	0	0	0	0	0	0	0	0	0	0	0
MM171A01060	0.001818	0.1818	0	0	0	0	0	0	0	0	0	0	0	0	0	0	0.001653	0.1653	0	0	0	0	0	0	0	0	0	0	0	0	0	0	0	0	0	0	0	0	0	0	0	0	0.001653	0.1653	0	0	0	0	0
MM171A01067	0	0	0	0	0	0	0	0	0	0	0.00167	0.167	0	0	0	0	0	0	0	0	0	0	0.00167	0.167	0	0	0	0	0	0	0	0	0	0	0	0	0	0	0	0	0.00167	0.167	0	0	0.005343	0.359	0	0	0
MM171A01080	0.003472	0.1778	0	0	0.001778	0.1778	0.001694	0.1694	0.001694	0.1694	0	0	0	0	0	0	0	0	0	0	0	0	0	0	0	0	0	0	0	0	0	0	0.001778	0.1778	0	0	0	0	0.001694	0.1694	0	0	0	0	0.001694	0.1694	0	0	0
MM171A01093	0	0	0	0	0	0	0	0	0	0	0	0	0	0	0	0	0	0	0.001714	0.1714	0	0	0	0	0	0	0	0	0	0	0	0	0	0	0.001714	0.1714	0	0	0	0	0	0	0	0	0	0	0	0	0
MM171A01100	0	0	0	0	0.013848	1.3848	0	0	0	0	0	0	0	0	0	0	0	0	0	0	0	0	0	0	0	0	0	0	0	0	0	0	0	0	0	0	0	0	0	0	0	0	0	0	0	0	0.003441	0.3441	0
MM171A01128	0	0	0.00351	0.351	0	0	0	0	0.001755	0.1755	0	0	0	0	0	0	0.002457	0.2457	0	0	0	0	0	0	0	0	0	0	0	0	0	0	0	0	0.001843	0.1843	0	0	0	0	0	0	0	0	0.00351	0.1755	0.00193	0.193	0
MM171A01142	0.085684	6.209	0.623203	41.0591	0	0	0	0	0.001774	0.1774	0.1405	12.4623	0.607326	37.8304	0	0	0.123825	10.4045	0.029626	2.1022	0	0	0.134291	11.5487	0	0	0	0	0.022352	1.3394	0.022352	2.2352	0.064396	6.4396	0.13234	10.777	0.065992	6.5993	0.162586	15.8506	0.24419	19.1503	0	0	0.02182	2.182	0	0	0
MM171A01172	0	0	0.001999	0.1999	0	0	0	0	0	0	0.018354	1.8354	0.001817	0.1817	0	0	0	0	0	0	0	0	0	0	0	0	0	0	0	0	0	0	0	0	0	0	0	0	0	0	0	0	0	0	0	0	0	0	0.001817
MM171A01186	0	0	0	0	0.003664	0.1832	0	0	0	0	0	0	0	0	0	0	0	0	0	0	0	0	0	0	0	0	0	0	0	0	0	0	0	0	0	0	0	0	0	0	0	0	0	0	0	0	0.011541	1.1541	0
MM171A01198	0	0	0	0	0	0	0	0	0	0	0	0	0	0	0	0	0	0	0.001937	0.1937	0.001844	0.1844	0	0	0	0	0	0	0	0	0	0	0	0	0	0	0	0	0	0	0	0	0.003781	0.3781	0	0	0	0	0
MM171A01224	0	0	0	0	0	0	0	0	0	0	0	0	0	0	0	0	0	0	0	0	0	0	0	0	0	0	0	0	0.001879	0.1879	0	0	0	0	0	0	0.001879	0.1879	0	0	0	0	0.001973	0.1973	0	0	0	0	0
MM171A01234	0	0	0	0	0	0	0	0	0.001897	0.1897	0	0	0	0	0	0	0	0	0	0	0.001897	0.1897	0.004363	0.2182	0	0	0	0	0	0	0	0	0	0	0.001897	0.1897	0	0	0	0	0	0	0	0	0.001897	0.1897	0	0	0.003889
MM171A01235	0	0	0	0	0	0	0	0	0	0	0	0	0	0	0	0	0	0	0	0	0	0	0	0	0	0	0	0	0.001897	0.1897	0	0	0	0	0	0	0	0	0	0	0	0	0	0	0.005692	0.3794	0.001897	0.1897	0
MM171A01238	0	0	0	0	0	0	0	0	0	0	0	0	0	0	0	0	0	0	0	0	0	0	0	0	0	0	0	0	0	0	0	0	0.003989	0.3989	0	0	0	0	0	0	0	0	0	0	0.005698	0.3799	0	0	0
MM171A01247	0	0	0	0	0	0	0	0	0	0	0	0	0	0	0	0	0	0	0	0	0.001909	0.1909	0	0	0	0	0	0	0	0	0	0	0	0	0.001909	0.1909	0	0	0.002291	0.2291	0	0	0.001909	0.1909	0	0	0	0	0
MM171A01248	2.58582	24.5009	0.399752	19.1709	2.21607	23.3833	0.0192	1.28	0.067533	5.9891	1.54857	74.754	0	0	0.002292	0.2292	0	0	0.096475	8.1479	0.019295	1.5952	0.024071	2.4071	0	0	0.072213	6.4094	0.022734	2.2734	0.357245	30.853	0	0	0.050053	4.3366	0	0	0	0	1.39641	25.9242	0.072118	4.1933	0.012035	1.2036	0.024071	2.4071	0.003821
MM171A01259	0	0	0	0	0	0	0	0	0	0	0	0	0	0	0	0	0	0	0	0	0	0	0	0	0	0	0	0	0	0	0	0	0	0	0	0	0	0	0	0	0	0	0	0	0	0	0	0	0
MM171A01268	0.001933	0.1933	0	0	0.001933	0.1933	0.001933	0.1933	0	0	0	0	0	0	0	0	0.001933	0.1933	0.00203	0.203	0.005895	0.5895	0.004252	0.4252	0	0	0	0	0.004252	0.2223	0.003962	0.3963	0	0	0	0	0.005895	0.4059	0.001933	0.1933	0	0	0.003962	0.3963	0.002223	0.2223	0.001933	0.1933	0.001933
MM171A01279	0	0	0	0	0	0	0	0	0	0	0	0	0	0	0	0	0	0	0	0	0	0	0	0	0	0	0	0	0	0	0	0	0	0	0	0	0	0	0	0	0	0	0	0	0.00594	0.3992	0	0	0.003992
MM171A01284	0	0	0	0	0	0	0	0	0	0	0	0	0	0	0	0	0	0	0	0	0	0	0	0	0	0	0	0	0	0	0	0	0	0	0	0	0	0	0	0	0	0	0	0	0	0	0	0	0
MM171A01309	0	0	0	0	0	0	0	0	0	0	0	0	0	0	0	0	0	0	0	0	0	0	0	0	0	0	0	0	0	0	0	0	0	0	0	0	0	0	0	0	0	0	0	0	0	0	0	0	0
MM171A01319	0	0	0.002026	0.2026	0	0	0	0	0	0	0.002026	0.2026	0	0	0	0	0	0	0	0	0	0	0	0	0	0	0.002026	0.2026	0	0	0	0	0	0	0	0	0	0	0	0	0	0	0	0	0.004053	0.2026	0	0	0
MM171A01331	0	0	0	0	0.002057	0.2057	0	0	0	0	0.00216	0.216	0	0	0	0	0	0	0	0	0	0	0	0	0	0	0	0	0.002057	0.2057	0	0	0	0	0.004525	0.2263	0	0	0	0	0.002057	0.2057	0	0	0.004114	0.2057	0	0	0
MM171A01334	0	0	0.002059	0.2059	0	0	0	0	0	0	0	0	0	0	0	0	0	0	0	0	0	0	0.002059	0.2059	0	0	0	0	0	0	0	0	0	0	0	0	0	0	0	0	0	0	0	0	0	0	0	0	0.027998
MM171A01336	0	0	0	0	0	0	0	0	0	0	0	0	0	0	0	0	0	0	0	0	0	0	0	0	0	0	0	0	0	0	0	0	0	0	0	0	0	0	0	0	0	0	0	0	0	0	0	0	0.002165
MM171A01372	0	0	0	0	0	0	0	0	0	0	0.00227	0.227	0	0	0	0	0	0	0	0	0	0	0	0	0	0	0	0	0	0	0	0	0.002162	0.2162	0	0	0.002162	0.2162	0	0	0	0	0	0	0	0	0	0	0
MM171A01374	0	0	0	0	0	0	0	0	0.002272	0.2272	0	0	0	0	0	0	0	0	0	0	0	0	0	0	0	0	0	0	0	0	0	0	0	0	0	0	0	0	0	0	0	0	0	0	0	0	0	0	0
MM171A01390	0	0	0	0	0	0	0	0	0	0	0.002194	0.2194	0	0	0	0	0	0	0	0	0	0	0.002194	0.2194	0.002194	0.2194	0	0	0	0	0	0	0.002304	0.2304	0	0	0.002194	0.2194	0	0	0	0	0.002194	0.2194	0	0	0	0	0
MM171A01418	0	0	0.002252	0.2252	0	0	0	0	0	0	0.002252	0.2252	0	0	0	0	0	0	0	0	0	0	0.002365	0.2365	0	0	0	0	0	0	0.002252	0.2252	0.002252	0.2252	0	0	0	0	0	0	0	0	0	0	0.002252	0.2252	0	0	0
MM171A01422	0	0	0	0	0	0	0	0	0	0	0	0	0	0	0	0	0	0	0	0	0	0	0	0	0	0	0	0	0	0	0.002257	0.2257	0	0	0	0	0	0	0	0	0	0	0	0	0	0	0	0	0
MM171A01434	0	0	0	0	0	0	0	0	0	0	0	0	0	0	0	0	0	0	0	0	0	0	0	0	0	0	0	0	0	0	0	0	0	0	0.002272	0.2272	0	0	0	0	0	0	0	0	0	0	0.002272	0.2272	0.002272
MM171A01436	0	0	0	0	0	0	0	0	0	0	0	0	0	0	0	0	0	0	0	0	0	0	0	0	0	0	0	0	0	0	0	0	0	0	0.002271	0.2271	0	0	0	0	0	0	0.002271	0.2271	0.004542	0.2271	0.004655	0.4655	0
MM171A01442	0	0	0.004914	0.3771	0	0	0.004571	0.4571	0	0	0	0	0.002286	0.2286	0	0	0.0024	0.24	0	0	0	0	0.002286	0.2286	0	0	0	0	0.0024	0.24	0.007314	0.4229	0	0	0.004686	0.3086	0	0	0.002629	0.2629	0	0	0.004571	0.4571	0.004686	0.4686	0.007086	0.7086	0.002286
MM171A01444	0	0	0	0	0	0	0	0	0	0	0	0	0	0	0	0	0	0	0	0	0	0	0	0	0	0	0	0	0	0	0.002291	0.2291	0	0	0	0	0	0	0	0	0	0	0	0	0	0	0	0	0
MM171A01448	0	0	0.01244	0.2649	0.019926	0.288	0.034324	0.3225	0.017968	0.3225	0.007947	0.2995	0.04423	0.3455	0.015319	0.2995	0.020272	0.3225	0.009906	0.2764	0.00956	0.2649	0	0	0	0	0	0	0	0	0.002304	0.2304	0.002419	0.2419	0	0	0.005183	0.2764	0	0	0.015089	0.2764	0.007487	0.2649	0.010251	0.311	0	0	0.013131
MM171A01452	0	0	0	0	0	0	0	0	0	0	0	0	0	0	0	0	0	0	0	0	0.003	0.3	0	0	0	0	0	0	0	0	0	0	0	0	0	0	0	0	0	0	0	0	0	0	0	0	0.004846	0.4846	0
MM171A01453	0	0	0	0	0	0	0	0	0	0	0.002311	0.2311	0	0	0.002311	0.2311	0	0	0	0	0	0	0	0	0	0	0	0	0	0	0	0	0	0	0	0	0	0	0	0	0	0	0	0	0	0	0	0	0
MM171A01462	0	0	0	0	0	0	0	0	0	0	0	0	0	0	0	0	0	0	0.002324	0.2324	0.002324	0.2324	0	0	0	0	0	0	0	0	0	0	0	0	0	0	0	0	0	0	0	0	0	0	0	0	0.002324	0.2324	0
MM171A01476	0	0	0	0	0	0	0	0	0	0	0	0	0	0	0	0	0.002345	0.2345	0	0	0	0	0	0	0	0	0	0	0	0	0	0	0	0	0	0	0	0	0	0	0	0	0	0	0	0	0	0	0
MM171A01484	0	0	0	0	0	0	0	0	0	0	0	0	0	0	0	0	0	0	0	0	0.002352	0.2352	0	0	0	0	0	0	0	0	0	0	0	0	0	0	0	0	0	0	0	0	0	0	0.004703	0.2352	0	0	0.002352
MM171A01509	0	0	0	0	0	0	0	0	0	0	0	0	0	0	0	0	0	0	0	0	0	0	0	0	0	0	0	0	0	0	0.002393	0.2393	0.004786	0.4786	0.002513	0.2513	0	0	0	0	0	0	0	0	0.002393	0.2393	0.002393	0.2393	0
MM171A01522	0	0	0	0	0	0	0	0	0	0	0	0	0	0	0	0	0	0	0.002438	0.2438	0	0	0	0	0	0	0	0	0	0	0	0	0	0	0	0	0	0	0	0	0	0	0	0	0	0	0	0	0
MM171A01541	0	0	0.002462	0.2462	0	0	0.002462	0.2462	0	0	0	0	0	0	0	0	0	0	0	0	0	0	0	0	0	0	0	0	0	0	0	0	0.004924	0.4924	0.002462	0.2462	0	0	0	0	0	0	0.002462	0.2462	0.005047	0.5047	0	0	0.005047
MM171A01575	0	0	0	0	0	0	0	0	0	0	0	0	0	0	0.002523	0.2523	0	0	0	0	0.002523	0.2523	0	0	0	0	0	0	0	0	0	0	0.002523	0.2523	0	0	0	0	0	0	0	0	0	0	0.00265	0.2649	0.005173	0.5173	0.002523
MM171A01607	0.064066	6.4066	1.20951	76.3885	0	0	0	0	0.14402	14.092	1.12581	68.1219	0	0	0.013046	1.3046	0	0	0	0	0	0	0	0	0	0	0	0	0	0	0	0	0.03255	3.255	0.102816	9.7262	0.073108	7.3108	0	0	0.491862	41.2555	0.03255	2.4412	0	0	0	0	0
MM171A01610	0	0	0	0	0	0	0	0	0	0	0	0	0	0	0	0	0	0	0	0	0	0	0	0	0	0	0	0	0	0	0	0	0	0	0	0	0	0	0	0	0	0	0	0	0	0	0	0	0
MM171A01623	0	0	0	0	0	0	0	0	0	0	0	0	0	0	0.002731	0.2731	0	0	0	0	0	0	0	0	0	0	0	0	0	0	0	0	0	0	0	0	0	0	0	0	0.002601	0.2601	0	0	0	0	0	0	0
MM171A01624	0	0	0	0	0.015749	1.5749	0	0	0	0	0	0	0	0	0	0	0	0	0	0	0	0	0	0	0	0	0	0	0	0	0	0	0.0164	1.64	0	0	0	0	0	0	0	0	0.0328	3.28	0	0	0	0	0.0328
MM171A01625	0	0	0	0	0	0	0	0	0	0	0	0	0	0	0	0	0	0	0	0	0	0	0	0	0	0	0	0	0	0	0	0	0	0	0	0	0	0	0	0	0	0	0	0	0	0	0	0	0
MM171A01633	0	0	0	0	0	0	0	0	0	0	0	0	0	0	0	0	0	0	0	0	0.002615	0.2615	0	0	0	0	0	0	0	0	0	0	0	0	0	0	0	0	0	0	0	0	0.002615	0.2615	0	0	0	0	0
MM171A01648	0	0	0	0	0.002629	0.2629	0.002761	0.2761	0	0	0	0	0	0	0	0	0	0	0	0	0	0	0.005784	0.2892	0	0	0	0	0	0	0	0	0.002629	0.2629	0.002761	0.2761	0	0	0.002629	0.2629	0	0	0.002629	0.2629	0.008019	0.539	0	0	0.007887
MM171A01651	0	0	0	0	0	0	0	0	0	0	0	0	0	0	0	0	0	0	0	0	0	0	0	0	0	0	0	0	0	0	0.002633	0.2633	0	0	0	0	0	0	0	0	0	0	0	0	0.002765	0.2765	0.002633	0.2633	0
MM171A01652	0.008825	0.8825	0.002634	0.2634	0	0	0	0	0	0	0	0	0	0	0	0	0.00382	0.382	0	0	0.002634	0.2634	0.005796	0.5796	0	0	0	0	0	0	0.005137	0.5137	0.007376	0.4742	0	0	0	0	0.002634	0.2634	0	0	0	0	0	0	0	0	0
MM171A01677	0	0	0	0	0	0	0	0	0	0	0	0	0	0	0.002677	0.2677	0	0	0	0	0	0	0	0	0	0	0	0	0	0	0	0	0	0	0	0	0	0	0	0	0.002677	0.2677	0	0	0	0	0	0	0.002677
MM171A01683	0	0	0	0	0.002958	0.2958	0	0	0	0	0	0	0	0	0	0	0	0	0	0	0	0	0	0	0	0	0	0	0	0	0	0	0	0	0.002823	0.2823	0	0	0	0	0	0	0	0	0	0	0	0	0
MM171A01690	0	0	0	0	0	0	0	0	0	0	0	0	0	0	0	0	0	0	0	0	0	0	0	0	0	0	0	0	0	0	0.002696	0.2696	0.033971	3.1275	0	0	0	0	0.003505	0.3505	0	0	0.002696	0.2696	0	0	0.002696	0.2696	0.024535
MM171A01695	0	0	0	0	0.002708	0.2708	0	0	0	0	0	0	0	0	0.002844	0.2844	0	0	0.002708	0.2708	0	0	0	0	0	0	0	0	0.002844	0.2844	0.006364	0.3385	0	0	0	0	0	0	0	0	0	0	0.002708	0.2708	0	0	0	0	0
MM171A01696	0	0	0	0	0.0539	4.9973	0	0	0	0	0.034128	3.4128	0	0	0.027356	2.7356	0	0	0	0	0.002709	0.2709	0	0	0	0	0	0	0.034128	3.4128	0.017064	1.7064	0.101977	9.1414	0	0	0.08532	8.532	0.034128	2.9794	0	0	0.149242	13.597	0.13624	11.9583	0.153169	12.8657	0.153575
MM171A01699	0	0	0	0	0	0	0	0	0	0	0	0	0	0	0.002713	0.2713	0.002713	0.2713	0.002984	0.2984	0	0	0	0	0	0	0	0	0	0	0	0	0	0	0	0	0	0	0	0	0	0	0	0	0	0	0	0	0.002713
MM171A01700	0	0	0	0	0	0	0	0	0	0	0	0	0	0	0	0	0	0	0	0	0	0	0	0	0	0	0	0	0	0	0	0	0	0	0	0	0	0	0	0	0	0	0	0	0	0	0	0	0
MM171A01701	0	0	0	0	0	0	0	0	0	0	0	0	0	0	0	0	0	0	0	0	0	0	0	0	0	0	0	0	0.002714	0.2714	0	0	0	0	0	0	0	0	0	0	0	0	0	0	0.008142	0.5428	0	0	0
MM171A01703	0	0	0	0	0	0	0	0	0	0	0	0	0	0	0	0	0	0	0	0	0	0	0	0	0	0	0	0	0	0	0	0	0.002856	0.2856	0	0	0	0	0	0	0	0	0	0	0	0	0	0	0
MM171A01705	0	0	0	0	0	0	0.002722	0.2722	0	0	0	0	0	0	0	0	0	0	0	0	0	0	0	0	0	0	0	0	0	0	0	0	0	0	0	0	0	0	0	0	0	0	0.002722	0.2722	0	0	0.002858	0.2858	0
MM171A01725	0	0	0	0	0	0	0	0	0	0	0	0	0	0	0	0	0	0	0	0	0	0	0	0	0	0	0	0	0.002746	0.2747	0	0	0	0	0	0	0	0	0	0	0.002884	0.2884	0	0	0	0	0	0	0
MM171A01738	0	0	0	0	0	0	0	0	0	0	0	0	0	0	0	0	0	0	0	0	0	0	0	0	0	0	0	0	0	0	0	0	0	0	0	0	0	0	0	0	0	0	0	0	0	0	0	0	0
MM171A01743	0	0	0	0	0	0	0	0	0	0	0	0	0	0	0	0	0	0	0	0	0	0	0	0	0	0	0	0	0	0	0	0	0	0	0	0	0	0	0	0	0	0	0	0	0	0	0	0	0
MM171A01759	0	0	0	0	0	0	0	0	0	0	0	0	0	0	0	0	0	0	0	0	0	0	0	0	0	0	0	0	0	0	0	0	0	0	0	0	0	0	0	0	0	0	0.005766	0.5766	0.002813	0.2813	0	0	0.002953
MM171A01761	0	0	0	0	0	0	0	0	0	0	0	0	0	0	0	0	0	0	0	0	0	0	0	0	0	0	0	0	0	0	0	0	0	0	0	0	0	0	0	0	0	0	0	0	0	0	0	0	0
MM171A01766	0	0	0	0	0	0	0	0	0	0	0	0	0	0	0	0	0.003248	0.3248	0.002824	0.2824	0	0	0.00466	0.466	0	0	0	0	0.003107	0.3107	0.00579	0.579	0	0	0	0	0	0	0	0	0	0	0	0	0	0	0.002824	0.2824	0.00579
MM171A01782	0	0	0	0	0	0	0	0	0	0	0	0	0	0	0	0	0.003129	0.3129	0	0	0	0	0	0	0	0	0	0	0	0	0	0	0	0	0	0	0	0	0	0	0	0	0	0	0	0	0	0	0
MM171A01791	0	0	0	0	0	0	0	0	0	0	0	0	0	0	0	0	0	0	0	0	0	0	0	0	0	0	0	0	0	0	0	0	0	0	0	0	0	0	0	0	0	0	0	0	0	0	0	0	0
MM171A01809	0	0	0.005791	0.2896	0	0	0	0	0	0	0	0	0	0	0.002896	0.2896	0	0	0	0	0	0	0	0	0	0	0	0	0	0	0	0	0	0	0	0	0	0	0	0	0	0	0	0	0	0	0	0	0
MM171A01842	0	0	0	0	0	0	0	0	0	0	0	0	0.003107	0.3107	0.002959	0.2959	0	0	0	0	0	0	0.003255	0.3255	0	0	0	0	0.003255	0.3255	0.002959	0.2959	0	0	0	0	0	0	0	0	0	0	0	0	0.003107	0.3107	0	0	0.005919
MM171A01843	0	0	0	0	0	0	0	0	0	0	0	0	0	0	0	0	0	0	0	0	0	0	0	0	0	0	0	0	0	0	0	0	0	0	0	0	0	0	0	0	0	0	0	0	0	0	0	0	0
MM171A01856	0	0	0	0	0	0	0	0	0	0	0	0	0	0	0	0	0	0	0	0	0	0	0	0	0	0	0	0	0	0	0	0	0	0	0	0	0	0	0	0	0	0	0	0	0	0	0	0	0
MM171A01899	0	0	0	0	0	0	0	0	0	0	0	0	0	0	0	0	0	0	0	0	0.00306	0.306	0	0	0	0	0	0	0	0	0.041622	4.1622	0	0	0.003213	0.3213	0	0	0	0	0	0	0.003213	0.3213	0	0	0.003213	0.3213	0
MM171A01903	0	0	0.003063	0.3063	0	0	0	0	0	0	0	0	0.006432	0.6432	0	0	0	0	0	0	0	0	0	0	0	0	0	0	0	0	0.003063	0.3063	0	0	0	0	0	0	0	0	0	0	0	0	0	0	0	0	0
MM171A01909	0	0	0	0	0	0	0	0	0	0	0.00307	0.307	0	0	0	0	0	0	0	0	0	0	0	0	0	0	0	0	0	0	0	0	0	0	0	0	0	0	0	0	0	0	0	0	0	0	0	0	0
MM171A01912	0	0	0	0	0.00308	0.308	0	0	0	0	0	0	0	0	0	0	0	0	0	0	0	0	0	0	0	0	0	0	0	0	0	0	0.038805	3.7881	0	0	0	0	0	0	0	0	0	0	0	0	0	0	0
MM171A01923	0.012539	0.356	0.009443	0.6347	0.009598	0.356	0.009288	0.3251	0.009288	0.6347	0.009288	0.3251	0.003096	0.3096	0.009443	0.6347	0.009288	0.3251	0.006811	0.356	0.009598	0.356	0.012539	0.356	0.006192	0.3251	0.003251	0.3251	0.009443	0.6347	0.018885	1.2694	0.012539	0.6502	0.006192	0.6192	0.009288	0.356	0.006347	0.3251	0.013158	0.4025	0.016409	1.0372	0.009443	0.6347	0.009443	0.6502	0.018576
MM171A01977	0	0	0	0	0	0	0	0	0	0	0	0	0	0	0	0	0	0	0	0	0	0	0	0	0	0	0	0	0	0	0	0	0	0	0	0	0	0	0	0	0.00644	0.322	0	0	0	0	0.003381	0.3381	0
MM171A01991	0	0	0	0	0	0	0	0	0	0	0	0	0.003574	0.3574	0	0	0	0	0	0	0	0	0	0	0	0	0	0	0	0	0	0	0	0	0	0	0	0	0	0	0	0	0	0	0	0	0	0	0
MM171A02020	0	0	0	0	0	0	0	0	0	0	0	0	0	0	0	0	0	0	0	0	0	0	0	0	0	0	0	0	0	0	0	0	0	0	0	0	0	0	0	0	0	0	0	0	0	0	0	0	0
MM171A02050	0	0	0	0	0	0	0	0	0	0	0	0	0	0	0	0	0	0	0	0	0	0	0	0	0	0	0	0	0	0	0	0	0	0	0	0	0	0	0	0	0	0	0	0	0	0	0	0	0.003365
MM171A02068	0	0	0	0	0	0	0	0	0	0	0	0	0	0	0	0	0	0	0	0	0	0	0.0034	0.34	0	0	0	0	0	0	0.0034	0.34	0.00357	0.357	0	0	0	0	0	0	0	0	0	0	0.0034	0.34	0	0	0
MM171A02078	0	0	0	0	0	0	0	0	0	0	0	0	0	0	0	0	0	0	0	0	0	0	0	0	0	0	0	0	0	0	0	0	0.007193	0.3596	0	0	0	0	0	0	0	0	0	0	0.007193	0.3596	0	0	0
MM171A02092	0	0	0	0	0	0	0	0	0	0	0	0	0	0	0	0	0	0	0	0	0	0	0	0	0	0	0	0	0	0	0	0	0	0	0	0	0	0	0	0	0	0	0	0	0	0	0	0	0
MM171A02098	0	0	0	0	0	0	0	0	0	0	0	0	0	0	0	0	0	0	0	0	0	0	0	0	0	0	0	0	0	0	0	0	0	0	0	0	0	0	0	0	0	0	0	0	0	0	0	0	0
MM171A02116	0	0	0	0	0	0	0	0	0	0	0	0	0	0	0	0	0	0	0	0	0	0	0	0	0	0	0	0	0	0	0	0	0	0	0	0	0	0	0	0	0	0	0	0	0	0	0	0	0
MM171A02138	0	0	0.003521	0.352	0	0	0	0	0	0	0	0	0	0	0	0	0	0	0	0	0	0	0	0	0.003521	0.352	0	0	0	0	0	0	0	0	0	0	0	0	0	0	0	0	0	0	0	0	0	0	0
MM171A02154	0	0	0	0	0	0	0.003732	0.3732	0.003732	0.3732	0	0	0	0	0	0	0	0	0	0	0.00391	0.391	0	0	0	0	0	0	0	0	0.003732	0.3732	0	0	0.003554	0.3554	0	0	0	0	0	0	0.007109	0.7109	0	0	0	0	0
MM171A02173	0.003944	0.3944	0	0	0	0	0	0	0	0	0	0	0	0	0	0	0.003586	0.3586	0	0	0	0	0	0	0	0	0	0	0	0	0	0	0	0	0	0	0	0	0.00753	0.753	0	0	0.003586	0.3586	0	0	0	0	0
MM171A02230	0	0	0	0	0	0	0	0	0	0	0	0	0	0	0	0	0	0	0	0	0	0	0	0	0	0	0	0	0	0	0	0	0.003671	0.3671	0	0	0	0	0	0	0	0	0	0	0	0	0	0	0
MM171A02238	0	0	0	0	0	0	0	0	0	0	0	0	0	0	0	0	0	0	0.003694	0.3694	0	0	0	0	0	0	0	0	0	0	0	0	0	0	0	0	0	0	0	0	0	0	0	0	0	0	0	0	0
MM171A02250	0	0	0	0	0	0	0	0	0	0	0.00409	0.409	0	0	0	0	0	0	0	0	0	0	0	0	0	0	0	0	0	0	0	0	0	0	0	0	0	0	0	0	0	0	0	0	0	0	0	0	0
MM171A02262	0	0	0	0	0	0	0	0	0	0	0	0	0	0	0	0	0	0	0	0	0	0	0	0	0	0	0	0	0	0	0.007701	0.7701	0.003757	0.3757	0	0	0	0	0	0	0.003757	0.3757	0	0	0	0	0	0	0.007701
MM171A02268	0	0	0	0	0	0	0	0	0	0	0	0	0	0	0	0	0	0	0	0	0	0	0	0	0	0	0	0	0	0	0	0	0	0	0	0	0	0	0	0	0	0	0	0	0	0	0	0	0
MM171A02284	0	0	0	0	0	0	0	0	0	0	0	0	0	0	0	0	0	0	0	0	0.003797	0.3797	0	0	0	0	0	0	0.003986	0.3986	0.003986	0.3986	0	0	0	0	0	0	0	0	0	0	0.003986	0.3986	0	0	0	0	0
MM171A02296	0	0	0	0	0	0	0	0	0	0	0	0	0	0	0	0	0	0	0	0	0	0	0	0	0	0	0	0	0	0	0	0	0.024005	2.4005	0	0	0	0	0	0	0	0	0	0	0	0	0	0	0
MM171A02302	0.096275	3.9733	0.058262	4.7373	0	0	0.004011	0.4011	0.019293	1.9293	0	0	0	0	0	0	0	0	0.038587	1.9866	0	0	0	0	0	0	0	0	0.024069	2.4069	0.286915	6.0554	0.095893	5.1003	0.024069	2.4069	0	0	0	0	0	0	0.029799	1.681	0.336963	4.5272	0.388921	5.3677	0.148615
MM171A02306	0	0	0	0	0	0	0	0	0	0	0	0	0	0	0	0	0	0	0	0	0	0	0	0	0	0	0	0	0	0	0	0	0	0	0	0	0	0	0	0	0	0	0	0	0	0	0.003826	0.3826	0.003826
MM171A02317	0	0	0	0	0	0	0	0	0	0	0	0	0	0	0	0	0	0	0	0	0	0	0	0	0	0	0	0	0	0	0	0	0	0	0	0	0	0	0	0	0	0	0	0	0	0	0	0	0
MM171A02327	0	0	0	0	0	0	0	0	0	0	0	0	0	0	0	0	0	0	0	0	0	0	0	0	0	0	0	0	0	0	0.004052	0.4052	0	0	0	0	0	0	0	0	0	0	0	0	0	0	0	0	0
MM171A02344	0	0	0	0	0	0	0	0	0	0	0	0	0	0	0	0	0	0	0	0	0	0	0	0	0	0	0	0	0	0	0	0	0	0	0	0	0	0	0	0	0	0	0	0	0	0	0	0	0
MM171A02357	0	0	0	0	0	0	0	0	0	0	0	0	0	0	0	0	0	0	0	0	0	0	0	0	0	0	0	0	0	0	0	0	0	0	0.004116	0.4116	0	0	0	0	0	0	0	0	0	0	0	0	0
MM171A02369	0	0	0	0	0	0	0	0	0	0	0	0	0	0	0	0	0	0	0	0	0	0	0	0	0	0	0	0	0	0	0	0	0	0	0	0	0	0	0	0	0	0	0	0	0	0	0.003939	0.3939	0
MM171A02419	0	0	0	0	0	0	0	0	0	0	0	0	0	0	0	0	0	0	0	0	0	0	0	0	0	0	0	0	0	0	0	0	0	0	0	0	0	0	0	0	0	0	0	0	0	0	0	0	0
MM171A02421	0	0	0.004243	0.4243	0	0	0	0	0.004243	0.4243	0	0	0	0	0	0	0	0	0	0	0	0	0	0	0	0	0	0	0	0	0	0	0	0	0	0	0	0	0	0	0	0	0	0	0	0	0	0	0
MM171A02433	0	0	0	0	0	0	0	0	0	0	0	0	0	0	0	0	0	0	0	0	0	0	0	0	0	0	0	0	0	0	0	0	0	0	0	0	0	0	0	0	0	0	0	0	0	0	0	0	0
MM171A02435	0	0	0	0	0	0	0	0	0	0	0	0	0	0	0	0	0	0	0	0	0	0	0	0	0	0	0	0	0	0	0	0	0	0	0	0	0	0	0	0	0	0	0	0	0	0	0	0	0
MM171A02438	0	0	0.004279	0.4279	0	0	0	0	0	0	0	0	0	0	0	0	0	0	0	0	0.004075	0.4075	0	0	0	0	0	0	0.004279	0.4279	0.004075	0.4075	0	0	0	0	0	0	0	0	0	0	0.004482	0.4482	0	0	0	0	0
MM171A02446	0	0	0	0	0.004314	0.4314	0	0	0	0	0.004314	0.4314	0	0	0	0	0.004314	0.4314	0	0	0	0	0	0	0	0	0	0	0	0	0	0	0	0	0	0	0	0	0	0	0	0	0	0	0.004519	0.4519	0	0	0
MM171A02499	0	0	0	0	0	0	0	0	0	0	0	0	0	0	0	0	0	0	0	0	0	0	0	0	0	0	0	0	0	0	0.004184	0.4184	0.004184	0.4184	0.004393	0.4393	0	0	0	0	0	0	0.004603	0.4602	0.004184	0.4184	0	0	0
MM171A02529	0	0	0	0	0	0	0	0	0	0	0	0	0	0	0	0	0	0	0	0	0	0	0	0	0	0	0	0	0	0	0.004233	0.4233	0.017354	1.3122	0	0	0	0	0	0	0	0	0	0	0	0	0.004233	0.4233	0
MM171A02554	0	0	0	0	0	0	0	0	0	0	0	0	0	0	0.004263	0.4263	0	0	0	0	0	0	0	0	0	0	0	0	0	0	0.004263	0.4263	0	0	0	0	0	0	0	0	0	0	0	0	0	0	0	0	0
MM171A02629	0	0	0	0	0	0	0	0	0	0	0.004394	0.4394	0	0	0	0	0	0	0	0	0	0	0.008787	0.4394	0	0	0	0	0	0	0.02768	2.768	0	0	0.059974	5.9974	0.004394	0.4394	0	0	0	0	0.221002	21.1555	0	0	0	0	0.08304
MM171A02658	0	0	0	0	0	0	0	0	0	0	0	0	0	0	0	0	0	0	0	0	0	0	0	0	0	0	0	0	0	0	0	0	0	0	0	0	0	0	0	0	0	0	0	0	0	0	0	0	0
MM171A02761	0	0	0	0	0	0	0	0	0	0	0	0	0	0	0	0	0	0	0	0	0	0	0	0	0	0	0	0	0	0	0	0	0	0	0	0	0	0	0	0	0	0	0	0	0.009185	0.4592	0	0	0
MM171A02953	0	0	0	0	0.004884	0.4884	0	0	0	0	0	0	0	0	0	0	0	0	0	0	0	0	0	0	0	0	0	0	0	0	0	0	0	0	0	0	0	0	0	0	0	0	0	0	0	0	0	0	0
MM171A02959	0	0	0	0	0	0	0	0	0	0	0	0	0	0	0	0	0	0	0	0	0	0	0	0	0	0	0	0	0	0	0.004903	0.4903	0.004903	0.4903	0	0	0	0	0	0	0	0	0	0	0	0	0	0	0
MM171A03038	0.005033	0.5033	0.010317	1.0317	0	0	0.005033	0.5033	0.005033	0.5033	0	0	0	0	0	0	0	0	0	0	0	0	0	0	0	0	0	0	0	0	0.005033	0.5033	0.005033	0.5033	0	0	0.005033	0.5033	0	0	0	0	0.01082	1.082	0	0	0	0	0.010065
MM171A03079	0	0	0	0	0	0	0	0	0	0	0	0	0	0	0	0	0	0	0	0	0	0	0	0	0	0	0	0	0	0	0	0	0	0	0	0	0	0	0	0	0	0	0	0	0	0	0	0	0
MM171A03179	0	0	0	0	0	0	0	0	0	0	0	0	0	0	0	0	0	0	0	0	0	0	0	0	0	0	0	0	0	0	0	0	0	0	0	0	0	0	0	0	0	0	0	0	0	0	0	0	0
MM171A03190	0	0	0.011382	1.1382	0	0	0	0	0	0	0	0	0	0	0	0	0	0	0	0	0.005294	0.5294	0	0	0	0	0	0	0	0	0.005559	0.5558	0.005294	0.5294	0	0	0	0	0	0	0	0	0	0	0	0	0.005294	0.5294	0.005559
MM171A03266	0	0	0	0	0	0	0	0	0	0	0	0	0	0	0	0	0	0	0	0	0	0	0	0	0	0	0	0	0	0	0	0	0	0	0	0	0	0	0	0	0	0	0	0	0	0	0	0	0
MM171A03406	0	0	0	0	0	0	0	0	0	0	0	0	0	0	0	0	0	0	0	0	0	0	0	0	0	0	0	0	0	0	0	0	0	0	0	0	0	0	0	0	0	0	0	0	0	0	0	0	0
MM171A03450	0	0	0	0	0	0	0	0	0	0	0	0	0	0	0	0	0	0	0	0	0	0	0	0	0	0	0	0	0	0	0	0	0	0	0	0	0	0	0	0	0	0	0	0	0	0	0	0	0
MM171A03480	0	0	0	0	0	0	0	0	0	0	0	0	0	0	0	0	0	0	0	0	0	0	0	0	0	0	0	0	0	0	0	0	0	0	0	0	0	0	0	0	0	0	0	0	0	0	0.005752	0.5752	0
MM171A05193	0	0	0	0	0	0	0	0	0	0	0	0	0	0	0	0	0	0	0	0	0	0	0	0	0	0	0	0	0	0	0	0	0	0	0	0	0	0	0	0	0	0	0	0	0	0	0	0	0
MM171B00096	0.005032	0.4009	0.000341	0.0341	0.000373	0.0373	0.000649	0.0325	0	0	0	0	0.003068	0.1493	0.002857	0.1136	0.001802	0.138	0.006672	0.6607	0.004123	0.3734	0.000325	0.0325	0	0	0	0	0	0	0	0	0.830855	53.6653	0.031345	2.7888	0.155623	14.0445	0.185345	14.8416	0.001802	0.073	0.07592	5.0646	0.008798	0.3928	0.001266	0.0795	0.001818
MM171B00120	0.001133	0.0761	0	0	0.001875	0.1875	0	0	0.00375	0.375	0.749833	50.1708	0.052822	4.43	0	0	0.000371	0.0371	0.000371	0.0371	0.001058	0.1058	0	0	0	0	0	0	0	0	0.000371	0.0371	0.00039	0.039	0.002339	0.2339	0	0	0.001133	0.0761	0.001151	0.0761	0.003565	0.1968	0	0	0.000761	0.0761	0
MM171B00143	0.01111	0.9104	0	0	0.012609	1.2609	0	0	0	0	0.002226	0.2226	0	0	0.124085	8.6192	0.037717	3.0046	0.013822	1.3645	0	0	0	0	0.002778	0.2778	0.029186	2.3675	0.581386	21.5788	0.000441	0.0441	0	0	0.123821	6.719	0.082114	6.0004	0	0	0.01801	1.5166	0.021823	1.7613	0.010691	0.787	0.003615	0.3615	0
MM171B00144	0	0	0.001976	0.1976	0	0	0.00046	0.0459	0	0	0.00046	0.0459	0	0	0.00046	0.0459	0.00046	0.0459	0.000528	0.0528	0	0	0.002298	0.2298	0	0	0	0	0.000942	0.0942	0.000919	0.0919	0.000965	0.0965	0.001424	0.1424	0.000482	0.0482	0.001379	0.1379	0	0	0.000505	0.0505	0.001447	0.1447	0	0	0.000942
MM171B00154	0.003007	0.3007	0.000477	0.0477	0	0	0	0	0	0	0	0	0	0	0	0	0.005346	0.5346	1.26656	62.5057	0.147338	12.588	0	0	0	0	0.131704	10.7287	0.173473	14.7958	0.227344	19.0706	0.01203	1.203	0	0	0	0	0	0	0.043535	3.869	0.000477	0.0477	0.001957	0.1241	0	0	0
MM171B00165	0	0	0.000383	0.0383	0.000383	0.0383	0	0	0	0	0	0	0	0	0	0	0.000402	0.0402	0	0	0.000402	0.0402	0	0	0	0	0	0	0	0	0	0	0	0	0	0	0	0	0	0	0.000765	0.0383	0.000421	0.0421	0.001951	0.1167	0	0	0
MM171B00172	0.694797	45.0855	0.098683	8.202	0.196581	10.6524	0.016271	1.5271	0.019799	1.9211	0.042304	3.5462	0.95156	36.6835	0.367874	21.2303	0.029326	2.4445	0.193053	13.3733	0.01188	1.188	0.033384	2.8562	0.031698	1.8388	0	0	0	0	0.00047	0.047	0.001215	0.1215	0.053458	5.0812	0.015055	1.2664	0.054732	4.9988	0.022975	1.7917	0.47677	23.2769	0.257332	14.2261	0.000392	0.0392	0.001196
MM171B00210	0	0	0	0	0	0	0	0	0	0	0	0	0	0	0	0	0	0	0.000529	0.0529	0	0	0	0	0	0	0	0	0.000962	0.0962	0	0	0	0	0	0	0	0	0	0	0	0	0	0	0	0	0	0	0.005554
MM171B00216	0	0	0	0	0	0	0	0	0	0	0	0	0	0	0.000501	0.0501	0	0	0	0	0	0	0.000501	0.0501	0.001354	0.1354	0	0	0	0	0.000627	0.0627	0	0	0	0	0	0	0	0	0	0	0.005214	0.2858	0.001529	0.1028	0	0	0.004312
MM171B00223	0	0	0.004278	0.4278	0.006712	0.6251	0.003714	0.3714	0.000512	0.0512	0.000538	0.0538	0.001025	0.1025	0.000512	0.0512	0.005661	0.3151	0.005636	0.5559	0.00105	0.105	0.001588	0.1588	0.001614	0.1101	0	0	0.001716	0.1716	0.011118	0.8863	0.002639	0.1716	0.001076	0.0564	0	0	0.004816	0.3484	0.00105	0.105	0.003202	0.2177	0.003176	0.1844	0.006968	0.6712	0.005892
MM171B00229	0	0	0	0	0	0	0	0	0	0	0	0	0	0	0	0	0	0	0.000559	0.0559	0	0	0	0	0	0	0	0	0.000532	0.0532	0	0	0	0	0	0	0	0	0	0	0.000559	0.0559	0.000532	0.0532	0.001064	0.0532	0	0	0.000532
MM171B00233	0.001639	0.1639	0.001101	0.1101	0.001101	0.1101	0.000591	0.0591	0.000537	0.0537	0.000537	0.0537	0.000564	0.0564	0	0	0	0	0.001209	0.1209	0	0	0.000537	0.0537	0	0	0	0	0	0	0.001155	0.1155	0.001612	0.1612	0	0	0	0	0.000591	0.0591	0.000537	0.0537	0.002149	0.1692	0.001074	0.0537	0.00325	0.2928	0.00274
MM171B00234	0	0	0	0	0.004346	0.4346	0	0	0	0	0.000567	0.0567	0	0	0	0	0	0	0	0	0.00054	0.054	0	0	0	0	0	0	0	0	0	0	0	0	0	0	0	0	0	0	0	0	0	0	0.00108	0.054	0.00054	0.054	0
MM171B00243	0	0	0	0	0	0	0	0	0	0	0	0	0	0	0	0	0.001134	0.1134	0	0	0	0	0	0	0	0	0	0	0	0	0	0	0	0	0.000553	0.0553	0.000581	0.0581	0.000553	0.0553	0	0	0.000553	0.0553	0	0	0	0	0
MM171B00292	0	0	0	0	0.007419	0.7419	0	0	0	0	0	0	0	0	0	0	0	0	0.000662	0.0662	0.000662	0.0662	0	0	0	0	0	0	0	0	0.001457	0.1457	0.000696	0.0696	0	0	0.000696	0.0696	0	0	0	0	0.000662	0.0662	0	0	0	0	0.008346
MM171B00326	0	0	0	0	0.000729	0.0729	0	0	0	0	0.000802	0.0802	0	0	0	0	0.000729	0.0729	0	0	0	0	0	0	0	0	0	0	0	0	0.002406	0.2406	0.000766	0.0766	0	0	0	0	0	0	0	0	0	0	0.001458	0.1458	0	0	0.002188
MM171B00332	0	0	0	0	0	0	0	0	0	0	0	0	0	0	0	0	0	0	0	0	0	0	0	0	0	0	0	0	0	0	0.001489	0.1489	0	0	0.000744	0.0744	0	0	0.000744	0.0744	0.000782	0.0782	0	0	0.000744	0.0744	0.000744	0.0744	0.001489
MM171B00346	0	0	0	0	0	0	0	0	0	0	0	0	0	0	0	0	0	0	0	0	0	0	0	0	0	0	0	0	0	0	0.000799	0.0799	0	0	0	0	0	0	0	0	0	0	0	0	0	0	0	0	0
MM171B00386	0.000884	0.0884	0	0	0.000884	0.0884	0	0	0	0	0	0	0	0	0	0	0	0	0	0	0.000884	0.0884	0	0	0.000884	0.0884	0	0	0	0	0	0	0.012955	1.0789	0	0	0.000929	0.0929	0	0	0	0	0.009109	0.4996	0	0	0	0	0
MM171B00403	0	0	0	0	0	0	0	0	0	0	0	0	0	0	0	0	0	0	0	0	0	0	0	0	0	0	0	0	0	0	0	0	0	0	0	0	0	0	0	0	0	0	0.00092	0.092	0	0	0	0	0
MM171B00424	0	0	0	0	0.001933	0.1933	0.001015	0.1015	0.000966	0.0966	0.001015	0.1015	0.000966	0.0966	0.000966	0.0966	0.000966	0.0966	0.001981	0.1981	0.002029	0.2029	0.001063	0.1063	0	0	0	0	0.000966	0.0966	0.002947	0.2512	0.000966	0.0966	0	0	0.000966	0.0966	0.002947	0.2174	0	0	0	0	0.001015	0.1015	0.001063	0.1063	0.000966
MM171B00429	0	0	0	0	0	0	0	0	0	0	0	0	0	0	0	0	0	0	0	0	0	0	0.00097	0.097	0	0	0.00097	0.097	0.00097	0.097	0	0	0.00097	0.097	0	0	0	0	0	0	0	0	0.00097	0.097	0	0	0	0	0
MM171B00430	0	0	0.000971	0.0971	0	0	0	0	0	0	0	0	0	0	0	0	0	0	0	0	0	0	0.000971	0.0971	0	0	0	0	0	0	0	0	0	0	0	0	0	0	0	0	0	0	0	0	0	0	0	0	0.013201
MM171B00441	0.000988	0.0988	0	0	0	0	0	0	0	0	0	0	0	0	0	0	0.000988	0.0988	0	0	0.000988	0.0988	0	0	0	0	0	0	0	0	0	0	0	0	0	0	0	0	0	0	0.001976	0.0988	0.000988	0.0988	0.002075	0.1037	0	0	0
MM171B00466	0	0	0	0	0	0	0.001039	0.1039	0	0	0	0	0	0	0	0	0	0	0	0	0	0	0	0	0	0	0	0	0	0	0	0	0	0	0	0	0	0	0	0	0	0	0	0	0	0	0	0	0.001039
MM171B00494	0	0	0.001089	0.1089	0.001143	0.1143	0	0	0	0	0	0	0	0	0	0	0	0	0	0	0	0	0	0	0	0	0	0	0.002232	0.2232	0.003484	0.2395	0.002232	0.2232	0.001143	0.1143	0	0	0	0	0	0	0.002286	0.2286	0.002232	0.2232	0.001089	0.1089	0
MM171B00501	0	0	0	0	0	0	0.001154	0.1154	0.001154	0.1154	0.003296	0.2197	0	0	0	0	0	0	0	0	0.002307	0.2307	0.001099	0.1099	0	0	0	0	0	0	0.001154	0.1154	0	0	0	0	0	0	0	0	0	0	0.004395	0.3296	0	0	0	0	0.002197
MM171B00502	0	0	0	0	0	0	0	0	0.001103	0.1103	0	0	0	0	0	0	0	0	0	0	0.001103	0.1103	0.002538	0.1269	0	0	0	0	0	0	0	0	0.001103	0.1103	0.001103	0.1103	0.001159	0.1159	0	0	0	0	0	0	0.001103	0.1103	0	0	0.002262
MM171B00508	0	0	0.001116	0.1116	0	0	0	0	0	0	0	0	0	0	0	0	0	0	0.001172	0.1172	0	0	0	0	0	0	0	0	0	0	0	0	0	0	0	0	0	0	0.001172	0.1172	0	0	0.001116	0.1116	0	0	0	0	0
MM171B00512	0	0	0	0	0	0	0	0	0	0	0	0	0	0	0	0	0	0	0	0	0	0	0.001121	0.1121	0	0	0	0	0	0	0.00129	0.129	0	0	0	0	0	0	0	0	0	0	0	0	0.001121	0.1121	0	0	0.001121
MM171B00522	0.003587	0.2448	0	0	0	0	0	0	0.001196	0.1196	0	0	0	0	0	0	0.001139	0.1139	0	0	0	0	0	0	0	0	0	0	0	0	0.002448	0.2448	0.001139	0.1139	0	0	0	0	0.001139	0.1139	0	0	0	0	0	0	0	0	0.014347
MM171B00538	0	0	0.001243	0.1243	0	0	0.001184	0.1184	0	0	0	0	0	0	0	0	0	0	0	0	0	0	0	0	0	0	0	0	0	0	0	0	0.001184	0.1184	0.001243	0.1243	0	0	0	0	0	0	0	0	0.016156	1.6156	0	0	0
MM171B00540	0	0	0.001313	0.1313	0	0	0	0	0	0	0.001194	0.1194	0.001253	0.1253	0	0	0	0	0	0	0	0	0	0	0	0	0	0	0.002447	0.2447	0	0	0	0	0	0	0.001194	0.1194	0	0	0	0	0	0	0.001253	0.1253	0	0	0
MM171B00542	0.002393	0.1197	0	0	0	0	0	0	0	0	0	0	0	0	0	0	0	0	0	0	0	0	0.001197	0.1197	0	0	0	0	0	0	0	0	0	0	0	0	0	0	0	0	0	0	0	0	0	0	0	0	0
MM171B00543	0	0	0	0	0	0	0	0	0	0	0	0	0	0	0	0	0	0	0	0	0	0	0.002394	0.2394	0	0	0	0	0	0	0	0	0	0	0	0	0.001197	0.1197	0	0	0.003651	0.2454	0	0	0.003711	0.2454	0.002454	0.2454	0.002454
MM171B00549	0	0	0	0	0	0	0	0	0.001202	0.1202	0	0	0	0	0	0	0	0	0	0	0	0	0	0	0	0	0	0	0	0	0.002404	0.1202	0	0	0	0	0	0	0	0	0	0	0	0	0	0	0	0	0
MM171B00553	0	0	0.001208	0.1208	0	0	0	0	0	0	0.001208	0.1208	0	0	0.001208	0.1208	0	0	0	0	0.001208	0.1208	0	0	0	0	0	0	0.001208	0.1208	0.001208	0.1208	0.002476	0.2476	0	0	0	0	0.001208	0.1208	0	0	0	0	0	0	0.001268	0.1268	0.002476
MM171B00554	0.001209	0.1209	0	0	0	0	0.001209	0.1209	0	0	0	0	0	0	0.001269	0.1269	0	0	0	0	0	0	0	0	0	0	0	0	0	0	0.002418	0.2418	0.002539	0.2539	0	0	0.001209	0.1209	0	0	0.001269	0.1269	0.001209	0.1209	0.002418	0.1209	0	0	0.001209
MM171B00578	0	0	0.001317	0.1317	0	0	0	0	0	0	0	0	0	0	0.001254	0.1254	0	0	0	0	0	0	0	0	0	0	0	0	0	0	0	0	0.001254	0.1254	0	0	0	0	0	0	0	0	0	0	0	0	0	0	0
MM171B00579	0.001258	0.1258	0	0	0.001258	0.1258	0.001258	0.1258	0	0	0.001258	0.1258	0	0	0	0	0	0	0.001321	0.1321	0.002579	0.2579	0.002768	0.2768	0	0	0	0	0.002768	0.1447	0.003901	0.3901	0	0	0	0	0.002579	0.2579	0.001258	0.1258	0	0	0.003901	0.3901	0.001447	0.1447	0.001258	0.1258	0.002579
MM171B00585	0	0	0	0	0	0	0	0	0	0	0	0	0	0	0	0	0	0	0	0	0	0	0	0	0	0	0	0	0	0	0	0	0	0	0	0	0	0	0	0	0.00133	0.133	0	0	0	0	0.002534	0.1267	0
MM171B00591	0	0	0	0	0	0	0	0	0	0	0	0	0	0	0	0	0	0	0	0	0	0	0	0	0	0	0	0	0	0	0.006513	0.5236	0.001277	0.1277	0	0	0	0	0	0	0	0	0	0	0.005108	0.2554	0.001341	0.1341	0
MM171B00596	0	0	0	0	0	0	0	0	0	0	0	0	0	0	0	0	0	0	0.00129	0.129	0	0	0	0	0	0	0	0	0	0	0	0	0	0	0	0	0	0	0	0	0	0	0	0	0.00129	0.129	0	0	0
MM171B00601	0	0	0	0	0	0	0	0	0	0	0	0	0	0	0	0	0	0	0	0	0	0	0	0	0	0	0	0	0	0	0	0	0	0	0	0	0.001361	0.1361	0	0	0	0	0.001361	0.1361	0.002592	0.1296	0	0	0
MM171B00623	0	0	0.001318	0.1318	0	0	0	0	0	0	0	0	0.001318	0.1318	0	0	0	0	0.001318	0.1318	0	0	0.001384	0.1384	0	0	0	0	0	0	0	0	0.001318	0.1318	0	0	0.001384	0.1384	0	0	0	0	0.001318	0.1318	0	0	0.001318	0.1318	0
MM171B00657	0	0	0	0	0	0	0	0	0	0	0	0	0	0	0	0	0	0	0	0	0	0	0	0	0	0	0	0	0	0	0.001392	0.1392	0.002783	0.2783	0	0	0	0	0	0	0	0	0.001392	0.1392	0.001392	0.1392	0.001392	0.1392	0.001392
MM171B00661	0.98402	55.5827	0.126937	10.9072	0	0	0.018493	1.8493	0	0	0.014096	1.4096	0.494487	31.284	0.181786	15.4082	0	0	0.100837	9.3022	0.014096	1.4096	0.017585	1.6469	0	0	0.016469	1.291	0	0	0	0	0.026378	2.6378	0	0	0	0	0.017586	1.7585	0.035171	3.2449	0.035171	2.9937	1.09553	54.9058	0.001396	0.1396	0.001396
MM171B00685	0	0	0	0	0	0	0	0	0	0	0	0	0	0	0	0	0.001574	0.1574	0	0	0	0	0	0	0	0	0	0	0	0	0	0	0	0	0	0	0	0	0	0	0	0	0	0	0.001431	0.1431	0.001431	0.1431	0
MM171B00686	0	0	0	0	0.007227	0.7227	0.001431	0.1431	0.001431	0.1431	0	0	0	0	0.001431	0.1431	0	0	0.001431	0.1431	0.001431	0.1431	0	0	0	0	0	0	0.001574	0.1574	0	0	0	0	0	0	0.001431	0.1431	0	0	0	0	0	0	0.003077	0.3077	0	0	0.001431
MM171B00688	0	0	0.002868	0.1434	0	0	0	0	0	0	0	0	0	0	0.001434	0.1434	0	0	0	0	0	0	0	0	0	0	0	0	0	0	0	0	0.001506	0.1506	0	0	0	0	0	0	0	0	0	0	0	0	0	0	0
MM171B00703	0	0	0.001829	0.183	0	0	0.001756	0.1756	0	0	0	0	0	0	0	0	0	0	0.001683	0.1683	0	0	0.002269	0.2269	0	0	0	0	0.001537	0.1537	0.003366	0.3366	0	0	0	0	0.004464	0.4464	0	0	0.00161	0.161	0.002122	0.2122	0	0	0	0	0
MM171B00719	0	0	0	0	0	0	0	0	0	0	0.001792	0.1792	0	0	0	0	0	0	0	0	0	0	0	0	0	0	0	0	0	0	0	0	0	0	0	0	0	0	0	0	0	0	0.001568	0.1568	0	0	0.001643	0.1643	0
MM171B00734	0	0	0	0	0	0	0	0	0	0	0	0	0	0	0	0	0.02364	2.1107	0.003147	0.3147	0	0	0.001535	0.1535	0	0	0	0	0	0	0	0	0	0	0	0	0	0	0	0	0.445928	31.5987	0	0	0	0	0	0	0
MM171B00756	0	0	0	0	0	0	0	0	0	0	0	0	0	0	0	0	0	0	0	0	0	0	0	0	0	0	0	0	0	0	0.00157	0.157	0	0	0	0	0	0	0	0	0	0	0	0	0	0	0.001806	0.1806	0
MM171B00768	0	0	0	0	0	0	0	0	0	0	0	0	0	0	0	0	0	0	0	0	0	0	0	0	0	0	0	0	0	0	0	0	0	0	0	0	0	0	0	0	0.003184	0.1592	0	0	0	0	0	0	0.001672
MM171B00773	0.001764	0.1764	0	0	0	0	0	0	0	0	0	0	0	0	0.001684	0.1684	0.001604	0.1604	0	0	0	0	0	0	0	0	0	0	0	0	0.003769	0.2005	0	0	0	0	0	0	0.001764	0.1764	0	0	0.001604	0.1604	0	0	0	0	0
MM171B00778	0	0	0	0	0	0	0	0	0	0	0	0	0	0	0	0	0	0	0	0	0	0	0	0	0	0	0	0	0	0	0.00323	0.3231	0	0	0.001615	0.1615	0	0	0	0	0	0	0	0	0.00323	0.1615	0.003311	0.3311	0.008561
MM171B00786	0	0	0	0	0	0	0	0	0	0	0	0	0	0	0	0	0	0	0	0	0	0	0.001622	0.1622	0.001622	0.1622	0	0	0	0	0.003243	0.3243	0.001622	0.1622	0	0	0	0	0.001703	0.1703	0	0	0.010216	1.0216	0	0	0	0	0
MM171B00803	0	0	0	0	0.001659	0.1659	0	0	0	0	0	0	0	0	0	0	0	0	0	0	0	0	0	0	0	0	0	0	0	0	0	0	0.022569	2.2071	0	0	0	0	0	0	0	0	0	0	0	0	0	0	0.001659
MM171B00812	0	0	0	0	0	0	0	0	0	0	0	0	0	0	0	0	0.001682	0.1682	0.001682	0.1682	0	0	0	0	0	0	0	0	0	0	0	0	0	0	0	0	0	0	0	0	0.001682	0.1682	0	0	0	0	0	0	0
MM171B00822	0	0	0	0	0	0	0	0	0	0	0.001692	0.1692	0	0	0	0	0	0	0	0	0	0	0.001692	0.1692	0	0	0	0	0	0	0	0	0	0	0	0	0	0	0	0	0.001692	0.1692	0	0	0.005415	0.3638	0	0	0
MM171B00824	0	0	0	0	0	0	0	0	0	0	0	0	0	0	0.001784	0.1784	0	0	0	0	0	0	0	0	0	0	0	0	0	0	0	0	0	0	0	0	0	0	0	0	0	0	0.001699	0.1699	0	0	0	0	0
MM171B00830	0	0	0	0	0	0	0	0	0	0	0	0	0	0	0	0	0	0	0.001789	0.1789	0	0	0	0	0	0	0	0	0	0	0	0	0	0	0	0	0	0	0	0	0	0	0	0	0	0	0	0	0.003408
MM171B00834	0.082614	5.9865	0.611049	40.0924	0	0	0	0	0.005046	0.5046	0.135466	12.0157	0.594202	37.3471	0	0	0.119388	10.0316	0.028564	2.0269	0.003421	0.3421	0.129479	11.1349	0	0	0.010776	1.0776	0.021551	1.2914	0.021551	2.1551	0.072864	7.2864	0.127598	10.3908	0.063628	6.3628	0.156761	15.2826	0.258189	20.6876	0	0	0.021038	2.1038	0	0	0
MM171B00841	0	0	0	0	0	0	0	0	0	0	0	0	0	0	0	0	0	0	0	0	0	0	0	0	0	0	0	0	0.001726	0.1726	0	0	0	0	0	0	0	0	0	0	0	0	0	0	0	0	0	0	0
MM171B00843	0.00355	0.1905	0	0	0	0	0	0	0	0	0	0	0	0	0	0	0	0	0	0	0.001819	0.1818	0.001819	0.1818	0	0	0	0	0	0	0.001732	0.1732	0.001819	0.1818	0	0	0.001732	0.1732	0	0	0	0	0.003464	0.3464	0	0	0.001819	0.1818	0.001905
MM171B00856	0	0	0	0	0	0	0	0	0.001752	0.1752	0	0	0	0	0	0	0	0	0	0	0	0	0	0	0	0	0	0	0	0	0	0	0.003678	0.1839	0	0	0	0	0	0	0	0	0	0	0.00543	0.3591	0	0	0
MM171B00869	0	0	0.00194	0.194	0	0	0	0	0	0	0.017808	1.7808	0.001763	0.1763	0	0	0	0	0	0	0	0	0	0	0	0	0	0	0	0	0	0	0	0	0	0	0	0	0	0	0	0	0	0	0	0	0	0	0.001763
MM171B00876	0	0	0	0	0	0	0	0	0	0	0	0	0	0	0.001771	0.1771	0	0	0	0	0	0	0	0	0	0	0	0	0	0	0.00363	0.363	0.001771	0.1771	0	0	0	0	0	0	0.001771	0.1771	0.003895	0.2567	0	0	0.001771	0.1771	0.001859
MM171B00878	0	0	0.003632	0.3632	0	0	0.001772	0.1772	0	0	0	0	0	0	0	0	0	0	0	0	0	0	0	0	0	0	0	0	0	0	0	0	0.005403	0.5404	0.005315	0.3632	0	0	0	0	0	0	0.003543	0.3543	0.009035	0.7264	0	0	0.005492
MM171B00879	0	0	0	0	0	0	0	0	0	0	0	0	0	0	0	0	0	0	0	0	0	0	0	0	0	0	0	0	0	0	0	0	0	0	0.001776	0.1776	0	0	0	0	0	0	0	0	0.003551	0.1776	0.001776	0.1776	0
MM171B00889	0	0	0	0	0.001793	0.1793	0	0	0	0	0	0	0	0	0	0	0	0	0	0	0.001793	0.1793	0	0	0	0	0	0	0	0	0.001793	0.1793	0	0	0	0	0	0	0	0	0	0	0	0	0	0	0	0	0
MM171B00902	0	0	0.001816	0.1816	0	0	0	0	0.001816	0.1816	0	0	0	0	0	0	0	0	0	0	0	0	0.001906	0.1907	0	0	0	0	0	0	0.003631	0.3631	0.003722	0.3722	0	0	0.003722	0.3722	0.001997	0.1997	0.005538	0.2088	0.001816	0.1816	0	0	0.001906	0.1907	0.003631
MM171B00920	0.006175	0.4424	0.007742	0.424	0.00553	0.3963	0.001843	0.1843	0.007926	0.424	0.003687	0.3687	0.001843	0.1843	0.005714	0.2304	0.009401	0.6175	0.00553	0.3871	0.003871	0.3871	0.001843	0.1843	0.001843	0.1843	0	0	0.005714	0.4055	0.005714	0.2212	0.005622	0.2765	0.003687	0.1935	0.003963	0.212	0.007926	0.4147	0.005622	0.2304	0.003687	0.1843	0.009309	0.4516	0.009585	0.2673	0.00977
MM171B00931	0	0	0.004014	0.308	0	0	0.003734	0.3734	0	0	0	0	0.001867	0.1867	0	0	0.00196	0.196	0	0	0	0	0.001867	0.1867	0	0	0.001867	0.1867	0.00196	0.196	0.007841	0.5321	0	0	0.003827	0.252	0	0	0.002147	0.2147	0	0	0.003734	0.3734	0.003827	0.3827	0.00392	0.392	0.001867
MM171B00933	0	0	0	0	0	0	0	0	0	0	0	0	0	0	0	0	0	0	0	0	0	0	0	0	0	0	0	0	0	0	0	0	0	0	0	0	0	0	0	0	0	0	0.001962	0.1962	0	0	0	0	0
MM171B00952	0	0	0	0	0	0	0	0	0	0	0	0	0	0	0	0	0	0	0	0	0	0	0	0	0	0	0	0	0	0	0	0	0.001884	0.1884	0	0	0	0	0	0	0	0	0	0	0	0	0	0	0
MM171B00956	0	0	0.001984	0.1984	0.001889	0.1889	0	0	0	0	0.001984	0.1984	0	0	0	0	0	0	0	0	0	0	0	0	0	0	0	0	0	0	0	0	0	0	0	0	0	0	0	0	0	0	0	0	0	0	0	0	0
MM171B00960	0.001895	0.1895	0	0	0	0	0	0	0	0	0	0	0	0	0	0	0	0	0	0	0	0	0	0	0	0	0	0	0	0	0	0	0	0	0	0	0	0	0	0	0	0	0	0	0	0	0.00199	0.199	0
MM171B00974	0	0	0	0	0	0	0	0	0	0	0	0	0	0	0	0	0.001918	0.1918	0	0	0.001918	0.1918	0	0	0	0	0	0	0	0	0	0	0	0	0	0	0	0	0	0	0	0	0	0	0.004028	0.2014	0	0	0
MM171B00984	0	0	0.003957	0.3957	0	0	0	0	0.002027	0.2027	0	0	0.004054	0.4054	0	0	0	0	0	0	0	0	0	0	0	0	0	0	0	0	0	0	0	0	0	0	0	0	0	0	0	0	0	0	0	0	0	0	0
MM171B01002	0	0	0	0	0	0	0	0	0	0	0	0	0.002064	0.2064	0	0	0	0	0	0	0	0	0	0	0	0	0	0	0	0	0	0	0	0	0	0	0	0	0	0	0	0	0	0	0.003932	0.1966	0	0	0.001966
MM171B01004	0	0	0	0	0	0	0	0	0	0	0	0	0	0	0	0	0	0	0	0	0.001967	0.1967	0	0	0	0	0	0	0	0	0	0	0	0	0	0	0	0	0	0	0	0	0.001967	0.1967	0	0	0.001967	0.1967	0
MM171B01032	0.002108	0.2108	0.002308	0.2308	0	0	0	0	0	0	0	0	0	0	0	0	0	0	0	0	0.002108	0.2108	0	0	0	0	0	0	0	0	0.002108	0.2108	0.002007	0.2007	0	0	0	0	0	0	0.002108	0.2108	0.004215	0.4215	0	0	0	0	0.004014
MM171B01050	0	0	0.008594	0.2325	0.013042	0.2528	0.03023	0.2831	0.010919	0.2629	0.006976	0.2831	0.036599	0.3033	0.011121	0.2528	0.017794	0.2831	0.008695	0.2629	0.008391	0.2325	0	0	0	0	0	0	0	0	0.002022	0.2022	0.002123	0.2123	0	0	0.00455	0.2426	0	0	0.01102	0.2426	0.006369	0.2325	0.008998	0.273	0	0	0.009301
MM171B01052	0	0	0	0	0	0	0	0	0	0	0	0	0	0	0	0	0	0	0	0	0	0	0	0	0	0	0	0	0	0	0.050966	5.0966	0	0	0	0	0.004045	0.2022	0	0	0	0	0	0	0	0	0	0	0
MM171B01053	0	0	0	0	0	0	0	0	0	0	0.002024	0.2024	0	0	0	0	0	0	0	0	0	0	0	0	0	0	0	0	0	0	0.002024	0.2024	0	0	0	0	0	0	0	0	0	0	0	0	0.002125	0.2125	0	0	0.004048
MM171B01055	0	0	0.004053	0.4053	0	0	0	0	0.002026	0.2026	0	0	0	0	0	0	0.002837	0.2837	0	0	0.002026	0.2026	0	0	0	0	0	0	0	0	0	0	0	0	0.002128	0.2128	0	0	0	0	0	0	0	0	0.004053	0.2026	0.002229	0.2229	0
MM171B01064	0	0	0	0	0	0	0	0	0	0	0	0	0	0	0	0	0	0	0	0	0	0	0	0	0	0	0	0	0	0	0	0	0	0	0	0	0	0	0	0	0	0	0	0	0	0	0	0	0.002044
MM171B01066	0	0	0	0	0.002048	0.2048	0.00215	0.215	0	0	0	0	0	0	0	0	0	0	0	0	0	0	0.004505	0.2252	0	0	0	0	0	0	0	0	0.002048	0.2048	0	0	0	0	0.002048	0.2048	0	0	0.002048	0.2048	0.00215	0.215	0	0	0.006143
MM171B01072	0	0	0	0	0	0	0	0	0	0	0	0	0	0	0.002054	0.2054	0	0	0	0	0	0	0	0	0	0	0	0	0	0	0.002054	0.2054	0	0	0	0	0	0	0	0	0	0	0	0	0	0	0	0	0
MM171B01081	0	0	0	0	0	0	0	0	0	0	0	0	0	0	0	0	0	0	0	0	0	0	0	0	0	0	0	0	0	0	0.002059	0.2059	0	0	0	0	0	0	0	0	0	0	0	0	0	0	0	0	0
MM171B01086	0	0	0	0	0	0	0	0	0	0	0	0	0	0	0	0	0	0	0	0	0	0	0	0	0	0	0	0	0	0	0	0	0	0	0	0	0	0	0	0	0	0	0	0	0	0	0	0	0
MM171B01089	0	0	0	0	0	0	0	0	0	0	0	0	0	0	0	0	0	0	0	0	0	0	0	0	0	0	0	0	0	0	0	0	0	0	0	0	0	0	0.004148	0.4148	0	0	0	0	0	0	0.002074	0.2074	0.002074
MM171B01090	0	0	0	0	0	0	0	0	0	0	0	0	0	0	0	0	0	0	0	0	0	0	0	0	0	0	0	0	0	0	0	0	0	0	0	0	0	0	0	0	0	0	0	0	0	0	0	0	0
MM171B01091	0	0	0	0	0	0	0	0	0	0	0	0	0	0	0	0	0	0	0	0	0	0	0	0	0	0	0	0	0	0	0	0	0	0	0	0	0	0	0	0	0	0	0	0	0	0	0	0	0
MM171B01093	0.002081	0.2081	0	0	0	0	0	0	0	0	0.004161	0.2081	0	0	0.002185	0.2185	0.002081	0.2081	0	0	0	0	0	0	0	0	0	0	0	0	0	0	0	0	0	0	0	0	0	0	0	0	0	0	0	0	0.004161	0.2081	0
MM171B01106	0	0	0	0	0.002203	0.2203	0.002098	0.2098	0	0	0	0	0	0	0	0	0	0	0.002203	0.2203	0	0	0	0	0	0	0	0	0.002098	0.2098	0	0	0	0	0	0	0	0	0	0	0	0	0.002098	0.2098	0	0	0	0	0
MM171B01125	0	0	0	0	0	0	0	0	0	0	0	0	0	0	0	0	0	0	0	0	0	0	0	0	0	0	0	0	0	0	0.002127	0.2127	0	0	0	0	0	0	0	0	0	0	0.002339	0.2339	0	0	0	0	0
MM171B01126	0	0	0	0	0	0	0	0	0	0	0	0	0	0	0	0	0	0	0	0	0	0	0	0	0	0	0	0	0	0	0	0	0	0	0	0	0	0	0	0	0	0	0	0	0	0	0	0	0
MM171B01145	0.002155	0.2155	0.002155	0.2155	0	0	0	0	0	0	0.002155	0.2155	0	0	0	0	0	0	0	0	0.002263	0.2263	0.002155	0.2155	0	0	0	0	0	0	0	0	0.006573	0.2801	0	0	0	0	0	0	0.002155	0.2155	0.002155	0.2155	0	0	0.00862	0.668	0.00431
MM171B01154	0	0	0	0	0	0	0	0	0	0	0	0	0	0	0	0	0	0	0	0	0.002168	0.2168	0	0	0	0	0	0	0	0	0	0	0	0	0	0	0	0	0	0	0	0	0	0	0.004337	0.2168	0	0	0.002168
MM171B01159	0	0	0	0	0	0	0	0	0	0	0	0	0	0	0	0	0	0	0	0	0	0	0	0	0	0	0	0	0	0	0.002283	0.2283	0	0	0	0	0	0	0	0	0	0	0.002174	0.2174	0	0	0	0	0
MM171B01174	0	0	0	0	0	0	0	0	0	0	0	0	0	0	0	0	0	0	0	0	0	0	0	0	0	0	0	0	0	0	0	0	0	0	0	0	0	0	0	0	0	0	0	0	0	0	0	0	0
MM171B01176	0	0	0	0	0	0	0	0	0	0	0	0	0	0	0	0	0	0	0	0	0	0	0	0	0	0	0	0	0	0	0	0	0	0	0	0	0	0	0	0	0	0	0.002206	0.2206	0.002206	0.2206	0.041685	3.0547	0
MM171B01192	0	0	0	0	0	0	0	0	0	0	0	0	0	0	0	0	0	0	0	0	0	0	0	0	0	0	0	0	0	0	0.00235	0.235	0	0	0	0	0	0	0	0	0	0	0	0	0.002238	0.2238	0	0	0.002238
MM171B01198	0	0	0	0	0.002469	0.2469	0	0	0	0	0	0	0	0	0	0	0	0	0	0	0	0	0	0	0	0	0	0	0	0	0	0	0	0	0	0	0	0	0	0	0	0	0	0	0	0	0	0	0
MM171B01217	0	0	0	0	0	0	0	0	0	0	0	0	0	0	0.002501	0.2501	0	0	0	0	0	0	0.028646	2.8646	0	0	0	0	0.028532	2.8532	0.014323	1.4323	0	0	0	0	0	0	0	0	0	0	0	0	0.045811	4.5811	0.0133	1.33	0
MM171B01226	0	0	0	0	0	0	0	0	0	0	0	0	0	0	0	0	0	0	0	0	0	0	0	0	0	0	0	0	0	0	0.00229	0.229	0	0	0	0	0	0	0	0	0	0	0	0	0	0	0	0	0
MM171B01244	0	0	0	0	0	0	0	0	0	0	0	0	0	0	0	0	0.00231	0.231	0	0	0	0	0	0	0	0	0	0	0	0	0	0	0	0	0	0	0	0	0	0	0	0	0	0	0	0	0	0	0
MM171B01249	0	0	0	0	0	0	0	0	0	0	0	0	0	0	0	0	0	0	0	0	0	0	0	0	0	0	0	0	0	0	0	0	0.002437	0.2437	0	0	0	0	0	0	0	0	0.004641	0.4641	0.004641	0.2321	0	0	0
MM171B01257	0.007813	0.7813	0.002332	0.2332	0	0	0	0	0	0	0	0	0	0	0	0	0.003382	0.3382	0	0	0	0	0.005131	0.5131	0	0	0	0	0.002332	0.2332	0.004548	0.4548	0.006531	0.4198	0	0	0	0	0.002332	0.2332	0	0	0	0	0	0	0	0	0
MM171B01268	0	0	0	0	0	0	0	0	0	0	0	0	0	0	0	0	0	0	0	0	0	0	0	0	0	0	0.002362	0.2362	0	0	0	0	0	0	0	0	0	0	0	0	0	0	0.002362	0.2362	0	0	0.004842	0.248	0
MM171B01273	0	0	0	0	0.002608	0.2608	0	0	0	0	0	0	0	0	0	0	0	0	0.002371	0.2371	0	0	0	0	0	0	0	0	0	0	0	0	0	0	0.002489	0.2489	0	0	0	0	0	0	0	0	0	0	0	0	0
MM171B01293	0	0	0	0	0	0	0	0	0	0	0	0	0	0	0	0	0	0	0	0	0	0	0	0	0.002523	0.2523	0	0	0	0	0	0	0	0	0	0	0	0	0.002523	0.2523	0	0	0.002403	0.2403	0.002403	0.2403	0	0	0.002763
MM171B01299	0	0	0	0	0	0	0	0	0	0	0	0	0	0	0	0	0	0	0.002536	0.2536	0	0	0	0	0	0	0	0	0	0	0	0	0	0	0	0	0	0	0	0	0.002536	0.2536	0.002415	0.2415	0	0	0	0	0
MM171B01337	0.00248	0.248	0	0	0.012525	1.2525	0	0	0	0	0	0	0.00248	0.248	0	0	0	0	0	0	0	0	0	0	0	0	0	0	0	0	0.00496	0.248	0.03125	3.125	0.03125	3.125	0	0	0	0	0	0	0.03125	3.125	0	0	0.03125	3.125	0
MM171B01347	0	0	0	0	0	0	0	0	0	0	0	0	0	0	0	0	0	0	0	0	0	0	0	0	0	0	0.002627	0.2627	0	0	0.002627	0.2627	0	0	0.002502	0.2502	0	0	0	0	0	0	0	0	0	0	0	0	0
MM171B01350	0	0	0	0	0	0	0	0	0	0	0	0	0	0	0	0	0	0	0	0	0	0	0.002504	0.2504	0	0	0	0	0	0	0	0	0	0	0	0	0	0	0	0	0	0	0	0	0	0	0	0	0
MM171B01351	0.587675	41.3702	6.32515	81.5506	0	0	0.766407	45.5411	2.7996	80.3858	8.40018	83.016	0.075902	6.513	0.126503	11.235	7.79672	90.5937	0	0	0.024173	2.4173	8.91946	82.0015	0.139154	12.8006	0.039329	2.7555	0.282315	22.8582	0	0	0	0	0	0	0	0	1.28795	63.7149	4.11385	83.5922	0	0	0	0	0	0	0
MM171B01363	0	0	0	0	0	0	0	0	0.002655	0.2655	0	0	0	0	0	0	0	0	0	0	0	0	0	0	0	0	0	0	0	0	0	0	0	0	0	0	0	0	0	0	0	0	0	0	0	0	0	0	0
MM171B01365	0.002529	0.2529	0	0	0	0	0	0	0	0	0	0	0	0	0	0	0	0	0	0	0.002529	0.2529	0	0	0	0	0	0	0	0	0.0344	3.44	0	0	0.002656	0.2656	0	0	0	0	0	0	0.002656	0.2656	0	0	0.002656	0.2656	0.002529
MM171B01367	0	0	0	0	0	0	0	0	0	0	0	0	0	0	0	0	0	0	0	0	0	0	0	0	0	0	0	0	0	0	0.002658	0.2658	0	0	0	0	0	0	0	0	0	0	0.002531	0.2531	0	0	0	0	0
MM171B01370	0	0	0	0	0	0	0	0	0	0	0	0	0	0	0	0	0	0	0	0	0	0	0	0	0	0	0	0	0	0	0	0	0.005327	0.5327	0	0	0	0	0	0	0	0	0	0	0	0	0.002537	0.2537	0
MM171B01379	0.005225	0.2676	0	0	0	0	0.002549	0.2549	0.002549	0.2549	0	0	0	0	0	0	0	0	0	0	0	0	0	0	0	0	0	0	0	0	0	0	0	0	0	0	0	0	0.002549	0.2549	0	0	0	0	0	0	0	0	0
MM171B01382	0	0	0	0	0	0	0	0	0	0	0	0	0	0	0	0	0	0	0	0	0	0	0	0	0	0	0	0	0	0	0	0	0	0	0	0	0	0	0	0	0	0	0	0	0	0	0	0	0
MM171B01398	0	0	0	0	0	0	0	0	0	0	0.002573	0.2573	0	0	0	0	0	0	0	0	0	0	0	0	0	0	0	0	0	0	0	0	0	0	0.005147	0.2573	0	0	0	0	0	0	0	0	0	0	0.002573	0.2573	0
MM171B01399	0.06386	6.386	1.22184	74.6234	0	0	0	0	0.119351	11.6261	1.01519	62.4437	0	0	0.013004	1.3004	0	0	0	0	0	0	0	0	0	0	0	0	0	0	0	0	0.032445	3.2445	0.07004	6.4504	0.040427	4.0427	0	0	0.587614	46.7491	0.06489	5.6779	0	0	0	0	0
MM171B01401	0	0	0	0	0	0	0	0	0	0	0	0	0.002841	0.2841	0	0	0	0	0	0	0	0	0	0	0	0	0	0	0	0	0	0	0	0	0	0	0	0	0	0	0	0	0	0	0.005424	0.2712	0	0	0
MM171B01402	0	0	0	0	0	0	0	0	0	0	0	0	0	0	0	0	0	0	0	0	0	0	0	0	0	0	0	0	0	0	0	0	0	0	0	0	0	0	0	0	0	0	0	0	0.007748	0.5165	0	0	0
MM171B01415	0	0	0	0	0	0	0	0	0	0	0.00273	0.273	0	0	0	0	0	0	0.0026	0.26	0	0	0	0	0	0	0	0	0.0026	0.26	0	0	0	0	0	0	0	0	0	0	0	0	0	0	0	0	0	0	0
MM171B01422	0	0	0	0	0	0	0	0	0	0	0	0	0	0	0	0	0.002613	0.2613	0	0	0	0	0	0	0	0	0	0	0	0	0	0	0	0	0	0	0	0	0	0	0	0	0	0	0	0	0	0	0
MM171B01423	0	0	0	0	0	0	0	0	0	0	0	0	0	0	0	0	0	0	0	0	0	0	0	0	0.002613	0.2613	0	0	0	0	0	0	0.002744	0.2744	0	0	0	0	0	0	0.002613	0.2613	0	0	0.002613	0.2613	0	0	0
MM171B01435	0	0	0	0	0	0	0	0	0	0	0	0	0	0	0	0	0	0	0	0	0	0	0	0	0	0	0	0	0	0	0.002623	0.2623	0	0	0	0	0	0	0	0	0	0	0	0	0	0	0	0	0
MM171B01436	0	0	0	0	0	0	0	0	0	0	0.002623	0.2623	0	0	0	0	0	0	0.002623	0.2623	0	0	0	0	0	0	0	0	0	0	0.002754	0.2754	0	0	0	0	0	0	0	0	0.002623	0.2623	0	0	0	0	0.002754	0.2754	0
MM171B01437	0	0	0	0	0	0	0.002627	0.2627	0.002627	0.2627	0	0	0	0	0	0	0	0	0	0	0	0	0	0	0	0	0	0	0.002627	0.2627	0	0	0	0	0	0	0	0	0	0	0	0	0.002627	0.2627	0	0	0	0	0
MM171B01444	0.033298	3.3298	0	0	0.05259	4.8758	0	0	0	0	0.059989	5.9989	0	0	0.026691	2.6691	0	0	0	0	0.002643	0.2643	0	0	0	0	0	0	0.033298	3.3298	0.016649	1.6649	0.149445	12.8832	0	0	0.083245	8.3245	0.033298	2.907	0.033298	2.8938	0.162263	14.9313	0.197938	18.1686	0.166491	14.2574	0.214323
MM171B01451	0.002665	0.2665	0	0	0	0	0	0	0	0	0	0	0	0	0	0	0	0	0	0	0	0	0	0	0	0	0	0	0	0	0	0	0	0	0.016787	1.6787	0	0	0	0	0	0	0	0	0	0	0	0	0
MM171B01463	0	0	0	0	0	0	0	0	0	0	0	0	0	0	0	0	0	0	0	0	0	0	0	0	0	0	0	0	0	0	0	0	0.00268	0.268	0	0	0	0	0	0	0	0	0	0	0	0	0	0	0
MM171B01500	0	0	0	0	0	0	0	0	0	0	0	0	0	0	0	0	0	0	0	0	0	0	0	0	0	0	0	0	0	0	0.005446	0.2723	0	0	0.002723	0.2723	0	0	0	0	0	0	0	0	0	0	0	0	0
MM171B01520	0	0	0	0	0.002753	0.2753	0	0	0	0	0.002891	0.2891	0	0	0	0	0	0	0	0	0	0	0	0	0	0	0	0	0	0	0	0	0	0	0.006057	0.3029	0	0	0	0	0.002753	0.2753	0	0	0.005507	0.2753	0	0	0
MM171B01527	0	0	0	0	0	0	0	0	0	0	0	0	0	0	0.00277	0.277	0.00277	0.277	0.003047	0.3047	0	0	0	0	0	0	0	0	0	0	0	0	0	0	0	0	0	0	0	0	0	0	0	0	0	0	0	0	0
MM171B01529	0	0	0	0	0	0	0.012895	1.2895	0	0	0.002773	0.2773	0	0	0.002773	0.2773	0	0	0	0	0	0	0	0	0	0	0	0	0	0	0.00305	0.305	0.020244	2.0244	0	0	0	0	0	0	0	0	0	0	0	0	0	0	0
MM171B01541	0	0	0	0	0	0	0	0	0	0	0	0	0	0	0	0	0	0	0	0	0.028134	2.8134	0	0	0	0	0	0	0	0	0	0	0	0	0	0	0	0	0	0	0	0	0	0	0	0	0	0	0
MM171B01570	0	0	0	0	0	0	0	0	0	0	0	0	0	0	0	0	0.003247	0.3247	0.002824	0.2824	0	0	0.004659	0.4659	0	0	0	0	0.003106	0.3106	0.005789	0.5789	0	0	0	0	0	0	0	0	0	0	0	0	0	0	0.002824	0.2824	0.005789
MM171B01582	0	0	0	0	0	0	0	0	0	0	0	0	0	0	0	0	0	0	0	0	0	0	0	0	0.002848	0.2848	0	0	0	0	0	0	0	0	0	0	0.002848	0.2848	0	0	0	0	0	0	0	0	0	0	0.002848
MM171B01597	0.002862	0.2862	0	0	0.003005	0.3005	0	0	0	0	0	0	0	0	0	0	0	0	0.002862	0.2862	0	0	0	0	0	0	0	0	0	0	0	0	0	0	0	0	0	0	0	0	0	0	0	0	0	0	0	0	0
MM171B01602	0	0	0	0	0	0	0	0	0	0	0	0	0	0	0	0	0	0	0	0	0	0	0	0	0	0	0	0	0	0	0	0	0.002891	0.2891	0	0	0	0	0	0	0	0	0.002891	0.2891	0.002891	0.2891	0	0	0
MM171B01623	0.002905	0.2905	0	0	0	0	0	0	0	0	0	0	0	0	0.006246	0.6246	0	0	0	0	0.002905	0.2905	0	0	0	0	0	0	0	0	0	0	0	0	0.002905	0.2905	0	0	0	0	0	0	0	0	0	0	0.002905	0.2905	0.002905
MM171B01666	0	0	0	0	0	0	0	0	0	0	0	0	0	0	0	0	0	0	0	0	0	0	0	0	0	0	0	0	0	0	0.003706	0.3706	0.002965	0.2965	0	0	0	0	0	0	0	0	0	0	0	0	0	0	0.002965
MM171B01706	0	0	0	0	0	0	0	0	0	0	0	0	0	0	0	0	0	0	0	0	0	0	0.003009	0.3009	0	0	0	0	0	0	0	0	0	0	0	0	0	0	0	0	0.00331	0.331	0	0	0	0	0	0	0
MM171B01721	0	0	0	0	0	0	0	0	0	0	0	0	0	0	0	0	0	0	0	0	0	0	0	0	0	0	0	0	0	0	0	0	0	0	0	0	0	0	0	0	0	0	0	0	0	0	0	0	0.003037
MM171B01748	0	0	0	0	0	0	0	0	0	0	0	0	0	0	0	0	0	0	0	0	0.003084	0.3084	0	0	0	0	0	0	0.003238	0.3238	0	0	0	0	0	0	0	0	0	0	0	0	0.003084	0.3084	0	0	0	0	0
MM171B01775	0	0	0	0	0	0	0	0	0	0	0	0	0	0	0	0	0	0	0	0	0	0	0	0	0	0	0	0	0	0	0	0	0	0	0	0	0	0	0	0	0.003133	0.3133	0	0	0	0	0	0	0
MM171B01783	0	0	0	0	0	0	0	0	0	0	0	0	0	0	0.00314	0.314	0	0	0	0	0	0	0	0	0	0	0	0	0.00314	0.314	0	0	0	0	0.003297	0.3297	0	0	0	0	0	0	0	0	0	0	0	0	0
MM171B01788	0	0	0	0	0	0	0	0	0	0	0	0	0	0	0	0	0	0	0	0	0	0	0	0	0	0	0	0	0	0	0	0	0	0	0	0	0	0	0	0	0.0063	0.315	0	0	0	0	0.003308	0.3308	0
MM171B01801	0.003161	0.3161	0	0	0	0	0	0	0	0	0	0	0	0	0	0	0	0	0	0	0	0	0	0	0	0	0	0	0	0	0	0	0	0	0	0	0	0	0	0	0	0	0	0	0	0	0	0	0
MM171B01825	0	0	0.007353	0.3676	0	0	0	0	0	0	0.003357	0.3357	0	0	0	0	0	0	0	0	0	0	0	0	0	0	0	0	0	0	0	0	0.003197	0.3197	0	0	0	0	0	0	0	0	0	0	0.003197	0.3197	0.01055	0.7033	0.040281
MM171B01839	0	0	0	0	0	0	0	0	0	0	0.006748	0.3374	0	0	0	0	0	0	0	0	0	0	0	0	0	0	0	0	0	0	0	0	0	0	0	0	0	0	0	0	0	0	0	0	0	0	0	0	0.003695
MM171B01857	0	0	0	0	0	0	0	0	0	0	0	0	0	0	0	0	0	0	0	0	0	0	0	0	0	0	0	0	0	0	0	0	0	0	0	0	0	0	0	0	0	0	0	0	0	0	0	0	0
MM171B01943	0	0	0	0	0	0	0	0	0	0	0	0	0	0	0	0	0	0	0	0	0	0	0	0	0	0	0	0	0	0	0	0	0	0	0	0	0	0	0	0	0	0	0	0	0	0	0	0	0
MM171B01954	0	0	0	0	0	0	0	0	0	0	0	0	0	0	0	0	0	0	0	0	0	0	0	0	0	0	0	0	0	0	0	0	0	0	0	0	0	0	0	0	0	0	0.006992	0.6992	0	0	0	0	0.003581
MM171B01988	0	0	0	0	0	0	0	0	0	0	0	0	0	0	0	0	0	0	0	0	0	0	0	0	0	0	0	0	0	0	0	0	0	0	0	0	0	0	0	0	0	0	0.003461	0.3461	0	0	0	0	0.003461
MM171B02004	0	0	0	0	0	0	0	0	0	0	0	0	0	0	0	0	0	0	0.003658	0.3658	0	0	0	0	0	0	0	0	0	0	0	0	0.003484	0.3484	0	0	0	0	0	0	0	0	0.003484	0.3484	0	0	0	0	0.00418
MM171B02023	0	0	0	0	0	0	0	0	0	0	0	0	0	0	0	0	0	0	0	0	0	0	0.003506	0.3506	0	0	0	0	0	0	0	0	0.003681	0.3681	0	0	0	0	0	0	0	0	0	0	0	0	0	0	0
MM171B02032	0	0	0	0	0	0	0	0	0	0	0	0	0	0	0	0	0	0	0	0	0	0	0	0	0	0	0	0	0	0	0	0	0	0	0.003516	0.3516	0	0	0	0	0	0	0.003516	0.3516	0	0	0	0	0
MM171B02046	0	0	0	0	0	0	0	0	0	0	0	0	0	0	0	0	0.01786	1.786	0	0	0	0	0	0	0	0	0	0	0	0	0	0	0	0	0	0	0	0	0	0	0	0	0	0	0.003714	0.3714	0	0	0
MM171B02098	0.014775	0.5045	0.007207	0.5045	0.011532	0.4685	0.011351	0.5045	0.003784	0.3784	0.019279	0.4505	0.01964	0.4865	0.012252	0.4505	0.034955	0.4865	0.023063	0.4865	0.011892	0.4505	0.018919	0.4324	0.003784	0.3784	0	0	0.011171	0.5045	0.018198	0.4324	0.024144	0.4685	0.003784	0.3784	0.011532	0.4324	0.019279	0.4505	0.022703	0.8468	0.007207	0.4144	0.025946	0.4865	0.019279	0.4685	0.019279
MM171B02100	0.014777	0.4145	0.003784	0.3784	0.003604	0.3604	0.010813	0.3784	0.007209	0.7209	0.007208	0.3604	0.003604	0.3604	0.010993	0.7389	0.007209	0.3784	0.003784	0.3784	0.007389	0.3965	0.003604	0.3604	0.003604	0.3604	0.003784	0.3784	0.007389	0.7389	0.014597	1.0993	0.003604	0.3604	0.003604	0.3604	0.003604	0.3604	0.007389	0.3784	0.007929	0.4145	0.012074	0.847	0.010993	0.7389	0.007569	0.7569	0.010813
MM171B02101	0	0	0	0	0	0	0	0	0	0	0	0	0	0	0	0	0	0	0	0	0.003606	0.3606	0	0	0	0	0	0	0.003606	0.3606	0	0	0.003966	0.3966	0	0	0.004507	0.4507	0	0	0	0	0	0	0	0	0	0	0.003786
MM171B02104	0	0	0	0	0	0	0	0	0	0	0	0	0	0	0	0	0	0	0	0	0	0	0	0	0	0	0	0	0	0	0	0	0	0	0	0	0	0	0	0	0	0	0	0	0	0	0	0	0
MM171B02122	0	0	0	0	0	0	0	0	0	0	0	0	0	0	0	0	0	0	0	0	0	0	0	0	0	0	0	0	0	0	0	0	0	0	0	0	0	0	0	0	0	0	0	0	0	0	0	0	0
MM171B02166	0	0	0	0	0	0	0	0	0	0	0	0	0	0	0	0	0	0	0	0	0	0	0	0	0	0	0	0	0	0	0	0	0	0	0	0	0	0	0	0	0	0	0	0	0.007402	0.3701	0	0	0
MM171B02177	0	0	0	0	0	0	0	0	0	0	0	0	0	0	0	0	0	0	0	0	0	0	0.00391	0.391	0	0	0	0	0	0	0	0	0	0	0	0	0	0	0	0	0	0	0	0	0	0	0	0	0.003724
MM171B02188	0	0	0	0	0	0	0	0	0	0	0	0	0	0	0	0	0	0	0	0	0	0	0	0	0	0	0	0	0	0	0	0	0	0	0	0	0	0	0	0	0	0	0	0	0	0	0	0	0
MM171B02223	0	0	0	0	0	0	0	0	0	0	0.003784	0.3784	0	0	0	0	0	0	0	0	0	0	0	0	0	0	0	0	0	0	0	0	0	0	0	0	0	0	0	0	0	0	0	0	0	0	0	0	0
MM171B02234	0	0	0	0	0	0	0	0	0	0	0	0	0	0	0	0	0.003802	0.3802	0	0	0	0	0	0	0	0	0	0	0	0	0	0	0	0	0	0	0	0	0	0	0	0	0	0	0	0	0	0	0
MM171B02265	0	0	0.00384	0.3839	0	0	0	0	0	0	0	0	0	0	0	0	0	0	0	0	0	0	0	0	0	0	0	0	0	0	0	0	0	0	0	0	0	0	0	0	0	0	0	0	0.00384	0.3839	0	0	0
MM171B02281	0	0	0	0	0	0	0	0	0	0	0	0	0	0	0	0	0	0	0	0	0	0	0	0	0	0	0	0	0	0	0	0	0	0	0	0	0	0	0	0	0	0	0	0	0	0	0	0	0.004245
MM171B02289	0.024404	2.4404	0.073213	4.9777	0	0	0.004067	0.4067	0	0	0	0	0	0	0	0	0	0	0	0	0	0	0	0	0	0	0	0	0	0	0.073213	5.0165	0.011621	1.1621	0	0	0	0	0.048809	4.8809	0.024404	2.4404	0.024404	2.4404	0.073213	4.9196	0.028278	2.8278	0.004261
MM171B02299	0	0	0	0	0	0	0	0	0	0	0	0	0	0	0	0	0	0	0	0	0	0	0	0	0	0	0	0	0	0	0	0	0.048951	4.5066	0	0	0	0	0.005051	0.505	0	0	0.003885	0.3885	0	0	0	0	0.035354
MM171B02323	0	0	0	0	0	0	0	0	0	0	0	0	0	0	0	0	0	0	0	0	0	0	0	0	0	0	0	0	0	0	0	0	0	0	0	0	0	0	0	0	0.003928	0.3928	0	0	0	0	0	0	0
MM171B02396	0	0	0	0	0.004044	0.4044	0	0	0	0	0	0	0	0	0	0	0	0	0	0	0	0	0	0	0	0	0	0	0	0	0	0	0	0	0	0	0	0	0	0	0	0	0	0	0	0	0	0	0
MM171B02402	0	0	0	0	0	0	0	0	0	0	0	0	0	0	0	0	0	0	0	0	0	0	0	0	0	0	0	0	0	0	0	0	0	0	0	0	0	0	0	0	0	0	0	0	0	0	0	0	0
MM171B02404	0	0	0.004053	0.4053	0	0	0.004255	0.4255	0	0	0.004255	0.4255	0	0	0.004053	0.4053	0	0	0	0	0.004053	0.4053	0	0	0	0	0	0	0	0	0	0	0	0	0	0	0	0	0.012361	1.2361	0	0	0.008308	0.8308	0	0	0	0	0
MM171B02443	0	0	0.004105	0.4105	0	0	0	0	0	0	0	0	0	0	0	0	0	0	0	0	0	0	0	0	0	0	0	0	0	0	0	0	0.004105	0.4105	0.00431	0.431	0.004105	0.4105	0	0	0	0	0	0	0	0	0	0	0
MM171B02449	0	0	0	0	0	0	0	0	0	0	0	0	0	0	0	0	0	0	0	0	0	0	0	0	0	0	0	0	0	0	0	0	0	0	0	0	0	0	0	0	0	0	0	0	0	0	0	0	0
MM171B02484	0	0	0	0	0	0	0	0	0	0	0	0	0	0	0	0	0	0	0	0	0	0	0	0	0	0	0	0	0	0	0	0	0	0	0	0	0	0	0	0	0	0	0	0	0	0	0.004144	0.4144	0
MM171B02486	0	0	0	0	0	0	0	0	0	0	0	0	0	0	0	0	0	0	0	0	0	0	0	0	0	0	0	0	0	0	0	0	0	0	0	0	0	0	0	0	0	0	0.004147	0.4147	0.004147	0.4147	0	0	0
MM171B02517	0	0	0	0	0	0	0	0	0	0	0	0	0	0	0	0	0	0	0	0	0	0	0	0	0	0	0	0	0.004186	0.4186	0	0	0.004604	0.4604	0	0	0	0	0	0	0	0	0	0	0	0	0	0	0
MM171B02524	0	0	0	0	0	0	0	0	0	0	0	0	0	0	0	0	0	0	0	0	0	0	0	0	0	0	0	0	0	0	0	0	0	0	0	0	0	0	0	0	0	0	0	0	0	0	0	0	0
MM171B02540	0.005064	0.5064	0	0	0	0	0	0	0.00422	0.422	0.004642	0.4642	0	0	0.009074	0.9074	0	0	0.00422	0.422	0.004431	0.4431	0	0	0	0	0	0	0.008441	0.8441	0.013083	0.9285	0.008441	0.8441	0.004431	0.4431	0	0	0	0	0.00422	0.422	0.012661	1.2661	0.008441	0.8441	0.009496	0.6541	0.00422
MM171B02587	0	0	0	0	0	0	0	0	0	0	0.004296	0.4296	0	0	0	0	0	0	0	0	0	0	0.00451	0.451	0	0	0	0	0	0	0	0	0	0	0	0	0	0	0	0	0.004296	0.4296	0	0	0	0	0	0	0.004296
MM171B02622	0	0	0	0	0	0	0	0	0	0	0	0	0	0	0	0	0	0	0	0	0	0	0	0	0	0	0	0	0	0	0	0	0	0	0	0	0	0	0	0	0	0	0	0	0.008682	0.4341	0	0	0
MM171B02681	0	0	0.004429	0.4429	0	0	0	0	0	0	0	0	0	0	0	0	0	0	0	0	0	0	0	0	0	0	0	0	0	0	0.004429	0.4429	0	0	0	0	0	0	0	0	0	0	0.004429	0.4429	0	0	0	0	0
MM171B02693	0	0	0	0	0	0	0	0	0	0	0	0	0	0	0	0	0	0	0	0	0	0	0	0	0	0	0	0	0	0	0	0	0	0	0	0	0	0	0	0	0	0	0	0	0	0	0	0	0
MM171B02765	0	0	0	0	0	0	0	0	0	0	0	0	0.004545	0.4545	0.004545	0.4545	0	0	0	0	0	0	0	0	0	0	0	0	0	0	0	0	0	0	0	0	0	0	0	0	0	0	0	0	0	0	0	0	0
MM171B02771	0.009554	0.4777	0.009554	0.9554	0	0	0	0	0.00455	0.455	0	0	0	0	0	0	0	0	0	0	0	0	0.00455	0.455	0	0	0	0	0	0	0.00455	0.455	0	0	0	0	0.00455	0.455	0	0	0	0	0	0	0.009554	0.4777	0	0	0.00455
MM171B02903	0	0	0	0	0	0	0	0	0	0	0	0	0	0	0	0	0	0	0	0	0	0	0	0	0	0	0	0	0	0	0	0	0	0	0	0	0	0	0	0	0	0	0	0	0	0	0	0	0
MM171B03052	0	0	0	0	0	0	0	0	0	0	0	0	0	0	0	0	0	0	0	0	0	0	0	0	0	0	0	0	0	0	0	0	0	0	0	0	0	0	0	0	0	0	0	0	0	0	0	0	0
MM171B03076	0	0	0	0	0	0	0	0	0	0	0	0	0	0	0	0	0	0	0	0	0	0	0	0	0	0	0	0	0	0	0	0	0	0	0	0	0	0	0	0	0	0	0	0	0	0	0	0	0
MM171B03089	0	0	0	0	0	0	0	0	0	0	0	0	0	0	0	0	0	0	0	0	0	0	0	0	0	0	0	0	0	0	0	0	0	0	0	0	0	0	0	0	0	0	0	0	0	0	0	0	0
MM171B03160	0	0	0	0	0	0	0	0	0	0	0	0	0	0	0	0	0	0	0	0	0	0	0	0	0	0	0	0	0	0	0	0	0	0	0	0	0	0	0	0	0	0	0	0	0	0	0	0	0
MM171B03328	0	0	0	0	0	0	0	0	0	0	0	0	0	0	0	0	0	0	0.005229	0.5229	0	0	0	0	0	0	0	0	0	0	0	0	0	0	0	0	0	0	0	0	0	0	0	0	0	0	0	0	0
MM171B03352	0	0	0	0	0	0	0	0	0	0	0	0	0	0	0	0	0	0	0	0	0	0	0	0	0	0	0	0	0	0	0	0	0	0	0	0	0	0	0	0	0.011543	0.5771	0	0	0	0	0	0	0
MM171B03367	0	0	0	0	0	0	0	0	0	0	0	0	0	0	0	0	0	0	0	0	0	0	0	0	0	0	0	0	0	0	0	0	0	0	0	0	0	0	0	0	0	0	0	0	0	0	0	0	0.005531
MM171B03398	0	0	0	0	0	0	0	0	0.053567	3.7125	0.037125	3.7125	0	0	0	0	0	0	0	0	0	0	0.010607	0.5304	0	0	0	0	0	0	0.005304	0.5304	0.033413	3.3413	0	0	0.100239	10.0239	0	0	0	0	0.133652	13.3652	0.066826	6.6826	0.033413	3.3413	0.066826
MM171B03506	0	0	0	0	0	0	0	0	0	0	0	0	0	0	0	0	0	0	0	0	0	0	0	0	0	0	0	0	0	0	0	0	0	0	0	0	0	0	0	0	0	0	0	0	0	0	0	0	0
MM171B03584	0	0	0.005531	0.5531	0	0	0	0	0	0	0	0	0	0	0	0	0	0	0.005531	0.5531	0	0	0	0	0	0	0	0	0	0	0	0	0	0	0	0	0	0	0	0	0	0	0	0	0	0	0	0	0
MM171B03589	0	0	0	0	0	0	0	0	0	0	0	0	0	0	0	0	0	0	0	0	0	0	0	0	0	0	0	0	0	0	0	0	0	0	0	0	0	0	0	0	0	0	0	0	0.005537	0.5537	0	0	0
MM171B03600	0	0	0	0	0	0	0	0	0	0	0.006106	0.6106	0	0	0	0	0	0	0	0	0	0	0	0	0	0	0	0	0	0	0	0	0	0	0	0	0	0	0	0	0	0	0	0	0	0	0	0	0
MM171B04050	0	0	0	0	0	0	0	0	0	0	0	0	0	0	0	0	0	0	0	0	0	0	0	0	0	0	0	0	0	0	0	0	0	0	0	0	0	0	0	0	0	0	0	0	0	0	0	0	0
MM171B04104	0	0	0	0	0	0	0	0	0	0	0	0	0	0	0	0	0	0	0	0	0	0	0	0	0	0	0	0	0	0	0.012577	1.2577	0.006135	0.6135	0	0	0	0	0	0	0.006135	0.6135	0	0	0	0	0	0	0.006442
MM171B04126	0	0	0	0	0	0	0	0	0	0	0	0	0	0	0	0	0	0	0	0	0	0	0	0	0	0	0	0	0	0	0	0	0	0	0.006156	0.6156	0	0	0	0	0	0	0	0	0.014158	0.7079	0	0	0
MM171B04282	0	0	0.006345	0.6345	0	0	0	0	0	0	0	0	0	0	0	0	0	0	0	0	0	0	0.006345	0.6345	0.006345	0.6345	0	0	0	0	0	0	0.00698	0.698	0.006345	0.6345	0	0	0.006345	0.6345	0	0	0.019353	1.9353	0	0	0	0	0
MM171B04317	0	0	0	0	0	0	0	0	0	0	0	0	0	0	0	0	0	0	0	0	0.006388	0.6388	0.040243	4.0243	0	0	0	0	0	0	0	0	0	0	0	0	0	0	0	0	0	0	0	0	0	0	0	0	0
MM171B04462	0	0	0	0	0	0	0	0	0	0	0	0	0	0	0	0	0	0	0	0	0	0	0	0	0	0	0	0	0	0	0	0	0	0	0	0	0	0	0	0	0	0	0	0	0	0	0	0	0
MM171B04551	0	0	0	0	0	0	0	0	0	0	0	0	0	0	0	0	0	0	0	0	0	0	0	0	0	0	0	0	0	0	0	0	0	0	0	0	0	0	0	0	0	0	0.006958	0.6958	0	0	0	0	0
MM171B04622	0	0	0.00672	0.672	0.020497	0.8737	0.00672	0.672	0.00672	0.672	0.020833	1.4785	0.021169	0.8401	0.00672	0.672	0.00672	0.672	0.00672	0.672	0.013777	0.9745	0	0	0.00672	0.672	0.00672	0.672	0.013777	0.7056	0.035954	1.6465	0.013777	0.7056	0.013777	1.3777	0	0	0.013441	0.7056	0.013777	0.8737	0.020833	0.9073	0.013441	0.7056	0.02957	0.9745	0.020497
MM171B04652	0	0	0	0	0	0	0	0	0	0	0	0	0	0	0	0	0	0	0	0	0	0	0	0	0	0	0	0	0.006759	0.6759	0	0	0	0	0.008449	0.8449	0	0	0.007097	0.7097	0	0	0.006759	0.6759	0	0	0	0	0.006759
MM171B04954	0	0	0	0	0	0	0	0	0	0	0	0	0	0	0	0	0	0	0	0	0	0	0	0	0	0	0	0	0	0	0	0	0	0	0	0	0	0	0	0	0	0	0	0	0	0	0.014225	1.4225	0
MM415A00093	0.005725	0.0567	0.007179	0.0904	0.005601	0.1241	0.006346	0.0939	0.005867	0.0567	0.0053	0.0532	0.008508	0.3084	0.0053	0.0514	0.005282	0.0869	0.006505	0.0939	0.004892	0.0904	0.006523	0.0993	0.0053	0.0514	0.002606	0.0479	0.011787	0.5052	0.007498	0.0957	0.007445	0.0975	0.007799	0.0585	0.006328	0.0886	0.007657	0.062	0.007391	0.0603	0.007852	0.0585	0.007303	0.0939	0.007179	0.0585	0.016077
MM415A00105	0.000389	0.0389	0	0	0.000389	0.0389	0.000409	0.0409	0	0	0	0	0.001967	0.1967	0.000818	0.0818	0	0	0	0	0.000389	0.0389	0	0	0	0	0	0	0.000389	0.0389	0.000389	0.0389	0	0	0.000409	0.0409	0	0	0.004907	0.3817	0	0	0	0	0.001675	0.1227	0.001246	0.1246	0.000389
MM415A00110	0	0	0.000703	0.0703	0.000314	0.0314	0.000299	0.0299	0	0	0	0	0	0	0.000314	0.0314	0	0	0	0	0	0	0	0	0	0	0.000314	0.0314	0	0	0	0	0.000299	0.0299	0.000299	0.0299	0.000299	0.0299	0	0	0.000897	0.0897	0.000299	0.0299	0.000299	0.0299	0.000299	0.0299	0.000673
MM415A00115	0.000442	0.0442	0.002786	0.2786	0	0	0	0	0	0	0	0	0.000442	0.0442	0	0	0.000885	0.0885	0.000442	0.0442	0.001393	0.1393	0.000951	0.0486	0.000885	0.0442	0	0	0.000907	0.0907	0.000885	0.0885	0.001504	0.1504	0.000885	0.0885	0	0	0.000464	0.0464	0.000907	0.0907	0.008845	0.4754	0.001327	0.1327	0.007828	0.7828	0.006899
MM415A00124	0.673377	23.6247	0.696259	31.2814	0.133693	3.5635	0.056645	4.4612	0.658623	42.5129	0.694211	43.5066	0.011633	0.9665	0.03698	3.2051	0.246248	12.5916	0.451196	26.9626	0.02181	1.7378	0.792891	44.7131	0.12406	8.7144	0.076871	5.3637	0.376213	20.3636	0.789276	22.9206	0.106218	6.3734	0.285804	13.1741	0.24732	11.8667	0.073479	5.8022	0.496191	30.3069	0.510401	30.2573	4.73634	98.5391	9.2978	99.8384	0.10297
MM415A00125	0	0	0.000461	0.0461	0	0	0	0	0	0	0	0	0	0	0	0	0	0	0.000461	0.0461	0	0	0	0	0	0	0	0	0	0	0	0	0	0	0	0	0	0	0	0	0	0	0.000461	0.0461	0.001405	0.0922	0	0	0.000439
MM415A00131	0.00626	0.575	0	0	0.010643	0.5503	0	0	0.002208	0.1895	0.014976	0.6178	0.001993	0.1993	0.001664	0.1664	0	0	0	0	0	0	0.000329	0.0329	0	0	0	0	0.002735	0.2735	0.009819	0.5766	0.038633	1.6821	0.005206	0.5041	0.004432	0.3097	0.0086	0.799	0.003064	0.2735	0.028089	1.9127	0.00575	0.4069	0.014531	1.402	0.015832
MM415A00133	0.001538	0.1538	0	0	0	0	0.000439	0.0439	0	0	0	0	0	0	0.000439	0.0439	0	0	0	0	0.000505	0.0505	0.000988	0.0527	0	0	0	0	0	0	0.000483	0.0483	0.001867	0.1867	0.000549	0.0549	0.000461	0.0461	0	0	0	0	0.002394	0.2394	0.001933	0.145	0	0	0.001582
MM415A00136	0	0	0	0	0.000458	0.0458	0.004623	0.4623	0	0	0	0	0.000458	0.0458	0	0	0	0	0	0	0.005607	0.5607	0.000481	0.0481	0	0	0.005767	0.5767	0	0	0.006247	0.6247	0.011534	1.1007	0.002883	0.2883	0.005767	0.5767	0	0	0	0	0.008307	0.579	0.006225	0.6225	0.017758	1.5172	0.005767
MM415A00138	0.000345	0.0345	0.000345	0.0345	0.000345	0.0345	0.001744	0.1744	0.000345	0.0345	0.000363	0.0363	0	0	0	0	0	0	0	0	0	0	0	0	0	0	0	0	0	0	0.001053	0.0708	0	0	0	0	0	0	0.005093	0.473	0	0	0.000691	0.0345	0.001554	0.1191	0	0	0
MM415A00140	0.012026	1.2026	0.005581	0.5581	0.003386	0.3386	0.00049	0.049	0	0	0	0	0.011792	1.1652	1.03211	59.8996	0.596754	43.8202	3.23108	93.6556	0.007052	0.7052	0.011769	1.1489	2.15568	85.9918	0.19902	15.6544	0.280514	22.8628	0.75568	50.8581	2.62543	90.237	36.4882	100	23.7745	100	1.18445	69.0088	0.31136	24.1494	5.56173	97.2142	7.83064	99.9416	13.4542	99.9977	15.6081
MM415A00143	0	0	0	0	0	0	0	0	0.000371	0.0371	0	0	0.000407	0.0407	0.000743	0.0743	0.000354	0.0354	0.000725	0.0725	0.000371	0.0371	0.000707	0.0354	0	0	0.000371	0.0371	0	0	0	0	0.000707	0.0707	0	0	0.000354	0.0354	0.000354	0.0354	0	0	0.000707	0.0707	0.002582	0.1291	0.001061	0.1061	0.000354
MM415A00148	0	0	0	0	0	0	0	0	0.000497	0.0497	0	0	0.000473	0.0473	0	0	0.000473	0.0473	0	0	0	0	0.000946	0.0473	0	0	0	0	0	0	0.000497	0.0497	0	0	0.000473	0.0473	0	0	0.000473	0.0473	0.000497	0.0497	0.000473	0.0473	0.001041	0.052	0.000473	0.0473	0
MM415A00170	0.001166	0.1166	0.001881	0.0662	0.00053	0.053	0	0	0.001404	0.0848	0.002226	0.1404	0.001484	0.0848	0.00053	0.053	0.004054	0.1537	0.001325	0.1325	0.00053	0.053	0.0031	0.204	0.001086	0.1086	0	0	0.000556	0.0556	0.001272	0.0715	0.001696	0.1696	0.00053	0.053	0.00106	0.106	0	0	0.000715	0.0715	0.001669	0.0768	0.001855	0.1245	0	0	0.002967
MM415A00172	0	0	0	0	0	0	0	0	0	0	0	0	0	0	0.000435	0.0435	0	0	0	0	0.000415	0.0415	0	0	0.000395	0.0395	0	0	0.000395	0.0395	0.000395	0.0395	0.000395	0.0395	0.002491	0.2491	0.000415	0.0415	0.000395	0.0395	0	0	0.001226	0.091	0	0	0.000811	0.0811	0.000791
MM415A00178	0	0	0.002514	0.2514	0	0	0	0	0	0	0	0	0	0	0	0	0.000399	0.0399	0	0	0	0	0	0	0	0	0	0	0	0	0	0	0	0	0	0	0	0	0.005367	0.5367	0	0	0.003911	0.1955	0.001237	0.0838	0	0	0.000399
MM415A00183	0.122602	9.3758	0	0	0.042652	3.2749	0	0	0.000403	0.0403	0.041565	3.8808	0.910569	26.5816	0.112337	8.7438	0.002033	0.2033	0.114148	9.243	0.012198	1.2117	0	0	0.059741	5.5454	0.005072	0.3603	0.000866	0.0866	0.000403	0.0403	0.002395	0.2395	0.041485	1.6546	0.002536	0.2536	0.005898	0.5898	0.030374	2.7113	0.522232	24.3634	0.602947	33.858	0.086311	6.2499	0.04072
MM415A00187	0.000816	0.0816	0.004057	0.4057	0.000408	0.0408	0.018534	1.4925	0.001223	0.1223	0.001264	0.1264	0.007442	0.7442	0	0	0.009053	0.7911	0.012723	1.2213	0.001713	0.1713	0.010867	0.8502	0.000836	0.0836	0	0	0.000816	0.0816	0.017983	1.7657	0.017494	1.6128	0.002997	0.2997	0.001264	0.1264	0.019635	1.9227	0.001264	0.1264	0.002895	0.2895	0.013538	1.3131	0.01835	1.784	0.006382
MM415A00192	0.000849	0.0849	0	0	0.00087	0.0456	0	0	0.000414	0.0414	0.000414	0.0414	0	0	0.000414	0.0414	0	0	0	0	0	0	0.000414	0.0414	0	0	0	0	0	0	0.000414	0.0414	0.000828	0.0828	0	0	0.000476	0.0476	0	0	0	0	0	0	0.000828	0.0414	0.000414	0.0414	0.001263
MM415A00199	0	0	0	0	0	0	0	0	0	0	0	0	0	0	0	0	0	0	0.0006	0.06	0	0	0	0	0	0	0	0	0	0	0	0	0	0	0	0	0	0	0.001143	0.0571	0.000571	0.0571	0	0	0	0	0	0	0
MM415A00210	0.000879	0.0879	0.000439	0.0439	0.004438	0.4438	0	0	0.000439	0.0439	0.000439	0.0439	0	0	0	0	0	0	0.000461	0.0461	0.000439	0.0439	0.000901	0.0901	0.001472	0.1472	0	0	0.000439	0.0439	0.000439	0.0439	0	0	0	0	0.000879	0.0879	0.003647	0.3647	0.000439	0.0439	0.001846	0.1384	0.001362	0.1362	0	0	0.003691
MM415A00215	0	0	0.00045	0.045	0	0	0	0	0	0	0.000472	0.0472	0.000922	0.0922	0.00045	0.045	0	0	0	0	0.000517	0.0517	0	0	0	0	0	0	0.005669	0.4094	0.006388	0.6388	0.012664	1.2237	0.009897	0.9897	0	0	0	0	0.0009	0.09	0.0009	0.09	0.001417	0.1417	0.013654	1.3204	0.006546
MM415A00216	0	0	0.000451	0.0451	0	0	0	0	0	0	0	0	0	0	0.000474	0.0474	0	0	0	0	0.000451	0.0451	0.000451	0.0451	0	0	0	0	0	0	0.000451	0.0451	0	0	0	0	0	0	0.000451	0.0451	0.000925	0.0925	0	0	0.000474	0.0474	0	0	0.000925
MM415A00224	0	0	0	0	0.000925	0.0925	0	0	0	0	0	0	0.002705	0.1803	0	0	0	0	0.000462	0.0462	0.000462	0.0462	0	0	0	0	0	0	0	0	0.000462	0.0462	0	0	0	0	0.000509	0.0509	0.000462	0.0462	0	0	0.000462	0.0462	0.000925	0.0925	0	0	0.000462
MM415A00229	0.000471	0.0471	0.000471	0.0471	0	0	0	0	0	0	0	0	0.000471	0.0471	0.000495	0.0495	0	0	0.000471	0.0471	0.000471	0.0471	0	0	0	0	0	0	0	0	0	0	0.001014	0.1014	0.000495	0.0495	0	0	0	0	0	0	0	0	0.000943	0.0943	0	0	0.000495
MM415A00233	0.000476	0.0476	0.000476	0.0476	0	0	0	0	0	0	0	0	0	0	0	0	0	0	0.005047	0.2976	0	0	0	0	0.003	0.3	0	0	0.000476	0.0476	0.005976	0.5976	0	0	0.003	0.3	0	0	0	0	0	0	0	0	0	0	0	0	0.016214
MM415A00243	0.008821	0.8329	0	0	0.005946	0.5455	0.002457	0.2457	0.005332	0.3907	0.007445	0.6388	0	0	0	0	0.001007	0.1007	0.010295	0.9558	0.008772	0.57	0	0	0	0	0	0	0	0	0.01548	1.548	0.026192	1.8919	0.006904	0.4693	0	0	0.012384	1.2384	0.002015	0.1007	0.035873	0.7936	0.014472	1.0737	0.022163	2.091	0.009263
MM415A00246	0	0	0.001035	0.1035	0	0	0	0	0.000493	0.0493	0	0	0	0	0	0	0	0	0.000493	0.0493	0	0	0	0	0	0	0	0	0	0	0	0	0.000986	0.0986	0	0	0	0	0.000493	0.0493	0	0	0.000542	0.0542	0	0	0.000542	0.0542	0
MM415A00250	0	0	0	0	0.000991	0.0991	0	0	0.000595	0.0595	0	0	0	0	0.000669	0.0669	0	0	0.00052	0.052	0	0	0	0	0	0	0	0	0	0	0.000991	0.0991	0.000496	0.0496	0.000496	0.0496	0.000496	0.0496	0	0	0.000496	0.0496	0	0	0	0	0	0	0
MM415A00252	0	0	0.000524	0.0524	0	0	0.000524	0.0524	0	0	0	0	0	0	0	0	0	0	0	0	0	0	0.000499	0.0499	0	0	0	0	0	0	0.000499	0.0499	0.000499	0.0499	0.000499	0.0499	0	0	0	0	0	0	0	0	0	0	0	0	0
MM415A00253	0.000501	0.0501	0.002506	0.2506	0.008419	0.2556	0.002205	0.2205	0	0	0	0	0.009246	0.2581	0.001002	0.1002	0.000501	0.0501	0.000501	0.0501	0.002205	0.2205	0.000501	0.0501	0	0	0	0	0.003032	0.2055	0.001528	0.1528	0.000501	0.0501	0.002105	0.2105	0	0	0.000526	0.0526	0.001528	0.1027	0.002606	0.1804	0.004761	0.3307	0.004134	0.3633	0.000501
MM415A00259	0	0	0.001017	0.1017	0	0	0.000508	0.0508	0	0	0	0	0	0	0	0	0	0	0	0	0	0	0.000508	0.0508	0	0	0	0	0	0	0	0	0.003711	0.3711	0.003203	0.3203	0	0	0.000508	0.0508	0.001017	0.1017	0.000635	0.0636	0.001068	0.1068	0.004728	0.4296	0.007448
MM415A00269	0.046201	4.3866	0.029804	2.2851	0.048274	3.8986	0.0053	0.3673	0.013249	1.1439	0.065274	4.9927	0.007949	0.7949	0.0053	0.53	0	0	0	0	0.003673	0.3673	0.00383	0.383	0	0	0	0	0.026393	2.314	0.079809	5.3442	0.225863	12.7558	0.076005	6.0578	0.031535	2.8623	0.016529	1.3223	0	0	0.409172	12.3177	0.046253	3.757	0.338414	15.1196	0.353578
MM415A00270	0.000578	0.0578	0.000604	0.0604	0	0	0	0	0	0	0	0	0	0	0	0	0	0	0	0	0	0	0.000525	0.0525	0	0	0	0	0.000525	0.0525	0.001103	0.1103	0.000551	0.0551	0	0	0	0	0.000525	0.0525	0	0	0.000525	0.0525	0	0	0.002258	0.2258	0
MM415A00274	0	0	0.000534	0.0534	0	0	0	0	0	0	0	0	0.000534	0.0534	0	0	0	0	0	0	0	0	0.001095	0.1095	0	0	0	0	0.001068	0.1068	0.001095	0.1095	0.001068	0.1068	0	0	0	0	0.001068	0.0534	0.000534	0.0534	0.001068	0.1068	0.000534	0.0534	0.000561	0.0561	0.007265
MM415A00275	0	0	0	0	0	0	0.000561	0.0561	0	0	0.000534	0.0534	0	0	0.002885	0.1977	0	0	0	0	0	0	0	0	0	0	0	0	0	0	0	0	0	0	0	0	0	0	0.001069	0.0534	0	0	0.001069	0.1069	0	0	0	0	0.003313
MM415A00279	0	0	0	0	0.001129	0.1129	0	0	0	0	0	0	0	0	0	0	0	0	0	0	0	0	0	0	0	0	0	0	0.003924	0.3924	0.001129	0.1129	0	0	0	0	0.000538	0.0538	0	0	0.000538	0.0538	0	0	0.000538	0.0538	0.006585	0.4059	0.000564
MM415A00288	0.000546	0.0546	0	0	0	0	0.000546	0.0546	0	0	0.000546	0.0546	0	0	0.005514	0.5514	0	0	0.011029	1.1029	0.001092	0.1092	0.006879	0.6879	0	0	0	0	0	0	0	0	0.013759	1.2203	0.001092	0.1092	0.000601	0.0601	0.006497	0.6497	0.000655	0.0655	0.015342	1.0974	0.003986	0.3986	0.001693	0.1693	0.014823
MM415A00290	0	0	0	0	0	0	0	0	0	0	0.000552	0.0552	0	0	0	0	0	0	0	0	0	0	0	0	0	0	0	0	0	0	0.000635	0.0635	0.005138	0.3508	0	0	0	0	0.00348	0.348	0	0	0	0	0	0	0.003204	0.3204	0.006243
MM415A00294	0	0	0	0	0.000558	0.0558	0.000865	0.0865	0	0	0	0	2.36472	89.2427	0.707763	47.52	0.160159	13.8136	5.18185	98.9254	0.92863	58.054	0	0	0.298239	25.6957	0	0	0.185977	15.7284	0	0	0	0	0	0	0	0	0.007034	0.6978	0.000558	0.0558	0.000558	0.0558	0.001116	0.0558	0.000558	0.0558	0.001144
MM415A00301	0	0	0.001126	0.1126	0	0	0	0	0	0	0	0	0	0	0	0	0	0	0	0	0	0	0	0	0	0	0	0	0	0	0	0	0.000563	0.0563	0	0	0	0	0	0	0	0	0	0	0	0	0	0	0.001126
MM415A00305	0	0	0	0	0.008307	0.8307	0.000567	0.0567	0.000567	0.0567	0	0	0	0	0	0	0	0	0	0	0	0	0	0	0	0	0	0	0	0	0.003572	0.3572	0	0	0.010434	1.0434	0	0	0.003572	0.3572	0.001248	0.1248	0.014261	0.8477	0	0	0.007145	0.7145	0.0055
MM415A00306	0	0	0.007177	0.4272	0	0	0.005753	0.5753	0.00057	0.057	0.008544	0.8544	0	0	0.002876	0.2876	0.005753	0.5468	0	0	0.008629	0.8629	0.007177	0.7177	0.004727	0.4158	0	0	0.012616	1.0822	0.000627	0.0627	0.026001	2.2726	0.017942	1.6461	0.01367	1.367	0.007034	0.7034	0.001168	0.1168	0.007177	0.6835	0.001168	0.1168	0.040098	3.7734	0.057071
MM415A00310	0.000573	0.0573	0.000773	0.0773	0	0	0	0	0	0	0.000573	0.0573	0	0	0	0	0	0	0	0	0.001145	0.1145	0	0	0	0	0	0	0	0	0.000573	0.0573	0.000573	0.0573	0	0	0.000573	0.0573	0.000573	0.0573	0	0	0	0	0.001145	0.0573	0	0	0.000573
MM415A00315	0	0	0	0	0.000584	0.0584	0	0	0	0	0.000613	0.0613	0	0	0	0	0	0	0.000613	0.0613	0.000613	0.0613	0.000613	0.0613	0.000584	0.0584	0	0	0	0	0	0	0	0	0	0	0	0	0.001751	0.1168	0	0	0.000613	0.0613	0	0	0.000584	0.0584	0
MM415A00321	0	0	0.014816	1.458	0.005938	0.5938	0	0	0	0	0.001852	0.1852	0	0	0	0	0	0	0	0	0.000588	0.0588	0	0	0	0	0	0	0.000588	0.0588	0.000617	0.0617	0.009995	0.9995	0.007408	0.7408	0.014816	1.4816	0	0	0.004292	0.4292	0.001176	0.1176	0	0	0.022841	2.1459	0.001176
MM415A00328	0.000595	0.0595	0	0	0.006608	0.6608	0.000595	0.0595	0	0	0	0	0	0	0	0	0.000595	0.0595	0	0	0.000595	0.0595	0	0	0	0	0	0	0.000595	0.0595	0.000595	0.0595	0.001191	0.1191	0.00122	0.122	0.000595	0.0595	0.001816	0.0804	0.002679	0.0804	0.000625	0.0625	0	0	0.00122	0.0685	0.00125
MM415A00329	0.001819	0.1819	0.001312	0.0656	0.00322	0.161	0.001192	0.1193	0.001819	0.1819	0.000686	0.0686	0.001431	0.1431	0.001222	0.1222	0	0	0	0	0.001789	0.1789	0.000626	0.0626	0	0	0	0	0	0	0.001192	0.1193	0.001192	0.1193	0.002713	0.2713	0	0	0	0	0.001789	0.1789	0.009123	0.3697	0.000626	0.0626	0.001848	0.1848	0.005008
MM415A00352	0	0	0	0	0.000632	0.0632	0	0	0.001926	0.1926	0	0	0	0	0	0	0	0	0.000695	0.0695	0.000663	0.0663	0	0	0.000663	0.0663	0	0	0.000632	0.0632	0.000663	0.0663	0.001326	0.1326	0	0	0	0	0	0	0	0	0.001295	0.1295	0	0	0.000695	0.0695	0.000632
MM415A00356	0	0	0	0	0	0	0	0	0	0	0.000761	0.0761	0	0	0	0	0	0	0.000634	0.0634	0	0	0	0	0	0	0	0	0	0	0	0	0	0	0	0	0	0	0	0	0	0	0.001364	0.1364	0	0	0	0	0
MM415A00367	0.00068	0.068	0	0	0.00068	0.068	0	0	0.000648	0.0647	0	0	0	0	0	0	0	0	0	0	0	0	0.001295	0.1295	0	0	0.000648	0.0647	0	0	0.001295	0.1295	0	0	0.000648	0.0647	0	0	0.000648	0.0647	0	0	0	0	0	0	0.001392	0.1392	0.001295
MM415A00370	0	0	0	0	0	0	0.000652	0.0652	0	0	0	0	0	0	0	0	0.000685	0.0685	0.000685	0.0685	0	0	0	0	0	0	0	0	0	0	0	0	0	0	0.000652	0.0652	0	0	0	0	0	0	0.000652	0.0652	0.000652	0.0652	0.000685	0.0685	0.000652
MM415A00371	0	0	0	0	0	0	0.000653	0.0653	0.000685	0.0685	0.000653	0.0653	0.001305	0.1305	0.000653	0.0653	0.001338	0.1338	0	0	0.000685	0.0685	0.001338	0.1338	0.000653	0.0653	0	0	0.000653	0.0653	0.000653	0.0653	0.00137	0.137	0.001305	0.1305	0.002056	0.2056	0.000653	0.0653	0.003589	0.2872	0.001958	0.1958	0.001338	0.1338	0.001958	0.1958	0.002904
MM415A00374	0	0	0.00066	0.066	0	0	0	0	0	0	0	0	0.000693	0.0693	0	0	0	0	0	0	0	0	0	0	0	0	0	0	0	0	0.004092	0.4092	0	0	0	0	0.001518	0.0759	0.00066	0.066	0	0	0	0	0	0	0.00066	0.066	0.000693
MM415A00378	1.31402	65.1253	0.150707	11.6315	0.01003	1.0029	0	0	0.000662	0.0662	0.127967	9.8904	0.835458	44.4242	0	0	0.065274	6.0872	2.29671	82.1323	0.011982	1.0956	0.008341	0.8341	0	0	0.033365	3.1379	0	0	0.009003	0.811	0.031975	3.128	0	0	0.047896	4.4785	0.005528	0.5528	0.06117	5.7992	0.009003	0.9003	0.007977	0.4336	0	0	0
MM415A00385	0	0	0	0	0	0	0	0	0.000732	0.0732	0	0	0	0	0	0	0	0	0	0	0	0	0.000666	0.0666	0	0	0	0	0.001332	0.0666	0	0	0	0	0	0	0	0	0	0	0	0	0.001998	0.1998	0	0	0.000666	0.0666	0.009089
MM415A00396	1.85356	52.2772	0.102934	8.6425	1.74491	25.7403	0.042549	3.7035	0.075635	7.0086	0.320648	20.9851	4.02077	62.54	1.53833	44.2372	0.248791	16.3524	0.780448	34.0187	0.034379	3.3563	0.02975	2.1445	0.266832	15.8622	0.008578	0.7046	0.017156	1.7156	0.014092	1.2356	0.007012	0.7012	0.211076	13.8199	0.066138	4.854	0.051467	4.8812	0.16594	11.2295	2.47855	54.7825	0.726599	34.0323	0	0	0.004187
MM415A00400	0	0	0	0	0	0	0.000752	0.0752	0.000718	0.0718	0.000684	0.0684	0	0	0	0	0	0	0	0	0	0	0	0	0	0	0	0	0	0	0	0	0	0	0	0	0	0	0.000684	0.0684	0	0	0.000718	0.0718	0.001367	0.0684	0.002188	0.2188	0.000684
MM415A00401	0	0	0.000688	0.0688	0	0	0	0	0	0	0	0	0.000688	0.0688	0	0	0	0	0	0	0	0	0	0	0	0	0	0	0	0	0.000688	0.0688	0	0	0.000688	0.0688	0.000722	0.0722	0.000756	0.0757	0	0	0	0	0	0	0	0	0
MM415A00402	0	0	0	0	0	0	0.000723	0.0723	0	0	0	0	0	0	0	0	0.000689	0.0688	0.000689	0.0688	0	0	0	0	0	0	0	0	0	0	0	0	0	0	0	0	0	0	0	0	0	0	0.002066	0.1377	0.001377	0.0688	0	0	0.000723
MM415A00408	0	0	0	0	0	0	0	0	0	0	0	0	0	0	0	0	0.000694	0.0694	0	0	0	0	0.000694	0.0694	0	0	0	0	0	0	0	0	0	0	0	0	0	0	0.000694	0.0694	0	0	0.000729	0.0729	0	0	0	0	0.000729
MM415A00409	0	0	0	0	0.000695	0.0695	0	0	0	0	0.00073	0.073	0.000695	0.0695	0	0	0	0	0	0	0	0	0.000695	0.0695	0	0	0.000695	0.0695	0	0	0	0	0	0	0	0	0.00139	0.139	0	0	0.000695	0.0695	0	0	0.00139	0.0695	0	0	0.00073
MM415A00412	0.084014	1.6155	0.169576	3.4141	0.280515	2.7911	0.049662	1.9745	0.037132	1.2037	0.10661	2.3089	0.028368	0.9045	0.003555	0.3555	0.011967	0.718	0.013023	0.8553	0.014923	0.8553	0.275834	4.6142	0.017598	1.6859	0.004435	0.4435	0.045227	2.154	0.041391	2.6749	0.070393	2.2913	0.098867	1.7105	0.06272	1.6155	0.082113	3.1219	0.026432	1.883	0.106504	3.2134	0.038434	2.4708	0.131388	4.213	0.133324
MM415A00428	0	0	0	0	0.000729	0.0729	0	0	0.000729	0.0729	0.000729	0.0729	0.000729	0.0729	0	0	0	0	0.000838	0.0838	0	0	0	0	0	0	0	0	0	0	0.002222	0.2222	0.000729	0.0729	0	0	0.000801	0.0801	0	0	0	0	0.00153	0.153	0.001457	0.0729	0	0	0.000729
MM415A00434	0	0	0	0	0	0	0	0	0	0	0	0	0	0	0	0	0	0	0	0	0	0	0	0	0	0	0	0	0	0	0	0	0	0	0	0	0	0	0.000774	0.0774	0	0	0	0	0	0	0	0	0
MM415A00435	0.001552	0.0776	0	0	0	0	0	0	0	0	0	0	0	0	0	0	0	0	0	0	0	0	0	0	0	0	0	0	0	0	0	0	0.000739	0.0739	0	0	0	0	0	0	0	0	0	0	0	0	0	0	0
MM415A00437	0	0	0.002264	0.2264	0.000779	0.0779	0	0	0	0	0	0	0	0	0	0	0	0	0	0	0	0	0.000742	0.0742	0.001522	0.1522	0	0	0.001484	0.0816	0.001484	0.1484	0.001522	0.0891	0	0	0.001484	0.0779	0.000742	0.0742	0.001522	0.0779	0.001484	0.0779	0.003043	0.2412	0	0	0.000742
MM415A00442	0.021185	0.4484	0.163615	0.5044	0.011359	0.4446	0.019915	0.5605	0.015282	0.5455	0.037027	0.4596	0.002877	0.2877	0.012255	0.6202	0.006763	0.4895	0.02806	0.5007	0.02466	0.5007	0.085936	0.4969	0.016627	0.3923	0	0	0.030302	0.4745	0.068488	0.553	0.070281	0.6725	0.047452	0.5754	0.031834	0.5492	0.040988	0.5156	0.021409	0.467	0.107532	0.5866	0.074877	0.482	0.08276	0.5903	0.098416
MM415A00444	0	0	0.001542	0.1542	0	0	0	0	0	0	0	0	0.000752	0.0752	0.007599	0.4213	0	0	0.001505	0.1505	0.000752	0.0752	0	0	0	0	0	0	0.000752	0.0752	0.001505	0.1505	0.000752	0.0752	0	0	0.000752	0.0752	0	0	0	0	0.001542	0.1542	0.00158	0.158	0.000752	0.0752	0.011023
MM415A00447	0	0	0	0	0	0	0	0	0	0	0	0	0	0	0	0	0	0	0.000794	0.0794	0	0	0.000756	0.0756	0	0	0	0	0	0	0.000794	0.0794	0	0	0	0	0	0	0	0	0	0	0.000756	0.0756	0	0	0	0	0
MM415A00449	0	0	0	0	0.007682	0.7682	0	0	0	0	0.003765	0.3765	0.003765	0.3765	0	0	0	0	0	0	0	0	0	0	0	0	0	0	0.011105	1.1105	0.020802	1.5402	0.028599	1.3691	0.009584	0.9584	0.000761	0.0761	0	0	0	0	0.04575	1.7075	0.000799	0.0799	0.04788	2.9321	0.028751
MM415A00456	0	0	0	0	0.000809	0.0809	0.00077	0.077	0.00077	0.077	0	0	0.007779	0.493	0.00389	0.389	0	0	0	0	0	0	0	0	0	0	0	0	0.000809	0.0809	0	0	0	0	0.009705	0.9705	0	0	0	0	0	0	0	0	0	0	0.00077	0.077	0
MM415A00465	0	0	0	0	0	0	0	0	0	0	0	0	0	0	0	0	0	0	0	0	0	0	0	0	0	0	0	0	0	0	0	0	0	0	0	0	0	0	0	0	0	0	0	0	0	0	0	0	0.000778
MM415A00473	0	0	0	0	0	0	0.000788	0.0788	0	0	0	0	0	0	0	0	0	0	0	0	0	0	0.000827	0.0827	0	0	0	0	0	0	0	0	0	0	0	0	0	0	0	0	0	0	0.000788	0.0788	0	0	0	0	0
MM415A00476	0	0	0	0	0	0	0	0	0	0	0.000792	0.0792	0	0	0.000792	0.0792	0.000831	0.0831	0	0	0	0	0.000792	0.0792	0	0	0	0	0	0	0.000792	0.0792	0	0	0	0	0	0	0	0	0.000792	0.0792	0	0	0.001583	0.0792	0.001583	0.0792	0
MM415A00479	0	0	0	0	0	0	0	0	0	0	0	0	0	0	0.000793	0.0793	0	0	0.000793	0.0793	0.000793	0.0793	0	0	0	0	0	0	0	0	0	0	0.001705	0.1705	0	0	0.009991	0.9991	0	0	0.001586	0.1586	0.000793	0.0793	0	0	0	0	0.001586
MM415A00491	0.00081	0.081	0	0	0.001621	0.081	0	0	0	0	0	0	0	0	0	0	0	0	0	0	0	0	0	0	0	0	0	0	0	0	0	0	0	0	0	0	0	0	0	0	0	0	0.008022	0.8022	0	0	0.001823	0.1823	0
MM415A00492	0.002513	0.2513	0.000811	0.0811	0.000892	0.0892	0.001621	0.1621	0	0	0.001662	0.1662	0.000811	0.0811	0	0	0	0	0	0	0.000811	0.0811	0.001662	0.1662	0.000811	0.0811	0	0	0.003445	0.3445	0.002432	0.2432	0.000851	0.0851	0	0	0.000851	0.0851	0	0	0.000811	0.0811	0.000811	0.0811	0.000932	0.0932	0.001621	0.1621	0.002432
MM415A00493	0	0	0	0	0.004095	0.4095	0	0	0	0	0	0	0	0	0	0	0	0	0	0	0	0	0	0	0	0	0	0	0	0	0.000851	0.0851	0.010784	1.0784	0.000892	0.0892	0	0	0	0	0	0	0.000811	0.0811	0	0	0	0	0.005108
MM415A00499	0.00343	0.0939	0.005226	0.098	0.003348	0.0939	0.005144	0.0939	0.004205	0.0939	0.003348	0.0898	0.005144	0.1021	0.005267	0.098	0.004328	0.0939	0.004328	0.0939	0.005185	0.1837	0.004246	0.0939	0.004328	0.098	0.00343	0.1021	0.005226	0.1021	0.005267	0.098	0.005961	0.1878	0.004328	0.0939	0.003389	0.0939	0.006124	0.1021	0.005104	0.098	0.006818	0.098	0.007104	0.1021	0.006777	0.1021	0.005185
MM415A00502	0.000819	0.0819	0.00172	0.086	0	0	0	0	0.000819	0.0819	0	0	0	0	0	0	0	0	0	0	0	0	0	0	0	0	0	0	0.00172	0.172	0	0	0	0	0	0	0	0	0.001638	0.1638	0.000819	0.0819	0.007616	0.3808	0.00172	0.172	0	0	0.002539
MM415A00503	0.004185	0.2626	0.000821	0.0821	0.002667	0.2667	0	0	0.000821	0.0821	0.000903	0.0903	0.001764	0.1764	0	0	0	0	0	0	0.000821	0.0821	0.000821	0.0821	0	0	0	0	0.001723	0.1723	0.000862	0.0862	0.004144	0.3487	0.001682	0.1682	0	0	0.001682	0.1682	0.001682	0.1682	0.003528	0.2708	0.004308	0.3446	0.002503	0.2503	0.004144
MM415A00504	0.116836	9.7582	0.092574	6.1374	0.35453	25.4362	0	0	0.048032	4.4665	0.326656	21.8441	0.105834	7.4264	0.015764	1.3753	0.014286	1.4286	0	0	0.010961	1.0961	0.006692	0.5829	0.015477	1.5477	0.025863	2.3564	0.273247	19.2208	0.917485	43.2161	1.22374	43.1996	0.613039	32.7394	0.230674	17.6896	0.071226	6.3837	0.020691	1.794	1.77204	48.1588	0.411839	24.024	1.45864	48.8649	0.668746
MM415A00505	0	0	0.000821	0.0821	0.000863	0.0863	0	0	0	0	0	0	0	0	0	0	0	0	0.000863	0.0863	0	0	0	0	0	0	0	0	0.001643	0.1643	0.001643	0.1643	0.000821	0.0821	0.000821	0.0821	0	0	0.010351	1.0351	0	0	0.000821	0.0821	0.001684	0.1684	0.000945	0.0945	0.002588
MM415A00523	0	0	0.001692	0.1692	0.000846	0.0846	0	0	0	0	0	0	0.001904	0.1904	0	0	0	0	0.001819	0.1819	0	0	0	0	0	0	0	0	0	0	0	0	0.007066	0.7066	0.000889	0.0889	0	0	0.002581	0.2581	0	0	0.001777	0.1777	0.002581	0.2581	0.001058	0.1058	0.001777
MM415A00525	0	0	0	0	0.000896	0.0896	0	0	0	0	0	0	0	0	0	0	0	0	0	0	0.000853	0.0853	0.000896	0.0896	0	0	0	0	0	0	0.000853	0.0853	0	0	0.001707	0.1707	0	0	0	0	0.001792	0.0896	0	0	0	0	0.000853	0.0853	0.000853
MM415A00527	0.010783	1.0783	0	0	0	0	0	0	0	0	0	0	0	0	0	0	0	0	0	0	0	0	0	0	0	0	0	0	0	0	0	0	0	0	0	0	0	0	0.000899	0.0899	0.000856	0.0856	0	0	0.001754	0.0899	0	0	0
MM415A00528	0	0	0	0	0.000941	0.0941	0	0	0	0	0.008388	0.8388	0	0	0	0	0	0	0	0	0	0	0	0	0	0	0	0	0	0	0	0	0	0	0	0	0	0	0	0	0	0	0.000856	0.0856	0	0	0	0	0.000984
MM415A00534	0.000863	0.0863	0	0	0	0	0	0	0	0	0	0	0	0	0.000863	0.0863	0	0	0	0	0	0	0	0	0	0	0	0	0	0	0	0	0.002588	0.1725	0	0	0	0	0	0	0	0	0.002631	0.2631	0	0	0	0	0.001725
MM415A00538	0	0	0	0	0	0	0	0	0	0	0	0	0	0	0	0	0	0	0	0	0.000865	0.0865	0	0	0	0	0	0	0	0	0	0	0.000865	0.0865	0	0	0	0	0	0	0	0	0	0	0	0	0	0	0
MM415A00550	0	0	0.008052	0.44	0	0	0	0	0	0	0	0	0	0	0	0	0.005324	0.5324	0	0	0	0	0	0	0	0	0	0	0	0	0	0	0	0	0	0	0	0	0	0	0	0	0.00088	0.088	0	0	0	0	0
MM415A00551	0	0	0.011108	0.8772	0	0	0	0	0	0	0	0	0	0	0	0	0	0	0	0	0	0	0	0	0	0	0	0	0	0	0	0	0	0	0	0	0	0	0	0	0	0	0.001851	0.0926	0	0	0.000882	0.0882	0
MM415A00555	0	0	0	0	0	0	0	0	0	0	0	0	0.000887	0.0887	0	0	0	0	0	0	0	0	0	0	0	0	0	0	0	0	0.001818	0.1818	0.002705	0.2705	0	0	0	0	0	0	0.000976	0.0976	0	0	0.000887	0.0887	0	0	0.000887
MM415A00556	0	0	0.000888	0.0888	0	0	0	0	0	0	0.000888	0.0888	0	0	0	0	0	0	0	0	0	0	0	0	0	0	0	0	0.000888	0.0888	0	0	0	0	0	0	0	0	0	0	0	0	0.000933	0.0933	0.000977	0.0977	0.002799	0.2799	0
MM415A00561	0	0	0.00188	0.188	0.002775	0.2775	0	0	0	0	0	0	0	0	0	0	0.000895	0.0895	0	0	0	0	0.000895	0.0895	0	0	0	0	0	0	0	0	0	0	0	0	0	0	0	0	0.00094	0.094	0	0	0	0	0	0	0.000895
MM415A00564	0	0	0.002931	0.2931	0	0	0.002345	0.1172	0	0	0	0	0	0	0	0	0	0	0	0	0.001984	0.1984	0.005817	0.2525	0	0	0.000902	0.0902	0	0	0	0	0	0	0.001082	0.1082	0	0	0	0	0.000902	0.0902	0.000947	0.0947	0	0	0	0	0.001804
MM415A00570	0	0	0.006677	0.6677	0	0	0.010084	0.7904	0	0	0	0	0	0	0	0	0	0	0	0	0	0	0	0	0	0	0	0	0.000908	0.0908	0.012355	1.2355	0	0	0.011447	1.1447	0	0	0	0	0.000908	0.0908	0.022258	1.4899	0.011447	1.122	0.022894	2.2893	0.026255
MM415A00575	0	0	0	0	0	0	0	0	0	0	0	0	0.000957	0.0957	0.000911	0.0911	0	0	0	0	0	0	0	0	0	0	0	0	0	0	0	0	0.000911	0.0911	0	0	0	0	0.000911	0.0911	0	0	0	0	0	0	0	0	0.001003
MM415A00577	0	0	0	0	0	0	0.000913	0.0913	0.000913	0.0913	0.000913	0.0913	0	0	0	0	0.001004	0.1004	0	0	0.000913	0.0913	0.000913	0.0913	0	0	0	0	0.000958	0.0958	0.001871	0.1871	0.00283	0.283	0	0	0	0	0.000913	0.0913	0.001826	0.1826	0	0	0.000958	0.0958	0.001826	0.1826	0
MM415A00584	0.000919	0.0919	0.03126	2.7215	0.009286	0.6758	0	0	0.013929	1.3929	0.000965	0.0965	0.018572	1.1079	0	0	0	0	0.000919	0.0919	0.002804	0.2804	0.012504	1.2504	0.000919	0.0919	0	0	0.008551	0.8551	0.001977	0.1977	0.024089	1.917	0	0	0.005241	0.5241	0.001885	0.1885	0	0	0.002758	0.2758	0.002804	0.1885	0.019216	1.9216	0.000919
MM415A00587	1.17124	37.1592	0.09291	6.5	0.750519	17.0273	0.019883	0.9457	0.03506	3.2846	0.179683	12.9308	2.06883	57.6833	0.782166	25.045	0.143101	8.5944	0.369147	17.4378	0.004659	0.4659	0.003414	0.3414	0.069705	5.9833	0	0	0.016976	1.6977	0.000923	0.0923	0.002814	0.1938	0.057896	4.7931	0.040319	2.7079	0.029478	2.3204	0.057526	5.116	0.980901	32.4584	0.466162	25.4509	0	0	0.009088
MM415A00595	0	0	0	0	0	0	0	0	0	0	0	0	0	0	0	0	0	0	0	0	0	0	0.002787	0.1858	0	0	0	0	0	0	0.001951	0.1951	0	0	0	0	0	0	0	0	0	0	0	0	0	0	0	0	0.001951
MM415A00602	0	0	0	0	0	0	0	0	0	0	0	0	0	0	0	0	0	0	0	0	0	0	0	0	0	0	0	0	0	0	0	0	0.012742	0.9978	0	0	0	0	0.001968	0.0984	0	0	0.000937	0.0937	0	0	0	0	0
MM415A00606	0	0	0	0	0	0	0	0	0	0	0	0	0	0	0	0	0.000938	0.0938	0.000938	0.0938	0	0	0.000938	0.0938	0	0	0	0	0	0	0.000938	0.0938	0.000938	0.0938	0	0	0	0	0	0	0	0	0.001313	0.1313	0	0	0.001876	0.1876	0.000985
MM415A00613	0	0	0	0	0.00476	0.476	0	0	0	0	0	0	0.009521	0.4902	0	0	0	0	0	0	0	0	0	0	0	0	0	0	0	0	0.00099	0.099	0	0	0	0	0	0	0.00099	0.099	0	0	0	0	0.00099	0.099	0	0	0
MM415A00614	0	0	0	0	0.001131	0.1131	0	0	0	0	0	0	0	0	0	0	0	0	0	0	0.00099	0.099	0.00099	0.099	0.00099	0.099	0	0	0.000943	0.0943	0.000943	0.0943	0.001037	0.1037	0.003959	0.297	0.001885	0.1885	0	0	0.000943	0.0943	0.002922	0.2922	0.001037	0.1037	0.000943	0.0943	0.003865
MM415A00616	0	0	0	0	0.000944	0.0944	0	0	0	0	0	0	0	0	0	0	0	0	0	0	0	0	0	0	0	0	0	0	0	0	0	0	0	0	0	0	0	0	0	0	0	0	0.001887	0.0944	0	0	0	0	0
MM415A00623	0	0	0	0	0	0	0	0	0	0	0	0	0	0	0	0	0	0	0	0	0.001001	0.1001	0	0	0	0	0	0	0	0	0.000954	0.0953	0	0	0.001049	0.1049	0	0	0	0	0	0	0	0	0	0	0	0	0
MM415A00629	0.00096	0.096	0.00096	0.096	0	0	0.00096	0.096	0.00096	0.096	0	0	0	0	0	0	0	0	0.00096	0.096	0.001056	0.1056	0.001919	0.1919	0	0	0	0	0.00096	0.096	0	0	0.00096	0.096	0	0	0	0	0	0	0.002879	0.1919	0	0	0	0	0.001008	0.1008	0.00096
MM415A00630	0	0	0	0	0	0	0.00096	0.096	0	0	0.00096	0.096	0	0	0	0	0	0	0.001967	0.1967	0	0	0.001967	0.1967	0.001056	0.1056	0	0	0	0	0.00096	0.096	0.001056	0.1056	0	0	0.001919	0.1919	0	0	0	0	0.00096	0.096	0	0	0.00096	0.096	0.001008
MM415A00639	0	0	0	0	0	0	0	0	0	0	0	0	0	0	0	0	0	0	0	0	0.001159	0.1159	0	0	0	0	0	0	0	0	0	0	0	0	0.002028	0.1014	0	0	0.000966	0.0966	0	0	0	0	0	0	0	0	0
MM415A00651	0.002003	0.2003	0.001026	0.1026	0.004935	0.4935	0	0	0	0	0.000977	0.0977	0.000977	0.0977	0.001026	0.1026	0.000977	0.0977	0	0	0	0	0.000977	0.0977	0	0	0	0	0.000977	0.0977	0.000977	0.0977	0.000977	0.0977	0	0	0.001026	0.1026	0	0	0	0	0.000977	0.0977	0	0	0	0	0.000977
MM415A00659	0	0	0	0	0	0	0	0	0	0	0	0	0	0	0	0	0	0	0	0	0	0	0	0	0	0	0	0	0	0	0	0	0	0	0	0	0	0	0	0	0	0	0	0	0	0	0.000983	0.0983	0.000983
MM415A00662	0	0	0	0	0	0	0.001039	0.1039	0	0	0	0	0	0	0.004996	0.4996	0	0	0	0	0	0	0.001979	0.0989	0	0	0	0	0	0	0.006232	0.6232	0	0	0	0	0	0	0.006232	0.6232	0	0	0.007222	0.7222	0.012465	1.2465	0.02493	2.493	0.010684
MM415A00666	0	0	0	0	0	0	0	0	0	0	0	0	0	0	0	0	0	0	0	0	0	0	0	0	0	0	0	0	0	0	0	0	0.000994	0.0994	0	0	0	0	0	0	0	0	0	0	0.000994	0.0994	0.001044	0.1044	0.000994
MM415A00670	0	0	0	0	0.000997	0.0997	0.001047	0.1047	0	0	0.000997	0.0997	0.001097	0.1097	0	0	0.001147	0.1147	0	0	0.000997	0.0997	0	0	0	0	0	0	0	0	0.001047	0.1047	0	0	0	0	0	0	0	0	0	0	0	0	0	0	0.000997	0.0997	0
MM415A00680	0	0	0.001057	0.1057	0	0	0	0	0	0	0	0	0	0	0	0	0	0	0.001006	0.1006	0	0	0	0	0	0	0	0	0.001006	0.1006	0.001006	0.1006	0	0	0	0	0	0	0	0	0	0	0	0	0.002013	0.1006	0.002013	0.2013	0
MM415A00685	0	0	0.001009	0.1009	0	0	0	0	0	0	0	0	0	0	0	0	0	0	0	0	0	0	0.001009	0.1009	0	0	0	0	0	0	0	0	0	0	0	0	0	0	0	0	0	0	0	0	0	0	0	0	0.013724
MM415A00691	0.001015	0.1015	0	0	0.001015	0.1015	0.001167	0.1167	0	0	0.001167	0.1167	0.001167	0.1167	0.001015	0.1015	0.003045	0.2081	0.00208	0.1319	0.00208	0.2081	0	0	0.001066	0.1066	0	0	0.003095	0.2233	0.001015	0.1015	0.002131	0.2131	0.001116	0.1116	0	0	0.003095	0.3095	0.004161	0.3146	0.00614	0.614	0.001066	0.1066	0.00203	0.203	0.005125
MM415A00692	0	0	0	0	0	0	0.00117	0.117	0	0	0	0	0	0	0	0	0.001119	0.1119	0	0	0	0	0	0	0	0	0	0	0	0	0	0	0	0	0	0	0	0	0	0	0	0	0.002085	0.2085	0.001017	0.1017	0.001017	0.1017	0
MM415A00699	0.001028	0.1028	0.002056	0.2056	0.015574	1.5574	0	0	0	0	0	0	0	0	0.001131	0.1131	0	0	0.001028	0.1028	0	0	0.001182	0.1182	0.002159	0.2159	0	0	0.002262	0.1799	0.004215	0.4215	0.014032	1.4032	0.025905	2.5905	0	0	0.001028	0.1028	0.001491	0.1491	0.002056	0.2056	0.002159	0.2159	0.002056	0.2056	0.001131
MM415A00701	0	0	0	0	0	0	0	0	0.002113	0.2113	0	0	0	0	0	0	0.002062	0.2062	0	0	0	0	0	0	0	0	0	0	0	0	0	0	0.002062	0.2062	0.002216	0.2216	0	0	0.001031	0.1031	0.001031	0.1031	0.002268	0.1134	0	0	0.002062	0.2062	0
MM415A00702	0	0	0.001082	0.1082	0	0	0	0	0.002061	0.2061	0	0	0.010204	1.0204	0	0	0.001031	0.1031	0.001031	0.1031	0	0	0	0	0	0	0	0	0.002061	0.2061	0.001031	0.1031	0	0	0	0	0	0	0.001082	0.1082	0	0	0	0	0.002216	0.2216	0.001031	0.1031	0.004174
MM415A00708	0	0	0.013056	1.3056	0	0	0	0	0	0	0	0	0	0	0	0	0	0	0	0	0	0	0	0	0	0	0	0	0	0	0	0	0.001036	0.1036	0	0	0	0	0	0	0	0	0.002124	0.2124	0.001036	0.1036	0.001036	0.1036	0
MM415A00710	0	0	0	0	0.001038	0.1038	0	0	0	0	0	0	0	0	0	0	0	0	0	0	0	0	0	0	0	0	0	0	0	0	0	0	0.001038	0.1038	0	0	0	0	0	0	0	0	0.002076	0.2076	0.003114	0.2076	0	0	0
MM415A00721	0	0	0	0	0	0	0.001098	0.1098	0.001203	0.1203	0	0	0	0	0	0	0.001046	0.1046	0	0	0.001046	0.1046	0	0	0	0	0	0	0	0	0.001046	0.1046	0.001046	0.1046	0.001046	0.1046	0	0	0	0	0	0	0.001046	0.1046	0	0	0.001098	0.1098	0
MM415A00723	0	0	0	0	0	0	0	0	0.002252	0.2252	0.005289	0.5289	0	0	0	0	0	0	0.001204	0.1204	0	0	0	0	0	0	0	0	0	0	0	0	0	0	0	0	0	0	0	0	0.013196	1.0159	0.013196	1.2934	0	0	0.0011	0.11	0
MM415A00726	0	0	0.01323	1.2127	0	0	0	0	0	0	0	0	0	0	0	0	0	0	0	0	0.001102	0.1103	0.001102	0.1103	0	0	0	0	0	0	0	0	0	0	0.006615	0.6615	0	0	0	0	0	0	0	0	0	0	0	0	0.00105
MM415A00737	0	0	0	0	0.001119	0.1119	0	0	0	0	0	0	0	0	0	0	0	0	0.010761	1.0761	0.001065	0.1065	0	0	0	0	0	0	0	0	0.001119	0.1119	0.027915	2.7436	0	0	0	0	0	0	0	0	0	0	0.004368	0.2184	0	0	0.00325
MM415A00740	0.006761	0.6761	0.020283	1.6634	0.027098	2.7098	0.00542	0.542	0.010839	1.0839	0	0	0.00542	0.542	0.019049	1.481	0	0	0.00542	0.542	0.001073	0.1073	0	0	0	0	0.013522	1.3522	0	0	0.006761	0.6761	0.020552	2.0552	0.042874	4.2874	0.053981	4.8669	0.020283	2.0283	0.016688	1.6688	0.053606	3.4074	0	0	0.048347	3.9386	0.047328
MM415A00745	0.00129	0.129	0.002258	0.1129	0.001183	0.1183	0	0	0	0	0.010859	1.0752	0	0	0	0	0	0	0	0	0.001075	0.1075	0	0	0	0	0	0	0	0	0.00215	0.215	0	0	0	0	0.001236	0.1236	0.001075	0.1075	0	0	0.014622	1.4622	0	0	0	0	0.003333
MM415A00747	0	0	0	0	0	0	0	0	0.003013	0.3013	0	0	0	0	0	0	0	0	0	0	0	0	0	0	0	0	0	0	0	0	0.00113	0.113	0	0	0	0	0	0	0	0	0	0	0.001076	0.1076	0	0	0.001076	0.1076	0.001184
MM415A00749	0	0	0.001078	0.1078	0	0	0	0	0	0	0.001078	0.1078	0	0	0	0	0	0	0.001132	0.1132	0	0	0.002156	0.1078	0	0	0	0	0	0	0	0	0.001078	0.1078	0	0	0	0	0	0	0	0	0.001132	0.1132	0.004367	0.3289	0	0	0.001078
MM415A00755	0	0	0.00222	0.222	0.001083	0.1083	0	0	0	0	0	0	0	0	0	0	0.001137	0.1137	0.001083	0.1083	0	0	0	0	0	0	0	0	0	0	0.002166	0.2166	0	0	0	0	0	0	0	0	0	0	0.001137	0.1137	0	0	0	0	0
MM415A00757	0.001085	0.1085	0	0	0	0	0	0	0	0	0	0	0.001085	0.1085	0	0	0	0	0	0	0	0	0	0	0	0	0	0	0	0	0	0	0.001085	0.1085	0.002169	0.1085	0	0	0.001085	0.1085	0	0	0.001085	0.1085	0	0	0	0	0.003362
MM415A00760	0	0	0	0	0	0	0	0	0.001195	0.1195	0.001141	0.1141	0	0	0	0	0	0	0	0	0.001087	0.1087	0	0	0	0	0	0	0	0	0	0	0.002391	0.2391	0	0	0	0	0.001141	0.1141	0	0	0	0	0.001087	0.1087	0.001087	0.1087	0
MM415A00762	0	0	0	0	0	0	0	0	0	0	0	0	0	0	0	0	0	0	0	0	0	0	0	0	0	0	0	0	0	0	0.01375	1.375	0	0	0	0	0	0	0.006875	0.6875	0.001091	0.1091	0	0	0.001091	0.1091	0	0	0
MM415A00766	0	0	0	0	0	0	0	0	0	0	0	0	0.001095	0.1095	0.005531	0.5531	0	0	0	0	0	0	0	0	0	0	0	0	0	0	0	0	0	0	0	0	0	0	0	0	0	0	0	0	0	0	0	0	0.0069
MM415A00769	0	0	0	0	0	0	0	0	0.001096	0.1096	0	0	0	0	0	0	0	0	0	0	0	0	0	0	0	0	0	0	0	0	0	0	0	0	0	0	0.001096	0.1096	0	0	0	0	0.001096	0.1096	0	0	0.013816	1.3268	0
MM415A00773	0	0	0	0	0	0	0	0	0	0	0	0	0.005552	0.5552	0	0	0	0	0	0	0	0	0	0	0	0	0	0	0	0	0	0	0	0	0	0	0	0	0	0	0	0	0	0	0	0	0	0	0.006927
MM415A00774	0	0	0	0	0	0	0	0	0	0	0	0	0	0	0	0	0	0	0	0	0	0	0	0	0	0	0	0	0.013868	1.1172	0.006934	0.6934	0.006934	0.6934	0	0	0	0	0	0	0.002201	0.1101	0	0	0	0	0	0	0.006879
MM415A00780	0	0	0	0	0.005595	0.5595	0	0	0	0	0	0	0	0	0	0	0	0	0.001274	0.1274	0	0	0	0	0	0	0	0	0	0	0.008088	0.8088	0.040217	3.008	0.00698	0.698	0	0	0.001163	0.1163	0.00698	0.698	0.00349	0.349	0.020773	2.0773	0.036284	3.1188	0.013794
MM415A00784	0	0	0	0	0	0	0	0	0	0	0	0	0	0	0	0	0	0	0	0	0	0	0	0	0	0	0	0	0	0	0.00111	0.111	0	0	0	0	0	0	0	0	0	0	0	0	0	0	0.006994	0.6994	0
MM415A00786	0	0	0	0	0	0	0	0	0	0	0.001167	0.1167	0	0	0	0	0	0	0	0	0	0	0	0	0	0	0	0	0	0	0.001167	0.1167	0.001112	0.1112	0.001167	0.1167	0.003446	0.2279	0	0	0	0	0	0	0	0	0	0	0.001112
MM415A00788	0	0	0	0	0	0	0	0	0	0	0	0	0	0	0	0	0.005029	0.5029	0	0	0	0	0.014081	1.1678	0	0	0	0	0	0	0	0	0.002235	0.1118	0.015198	1.0281	0.001453	0.1453	0	0	0	0	0	0	0.001118	0.1118	0	0	0
MM415A00796	0	0	0	0	0	0	0	0	0	0	0.001242	0.1242	0	0	0.005701	0.5701	0	0	0	0	0	0	0	0	0	0	0	0	0	0	0.001129	0.1129	0.003387	0.2258	0.001242	0.1242	0.007112	0.7112	0	0	0.001129	0.1129	0.029578	1.7781	0.004516	0.2258	0.014224	1.3208	0.009427
MM415A00805	0.02144	2.1439	0.001758	0.1758	0.022914	1.8774	0	0	0	0	0	0	0.565425	38.9598	0.096194	9.3812	0	0	0	0	0	0	0	0	0.023028	1.866	0	0	0	0	0	0	0	0	0	0	0.007147	0.7146	0	0	0.014293	1.1514	0.111849	5.3202	0.007147	0.7146	0	0	0
MM415A00812	0.00228	0.228	0.00114	0.114	0	0	0.00114	0.114	0	0	0	0	0.00114	0.114	0	0	0	0	0	0	0	0	0	0	0	0	0	0	0.001254	0.1254	0	0	0	0	0	0	0	0	0.00114	0.114	0.003648	0.2394	0.003534	0.2508	0.00114	0.114	0	0	0
MM415A00818	0	0	0	0	0	0	0	0	0	0	0.001203	0.1203	0	0	0.001146	0.1146	0.001146	0.1146	0	0	0.00126	0.126	0.002291	0.2292	0	0	0	0	0	0	0.00951	0.951	0	0	0	0	0	0	0	0	0	0	0.00126	0.126	0	0	0.001203	0.1203	0.001146
MM415A00821	0	0	0	0	0.001147	0.1147	0.001147	0.1147	0	0	0.001205	0.1205	0	0	0	0	0	0	0.001147	0.1147	0	0	0.001262	0.1262	0	0	0	0	0	0	0.001319	0.1319	0.001205	0.1205	0	0	0.001147	0.1147	0	0	0.001147	0.1147	0.002524	0.2524	0	0	0.001205	0.1205	0.008031
MM415A00826	0	0	0	0	0	0	0	0	0	0	0.011627	0.6447	0	0	0	0	0	0	0	0	0.001151	0.1151	0	0	0	0	0	0	0	0	0	0	0.021067	2.1067	0	0	0	0	0	0	0	0	0.008979	0.449	0	0	0.001151	0.1151	0.021758
MM415A00827	0	0	0	0	0.001209	0.1209	0	0	0	0	0	0	0	0	0	0	0	0	0	0	0	0	0.001152	0.1152	0	0	0	0	0	0	0	0	0	0	0	0	0	0	0	0	0	0	0	0	0	0	0	0	0
MM415A00828	0	0	0	0	0	0	0	0	0	0	0	0	0	0	0	0	0	0	0.001153	0.1153	0	0	0.002307	0.2307	0	0	0	0	0	0	0.001153	0.1153	0.001153	0.1153	0	0	0	0	0	0	0	0	0	0	0	0	0.001211	0.1211	0.001153
MM415A00829	0	0	0	0	0	0	0	0	0	0	0	0	0	0	0.001212	0.1212	0	0	0	0	0	0	0	0	0	0	0	0	0	0	0	0	0	0	0	0	0	0	0	0	0	0	0.001154	0.1154	0	0	0	0	0
MM415A00834	0	0	0.001161	0.1161	0	0	0	0	0	0	0	0	0.001161	0.1161	0	0	0	0	0	0	0	0	0	0	0	0	0	0	0.001161	0.1161	0	0	0	0	0.003482	0.2321	0	0	0.001219	0.1219	0	0	0.001219	0.1219	0.001277	0.1277	0	0	0
MM415A00839	0	0	0	0	0	0	0	0	0	0	0	0	0	0	0	0	0	0	0	0	0.001226	0.1226	0	0	0	0	0	0	0	0	0.001168	0.1168	0	0	0	0	0	0	0	0	0	0	0	0	0.002393	0.2393	0	0	0
MM415A00842	0.002338	0.1169	0	0	0	0	0	0	0.001169	0.1169	0.001169	0.1169	0	0	0.001169	0.1169	0	0	0	0	0	0	0.002396	0.2396	0.001227	0.1227	0.001227	0.1227	0.001169	0.1169	0.002396	0.2396	0.002338	0.1169	0.00602	0.4851	0	0	0.001227	0.1227	0	0	0.001169	0.1169	0.004675	0.2338	0	0	0.003507
MM415A00845	0.003397	0.205	0.010307	0.7145	0.012299	0.5915	0.007145	0.7145	0	0	0.00328	0.328	0.098682	0.8199	0.01142	0.5974	0.051596	0.6442	0.027584	0.8609	0.032679	0.5974	0	0	0.002401	0.2401	0	0	0.011479	0.6149	0.011069	0.5739	0.019678	0.8316	0.018155	0.7906	0.008023	0.6618	0.025652	0.8141	0.008551	0.2343	0.069693	0.8492	0.105593	0.8258	0.085681	0.8375	0.044627
MM415A00846	0	0	0.002402	0.2402	0	0	0	0	0	0	0.001172	0.1172	0	0	0	0	0	0	0.002578	0.2578	0.001172	0.1172	0	0	0	0	0	0	0.001172	0.1172	0.001172	0.1172	0.001289	0.1289	0	0	0.00123	0.123	0.00123	0.123	0.002695	0.1348	0.001172	0.1172	0.001172	0.1172	0	0	0.00123
MM415A00851	0	0	0	0	0	0	0	0	0.001409	0.1409	0	0	0	0	0	0	0	0	0	0	0.001233	0.1233	0	0	0	0	0	0	0	0	0	0	0.001174	0.1174	0	0	0	0	0	0	0	0	0	0	0	0	0.001174	0.1174	0
MM415A00857	0	0	0.014876	1.4876	0	0	0	0	0	0	0	0	0	0	0	0	0	0	0	0	0	0	0	0	0	0	0	0	0	0	0.013813	1.3813	0.014876	1.4876	0	0	0	0	0.007438	0.7438	0.002361	0.1181	0	0	0	0	0	0	0
MM415A00866	0.001194	0.1194	0	0	0.001194	0.1194	0	0	0	0	0	0	0	0	0	0	0	0	0	0	0	0	0	0	0	0	0	0	0	0	0	0	0	0	0	0	0	0	0	0	0	0	0	0	0	0	0	0	0
MM415A00868	0.002393	0.1197	0	0	0	0	0	0	0	0	0.001197	0.1197	0	0	0	0	0	0	0	0	0	0	0	0	0	0	0	0	0.001197	0.1197	0	0	0	0	0	0	0.001256	0.1256	0.015076	1.5076	0	0	0	0	0	0	0.001256	0.1256	0
MM415A00869	0	0	0	0	0.002457	0.2457	0	0	0	0	0	0	0	0	0	0	0	0	0	0	0	0	0	0	0	0	0	0	0.001198	0.1198	0	0	0.008749	0.8749	0	0	0	0	0	0	0.001378	0.1378	0	0	0	0	0	0	0.016299
MM415A00871	0	0	0	0	0	0	0.0012	0.12	0	0	0	0	0	0	0	0	0.0012	0.12	0.0012	0.12	0	0	0	0	0	0	0	0	0	0	0	0	0.002459	0.2459	0	0	0	0	0.0012	0.12	0	0	0.00126	0.126	0	0	0	0	0.0012
MM415A00877	0	0	0	0	0	0	0	0	0	0	0.001327	0.1327	0	0	0	0	0	0	0	0	0	0	0	0	0	0	0	0	0	0	0	0	0	0	0	0	0	0	0	0	0	0	0	0	0.002534	0.1267	0	0	0.002534
MM415A00879	0.001329	0.1329	0.001208	0.1208	0	0	0.001208	0.1208	0	0	0	0	0	0	0	0	0	0	0.001269	0.1269	0.001208	0.1208	0.001208	0.1208	0	0	0	0	0.002537	0.2537	0.001269	0.1269	0.005014	0.3806	0	0	0	0	0	0	0.003625	0.2416	0.001208	0.1208	0.007612	0.7612	0.003685	0.3685	0.002477
MM415A00890	0	0	0	0	0	0	0	0	0	0	0	0	0	0	0	0	0	0	0	0	0.002431	0.2431	0	0	0	0	0	0	0	0	0	0	0	0	0	0	0	0	0	0	0	0	0.001216	0.1216	0.002431	0.1216	0	0	0.001216
MM415A00901	0.002448	0.2448	0	0	0	0	0.002448	0.2448	0.001224	0.1224	0	0	0	0	0	0	0	0	0.001224	0.1224	0	0	0.00257	0.257	0	0	0	0	0	0	0.001224	0.1224	0.00257	0.257	0.001285	0.1285	0.001224	0.1224	0.001224	0.1224	0.003672	0.3672	0.001224	0.1224	0.002448	0.2448	0.001407	0.1408	0.003733
MM415A00911	0	0	0	0	0	0	0.001604	0.1604	0	0	0	0	0	0	0	0	0	0	0.001234	0.1234	0	0	0	0	0	0	0	0	0.003826	0.3825	0	0	0.001234	0.1234	0.001481	0.1481	0	0	0	0	0	0	0.001357	0.1357	0.002468	0.1234	0.004319	0.2777	0.001357
MM415A00915	0.001236	0.1236	0	0	0.001236	0.1236	0.001236	0.1236	0.002472	0.1236	0.001298	0.1298	0	0	0	0	0	0	0	0	0	0	0	0	0	0	0	0	0	0	0.002472	0.1422	0	0	0	0	0	0	0	0	0.001236	0.1236	0.00136	0.136	0	0	0.001298	0.1298	0
MM415A00919	0	0	0.001239	0.1239	0.002539	0.1301	0	0	0	0	0	0	0.001239	0.1239	0	0	0	0	0	0	0	0	0	0	0	0	0	0	0	0	0.001363	0.1363	0.002478	0.2478	0.009043	0.9043	0.007804	0.7804	0	0	0.002725	0.2725	0.015237	0.7866	0.00384	0.384	0.001239	0.1239	0.003778
MM415A00921	0.002483	0.1241	0.001241	0.1241	0.001241	0.1241	0.001241	0.1241	0	0	0	0	0	0	0	0	0	0	0	0	0	0	0	0	0	0	0	0	0	0	0.001241	0.1241	0.001241	0.1241	0	0	0.001303	0.1303	0.002545	0.2545	0.002607	0.2607	0.001303	0.1303	0.003848	0.2545	0	0	0
MM415A00922	0.003915	0.3915	0.001305	0.1305	0.001243	0.1243	0	0	0	0	0.002486	0.2486	0.001305	0.1305	0.001305	0.1305	0	0	0	0	0	0	0.001243	0.1243	0	0	0	0	0	0	0.001243	0.1243	0	0	0.001429	0.1429	0	0	0	0	0	0	0.001243	0.1243	0	0	0.002486	0.2486	0.001305
MM415A00925	0	0	0.004983	0.4983	0	0	0.001246	0.1246	0.001246	0.1246	0	0	0.004361	0.4361	0	0	0	0	0	0	0	0	0	0	0	0	0	0	0	0	0	0	0	0	0	0	0	0	0	0	0.004111	0.4111	0	0	0	0	0	0	0
MM415A00929	0	0	0	0	0	0	0	0	0	0	0	0	0	0	0	0	0	0	0	0	0	0	0.001248	0.1248	0	0	0	0	0.001248	0.1248	0.001248	0.1248	0.01573	1.1673	0	0	0	0	0	0	0	0	0	0	0	0	0	0	0
MM415A00936	0	0	0	0	0	0	0.001566	0.1566	0	0	0	0	0.001253	0.1253	0	0	0	0	0	0	0	0	0.001378	0.1378	0	0	0	0	0	0	0	0	0.001253	0.1253	0	0	0	0	0	0	0	0	0	0	0	0	0	0	0.001253
MM415A00937	0	0	0	0	0	0	0	0	0	0	0.025316	2.5316	4.42374	98.7467	3.77033	96.5033	0.107282	9.8383	0.36546	28.5687	0	0	0	0	0	0	0	0	0	0	0.001316	0.1316	0	0	0	0	0	0	0.013912	1.3912	0.03152	3.152	0.001253	0.1253	0	0	0	0	0
MM415A00941	0	0	0	0	0	0	0	0	0	0	0	0	0	0	0.006358	0.6358	0	0	0.001322	0.1322	0	0	0	0	0	0	0	0	0	0	0.006673	0.6673	0	0	0	0	0	0	0	0	0	0	0	0	0.001322	0.1322	0.015863	0.8498	0.018444
MM415A00942	0	0	0	0	0	0	0	0	0.001259	0.1259	0	0	0	0	0	0	0	0	0	0	0	0	0.001259	0.1259	0	0	0	0	0	0	0	0	0	0	0	0	0	0	0.001259	0.1259	0.001259	0.1259	0	0	0	0	0	0	0
MM415A00943	0	0	0.002648	0.1324	0	0	0	0	0	0	0	0	0	0	0	0	0	0	0	0	0	0	0.001261	0.1261	0	0	0	0	0	0	0	0	0	0	0	0	0	0	0	0	0	0	0.001261	0.1261	0	0	0.015886	1.5886	0
MM415A00945	0	0	0.001263	0.1263	0	0	0.001263	0.1263	0.001263	0.1263	0.001263	0.1263	0	0	0	0	0.001326	0.1326	0	0	0.001326	0.1326	0.001263	0.1263	0	0	0.001263	0.1263	0	0	0.002526	0.2526	0.021283	1.9389	0	0	0.001326	0.1326	0.001263	0.1263	0.001516	0.1516	0	0	0.001263	0.1263	0.002526	0.2526	0.002716
MM415A00947	0	0	0.001264	0.1264	0	0	0	0	0	0	0	0	0.001264	0.1264	0	0	0	0	0	0	0.001327	0.1327	0	0	0.001264	0.1264	0	0	0	0	0	0	0	0	0	0	0	0	0	0	0	0	0.001264	0.1264	0	0	0.002717	0.2717	0
MM415A00950	0	0	0	0	0.001272	0.1272	0	0	0	0	0	0	0	0	0	0	0	0	0	0	0	0	0	0	0	0	0	0	0	0	0	0	0.001272	0.1272	0	0	0	0	0	0	0	0	0	0	0.001272	0.1272	0	0	0
MM415A00955	0	0	0	0	0	0	0	0	0	0	0.009076	0.9076	0	0	0	0	0	0	0	0	0.004091	0.3707	0	0	0	0	0	0	0	0	0	0	0.001278	0.1278	0	0	0.009716	0.9716	0.008054	0.8054	0	0	0.002557	0.1278	0	0	0.002621	0.2621	0
MM415A00956	0	0	0	0	0	0	0	0	0	0	0	0	0	0	0	0	0	0	0	0	0	0	0	0	0	0	0	0	0	0	0	0	0	0	0	0	0	0	0	0	0	0	0	0	0	0	0	0	0.002563
MM415A00959	0.001284	0.1284	0.002632	0.2632	0	0	0	0	0.002696	0.2696	0	0	0.002568	0.2568	0	0	0	0	0	0	0.001284	0.1284	0	0	0	0	0	0	0.003852	0.3852	0.009438	0.9438	0.001477	0.1477	0	0	0.001284	0.1284	0	0	0.001284	0.1284	0.003916	0.3916	0.002568	0.2568	0.005329	0.5329	0.002696
MM415A00966	0	0	0	0	0	0	0	0	0	0	0	0	0	0	0	0	0	0	0	0	0	0	0	0	0	0	0	0	0	0	0	0	0	0	0	0	0	0	0	0	0	0	0	0	0	0	0	0	0.001362
MM415A00968	0	0	0	0	0	0	0	0	0	0	0	0	0	0	0	0	0	0	0	0	0.001299	0.1299	0	0	0	0	0.001299	0.1299	0.001299	0.1299	0	0	0.001299	0.1299	0	0	0	0	0.001299	0.1299	0	0	0	0	0	0	0.002792	0.2792	0
MM415A00974	0.00137	0.1369	0	0	0	0	0	0	0	0	0	0	0	0	0	0	0	0	0	0	0	0	0	0	0	0	0	0	0	0	0	0	0.016434	1.6434	0	0	0	0	0	0	0	0	0.032868	3.2868	0	0	0.016434	1.6434	0.001435
MM415A00976	0	0	0	0	0.001305	0.1305	0	0	0	0	0	0	0.013177	0.7175	0	0	0	0	0	0	0	0	0	0	0	0	0	0	0	0	0.001435	0.1435	0	0	0	0	0	0	0	0	0	0	0	0	0.00137	0.137	0	0	0
MM415A00980	0.002752	0.2752	0	0	0	0	0	0	0	0	0	0	0	0	0	0	0	0	0	0	0	0	0	0	0	0	0	0	0	0	0	0	0	0	0	0	0	0	0	0	0	0	0.001311	0.1311	0	0	0	0	0.001442
MM415A00983	0.001311	0.1311	0.001311	0.1311	0	0	0	0	0	0	0	0	0	0	0	0	0	0	0.001311	0.1311	0.002622	0.2622	0	0	0	0	0	0	0.001311	0.1311	0.002622	0.2622	0.00295	0.295	0	0	0	0	0	0	0	0	0.005376	0.3212	0.002688	0.2688	0.002688	0.2688	0.001311
MM415A00984	0	0	0	0	0.001508	0.1508	0	0	0	0	0	0	0	0	0	0	0	0	0	0	0	0	0	0	0	0	0	0	0	0	0	0	0	0	0	0	0	0	0	0	0	0	0	0	0	0	0.002623	0.2623	0.001311
MM415A00985	0	0	0	0	0.001445	0.1445	0	0	0	0	0.001313	0.1313	0	0	0	0	0	0	0	0	0	0	0.001445	0.1445	0	0	0	0	0	0	0	0	0.001313	0.1313	0	0	0	0	0	0	0	0	0	0	0	0	0	0	0
MM415A01013	0	0	0.005884	0.5884	0.001353	0.1353	0	0	0	0	0.00142	0.142	0	0	0	0	0	0	0.001353	0.1353	0	0	0	0	0	0	0	0	0	0	0	0	0	0	0	0	0	0	0	0	0.004531	0.2976	0.010685	0.5343	0.003111	0.1555	0.001353	0.1353	0
MM415A01018	0	0	0	0	0	0	0	0	0	0	0.001424	0.1424	0	0	0	0	0.002779	0.1424	0	0	0.001356	0.1356	0	0	0	0	0	0	0.001356	0.1356	0.001356	0.1356	0.002711	0.2711	0.001424	0.1424	0	0	0.001356	0.1356	0	0	0	0	0	0	0.002711	0.2711	0.001424
MM415A01024	0	0	0	0	0	0	0.004214	0.4214	0	0	0	0	0	0	0	0	0	0	0	0	0	0	0	0	0	0	0	0	0	0	0	0	0	0	0	0	0	0	0	0	0	0	0	0	0	0	0	0	0
MM415A01028	0	0	0	0	0	0	0	0	0	0	0	0	0	0	0	0	0	0	0	0	0	0	0	0	0	0	0	0	0	0	0	0	0	0	0	0	0	0	0	0	0.002728	0.2728	0	0	0	0	0	0	0
MM415A01032	0	0	0	0	0	0	0	0	0	0	0	0	0.005538	0.5538	0	0	0	0	0	0	0	0	0	0	0	0	0	0	0	0	0	0	0.001368	0.1368	0	0	0	0	0	0	0	0	0.004171	0.2803	0	0	0	0	0
MM415A01034	0	0	0	0	0	0	0	0	0	0	0	0	0	0	0	0	0	0	0	0	0	0	0	0	0	0	0	0	0	0	0	0	0	0	0	0	0.001369	0.1369	0	0	0	0	0	0	0	0	0	0	0
MM415A01038	0	0	0	0	0	0	0	0	0	0	0	0	0.001372	0.1372	0	0	0	0	0	0	0	0	0	0	0	0	0	0	0	0	0.001372	0.1372	0	0	0	0	0	0	0.001372	0.1372	0	0	0	0	0	0	0	0	0
MM415A01046	0	0	0.001379	0.1379	0	0	0	0	0	0	0	0	0	0	0	0	0	0	0	0	0	0	0	0	0	0	0	0	0	0	0	0	0	0	0	0	0	0	0.001379	0.1379	0	0	0	0	0	0	0	0	0
MM415A01049	0	0	0	0	0	0	0	0	0	0	0	0	0	0	0	0	0	0	0	0	0	0	0	0	0	0	0	0	0.001586	0.1586	0	0	0	0	0	0	0	0	0	0	0.001448	0.1448	0.004138	0.2759	0	0	0	0	0.00138
MM415A01050	0	0	0	0	0	0	0	0	0	0	0	0	0.00138	0.138	0	0	0.00138	0.138	0	0	0	0	0	0	0	0	0.00138	0.138	0	0	0.001449	0.1449	0	0	0	0	0	0	0	0	0	0	0	0	0	0	0.001449	0.1449	0.001518
MM415A01052	0	0	0	0	0	0	0	0	0	0	0	0	0	0	0	0	0	0	0	0	0	0	0	0	0	0	0	0	0	0	0	0	0.002764	0.2764	0	0	0	0	0.001382	0.1382	0.001382	0.1382	0	0	0	0	0	0	0.00152
MM415A01058	0	0	0	0	0.00845	0.845	0	0	0	0	0.001455	0.1454	0	0	0	0	0	0	0	0	0	0	0	0	0	0	0	0	0	0	0.010112	1.0112	0.026181	2.6181	0.001385	0.1385	0	0	0	0	0	0	0.036501	2.7497	0	0	0.043635	2.812	0.017454
MM415A01061	0	0	0	0	0	0	0	0	0	0	0	0	0	0	0	0	0	0	0	0	0	0	0	0	0	0	0	0	0	0	0.00146	0.146	0	0	0	0	0	0	0	0	0	0	0	0	0.00139	0.139	0	0	0
MM415A01066	0	0	0	0	0.001393	0.1393	0	0	0	0	0	0	0	0	0	0	0	0	0	0	0	0	0	0	0	0	0	0	0	0	0	0	0	0	0	0	0	0	0	0	0	0	0	0	0	0	0	0	0
MM415A01069	0.001395	0.1395	0.001395	0.1395	0.002929	0.2929	0.001395	0.1395	0	0	0.001395	0.1395	0	0	0	0	0.001395	0.1395	0	0	0.001395	0.1395	0.001395	0.1395	0	0	0	0	0.001395	0.1395	0.001395	0.1395	0.002789	0.2789	0	0	0	0	0.004254	0.4254	0.002789	0.1395	0.002859	0.2859	0.001395	0.1395	0.005649	0.5649	0.001464
MM415A01070	0	0	0	0	0	0	0	0	0	0	0	0	0	0	0	0	0	0	0	0	0.001395	0.1395	0	0	0	0	0	0	0	0	0	0	0	0	0	0	0	0	0	0	0	0	0	0	0	0	0	0	0
MM415A01072	0	0	0	0	0.001398	0.1398	0.001398	0.1398	0	0	0	0	0	0	0	0	0	0	0	0	0	0	0	0	0.001398	0.1398	0	0	0	0	0	0	0	0	0	0	0	0	0	0	0	0	0.002935	0.1538	0.001398	0.1398	0.003984	0.3983	0
MM415A01073	0	0	0	0	0	0	0	0	0	0	0	0	0	0	0	0	0	0	0	0	0	0	0	0	0	0	0	0	0	0	0	0	0.001397	0.1397	0.016828	1.6828	0.001676	0.1676	0	0	0.001397	0.1397	0	0	0	0	0	0	0.002863
MM415A01074	0	0	0	0	0	0	0	0	0	0	0.015514	1.5514	0	0	0	0	0	0	0	0	0	0	0	0	0	0	0	0	0	0	0.002795	0.2795	0.002795	0.2795	0	0	0.001398	0.1398	0	0	0	0	0	0	0	0	0	0	0.01761
MM415A01080	0	0	0	0	0	0	0	0	0	0	0.001399	0.1399	0	0	0	0	0	0	0	0	0	0	0	0	0	0	0	0	0	0	0	0	0	0	0	0	0	0	0	0	0	0	0.001469	0.1469	0	0	0	0	0.003288
MM415A01082	0.001401	0.1401	0	0	0.001471	0.1471	0.001471	0.1471	0.001471	0.1471	0	0	0	0	0.001401	0.1401	0	0	0	0	0	0	0	0	0	0	0	0	0	0	0.004203	0.2802	0.005674	0.3853	0	0	0	0	0	0	0.001401	0.1401	0.001401	0.1401	0.001401	0.1401	0.001401	0.1401	0.002802
MM415A01084	0	0	0	0	0	0	0	0	0	0	0	0	0	0	0	0	0	0	0	0	0.001472	0.1472	0	0	0	0	0	0	0	0	0.002314	0.2313	0.001402	0.1402	0	0	0	0	0	0	0	0	0.003996	0.3996	0	0	0	0	0
MM415A01090	0	0	0.001546	0.1546	0	0	0	0	0	0	0.001476	0.1476	0	0	0	0	0	0	0.001476	0.1476	0.004287	0.4287	0	0	0	0	0	0	0	0	0.001405	0.1405	0.004357	0.4357	0.001405	0.1405	0	0	0.001616	0.1616	0.002881	0.1546	0	0	0.001405	0.1405	0.001405	0.1405	0.001476
MM415A01095	0	0	0.002819	0.2819	0	0	0	0	0	0	0	0	0.00141	0.141	0	0	0	0	0	0	0.00148	0.148	0	0	0	0	0	0	0	0	0	0	0	0	0	0	0	0	0	0	0	0	0.001551	0.1551	0.002819	0.2819	0.004229	0.4229	0.001551
MM415A01099	0	0	0	0	0	0	0.001484	0.1484	0	0	0	0	0	0	0	0	0	0	0	0	0	0	0	0	0	0	0	0	0	0	0	0	0	0	0	0	0	0	0	0	0	0	0	0	0	0	0	0	0
MM415A01100	0	0	0	0	0	0	0	0	0	0	0.001415	0.1415	0	0	0	0	0	0	0	0	0	0	0	0	0	0	0	0	0	0	0	0	0	0	0	0	0	0	0	0	0	0	0	0	0	0	0	0	0
MM415A01103	0	0	0	0	0	0	0	0	0.00156	0.156	0	0	0	0	0.001418	0.1418	0	0	0	0	0	0	0.001418	0.1418	0	0	0	0	0	0	0.001418	0.1418	0.002908	0.2908	0	0	0	0	0	0	0.001418	0.1418	0.001418	0.1418	0	0	0	0	0
MM415A01113	0.001496	0.1496	0.001425	0.1425	0	0	0	0	0	0	0	0	0.001496	0.1496	0	0	0	0	0.001425	0.1425	0	0	0	0	0	0	0	0	0	0	0.001425	0.1425	0	0	0	0	0.001425	0.1425	0	0	0.001496	0.1496	0	0	0	0	0	0	0
MM415A01118	0	0	0	0	0	0	0.001502	0.1502	0	0	0	0	0	0	0	0	0	0	0	0	0	0	0	0	0	0	0	0	0	0	0	0	0	0	0.001431	0.1431	0	0	0	0	0	0	0	0	0	0	0	0	0.009157
MM415A01122	0.001579	0.1579	0	0	0.001507	0.1507	0	0	0.001435	0.1435	0	0	0.001435	0.1435	0	0	0	0	0	0	0.001507	0.1507	0	0	0	0	0	0	0.001435	0.1435	0.002871	0.2871	0.001435	0.1435	0	0	0	0	0	0	0.001435	0.1435	0.004593	0.3014	0.004593	0.3014	0.002871	0.2871	0.001435
MM415A01127	0	0	0.001441	0.1441	0	0	0	0	0	0	0	0	0	0	0	0	0	0	0	0	0	0	0	0	0	0	0	0	0	0	0	0	0	0	0	0	0	0	0	0	0	0	0.001441	0.1441	0	0	0	0	0
MM415A01130	0	0	0	0	0	0	0	0	0	0	0	0	0	0	0	0	0	0	0	0	0	0	0	0	0	0	0	0	0	0	0	0	0	0	0	0	0.001444	0.1444	0	0	0	0	0	0	0	0	0	0	0.001444
MM415A01139	0	0	0	0	0.001457	0.1457	0	0	0	0	0	0	0	0	0	0	0	0	0	0	0	0	0	0	0	0	0	0	0	0	0	0	0	0	0	0	0	0	0	0	0	0	0	0	0	0	0	0	0.001457
MM415A01141	0	0	0	0	0	0	0	0	0	0	0	0	0	0	0	0	0	0	0	0	0	0	0	0	0	0	0	0	0	0	0	0	0	0	0.009178	0.9178	0	0	0	0	0	0	0.001457	0.1457	0	0	0	0	0
MM415A01144	0.001461	0.1461	0	0	0	0	0	0	0	0	0	0	0	0	0	0	0.001534	0.1534	0	0	0	0	0	0	0	0	0.001534	0.1534	0.001461	0.1461	0.001461	0.1461	0.001534	0.1534	0	0	0	0	0	0	0	0	0	0	0.001461	0.1461	0.001461	0.1461	0
MM415A01152	0.001542	0.1541	0.001615	0.1615	0	0	0	0	0.00301	0.301	0.00301	0.301	0	0	0.003156	0.3156	0.001615	0.1615	0	0	0.001468	0.1468	0.001615	0.1615	0	0	0	0	0.002936	0.2936	0.009102	0.9102	0.004625	0.3817	0.001688	0.1688	0.001468	0.1468	0.00323	0.1909	0.00301	0.301	0.004771	0.4771	0	0	0.00301	0.301	0.004625
MM415A01153	0	0	0	0	0	0	0	0	0	0	0	0	0	0	0	0	0	0	0	0	0	0	0	0	0	0	0	0	0	0	0	0	0	0	0	0	0	0	0.001469	0.1469	0	0	0	0	0.001542	0.1542	0	0	0
MM415A01168	0	0	0	0	0	0	0	0	0	0	0	0	0	0	0	0	0	0	0	0	0	0	0	0	0	0	0	0	0	0	0.00148	0.148	0	0	0	0	0	0	0.00148	0.148	0.00148	0.148	0	0	0	0	0	0	0
MM415A01170	0.001481	0.1481	0	0	0	0	0	0	0	0	0.001481	0.1481	0.001481	0.1481	0	0	0	0	0	0	0.00311	0.311	0	0	0	0	0	0	0	0	0	0	0.001629	0.1629	0	0	0	0	0.001481	0.1481	0	0	0.001481	0.1481	0.002962	0.1481	0.001481	0.1481	0.001481
MM415A01172	0.003043	0.3043	0	0	0	0	0	0	0	0	0	0	0	0	0.001484	0.1484	0	0	0	0	0	0	0	0	0	0	0	0	0.001484	0.1484	0.001484	0.1484	0.001484	0.1484	0	0	0	0	0	0	0.001484	0.1484	0.001484	0.1484	0	0	0	0	0.001484
MM415A01179	0	0	0	0	0	0	0	0	0	0	0	0	0.00149	0.149	0	0	0	0	0	0	0	0	0.018775	1.8775	0	0	0	0	0	0	0.00149	0.149	0	0	0.00149	0.149	0.001639	0.1639	0	0	0	0	0.00149	0.149	0	0	0	0	0
MM415A01181	0	0	0.001491	0.1491	0	0	0	0	0	0	0	0	0	0	0	0	0	0	0	0	0.00164	0.164	0.001491	0.1491	0	0	0	0	0	0	0	0	0	0	0	0	0	0	0.001491	0.1491	0	0	0	0	0	0	0.003056	0.3056	0
MM415A01183	0	0	0	0	0	0	0	0	0	0	0	0	0	0	0.015077	1.5077	0	0	0	0	0	0	0	0	0	0	0.001493	0.1493	0	0	0.001567	0.1567	0	0	0	0	0	0	0	0	0	0	0	0	0	0	0.001493	0.1493	0
MM415A01190	0.001498	0.1498	0.002997	0.2997	0.003072	0.3072	0.006219	0.4121	0.00457	0.2472	0.002997	0.2997	0.002997	0.2472	0.001498	0.1498	0.002997	0.2997	0.001498	0.1498	0.00457	0.457	0.001498	0.1498	0.001498	0.1498	0.001573	0.1573	0.001498	0.1498	0.007642	0.4495	0.00457	0.2472	0.003072	0.1573	0.00472	0.3297	0.004645	0.2547	0.002997	0.2398	0.001498	0.1498	0.005994	0.2472	0.007717	0.4645	0.004645
MM415A01194	0.001502	0.1502	0	0	0	0	0	0	0	0	0.001652	0.1652	0	0	0	0	0	0	0	0	0.001502	0.1502	0	0	0	0	0	0	0	0	0	0	0	0	0	0	0	0	0.001502	0.1502	0	0	0	0	0	0	0	0	0
MM415A01195	0.001578	0.1578	0	0	0	0	0.001503	0.1503	0	0	0	0	0.001503	0.1503	0	0	0	0	0	0	0	0	0	0	0	0	0	0	0	0	0.006012	0.4509	0.001503	0.1503	0	0	0	0	0	0	0	0	0	0	0.001578	0.1578	0.001728	0.1728	0
MM415A01197	0	0	0.001506	0.1506	0	0	0	0	0	0	0	0	0	0	0	0	0	0	0	0	0	0	0	0	0	0	0	0	0	0	0	0	0	0	0	0	0	0	0	0	0	0	0.001581	0.1581	0	0	0	0	0.001506
MM415A01206	0	0	0.001514	0.1514	0.001514	0.1514	0	0	0	0	0.015295	1.5295	0	0	0.001514	0.1514	0	0	0	0	0	0	0	0	0	0	0	0	0.019005	1.9005	0	0	0	0	0	0	0	0	0.001514	0.1514	0	0	0.019081	1.2872	0	0	0	0	0.019081
MM415A01207	0.001515	0.1515	0	0	0	0	0	0	0	0	0	0	0	0	0	0	0	0	0	0	0.001515	0.1515	0.004923	0.3332	0	0	0	0	0	0	0.001515	0.1515	0	0	0	0	0	0	0.001515	0.1515	0	0	0.001515	0.1515	0	0	0	0	0
MM415A01210	0	0	0	0	0	0	0	0	0	0	0	0	0	0	0	0	0	0	0	0	0	0	0	0	0	0	0	0	0	0	0	0	0	0	0	0	0	0	0	0	0	0	0.001515	0.1516	0	0	0	0	0
MM415A01218	0	0	0.019216	1.5098	0.001525	0.1525	0.015403	1.5403	0	0	0	0	0	0	0	0	0.001525	0.1525	0	0	0	0	0	0	0	0	0	0	0	0	0	0	0	0	0	0	0	0	0	0	0	0	0	0	0	0	0	0	0.018759
MM415A01224	0	0	0.001686	0.1686	0	0	0	0	0	0	0	0	0	0	0	0	0	0	0	0	0.001533	0.1533	0	0	0	0	0	0	0	0	0.019312	1.9312	0.001533	0.1533	0	0	0	0	0.019312	1.9312	0	0	0.042609	2.5826	0	0	0.001533	0.1533	0.050349
MM415A01227	0	0	0	0	0	0	0	0	0	0	0	0	0	0	0	0	0	0	0	0	0	0	0	0	0	0	0	0	0	0	0	0	0	0	0	0	0.001765	0.1765	0	0	0	0	0	0	0	0	0.011205	1.1205	0
MM415A01231	0.00169	0.169	0.004379	0.4379	0	0	0	0	0	0	0.003227	0.3227	0.00169	0.169	0.003073	0.3073	0	0	0	0	0	0	0	0	0.003227	0.1613	0	0	0	0	0.001537	0.1537	0	0	0.001537	0.1537	0	0	0	0	0	0	0.00169	0.169	0.00776	0.4687	0.00169	0.169	0.001537
MM415A01235	0	0	0.001539	0.1539	0	0	0	0	0	0	0	0	0	0	0	0	0	0	0	0	0	0	0.001616	0.1616	0	0	0	0	0	0	0.001539	0.1539	0	0	0	0	0	0	0	0	0	0	0	0	0.001539	0.1539	0	0	0
MM415A01245	0	0	0	0	0	0	0	0	0	0	0	0	0	0	0	0	0	0	0	0	0	0	0	0	0	0	0	0	0	0	0	0	0	0	0.001547	0.1547	0.003249	0.1625	0	0	0	0	0	0	0	0	0	0	0
MM415A01248	0	0	0	0	0	0	0	0	0	0	0	0	0	0	0	0	0.001551	0.155	0	0	0	0	0	0	0	0	0	0	0	0	0	0	0	0	0	0	0	0	0	0	0.003256	0.1628	0	0	0	0	0	0	0
MM415A01250	0	0	0	0	0	0	0	0	0	0	0	0	0	0	0	0	0	0	0	0	0	0	0	0	0	0	0	0	0	0	0	0	0	0	0	0	0	0	0	0	0	0	0	0	0.003724	0.1862	0	0	0.019549
MM415A01252	0	0	0	0	0	0	0	0	0.001552	0.1552	0	0	0.001552	0.1552	0	0	0	0	0.001552	0.1552	0.001552	0.1552	0	0	0	0	0	0	0	0	0.001552	0.1552	0.005043	0.3336	0.001552	0.1552	0.001552	0.1552	0.001629	0.1629	0.001629	0.1629	0	0	0.003181	0.3181	0.001552	0.1552	0.003104
MM415A01256	0	0	0	0	0	0	0	0	0	0	0	0	0	0	0	0	0	0	0	0	0	0	0	0	0	0	0	0	0	0	0	0	0	0	0	0	0	0	0	0	0	0	0.009176	0.4588	0	0	0	0	0.001633
MM415A01257	0	0	0	0	0	0	0	0	0	0	0	0	0	0	0	0	0	0	0.001556	0.1556	0	0	0	0	0	0	0	0	0	0	0	0	0.001556	0.1556	0	0	0	0	0	0	0	0	0.019603	1.8203	0	0	0.003267	0.1634	0
MM415A01270	0	0	0	0	0	0	0	0	0	0	0	0	0	0	0	0	0	0	0.001642	0.1642	0	0	0	0	0	0	0	0	0	0	0	0	0	0	0	0	0	0	0	0	0	0	0	0	0	0	0	0	0
MM415A01278	0.001566	0.1566	0	0	0.001566	0.1566	0.001566	0.1566	0.003289	0.3289	0.001723	0.1723	0	0	0	0	0	0	0.001644	0.1644	0.001566	0.1566	0	0	0	0	0	0	0	0	0.001644	0.1644	0.001566	0.1566	0	0	0	0	0	0	0	0	0	0	0.001566	0.1566	0.004855	0.4855	0.004776
MM415A01281	0	0	0	0	0	0	0	0	0	0	0	0	0	0	0	0	0	0	0	0	0	0	0	0	0	0	0	0	0	0	0	0	0	0	0	0	0	0	0	0	0	0	0	0	0	0	0.003135	0.1568	0
MM415A01285	0	0	0	0	0	0	0	0	0	0	0	0	0	0	0	0	0	0	0	0	0.001569	0.1569	0	0	0	0	0	0	0	0	0	0	0	0	0	0	0	0	0.001569	0.1569	0.001647	0.1647	0	0	0.001647	0.1647	0	0	0.001569
MM415A01289	0.009897	0.9897	0	0	0.007933	0.7933	0	0	0	0	0.031734	2.0187	0	0	0	0	0	0	0	0	0	0	0.00165	0.1649	0	0	0	0	0.029456	2.058	0.059383	3.6918	0.128584	6.5195	0	0	0	0	0	0	0	0	0.381667	9.7871	0.039431	3.3697	0.171393	5.9854	0.112638
MM415A01297	0	0	0	0	0	0	0	0	0.002107	0.2107	0	0	0	0	0	0	0	0	0	0	0	0	0	0	0	0	0	0	0	0	0	0	0.002107	0.2107	0	0	0.004214	0.2107	0	0	0	0	0	0	0	0	0	0	0.002107
MM415A01298	0	0	0	0	0	0	0	0	0	0	0	0	0	0	0	0	0	0	0.001656	0.1656	0.001656	0.1656	0	0	0	0	0	0	0.001577	0.1577	0.001734	0.1734	0	0	0	0	0	0	0	0	0	0	0	0	0.003154	0.3154	0	0	0
MM415A01300	0	0	0	0	0	0	0	0	0	0	0.001578	0.1578	0	0	0.001578	0.1578	0	0	0	0	0.002051	0.2051	0	0	0	0	0	0	0	0	0.001578	0.1578	0.001578	0.1578	0	0	0	0	0	0	0	0	0	0	0	0	0.001657	0.1657	0.003155
MM415A01302	0	0	0	0	0	0	0	0	0	0	0	0	0	0	0	0	0	0	0	0	0	0	0	0	0	0	0	0	0	0	0	0	0	0	0	0	0	0	0	0	0	0	0	0	0	0	0	0	0
MM415A01303	0.015953	1.4058	0.021087	1.1925	0.051019	2.4404	0.01777	1.0109	0.017849	1.5953	0.039646	2.4246	0.201785	2.5588	0.055836	2.1008	0.003001	0.3001	0.069736	1.1689	0.015953	1.5953	0.009951	0.9951	0.029616	1.4848	0	0	0.019902	1.2083	0.07874	1.6111	0.044701	1.7454	0.024009	1.6111	0.009951	0.9951	0.041463	1.54	0.009951	0.9951	0.103617	2.314	0	0	0.012399	1.2399	0.07716
MM415A01309	0	0	0	0	0.016043	1.6043	0	0	0	0	0	0	0	0	0	0	0	0	0	0	0	0	0	0	0	0	0	0	0.001588	0.1588	0	0	0.00691	0.5242	0	0	0	0	0	0	0.003177	0.3177	0.001588	0.1588	0.001588	0.1588	0.010007	1.0007	0.001668
MM415A01315	0	0	0	0	0	0	0	0	0	0	0.003428	0.3428	0	0	0.001594	0.1594	0	0	0	0	0	0	0	0	0	0	0	0	0.001594	0.1594	0	0	0.001674	0.1674	0	0	0	0	0	0	0.002152	0.2152	0	0	0	0	0	0	0.003348
MM415A01320	0	0	0	0	0	0	0	0	0	0	0	0	0	0	0	0	0	0	0	0	0	0	0.001598	0.1598	0	0	0	0	0	0	0	0	0	0	0	0	0	0	0	0	0	0	0	0	0	0	0	0	0
MM415A01322	0	0	0	0	0	0	0	0	0	0	0	0	0	0	0	0	0	0	0	0	0	0	0	0	0	0	0	0	0	0	0	0	0	0	0	0	0	0	0	0	0	0	0	0	0	0	0.001599	0.1599	0
MM415A01325	0	0	0	0	0	0	0	0	0	0	0	0	0	0	0	0	0	0	0	0	0	0	0	0	0	0	0	0	0	0	0.003442	0.3442	0	0	0	0	0	0	0.001601	0.1601	0	0	0.001601	0.1601	0.003202	0.1601	0	0	0.010086
MM415A01327	0	0	0	0	0	0	0	0	0	0	0	0	0	0	0	0	0	0	0	0	0	0	0	0	0	0	0	0	0	0	0	0	0	0	0	0	0	0	0	0	0	0	0.016533	0.8266	0	0	0	0	0
MM415A01331	0	0	0	0	0	0	0	0	0.001607	0.1607	0	0	0	0	0	0	0	0	0.001607	0.1607	0	0	0.001607	0.1607	0	0	0	0	0.004982	0.4982	0.003295	0.3294	0.001607	0.1607	0	0	0.005143	0.5143	0	0	0	0	0.001607	0.1607	0.003214	0.3214	0.001687	0.1687	0.005062
MM415A01336	0	0	0	0	0	0	0	0	0	0	0	0	0	0	0	0	0	0	0	0	0	0	0	0	0	0	0	0	0	0	0	0	0	0	0	0	0	0	0	0	0.001614	0.1614	0	0	0	0	0	0	0
MM415A01337	0	0	0	0	0.003313	0.3313	0	0	0	0	0.001616	0.1616	0	0	0	0	0	0	0	0	0	0	0	0	0	0	0	0	0	0	0.001616	0.1616	0	0	0	0	0	0	0	0	0	0	0.001616	0.1616	0	0	0	0	0
MM415A01346	0.002433	0.2433	0	0	0.001622	0.1622	0	0	0	0	0	0	0.001622	0.1622	0	0	0	0	0	0	0.004298	0.3163	0	0	0	0	0	0	0	0	0.003325	0.3325	0.002757	0.2757	0.001622	0.1622	0	0	0	0	0	0	0	0	0	0	0.002676	0.2676	0
MM415A01347	0	0	0	0	0	0	0	0	0	0	0.001623	0.1623	0	0	0	0	0	0	0	0	0	0	0	0	0	0	0	0	0	0	0.001623	0.1623	0.001623	0.1623	0	0	0	0	0	0	0	0	0	0	0	0	0.003246	0.3246	0.001704
MM415A01350	0	0	0	0	0	0	0	0	0	0	0	0	0	0	0	0	0	0	0	0	0	0	0	0	0	0	0	0	0	0	0	0	0	0	0	0	0	0	0.001627	0.1627	0.001627	0.1627	0	0	0	0	0	0	0
MM415A01353	0	0	0.00163	0.163	0	0	0	0	0	0	0	0	0	0	0	0	0	0	0	0	0	0	0	0	0	0	0	0	0	0	0.001793	0.1793	0	0	0	0	0	0	0	0	0	0	0.00163	0.163	0	0	0.00163	0.163	0.00163
MM415A01354	0.003589	0.1958	0.001713	0.1713	0	0	0	0	0.001795	0.1795	0	0	0	0	0.001631	0.1631	0.003671	0.1876	0	0	0	0	0	0	0.003263	0.1795	0	0	0	0	0	0	0	0	0.003915	0.1958	0.003589	0.1958	0.005547	0.1958	0	0	0.011665	0.2284	0.003915	0.1958	0	0	0.003671
MM415A01356	0	0	0	0	0	0	0	0	0	0	0	0	0	0	0	0	0	0	0	0	0.003265	0.3264	0.001632	0.1632	0	0	0	0	0	0	0	0	0.001632	0.1632	0	0	0	0	0	0	0	0	0	0	0.001632	0.1632	0	0	0.001632
MM415A01358	0	0	0	0	0.001633	0.1633	0.001715	0.1715	0	0	0	0	0.001633	0.1633	0	0	0	0	0	0	0.001633	0.1633	0	0	0	0	0	0	0.001633	0.1633	0.001633	0.1633	0.003511	0.3511	0	0	0	0	0	0	0.003347	0.1715	0	0	0.009798	0.6532	0.001796	0.1796	0.001715
MM415A01359	0	0	0	0	0	0	0	0	0	0	0.001633	0.1633	0	0	0	0	0	0	0.001715	0.1715	0.001633	0.1633	0	0	0	0	0	0	0.001633	0.1633	0.001633	0.1633	0	0	0.001633	0.1633	0	0	0	0	0.001633	0.1633	0	0	0	0	0	0	0
MM415A01360	0	0	0	0	0	0	0	0	0	0	0	0	0	0	0	0	0.001715	0.1715	0	0	0	0	0	0	0	0	0	0	0	0	0	0	0	0	0	0	0	0	0	0	0	0	0	0	0	0	0	0	0
MM415A01361	0	0	0.003513	0.3513	0	0	0	0	0	0	0	0	0	0	0	0	0	0	0	0	0	0	0.001634	0.1634	0	0	0	0	0.001634	0.1634	0.001634	0.1634	0	0	0	0	0	0	0	0	0	0	0	0	0	0	0.001716	0.1716	0
MM415A01366	0	0	0.001639	0.1639	0	0	0.001639	0.1639	0	0	0	0	0.001639	0.1639	0	0	0	0	0	0	0	0	0	0	0	0	0	0	0	0	0.001639	0.1639	0.004999	0.4999	0.00336	0.336	0.003278	0.2868	0	0	0.001639	0.1639	0.001639	0.1639	0.004917	0.3278	0	0	0.001721
MM415A01372	0	0	0.001644	0.1644	0	0	0	0	0	0	0	0	0	0	0	0	0	0	0	0	0	0	0	0	0	0	0	0	0	0	0	0	0	0	0	0	0	0	0	0	0	0	0	0	0	0	0.001644	0.1644	0
MM415A01373	0	0	0	0	0	0	0	0	0	0	0	0	0	0	0	0	0	0	0	0	0	0	0	0	0	0	0	0	0	0	0	0	0	0	0	0	0	0	0	0	0.001644	0.1644	0	0	0	0	0	0	0
MM415A01375	0	0	0	0	0	0	0	0	0	0	0	0	0	0	0	0	0	0	0	0	0	0	0.001729	0.1729	0	0	0	0	0	0	0	0	0.022396	2.2396	0	0	0	0	0	0	0	0	0.009881	0.9881	0	0	0.022478	2.2478	0.001647
MM415A01379	0.001731	0.1731	0	0	0	0	0	0	0.001648	0.1648	0	0	0	0	0	0	0	0	0	0	0	0	0.001731	0.1731	0	0	0	0	0	0	0	0	0.024147	2.4147	0	0	0	0	0	0	0	0	0.001648	0.1648	0.001813	0.1813	0	0	0
MM415A01382	0.00899	0.7093	0.012125	1.0228	0.017733	1.5919	0	0	0.003547	0.2392	0.008743	0.8743	0	0	0.004289	0.4289	0	0	0.00198	0.198	0.008743	0.7341	0.01262	1.0723	0	0	0	0	0.015094	1.0888	0.026559	1.6579	0.018063	1.0145	0.003547	0.3547	0.00165	0.165	0.008578	0.6846	0.012455	1.2455	0.035797	1.9878	0.018806	1.229	0.009073	0.9073	0.033817
MM415A01383	0	0	0.003308	0.3308	0	0	0	0	0	0	0	0	0	0	0	0	0	0	0	0	0	0	0	0	0	0	0	0	0	0	0	0	0	0	0	0	0	0	0	0	0	0	0	0	0	0	0	0	0
MM415A01388	0	0	0	0	0	0	0	0	0	0	0.001659	0.1659	0	0	0	0	0.001659	0.1659	0	0	0	0	0	0	0	0	0	0	0	0	0.001742	0.1742	0	0	0	0	0.001659	0.1659	0	0	0	0	0	0	0	0	0.001659	0.1659	0
MM415A01398	0	0	0	0	0	0	0	0	0	0	0	0	0	0	0.008412	0.8412	0	0	0	0	0.008412	0.8412	0	0	0	0	0	0	0	0	0	0	0.010494	1.0494	0	0	0	0	0	0	0	0	0.008662	0.8662	0	0	0.010494	1.0494	0
MM415A01399	0	0	0	0	0.001665	0.1665	0	0	0	0	0.00841	0.841	0	0	0	0	0	0	0.001749	0.1749	0	0	0	0	0	0	0	0	0	0	0.001665	0.1665	0.010492	1.0492	0	0	0	0	0	0	0	0	0	0	0	0	0	0	0.001665
MM415A01400	0	0	0.001667	0.1667	0	0	0.001667	0.1667	0	0	0	0	0	0	0	0	0	0	0	0	0.001667	0.1667	0	0	0	0	0	0	0	0	0.001667	0.1667	0.001751	0.1751	0	0	0	0	0.001667	0.1667	0	0	0.003502	0.3502	0.003418	0.1751	0.021011	2.1011	0
MM415A01403	0.001668	0.1668	0	0	0	0	0.001751	0.1751	0.002252	0.2252	0	0	0	0	0.001668	0.1668	0	0	0	0	0.003336	0.3336	0	0	0	0	0	0	0	0	0.003419	0.3419	0.003336	0.3336	0.003586	0.3586	0	0	0	0	0.003419	0.3419	0.015512	0.859	0.003503	0.1751	0.021016	2.1016	0
MM415A01404	0	0	0.001668	0.1668	0	0	0	0	0	0	0	0	0	0	0	0	0	0	0	0	0	0	0	0	0	0	0	0	0	0	0	0	0	0	0.001668	0.1668	0	0	0	0	0	0	0	0	0	0	0.001751	0.1751	0
MM415A01405	0	0	0.043721	3.4543	0.016854	1.6854	0	0	0	0	0	0	0.016854	1.36	0	0	0	0	0	0	0	0	0	0	0	0	0	0	0	0	0	0	0.043721	4.3721	0	0	0	0	0	0	0	0	0.031539	3.1539	0	0	0	0	0.102128
MM415A01412	0.001678	0.1678	0	0	0	0	0	0	0	0	0	0	0	0	0.001678	0.1678	0	0	0	0	0	0	0	0	0	0	0	0	0	0	0	0	0	0	0	0	0	0	0	0	0	0	0	0	0	0	0	0	0.021141
MM415A01425	0.001778	0.1778	0.001693	0.1693	0	0	0	0	0.003386	0.3386	0	0	0	0	0	0	0	0	0.001693	0.1693	0.003471	0.3471	0.001693	0.1693	0.001693	0.1693	0	0	0.001693	0.1693	0.001693	0.1693	0.007111	0.7111	0	0	0.001693	0.1693	0.001693	0.1693	0	0	0.003725	0.3725	0.005164	0.3471	0.005164	0.5164	0.009396
MM415A01433	0	0	0	0	0	0	0.0017	0.17	0	0	0	0	0	0	0	0	0	0	0	0	0	0	0	0	0	0	0	0	0	0	0	0	0	0	0	0	0.0017	0.17	0	0	0	0	0	0	0	0	0.010709	1.0709	0
MM415A01437	0	0	0	0	0	0	0	0	0.001792	0.1792	0	0	0	0	0	0	0	0	0.001706	0.1706	0	0	0	0	0	0	0	0	0	0	0	0	0	0	0	0	0	0	0	0	0	0	0	0	0	0	0	0	0
MM415A01442	0	0	0	0	0	0	0.017252	1.6568	0	0	0	0	0	0	0	0	0	0	0	0	0	0	0	0	0	0	0	0	0	0	0	0	0	0	0.001793	0.1794	0	0	0	0	0	0	0	0	0	0	0	0	0
MM415A01444	0	0	0	0	0	0	0	0	0	0	0	0	0	0	0	0	0	0	0	0	0	0	0	0	0	0	0	0	0	0	0	0	0.003589	0.1795	0	0	0	0	0	0	0.006153	0.3931	0	0	0	0	0	0	0
MM415A01446	0.001712	0.1712	0	0	0	0	0	0	0	0	0.001884	0.1884	0.001798	0.1798	0	0	0	0	0	0	0	0	0	0	0	0	0	0	0	0	0.001798	0.1798	0.001712	0.1712	0.005223	0.5223	0.001798	0.1798	0.001712	0.1712	0.003425	0.3425	0	0	0.001712	0.1712	0.005223	0.5223	0.007106
MM415A01449	0	0	0.001714	0.1714	0	0	0	0	0	0	0	0	0	0	0	0	0	0	0	0	0	0	0	0	0	0	0	0	0.003514	0.3514	0	0	0	0	0	0	0	0	0	0	0	0	0.001714	0.1714	0.0018	0.18	0.001714	0.1714	0
MM415A01453	0	0	0	0	0.015204	0.8675	0	0	0	0	0.022505	1.7351	0	0	0	0	0	0	0	0	0.008675	0.8675	0	0	0	0	0	0	0.024652	2.4652	0.013486	1.3486	0.043292	1.9584	0.032469	2.0014	0.021302	1.2283	0.021646	1.7093	0	0	0.238533	2.0529	0.021646	1.2541	0.172823	3.1094	0.080313
MM415A01455	0	0	0.001719	0.1719	0	0	0	0	0	0	0	0	0	0	0	0	0	0	0	0	0	0	0	0	0	0	0	0	0	0	0	0	0	0	0.001719	0.1719	0	0	0	0	0	0	0	0	0	0	0	0	0
MM415A01464	0	0	0	0	0.001811	0.1811	0	0	0	0	0.001897	0.1897	0	0	0	0	0	0	0	0	0.005691	0.4742	0	0	0.001897	0.1897	0	0	0	0	0.003535	0.3535	0	0	0	0	0	0	0.001724	0.1724	0	0	0.003621	0.2673	0	0	0.003449	0.3449	0.001724
MM415A01465	0	0	0	0	0.001726	0.1726	0	0	0	0	0	0	0	0	0	0	0	0	0	0	0	0	0	0	0	0	0	0	0	0	0	0	0	0	0	0	0	0	0	0	0	0	0	0	0.003452	0.3452	0	0	0
MM415A01468	0	0	0	0	0.00173	0.173	0	0	0	0	0	0	0	0	0.00173	0.173	0	0	0	0	0	0	0	0	0	0	0	0	0.00173	0.173	0.00173	0.173	0	0	0	0	0	0	0	0	0	0	0	0	0.00173	0.173	0.00173	0.173	0.00173
MM415A01474	0	0	0	0	0	0	0	0	0	0	0	0	0	0	0.001821	0.1822	0	0	0	0	0	0	0	0	0	0	0	0	0	0	0	0	0.001735	0.1735	0	0	0	0	0	0	0.001735	0.1735	0	0	0	0	0	0	0
MM415A01475	0	0	0	0	0.001912	0.1912	0	0	0	0	0.001738	0.1738	0	0	0.001825	0.1825	0	0	0	0	0	0	0.003476	0.1738	0.001999	0.1999	0	0	0.001738	0.1738	0.005301	0.5301	0	0	0.001738	0.1738	0	0	0	0	0	0	0.001738	0.1738	0.003476	0.1738	0.003476	0.3476	0.001738
MM415A01477	0	0	0	0	0	0	0	0	0	0	0	0	0	0	0	0	0	0	0	0	0	0	0	0	0	0	0	0	0	0	0.00183	0.183	0	0	0	0	0	0	0.001742	0.1742	0.001742	0.1742	0	0	0	0	0.010977	1.0978	0.001742
MM415A01483	0	0	0	0	0	0	0	0	0	0	0	0	0	0	0	0	0	0	0	0	0	0	0	0	0	0	0	0	0	0	0.001835	0.1835	0	0	0.001835	0.1835	0	0	0	0	0	0	0	0	0	0	0	0	0
MM415A01485	0	0	0	0	0	0	0	0	0	0	0	0	0	0	0	0	0	0	0.001749	0.1749	0	0	0	0	0	0	0	0	0	0	0	0	0	0	0	0	0	0	0	0	0.001836	0.1836	0	0	0	0	0	0	0
MM415A01489	0	0	0	0	0	0	0	0	0	0	0	0	0	0	0	0	0	0	0	0	0	0	0	0	0	0	0	0	0	0	0.033117	2.8386	0	0	0	0	0.033117	3.3117	0	0	0	0	0	0	0	0	0	0	0
MM415A01495	0.004036	0.4036	0	0	0.001755	0.1755	0.004387	0.4387	0	0	0	0	0.002369	0.2369	0.002632	0.2632	0	0	0	0	0.001842	0.1842	0.002018	0.2018	0	0	0	0	0.006931	0.5089	0	0	0.00579	0.386	0.00658	0.658	0	0	0.001842	0.1842	0	0	0.00193	0.193	0.002106	0.2106	0	0	0.006229
MM415A01503	0.001943	0.1943	0	0	0.00362	0.362	0	0	0	0	0	0	0	0	0	0	0	0	0	0	0	0	0	0	0	0	0	0	0	0	0	0	0	0	0	0	0	0	0	0	0	0	0.023488	1.3245	0	0	0.011126	1.1126	0.022252
MM415A01504	0	0	0.001944	0.1944	0	0	0	0	0	0	0	0	0	0	0	0	0	0	0	0	0	0	0	0	0	0	0	0	0	0	0	0	0	0	0.001767	0.1767	0	0	0	0	0.001767	0.1767	0	0	0	0	0.001767	0.1767	0
MM415A01506	0.02015	2.015	0	0	0.008926	0.8926	0	0	0	0	0	0	0	0	0	0	0	0	0	0	0	0	0	0	0	0	0	0	0	0	0.044543	3.5793	0.066814	6.2307	0	0	0.022271	2.2271	0.001768	0.1768	0.001768	0.1768	0.031286	3.1286	0.001768	0.1768	0.022271	2.2095	0
MM415A01507	0	0	0	0	0	0	0	0	0	0	0	0	0	0	0.001946	0.1946	0	0	0	0	0	0	0	0	0	0	0	0	0	0	0.001769	0.1769	0	0	0	0	0	0	0	0	0	0	0	0	0	0	0.02406	2.406	0
MM415A01508	0	0	0	0	0	0	0	0	0	0	0	0	0	0	0	0	0.001858	0.1858	0.001858	0.1858	0	0	0	0	0.003539	0.1769	0	0	0	0	0	0	0	0	0	0	0	0	0	0	0.003539	0.1769	0	0	0	0	0	0	0
MM415A01514	0	0	0	0	0	0	0	0	0	0	0.001778	0.1778	0	0	0.017957	1.7957	0	0	0	0	0	0	0.001867	0.1867	0	0	0	0	0	0	0	0	0	0	0	0	0	0	0	0	0	0	0.001778	0.1778	0.011201	1.1201	0.011201	1.1201	0.022402
MM415A01518	0.001781	0.1781	0.001959	0.1959	0	0	0	0	0	0	0	0	0	0	0.001781	0.1781	0	0	0	0	0.001781	0.1781	0	0	0	0	0.00187	0.187	0	0	0.003562	0.3562	0	0	0.001959	0.1959	0	0	0	0	0	0	0.00187	0.187	0.001781	0.1781	0.00187	0.187	0.001781
MM415A01525	0.001786	0.1786	0.003572	0.1786	0	0	0	0	0	0	0.001875	0.1876	0	0	0	0	0	0	0	0	0	0	0.001786	0.1786	0	0	0	0	0	0	0.022506	2.2506	0.001965	0.1965	0.001786	0.1786	0.001786	0.1786	0.001875	0.1876	0.003662	0.3662	0.001875	0.1876	0.005626	0.3751	0.045012	4.3494	0.010181
MM415A01528	0.002148	0.2148	0	0	0	0	0	0	0	0	0	0	0.00188	0.188	0	0	0	0	0	0	0	0	0	0	0	0	0	0	0	0	0	0	0	0	0	0	0	0	0	0	0	0	0	0	0	0	0.00179	0.179	0
MM415A01530	0	0	0	0	0.001791	0.1791	0	0	0	0	0	0	0	0	0	0	0	0	0	0	0.001791	0.1791	0	0	0	0	0	0	0	0	0	0	0	0	0.001791	0.1791	0	0	0	0	0	0	0	0	0	0	0	0	0
MM415A01531	0	0	0.00206	0.206	0	0	0	0	0	0	0	0	0	0	0	0	0	0	0	0	0	0	0.003583	0.3583	0	0	0	0	0	0	0.001792	0.1792	0.011019	1.1019	0.001881	0.1881	0	0	0.001881	0.1881	0.001881	0.1881	0.001792	0.1792	0	0	0.005554	0.5554	0
MM415A01533	0	0	0.001793	0.1793	0	0	0	0	0	0	0	0	0	0	0	0	0	0	0	0	0	0	0	0	0	0	0	0	0	0	0	0	0	0	0	0	0	0	0	0	0	0	0	0	0	0	0.005021	0.5021	0.001793
MM415A01534	0	0	0.013185	0.9059	0	0	0	0	0	0	0.007534	0.7534	0	0	0.007176	0.7176	0.009059	0.9059	0	0	0	0	0	0	0.001884	0.1884	0	0	0	0	0.008162	0.8162	0	0	0.001794	0.1794	0	0	0.010943	1.0943	0	0	0.010135	1.0135	0	0	0.011302	1.1301	0.007983
MM415A01536	0	0	0	0	0	0	0	0	0	0	0	0	0	0	0	0	0	0	0	0	0	0	0	0	0	0	0	0	0.001797	0.1797	0	0	0	0	0	0	0	0	0	0	0.001887	0.1887	0	0	0	0	0	0	0
MM415A01546	0	0	0	0	0	0	0	0	0	0	0	0	0	0	0	0	0	0	0	0	0	0	0	0	0	0	0	0	0	0	0	0	0	0	0	0	0	0	0	0	0	0	0	0	0	0	0.034048	2.9905	0.014772
MM415A01551	0	0	0	0	0	0	0	0	0	0	0	0	0	0	0	0	0	0	0	0	0.001804	0.1804	0	0	0	0	0	0	0	0	0	0	0	0	0	0	0	0	0	0	0	0	0	0	0.001894	0.1894	0	0	0
MM415A01555	0	0	0	0	0	0	0	0	0	0	0	0	0	0	0	0	0	0	0.001897	0.1897	0	0	0	0	0	0	0.001897	0.1897	0	0	0.001897	0.1897	0	0	0.001807	0.1806	0	0	0	0	0	0	0	0	0	0	0	0	0
MM415A01560	0	0	0	0	0	0	0	0	0.001812	0.1812	0	0	0	0	0	0	0	0	0	0	0	0	0.001812	0.1812	0	0	0	0	0	0	0	0	0.002174	0.2174	0	0	0	0	0	0	0	0	0	0	0	0	0	0	0
MM415A01563	0	0	0	0	0	0	0	0	0.001813	0.1813	0.001904	0.1904	0	0	0	0	0	0	0	0	0	0	0	0	0	0	0	0	0	0	0	0	0	0	0	0	0	0	0	0	0	0	0	0	0	0	0.001904	0.1904	0
MM415A01569	0	0	0	0	0	0	0.001819	0.1819	0	0	0	0	0	0	0	0	0	0	0	0	0	0	0	0	0	0	0	0	0	0	0.001819	0.1819	0	0	0	0	0	0	0	0	0	0	0	0	0	0	0	0	0
MM415A01570	0	0	0	0	0	0	0	0	0	0	0	0	0	0	0	0	0	0	0	0	0	0	0	0	0	0	0	0	0	0	0	0	0	0	0	0	0	0	0	0	0	0	0.001821	0.1821	0.001821	0.1821	0	0	0
MM415A01573	0	0	0.001824	0.1824	0	0	0	0	0	0	0.002098	0.2098	0	0	0	0	0.001824	0.1824	0	0	0	0	0	0	0	0	0	0	0	0	0	0	0	0	0	0	0.001824	0.1824	0	0	0.001824	0.1824	0	0	0	0	0.001916	0.1916	0
MM415A01576	0	0	0	0	0	0	0	0	0	0	0	0	0	0	0	0	0	0	0	0	0	0	0	0	0	0	0	0	0	0	0	0	0	0	0	0	0	0	0	0	0	0	0	0	0	0	0	0	0
MM415A01579	0.001828	0.1828	0.002011	0.2011	0	0	0.00192	0.192	0	0	0.00192	0.192	0.00192	0.192	0	0	0.001828	0.1828	0	0	0	0	0	0	0	0	0	0	0	0	0	0	0	0	0	0	0	0	0	0	0	0	0	0	0	0	0	0	0
MM415A01581	0	0	0	0	0.002013	0.2013	0	0	0	0	0	0	0	0	0	0	0	0	0	0	0	0	0	0	0	0	0	0	0	0	0.00183	0.183	0.00183	0.183	0	0	0	0	0	0	0	0	0	0	0	0	0	0	0.00183
MM415A01588	0	0	0.001927	0.1927	0	0	0	0	0.001835	0.1835	0	0	0	0	0	0	0	0	0	0	0	0	0	0	0	0	0	0	0	0	0	0	0	0	0.001835	0.1835	0.001835	0.1835	0.001835	0.1835	0	0	0.001835	0.1835	0	0	0	0	0
MM415A01589	0	0	0	0	0	0	0	0	0	0	0	0	0	0	0	0	0	0	0	0	0	0	0.001836	0.1836	0	0	0	0	0	0	0	0	0.001836	0.1836	0	0	0	0	0	0	0	0	0	0	0.005507	0.5507	0	0	0
MM415A01590	0	0	0	0	0	0	0	0	0	0	0	0	0	0	0	0	0	0	0	0	0	0	0	0	0	0	0	0	0	0	0	0	0	0	0	0	0	0	0	0	0	0	0	0	0	0	0.001837	0.1837	0
MM415A01602	0	0	0.002036	0.2036	0	0	0	0	0.00185	0.185	0	0	0.001943	0.1943	0	0	0	0	0	0	0	0	0	0	0	0	0	0	0	0	0.00185	0.185	0.003701	0.3701	0.003701	0.3701	0.00185	0.185	0	0	0	0	0.00185	0.185	0.003886	0.1943	0	0	0.003701
MM415A01612	0	0	0	0	0	0	0	0	0	0	0	0	0	0	0	0	0	0	0	0	0	0	0	0	0	0	0	0	0	0	0	0	0.011704	1.1703	0	0	0	0	0	0	0	0	0	0	0	0	0	0	0
MM415A01613	0.232007	18.4861	0.328901	25.5068	0.03952	3.952	0.101079	8.4341	0.258602	22.6985	1.20653	42.8213	0.442068	32.295	0.149526	10.517	0.928957	48.819	0.809652	41.6961	0.054119	3.8032	0.391482	29.933	0.649898	47.4893	0.093733	9.1315	0.17454	15.2036	0.396969	26.2507	0.329365	25.6649	0.246048	18.7837	2.47257	90.4036	1.68263	60.6286	2.57969	86.4794	0.960573	58.7967	1.4204	45.2669	1.17547	48.661	0
MM415A01615	0	0	0	0	0	0	0.002138	0.2138	0	0	0	0	0.001859	0.1859	0	0	0	0	0	0	0	0	0	0	0	0	0	0	0.001859	0.1859	0.003904	0.3904	0.003719	0.3718	0	0	0	0	0.025379	2.5379	0	0	0.003997	0.3997	0.001859	0.1859	0	0	0
MM415A01638	0	0	0	0	0	0	0	0	0	0	0.001973	0.1974	0	0	0	0	0.001973	0.1974	0	0	0.002067	0.2067	0	0	0.003759	0.188	0	0	0	0	0	0	0	0	0.001973	0.1974	0	0	0	0	0	0	0.00188	0.188	0.005639	0.3759	0	0	0.00188
MM415A01647	0	0	0	0	0	0	0.001885	0.1885	0	0	0.001885	0.1885	0	0	0	0	0	0	0.001885	0.1885	0.001885	0.1885	0.001885	0.1885	0	0	0	0	0.00377	0.1885	0	0	0	0	0	0	0	0	0	0	0	0	0	0	0	0	0	0	0
MM415A01650	0	0	0	0	0	0	0	0	0	0	0	0	0	0	0	0	0	0	0	0	0	0	0	0	0	0	0	0	0	0	0	0	0	0	0	0	0	0	0	0	0	0	0	0	0	0	0	0	0
MM415A01652	0	0	0	0	0	0	0	0	0	0	0	0	0	0	0	0	0	0	0	0	0	0	0	0	0	0	0	0	0	0	0	0	0.002647	0.2647	0	0	0	0	0	0	0	0	0	0	0	0	0	0	0
MM415A01657	0	0	0.001892	0.1892	0	0	0.001892	0.1892	0	0	0	0	0	0	0	0	0	0	0	0	0	0	0	0	0	0	0	0	0	0	0	0	0	0	0	0	0	0	0	0	0	0	0.001892	0.1892	0	0	0	0	0.001892
MM415A01666	0	0	0	0	0	0	0	0	0	0	0.019218	1.1702	0	0	0	0	0	0	0	0	0	0	0	0	0	0	0	0	0.001903	0.1903	0	0	0	0	0	0	0	0	0.001998	0.1998	0	0	0	0	0	0	0	0	0
MM415A01667	0	0	0	0	0	0	0	0	0	0	0	0	0.001904	0.1904	0	0	0	0	0	0	0	0	0	0	0	0	0	0	0	0	0	0	0	0	0	0	0	0	0	0	0	0	0	0	0	0	0.002094	0.2094	0.001904
MM415A01668	0	0	0	0	0	0	0	0	0	0	0	0	0.001904	0.1904	0	0	0	0	0	0	0	0	0	0	0	0	0	0	0	0	0.003809	0.3809	0	0	0	0	0	0	0	0	0.005904	0.3904	0	0	0	0	0.004094	0.4094	0
MM415A01688	0	0	0	0	0.001924	0.1924	0	0	0	0	0.00202	0.202	0	0	0	0	0	0	0	0	0	0	0	0	0	0	0	0	0	0	0	0	0.001924	0.1924	0	0	0.002212	0.2212	0	0	0	0	0	0	0	0	0	0	0
MM415A01699	0.001931	0.1931	0	0	0.002221	0.2221	0	0	0	0	0	0	0	0	0	0	0	0	0	0	0	0	0	0	0	0	0	0	0.002027	0.2027	0	0	0	0	0	0	0	0	0	0	0	0	0	0	0	0	0	0	0
MM415A01707	0	0	0	0	0	0	0	0	0	0	0	0	0	0	0	0	0	0	0	0	0	0	0	0	0	0	0	0	0	0	0.001937	0.1937	0	0	0	0	0	0	0	0	0	0	0	0	0.001937	0.1937	0	0	0
MM415A01708	0	0	0	0	0	0	0	0	0	0	0	0	0	0	0	0	0	0	0	0	0	0	0	0	0	0	0	0	0	0	0.00194	0.194	0.002134	0.2134	0	0	0	0	0.012222	1.2222	0	0	0	0	0	0	0	0	0
MM415A01711	0	0	0	0	0	0	0	0	0.001942	0.1942	0	0	0	0	0	0	0	0	0	0	0	0	0	0	0	0	0	0	0	0	0	0	0.002039	0.2039	0	0	0	0	0	0	0.001942	0.1942	0	0	0.004078	0.2039	0.004078	0.2039	0
MM415A01715	0	0	0	0	0	0	0	0	0	0	0	0	0	0	0	0	0	0	0	0	0	0	0	0	0	0	0	0	0	0	0	0	0	0	0	0	0	0	0	0	0	0	0.002044	0.2044	0	0	0	0	0
MM415A01717	0	0	0.001949	0.1949	0	0	0	0	0	0	0	0	0	0	0	0	0	0	0	0	0	0	0.002047	0.2047	0	0	0	0	0	0	0	0	0	0	0	0	0	0	0	0	0	0	0	0	0	0	0	0	0
MM415A01719	0	0	0.004093	0.4093	0.001949	0.1949	0	0	0	0	0	0	0.003898	0.3898	0.003898	0.3898	0	0	0	0	0	0	0.001949	0.1949	0	0	0	0	0	0	0.005847	0.5847	0.003898	0.3898	0	0	0.002047	0.2047	0.001949	0.1949	0.003996	0.3996	0.001949	0.1949	0.001949	0.1949	0.00653	0.653	0
MM415A01720	0	0	0	0	0	0	0	0	0	0	0	0	0	0	0	0	0	0	0	0	0	0	0	0	0	0	0	0	0	0	0	0	0	0	0	0	0	0	0	0	0	0	0	0	0.00195	0.1949	0	0	0
MM415A01721	0.010333	1.0333	0.014233	1.4233	0	0	0	0	0	0	0.00195	0.195	0	0	0.00195	0.195	0.009846	0.9846	0	0	0.003997	0.3997	0	0	0	0	0	0	0	0	0.00195	0.195	0.036752	3.6752	0.007506	0.7506	0.003899	0.3899	0.002047	0.2047	0.00195	0.195	0.012283	1.2283	0.003899	0.195	0.00195	0.195	0.016475
MM415A01725	0	0	0	0	0	0	0	0	0	0	0	0	0	0	0	0	0	0	0	0	0	0	0	0	0	0	0	0	0	0	0	0	0	0	0	0	0	0	0	0	0	0	0.001952	0.1952	0	0	0	0	0.00976
MM415A01727	0	0	0	0	0	0	0	0	0	0	0	0	0	0	0	0	0	0	0	0	0	0	0	0	0	0	0	0	0	0	0	0	0	0	0	0	0	0	0	0	0	0	0	0	0	0	0	0	0.024626
MM415A01730	0	0	0	0	0	0	0	0	0	0	0	0	0	0	0	0	0	0	0	0	0	0	0	0	0.001958	0.1958	0	0	0	0	0	0	0	0	0	0	0	0	0	0	0	0	0	0	0	0	0	0	0.049339
MM415A01741	0.001963	0.1963	0	0	0.003927	0.3927	0	0	0	0	0.00216	0.216	0	0	0	0	0	0	0	0	0	0	0	0	0	0	0	0	0.001963	0.1963	0.005989	0.5989	0.002062	0.2062	0	0	0.001963	0.1963	0	0	0.001963	0.1963	0.002062	0.2062	0.002062	0.2062	0	0	0.001963
MM415A01742	0	0	0	0	0	0	0	0	0	0	0	0	0	0	0	0	0	0	0	0	0	0	0.002062	0.2062	0	0	0	0	0	0	0	0	0	0	0	0	0	0	0	0	0	0	0	0	0	0	0	0	0
MM415A01743	0.002357	0.2357	0.002063	0.2063	0	0	0	0	0	0	0.002063	0.2063	0.001964	0.1964	0	0	0.001964	0.1964	0	0	0.002161	0.2161	0.006286	0.2947	0	0	0	0	0	0	0.004224	0.4224	0.004027	0.2848	0.004224	0.4224	0.001964	0.1964	0.007858	0.4518	0.003929	0.3929	0.004125	0.4125	0.004027	0.2652	0	0	0
MM415A01749	0.002066	0.2066	0	0	0	0	0	0	0	0	0	0	0	0	0	0	0	0	0.001968	0.1968	0	0	0	0	0	0	0	0	0	0	0.004624	0.4624	0	0	0	0	0	0	0.002066	0.2066	0	0	0	0	0.001968	0.1968	0	0	0
MM415A01757	0	0	0.001974	0.1974	0	0	0	0	0	0	0	0	0	0	0	0	0	0	0.002171	0.2171	0	0	0	0	0	0	0	0	0.001974	0.1974	0.001974	0.1974	0	0	0	0	0	0	0	0	0	0	0.001974	0.1974	0	0	0	0	0
MM415A01761	0	0	0	0	0	0	0	0	0	0	0	0	0	0	0	0	0	0	0	0	0.001978	0.1978	0	0	0	0	0	0	0	0	0.001978	0.1978	0.014437	1.4437	0.012163	1.2163	0	0	0	0	0	0	0	0	0	0	0	0	0.033818
MM415A01764	0	0	0.001979	0.1979	0	0	0	0	0	0	0	0	0	0	0	0	0	0	0	0	0	0	0	0	0	0	0	0	0	0	0	0	0	0	0	0	0	0	0	0	0	0	0.001979	0.1979	0.001979	0.1979	0	0	0
MM415A01765	0	0	0.002078	0.2078	0.002177	0.2177	0	0	0	0	0	0	0	0	0.002177	0.2177	0	0	0	0	0	0	0	0	0	0	0	0	0	0	0.001979	0.1979	0	0	0	0	0	0	0	0	0	0	0	0	0	0	0	0	0.001979
MM415A01767	0	0	0	0	0	0	0	0	0	0	0	0	0	0	0	0	0	0	0	0	0	0	0	0	0	0	0	0	0.001979	0.1979	0	0	0	0	0	0	0	0	0	0	0.001979	0.1979	0	0	0	0	0	0	0.003959
MM415A01770	0	0	0	0	0	0	0	0	0	0	0	0	0	0	0	0	0	0	0	0	0	0	0	0	0	0	0	0	0.00208	0.208	0	0	0	0	0	0	0	0	0	0	0	0	0	0	0	0	0	0	0.001981
MM415A01778	0	0	0	0	0	0	0	0	0	0	0	0	0	0	0	0	0	0	0	0	0.001988	0.1988	0	0	0	0	0	0	0	0	0	0	0	0	0.002087	0.2087	0.001988	0.1988	0	0	0	0	0.002087	0.2087	0	0	0.001988	0.1988	0.004175
MM415A01780	0	0	0	0	0	0	0	0	0	0	0	0	0	0	0	0	0	0	0	0	0	0	0	0	0	0	0	0	0	0	0	0	0	0	0	0	0	0	0	0	0	0	0	0	0	0	0	0	0
MM415A01781	0	0	0	0	0	0	0	0	0	0	0	0	0	0	0.001993	0.1993	0	0	0	0	0	0	0	0	0	0	0	0	0.001993	0.1993	0	0	0	0	0	0	0	0	0	0	0	0	0	0	0.001993	0.1993	0	0	0
MM415A01786	0	0	0	0	0.010096	1.0096	0	0	0	0	0.004198	0.2099	0	0	0	0	0	0	0	0	0	0	0	0	0	0	0	0	0	0	0	0	0	0	0	0	0	0	0	0	0	0	0	0	0	0	0	0	0
MM415A01788	0	0	0.027211	2.7211	0.020208	2.0208	0	0	0	0	0	0	0.002001	0.2001	0.016607	0.8303	0.002001	0.2001	0	0	0	0	0.002001	0.2001	0	0	0	0	0.002101	0.2101	0	0	0.004102	0.4102	0.012605	1.2605	0	0	0	0	0	0	0.02521	1.3205	0.002101	0.2101	0.004002	0.4002	0
MM415A01796	0	0	0	0	0	0	0	0	0	0	0	0	0	0	0	0	0	0	0	0	0.00211	0.211	0	0	0	0	0	0	0.00201	0.201	0	0	0.00201	0.201	0	0	0	0	0	0	0.00201	0.201	0.00201	0.201	0	0	0	0	0
MM415A01799	0.076102	6.1405	0.570768	30.5114	0.093517	7.2579	0	0	0	0	0.148782	10.3282	0.545903	25.0856	0.29535	21.5522	0.327059	21.9046	0.105396	7.9525	0	0	0	0	0.26968	21.4214	0.025367	1.3892	0.074794	6.5633	0	0	0	0	0.002114	0.2114	0	0	0.380411	24.0689	0.150292	11.9589	0	0	0	0	0	0	0
MM415A01807	0	0	0	0	0	0	0	0	0	0	0	0	0	0	0	0	0	0	0	0	0.002023	0.2023	0	0	0	0	0	0	0	0	0	0	0	0	0	0	0.002023	0.2023	0	0	0	0	0	0	0	0	0	0	0
MM415A01811	0	0	0	0	0	0	0	0	0	0	0.002128	0.2128	0	0	0	0	0	0	0	0	0	0	0.002027	0.2027	0	0	0	0	0	0	0	0	0	0	0	0	0	0	0	0	0	0	0	0	0	0	0	0	0
MM415A01816	0	0	0	0	0.010251	1.0251	0.020501	2.0501	0	0	0	0	0.020501	1.0555	0	0	0	0	0	0	0	0	0	0	0	0	0	0	0	0	0	0	0	0	0.038364	3.674	0.004364	0.4364	0	0	0	0	0	0	0.029636	2.2125	0	0	0
MM415A01819	0	0	0	0	0	0	0	0	0	0	0	0	0	0	0	0	0	0	0	0	0	0	0	0	0.004066	0.2033	0	0	0	0	0	0	0	0	0	0	0	0	0	0	0.004066	0.4066	0	0	0	0	0	0	0
MM415A01822	0	0	0	0	0	0	0	0	0	0	0	0	0	0	0	0	0	0	0	0	0	0	0	0	0	0	0	0	0.002447	0.2447	0	0	0	0	0	0	0	0	0	0	0	0	0.00204	0.204	0	0	0	0	0
MM415A01834	0	0	0	0	0	0	0	0	0	0	0	0	0	0	0	0	0	0	0	0	0	0	0	0	0	0	0	0	0	0	0	0	0	0	0	0	0	0	0	0	0.004507	0.2253	0	0	0	0	0	0	0
MM415A01838	0	0	0	0	0.002051	0.2051	0.010356	1.0356	0.010356	1.0356	0	0	0	0	0	0	0	0	0.002051	0.2051	0	0	0	0	0	0	0.002153	0.2153	0	0	0.012509	0.9228	0.004101	0.4101	0	0	0	0	0	0	0.002051	0.2051	0.004101	0.4101	0.004101	0.2051	0.010663	0.9536	0.002051
MM415A01848	0.025942	2.5942	0	0	0	0	0	0	0	0	0	0	0	0	0	0	0	0	0	0	0	0	0	0	0	0	0	0	0	0	0	0	0	0	0.002162	0.2162	0	0	0	0	0	0	0	0	0	0	0	0	0
MM415A01853	0	0	0	0	0.002061	0.2061	0	0	0	0	0	0	0	0	0	0	0	0	0	0	0	0	0.002061	0.2061	0	0	0	0	0.002061	0.2061	0	0	0	0	0	0	0	0	0.002061	0.2061	0	0	0.002164	0.2164	0.00237	0.237	0	0	0
MM415A01856	0	0	0	0	0	0	0	0	0	0	0	0	0	0	0	0	0	0	0	0	0.004336	0.4336	0	0	0.002065	0.2065	0	0	0	0	0.002168	0.2168	0.008465	0.8465	0	0	0.002065	0.2065	0	0	0.004542	0.4542	0.002168	0.2168	0.004439	0.4439	0.002065	0.2065	0.010323
MM415A01857	0	0	0	0	0	0	0.00217	0.217	0	0	0	0	0	0	0	0	0	0	0	0	0	0	0	0	0	0	0	0	0	0	0	0	0	0	0	0	0	0	0	0	0.004753	0.4753	0	0	0	0	0	0	0.004753
MM415A01858	0	0	0.002068	0.2068	0	0	0.002068	0.2068	0	0	0	0	0	0	0	0	0	0	0	0	0	0	0.002274	0.2274	0	0	0	0	0	0	0	0	0	0	0.002068	0.2068	0	0	0	0	0	0	0.004135	0.4135	0.004239	0.4239	0	0	0.004239
MM415A01860	5.94269	66.8873	3.97952	97.176	8.51536	50.5431	0	0	0	0	7.20038	99.9483	1.39712	73.5802	15.4312	100	4.9011	99.338	16.6013	100	0.719665	46.726	1.07707	39.0297	1.69701	76.9215	2.40871	89.3762	1.77553	79.3421	20.8084	99.8655	7.21196	99.6586	15.3335	100	1.47802	76.3732	0.48557	35.1195	0.533464	41.3055	4.12424	95.5622	0.023999	2.3999	0	0	0
MM415A01862	0	0	0	0	0	0	0	0	0	0	0	0	0	0	0	0	0	0	0	0	0	0	0	0	0.00207	0.207	0	0	0.002277	0.2277	0	0	0	0	0	0	0	0	0	0	0.002277	0.2277	0.00207	0.207	0.004139	0.207	0.015109	1.3039	0
MM415A01863	0.002071	0.2071	0.004246	0.4246	0	0	0	0	0	0	0	0	0	0	0.002175	0.2175	0	0	0	0	0	0	0.004143	0.2071	0	0	0	0	0.002175	0.2175	0.004143	0.4143	0.004143	0.3418	0	0	0	0	0	0	0.004246	0.4246	0	0	0.008492	0.6421	0.002071	0.2071	0.006317
MM415A01865	0.002073	0.2073	0	0	0	0	0	0	0	0	0.002177	0.2177	0	0	0	0	0	0	0	0	0	0	0.002073	0.2073	0	0	0	0	0.002073	0.2073	0.002073	0.2073	0.00425	0.425	0.004146	0.4146	0.00228	0.228	0	0	0	0	0.004146	0.4146	0.002073	0.2073	0.002073	0.2073	0.006323
MM415A01866	0	0	0	0	0	0	0	0	0	0	0	0	0	0	0	0	0	0	0	0	0.002073	0.2073	0	0	0.002073	0.2073	0	0	0.002073	0.2073	0	0	0.002073	0.2073	0	0	0	0	0	0	0	0	0	0	0	0	0	0	0
MM415A01868	0	0	0	0	0	0	0	0	0	0	0	0	0	0	0	0	0.010476	1.0476	0	0	0	0	0.002074	0.2074	0	0	0	0	0	0	0	0	0	0	0	0	0	0	0	0	0	0	0	0	0.002178	0.2178	0	0	0
MM415A01870	0	0	0	0	0	0	0	0	0	0	0	0	0	0	0	0	0	0	0	0	0	0	0	0	0	0	0	0	0	0	0.006436	0.436	0.00218	0.218	0	0	0	0	0	0	0	0	0	0	0	0	0	0	0.002284
MM415A01873	0	0	0.002496	0.2496	0.002184	0.2184	0	0	0.00208	0.208	0.004265	0.4265	0	0	0.004473	0.4473	0.002184	0.2184	0.006553	0.4473	0.002184	0.2184	0.00208	0.208	0	0	0.002288	0.2288	0	0	0.004265	0.2288	0.006449	0.26	0.004369	0.4369	0	0	0.004265	0.4265	0.004785	0.2496	0.00208	0.208	0.002184	0.2184	0.004265	0.4265	0.006241
MM415A01874	0	0	0	0	0	0	0	0	0	0	0	0	0.002187	0.2187	0	0	0	0	0	0	0	0	0	0	0	0	0	0	0	0	0	0	0	0	0	0	0	0	0	0	0	0	0	0	0	0	0	0	0
MM415A01877	0	0	0	0	0	0	0	0	0	0	0	0	0	0	0	0	0	0	0	0	0	0	0	0	0	0	0	0	0	0	0	0	0	0	0	0	0	0	0	0	0.002187	0.2187	0	0	0	0	0	0	0
MM415A01881	0	0	0	0	0	0	0	0	0	0	0	0	0	0	0	0	0	0	0	0	0	0	0	0	0	0	0	0	0	0	0	0	0	0	0	0	0	0	0	0	0	0	0	0	0.004168	0.2084	0	0	0
MM415A01884	0	0	0	0	0	0	0	0	0	0	0	0	0	0	0	0	0	0	0	0	0	0	0	0	0	0	0	0	0	0	0	0	0	0	0	0	0	0	0	0	0	0	0	0	0	0	0	0	0.002294
MM415A01885	0	0	0	0	0	0	0	0	0	0	0	0	0	0	0	0	0	0	0	0	0	0	0	0	0	0	0	0	0	0	0	0	0.004175	0.4175	0	0	0	0	0	0	0	0	0	0	0.002088	0.2088	0	0	0.002088
MM415A01886	0	0	0	0	0	0	0	0	0	0	0	0	0	0	0	0	0	0	0	0	0	0	0	0	0	0	0	0	0	0	0	0	0	0	0	0	0	0	0	0	0	0	0.002193	0.2192	0	0	0	0	0
MM415A01887	0	0	0	0	0	0	0	0	0	0	0.002089	0.2089	0	0	0	0	0.002298	0.2298	0	0	0.002194	0.2194	0	0	0	0	0	0	0	0	0.004283	0.2507	0	0	0.002194	0.2194	0	0	0.004387	0.2403	0	0	0	0	0	0	0	0	0.019639
MM415A01889	0	0	0	0	0	0	0.00209	0.209	0	0	0	0	0	0	0	0	0	0	0	0	0	0	0.00209	0.209	0	0	0.00209	0.209	0	0	0	0	0	0	0	0	0	0	0	0	0.00209	0.209	0	0	0.00209	0.209	0.00209	0.209	0.004284
MM415A01892	0	0	0.026357	2.4474	0	0	0.002092	0.2092	0	0	0	0	0	0	0	0	0	0	0	0	0	0	0	0	0	0	0	0	0	0	0.002092	0.2092	0	0	0	0	0	0	0	0	0	0	0	0	0	0	0	0	0
MM415A01893	0	0	0.002092	0.2092	0	0	0	0	0	0	0	0	0	0	0	0	0	0	0	0	0.00429	0.429	0.002197	0.2197	0	0	0	0	0	0	0	0	0	0	0	0	0	0	0	0	0.002092	0.2092	0.002197	0.2197	0	0	0	0	0.002092
MM415A01897	0	0	0.002098	0.2098	0	0	0	0	0	0	0	0	0	0	0	0	0	0	0	0	0.002098	0.2098	0	0	0.002412	0.2412	0.002098	0.2098	0	0	0.002098	0.2098	0	0	0	0	0	0	0	0	0	0	0	0	0	0	0	0	0
MM415A01903	0	0	0	0	0	0	0	0	0	0	0	0	0	0	0	0	0	0	0	0	0	0	0	0	0	0	0	0	0	0	0	0	0	0	0.002418	0.2418	0	0	0	0	0	0	0	0	0	0	0	0	0
MM415A01915	0.002111	0.2111	0	0	0.002111	0.2111	0.002323	0.2323	0	0	0	0	0	0	0.004329	0.4329	0	0	0.002323	0.2323	0.002111	0.2111	0	0	0	0	0	0	0	0	0.004434	0.4434	0.004223	0.4223	0.002217	0.2217	0	0	0.002323	0.2323	0.004223	0.2111	0.004223	0.4223	0.008446	0.4223	0	0	0
MM415A01916	0	0	0	0	0	0	0	0	0	0	0	0	0	0	0	0	0	0	0	0	0	0	0	0	0	0	0	0	0	0	0	0	0	0	0	0	0	0	0	0	0	0	0.004224	0.2112	0	0	0.002112	0.2112	0.002218
MM415A01919	0	0	0	0	0	0	0	0	0	0	0	0	0	0	0	0	0	0	0	0	0	0	0.002113	0.2113	0	0	0	0	0	0	0	0	0	0	0	0	0	0	0	0	0	0	0	0	0	0	0	0	0
MM415A01922	0	0	0	0	0	0	0	0	0	0	0	0	0	0	0.002116	0.2116	0	0	0	0	0	0	0	0	0	0	0	0	0	0	0	0	0	0	0.002116	0.2116	0.002116	0.2116	0	0	0.002222	0.2222	0	0	0	0	0	0	0.002222
MM415A01924	0	0	0	0	0	0	0	0	0	0	0	0	0.002118	0.2118	0	0	0	0	0	0	0.002118	0.2118	0	0	0	0	0	0	0	0	0.002224	0.2224	0	0	0	0	0	0	0	0	0.002118	0.2118	0.002118	0.2118	0	0	0	0	0
MM415A01925	0	0	0.002118	0.2118	0	0	0	0	0	0	0	0	0.002118	0.2118	0	0	0	0	0.002224	0.2224	0	0	0.002118	0.2118	0.002224	0.2224	0	0	0	0	0.006567	0.6567	0.006461	0.6461	0.002118	0.2118	0	0	0.004237	0.4237	0.002118	0.2118	0.004237	0.4237	0.002118	0.2118	0.002118	0.2118	0.002436
MM415A01929	0.002121	0.2121	0	0	0	0	0	0	0	0	0.002227	0.2227	0	0	0.002121	0.2121	0	0	0	0	0	0	0	0	0	0	0	0	0	0	0	0	0	0	0	0	0.02672	2.672	0	0	0	0	0	0	0	0	0.002333	0.2333	0.01336
MM415A01931	0	0	0	0	0.002122	0.2122	0	0	0	0	0	0	0.002441	0.2441	0	0	0	0	0	0	0	0	0	0	0	0	0	0	0	0	0	0	0	0	0	0	0	0	0	0	0	0	0	0	0	0	0.004881	0.2441	0
MM415A01938	0	0	0.002125	0.2125	0	0	0	0	0	0	0	0	0	0	0.002231	0.2231	0	0	0.002125	0.2125	0	0	0	0	0	0	0	0	0.002125	0.2125	0	0	0.013387	1.3387	0	0	0	0	0	0	0	0	0	0	0	0	0.002231	0.2231	0
MM415A01944	0	0	0	0	0	0	0	0	0	0	0	0	0	0	0	0	0	0	0	0	0	0	0	0	0	0	0	0	0	0	0	0	0	0	0	0	0	0	0	0	0	0	0	0	0.004363	0.2235	0	0	0
MM415A01947	0	0	0	0	0	0	0	0	0	0	0	0	0	0	0	0	0	0	0	0	0	0	0	0	0	0	0	0	0.002131	0.2131	0	0	0	0	0	0	0	0	0	0	0	0	0	0	0	0	0	0	0.021519
MM415A01948	0	0	0	0	0	0	0	0	0	0	0	0	0	0	0	0	0	0	0	0	0.002237	0.2237	0	0	0	0	0	0	0.002237	0.2237	0.002131	0.2131	0.002131	0.2131	0.002237	0.2237	0.004262	0.4262	0	0	0.002131	0.2131	0.002131	0.2131	0.004368	0.4368	0.002344	0.2344	0
MM415A01949	0.004902	0.4902	0	0	0.002558	0.2558	0	0	0.002131	0.2131	0	0	0	0	0.002238	0.2238	0	0	0	0	0	0	0.002131	0.2131	0	0	0	0	0	0	0	0	0.002131	0.2131	0	0	0	0	0.002984	0.2984	0.002131	0.2131	0.002238	0.2238	0.010656	0.8525	0.004263	0.4263	0.002131
MM415A01952	0.002238	0.2238	0.002238	0.2238	0.002345	0.2345	0.002238	0.2238	0	0	0	0	0	0	0	0	0	0	0.002345	0.2345	0	0	0.002132	0.2132	0	0	0	0	0	0	0	0	0	0	0.006608	0.437	0	0	0	0	0.006502	0.6502	0.002132	0.2132	0.015562	1.5562	0.01343	1.343	0.035387
MM415A01955	0	0	0	0	0	0	0	0	0.002348	0.2348	0	0	0	0	0	0	0	0	0	0	0	0	0	0	0	0	0	0	0.002134	0.2134	0	0	0.002134	0.2134	0	0	0	0	0	0	0.004589	0.4589	0.010991	1.0991	0.002134	0.2134	0	0	0.013446
MM415A01956	0.002135	0.2135	0.002242	0.2242	0	0	0	0	0	0	0	0	0	0	0	0	0	0	0	0	0.010781	1.0781	0	0	0	0	0	0	0	0	0.01345	1.345	0.02658	2.658	0	0	0	0	0.053693	5.3693	0.0269	2.69	0.028395	2.0495	0	0	0.069278	6.9278	0.002135
MM415A01957	0	0	0	0	0	0	0	0	0	0	0	0	0	0	0	0	0	0	0	0	0	0	0	0	0	0	0	0	0	0	0	0	0	0	0	0	0	0	0	0	0	0	0.018193	1.0274	0	0	0	0	0
MM415A01959	0.00214	0.214	0	0	0	0	0	0	0	0	0	0	0	0	0	0	0	0	0	0	0	0	0.00214	0.214	0.00214	0.214	0	0	0.00214	0.214	0	0	0	0	0.006956	0.6956	0	0	0.00214	0.214	0	0	0	0	0	0	0	0	0
MM415A01965	0.002147	0.2147	0.002147	0.2147	0.002254	0.2254	0.002147	0.2147	0	0	0.002147	0.2147	0	0	0	0	0.002147	0.2147	0.002362	0.2362	0	0	0	0	0.002791	0.2791	0	0	0.004294	0.2254	0.004401	0.3113	0.002147	0.2147	0	0	0.006441	0.3113	0.031991	3.0059	0.004509	0.4509	0.010843	0.4831	0.002254	0.2254	0.015996	1.5996	0.002147
MM415A01966	0	0	0	0	0.021699	2.1699	0	0	0	0	0	0	0	0	0	0	0	0	0	0	0	0	0	0	0	0	0	0	0	0	0	0	0	0	0	0	0	0	0	0	0	0	0	0	0	0	0	0	0
MM415A01968	0.008815	0.301	0.0043	0.301	0.00473	0.2473	0.006773	0.301	0.002258	0.2258	0.009245	0.2688	0.011718	0.2903	0.00731	0.2688	0.018706	0.2903	0.013761	0.2903	0.007095	0.2688	0.011288	0.258	0.002258	0.2258	0	0	0.006665	0.301	0.013008	0.5053	0.014406	0.2795	0.002258	0.2258	0.00688	0.258	0.011503	0.2688	0.013545	0.5053	0	0	0.011073	0.2795	0.013653	0.2903	0.009353
MM415A01969	0	0	0	0	0	0	0	0	0	0	0.002151	0.2151	0	0	0	0	0	0	0	0	0	0	0	0	0	0	0	0	0.002151	0.2151	0.002151	0.2151	0.00882	0.6561	0	0	0	0	0	0	0	0	0	0	0	0	0	0	0
MM415A01973	0	0	0	0	0	0	0	0	0	0	0	0	0	0	0	0	0	0	0	0	0	0	0	0	0	0	0	0	0	0	0.002369	0.2369	0	0	0	0	0	0	0	0	0	0	0	0	0	0	0	0	0
MM415A01985	0	0	0	0	0	0	0	0	0	0	0	0	0	0	0	0	0	0	0	0	0	0	0	0	0	0	0	0	0.002269	0.2269	0	0	0	0	0	0	0	0	0	0	0	0	0	0	0	0	0	0	0
MM415A01989	0	0	0	0	0	0	0	0	0	0	0	0	0	0	0	0	0	0	0	0	0.002164	0.2164	0	0	0	0	0	0	0	0	0	0	0.00898	0.6816	0	0	0	0	0	0	0.002272	0.2272	0	0	0	0	0	0	0.029428
MM415A01992	0	0	0.002167	0.2167	0	0	0	0	0	0	0	0	0	0	0.002167	0.2167	0	0	0	0	0.002167	0.2167	0	0	0	0	0	0	0	0	0.027191	2.7191	0	0	0	0	0	0	0	0	0	0	0.002383	0.2383	0	0	0	0	0
MM415A01997	0	0	0	0	0	0	0	0	0	0	0	0	0	0	0	0	0	0	0	0	0	0	0	0	0	0	0	0	0	0	0	0	0	0	0	0	0	0	0	0	0	0	0	0	0	0	0	0	0
MM415A01998	0	0	0	0	0	0	0	0	0	0	0	0	0	0	0	0	0.002278	0.2278	0.002278	0.2278	0	0	0	0	0	0	0	0	0	0	0	0	0.002169	0.2169	0	0	0	0	0.002278	0.2278	0	0	0	0	0.002169	0.2169	0.054019	4.6968	0.002169
MM415A02008	0	0	0	0	0	0	0	0	0	0	0	0	0	0	0	0	0.002177	0.2177	0	0	0	0	0	0	0	0	0	0	0	0	0	0	0	0	0	0	0	0	0	0	0	0	0	0	0	0	0	0	0.002177
MM415A02009	0.002177	0.2177	0	0	0.002177	0.2177	0	0	0	0	0.004355	0.2286	0	0	0.002177	0.2177	0.002286	0.2286	0.002177	0.2177	0.002177	0.2177	0	0	0	0	0	0	0.002286	0.2286	0.002177	0.2177	0.002177	0.2177	0	0	0	0	0.006641	0.3048	0	0	0	0	0.004355	0.2286	0.002177	0.2177	0
MM415A02012	0	0	0	0	0	0	0.002181	0.2181	0	0	0	0	0.002181	0.2181	0	0	0	0	0	0	0	0	0.00229	0.229	0	0	0	0	0.004907	0.4907	0.00229	0.229	0	0	0	0	0	0	0	0	0.002181	0.2181	0	0	0	0	0	0	0
MM415A02022	0	0	0	0	0	0	0	0	0	0	0	0	0	0	0	0	0.02205	1.3754	0	0	0	0	0	0	0	0	0	0	0	0	0	0	0	0	0	0	0	0	0.002183	0.2183	0	0	0	0	0	0	0	0	0.027508
MM415A02025	0	0	0	0	0	0	0	0	0	0	0	0	0	0	0	0	0	0	0	0	0	0	0	0	0	0	0	0	0	0	0	0	0.002185	0.2185	0	0	0.002294	0.2294	0	0	0	0	0	0	0	0	0	0	0
MM415A02030	0	0	0	0	0	0	0	0	0	0	0	0	0	0	0	0	0	0	0	0	0	0	0	0	0	0	0	0	0	0	0	0	0.013781	1.3781	0	0	0	0	0	0	0	0	0	0	0.027562	2.7562	0	0	0.002516
MM415A02041	0	0	0	0	0	0	0	0	0	0	0	0	0	0	0	0	0	0	0	0	0	0	0	0	0	0	0	0	0	0	0	0	0	0	0	0	0	0	0	0	0	0	0	0	0	0	0	0	0
MM415A02042	0	0	0	0	0	0	0	0	0	0	0	0	0	0	0	0	0	0	0	0	0	0	0	0	0	0	0	0	0	0	0	0	0	0	0.002303	0.2303	0.002193	0.2193	0	0	0	0	0	0	0	0	0	0	0
MM415A02046	0	0	0	0	0	0	0	0	0.002417	0.2417	0.002857	0.2857	0.002857	0.2857	0	0	0	0	0	0	0	0	0	0	0	0	0	0	0.002198	0.2198	0.003077	0.3077	0.002198	0.2198	0.005054	0.2527	0.002198	0.2198	0	0	0	0	0	0	0	0	0	0	0.007142
MM415A02049	0	0	0	0	0	0	0	0	0	0	0	0	0	0	0	0	0	0	0	0	0	0	0	0	0	0	0	0	0	0	0	0	0	0	0	0	0.027732	2.7732	0	0	0	0	0	0	0	0	0	0	0
MM415A02063	0.013954	1.3954	0.003322	0.3322	0	0	0	0	0	0	0	0	0	0	0.002547	0.2547	0	0	0	0	0	0	0	0	0	0	0	0	0	0	0.002215	0.2215	0.003654	0.3654	0	0	0	0	0	0	0	0	0.002326	0.2326	0	0	0	0	0
MM415A02064	0	0	0.05582	5.582	0.118839	8.6278	0.055931	4.2308	0.031897	2.8685	0.066453	6.3351	0.098904	9.1594	0.033558	3.3559	0.011186	1.1186	0.011186	1.1186	0	0	0.02791	2.6913	0.027689	2.7689	0	0	0.137114	9.9125	0.175878	14.5974	0.332263	23.048	0.348875	27.5889	0.153394	15.118	0.361281	31.8418	0.041865	4.1865	0.644479	32.5174	0.08373	8.1183	0.403145	33.2263	0.497951
MM415A02065	0.002216	0.2216	0	0	0.004874	0.4874	0.002548	0.2548	0.002216	0.2216	0	0	0	0	0.002326	0.2326	0	0	0.002216	0.2216	0	0	0.002326	0.2326	0	0	0.004542	0.4542	0.011632	0.7865	0.004542	0.4542	0.009084	0.6425	0.002437	0.2437	0.011743	0.6979	0	0	0	0	0.004653	0.4653	0.009305	0.5317	0.004542	0.2659	0.006647
MM415A02068	0	0	0	0	0	0	0	0	0	0	0	0	0	0	0	0	0	0	0	0	0	0	0.002218	0.2218	0	0	0	0	0	0	0	0	0	0	0	0	0	0	0	0	0.002218	0.2218	0	0	0	0	0.002439	0.2439	0
MM415A02073	0	0	0	0	0	0	0	0	0	0	0	0	0	0	0	0	0	0	0.002331	0.2331	0	0	0.00222	0.222	0	0	0	0	0	0	0.00222	0.222	0.00222	0.222	0	0	0	0	0	0	0	0	0	0	0	0	0.002331	0.2331	0.00222
MM415A02074	0	0	0	0	0	0	0	0	0	0	0	0	0	0	0	0	0	0	0	0	0	0	0	0	0	0	0	0	0	0	0.00222	0.2221	0	0	0	0	0	0	0	0	0	0	0.00222	0.2221	0.00222	0.2221	0	0	0
MM415A02077	0	0	0.004555	0.4555	0	0	0	0	0	0	0	0	0	0	0	0	0	0	0	0	0	0	0	0	0	0	0	0	0	0	0.006999	0.4777	0	0	0	0	0.002222	0.2222	0	0	0	0	0.002222	0.2222	0	0	0	0	0.002333
MM415A02079	0	0	0	0	0.002334	0.2334	0.002223	0.2223	0	0	0	0	0	0	0	0	0	0	0	0	0.002223	0.2223	0	0	0	0	0	0	0	0	0.002223	0.2223	0.004668	0.4668	0	0	0	0	0.004445	0.2223	0.004445	0.4445	0.004445	0.4445	0.011669	0.7002	0.002445	0.2445	0.002223
MM415A02080	0	0	0	0	0	0	0	0	0	0	0	0	0	0	0.002223	0.2223	0	0	0	0	0	0	0	0	0	0	0	0	0	0	0	0	0.002223	0.2223	0	0	0	0	0	0	0.002223	0.2223	0	0	0	0	0	0	0
MM415A02088	0	0	0	0	0	0	0	0	0	0	0	0	0.008459	0.6122	0	0	0	0	0	0	0	0	0	0	0	0	0	0	0	0	0.02805	2.0036	0	0	0	0	0.002226	0.2226	0	0	0	0	0.002449	0.2449	0	0	0.002226	0.2226	0
MM415A02089	0	0	0	0	0	0	0	0	0	0	0	0	0	0	0	0	0.002226	0.2226	0	0	0	0	0	0	0	0	0	0	0	0	0	0	0	0	0	0	0	0	0	0	0	0	0	0	0	0	0	0	0
MM415A02090	0.002229	0.2229	0.00457	0.457	0	0	0.002229	0.2229	0	0	0.002229	0.2229	0.002229	0.2229	0	0	0.002341	0.2341	0	0	0	0	0.002452	0.2452	0	0	0	0	0.016275	1.6275	0.035002	3.5002	0.014045	1.4045	0	0	0	0	0	0	0.004459	0.4459	0.052614	2.2183	0.002452	0.2452	0.002229	0.2229	0.054175
MM415A02091	0	0	0	0	0	0	0	0	0.00223	0.223	0.01126	1.126	0	0	0.00223	0.223	0	0	0	0	0	0	0.00223	0.223	0	0	0	0	0.004459	0.4459	0	0	0	0	0	0	0	0	0	0	0	0	0	0	0.002341	0.2341	0	0	0.004459
MM415A02093	0	0	0	0	0	0	0	0	0	0	0	0	0	0	0.002343	0.2343	0	0	0	0	0	0	0	0	0	0	0	0	0.002231	0.2231	0.002231	0.2231	0.002231	0.2231	0	0	0.002231	0.2231	0	0	0	0	0.002454	0.2454	0	0	0	0	0
MM415A02103	0	0	0.002359	0.2359	0.002247	0.2247	0	0	0	0	0	0	0	0	0	0	0	0	0.002247	0.2247	0	0	0.002359	0.2359	0	0	0	0	0	0	0	0	0.002359	0.2359	0	0	0.002359	0.2359	0.004606	0.2359	0	0	0.002359	0.2359	0	0	0.002359	0.2359	0
MM415A02106	0	0	0	0	0	0	0	0	0	0	0	0	0	0	0	0	0	0	0	0	0	0	0	0	0	0	0	0	0	0	0	0	0.002248	0.2248	0	0	0	0	0	0	0	0	0	0	0	0	0	0	0
MM415A02109	0.013167	0.3714	0.032636	0.4276	0.122102	0.8553	0.182309	0.4389	0.058406	0.4051	0.046365	2.6671	0.14506	0.4276	0.06212	0.3939	0.124241	2.7009	0.011704	0.3601	0.039951	0.4051	0.013617	0.3714	0	0	0	0	0	0	0.007315	0.3826	0.007202	0.3714	0.012829	0.3601	0.015305	0.3601	0.003489	0.3489	0.037137	0.3826	0.029597	0.3826	0.038037	0.4051	0.013279	0.3714	0.033423
MM415A02111	0	0	0	0	0	0	0	0	0	0	0	0	0	0	0	0	0	0	0	0	0.004509	0.4509	0	0	0	0	0	0	0	0	0	0	0	0	0	0	0	0	0	0	0	0	0	0	0	0	0	0	0
MM415A02115	0	0	0	0	0	0	0	0	0	0	0	0	0	0	0	0	0	0	0	0	0	0	0	0	0	0	0	0	0	0	0	0	0	0	0	0	0	0	0	0	0	0	0	0	0	0	0	0	0
MM415A02121	0.002379	0.2379	0.002266	0.2266	0	0	0	0	0	0	0.002266	0.2266	0	0	0	0	0	0	0.002266	0.2266	0	0	0	0	0	0	0	0	0	0	0	0	0	0	0	0	0	0	0.004531	0.4531	0	0	0	0	0	0	0	0	0
MM415A02131	0.002388	0.2388	0	0	0	0	0	0	0	0	0	0	0	0	0	0	0	0	0	0	0	0	0	0	0	0	0	0	0	0	0.002275	0.2275	0	0	0	0	0	0	0	0	0	0	0.002275	0.2275	0	0	0	0	0
MM415A02135	0	0	0	0	0	0	0.002278	0.2278	0.002619	0.2619	0	0	0	0	0	0	0	0	0	0	0	0	0.002847	0.2847	0	0	0	0	0	0	0	0	0	0	0.002392	0.2392	0	0	0.003758	0.3758	0	0	0	0	0.002505	0.2505	0.002278	0.2278	0.007744
MM415A02137	0	0	0	0	0	0	0	0	0	0	0.011505	1.1505	0	0	0	0	0	0	0	0	0	0	0	0	0	0	0	0	0	0	0	0	0	0	0	0	0	0	0	0	0	0	0	0	0	0	0	0	0
MM415A02139	0	0	0.002394	0.2394	0	0	0.002736	0.2736	0	0	0	0	0	0	0	0	0	0	0	0	0.00228	0.228	0.002394	0.2394	0	0	0.002394	0.2394	0	0	0	0	0.004674	0.4674	0	0	0.002394	0.2394	0.00228	0.228	0.00228	0.228	0.00228	0.228	0	0	0	0	0.00228
MM415A02151	0	0	0	0	0	0	0	0	0	0	0	0	0	0	0	0	0	0	0.002289	0.2289	0.002518	0.2518	0	0	0	0	0	0	0	0	0	0	0	0	0	0	0	0	0	0	0	0	0	0	0	0	0	0	0
MM415A02155	0.004583	0.2292	0	0	0	0	0	0	0.003438	0.3438	0.002292	0.2292	0	0	0	0	0	0	0	0	0.002406	0.2406	0	0	0	0	0	0	0	0	0.002292	0.2292	0	0	0	0	0	0	0	0	0	0	0	0	0	0	0	0	0.002292
MM415A02158	0.002411	0.2411	0.007003	0.7003	0	0	0.002296	0.2296	0	0	0	0	0	0	0	0	0.002411	0.2411	0	0	0	0	0	0	0.002526	0.2526	0	0	0	0	0	0	0.002296	0.2296	0	0	0	0	0	0	0	0	0.028929	1.8942	0	0	0.002296	0.2296	0.03134
MM415A02162	0	0	0.002302	0.2302	0.002417	0.2417	0	0	0	0	0	0	0	0	0.002417	0.2417	0	0	0	0	0.002532	0.2532	0	0	0	0	0	0	0.002532	0.2532	0	0	0	0	0	0	0	0	0	0	0	0	0.002417	0.2417	0	0	0.002302	0.2302	0.004718
MM415A02187	0	0	0	0	0	0	0	0	0.002323	0.2323	0	0	0	0	0	0	0	0	0	0	0.002323	0.2323	0	0	0	0	0	0	0	0	0	0	0.00244	0.244	0	0	0.00244	0.244	0	0	0	0	0.002323	0.2323	0.009294	0.697	0.002556	0.2556	0
MM415A02188	0	0	0	0	0	0	0	0	0	0	0	0	0	0	0	0	0	0	0	0	0	0	0	0	0	0	0	0	0	0	0	0	0	0	0	0	0	0	0	0	0	0	0	0	0.00709	0.4765	0	0	0.004649
MM415A02192	0	0	0	0	0	0	0	0	0	0	0	0	0	0	0	0	0.002326	0.2326	0	0	0	0	0	0	0	0	0	0	0	0	0	0	0	0	0	0	0	0	0	0	0	0	0	0	0	0	0	0	0
MM415A02194	0	0	0	0	0	0	0	0	0	0	0	0	0	0	0	0	0	0	0	0	0	0	0	0	0	0	0	0	0	0	0	0	0	0	0	0	0	0	0	0	0	0	0	0	0	0	0	0	0
MM415A02216	0	0	0	0	0	0	0	0	0	0	0	0	0	0	0	0	0	0	0	0	0	0	0	0	0	0	0	0	0	0	0	0	0	0	0	0	0.002465	0.2465	0	0	0	0	0.002348	0.2348	0	0	0	0	0
MM415A02226	0	0	0	0	0	0	0	0	0	0	0	0	0	0	0	0	0	0	0	0	0	0	0	0	0	0	0	0	0	0	0.002473	0.2473	0	0	0	0	0	0	0	0	0	0	0	0	0	0	0	0	0
MM415A02228	0	0	0	0	0.002358	0.2358	0	0	0	0	0.004599	0.4599	0	0	0	0	0	0	0	0	0	0	0	0	0	0	0	0	0	0	0.002358	0.2358	0.002358	0.2358	0	0	0	0	0	0	0	0	0	0	0	0	0.002358	0.2358	0
MM415A02229	0	0	0.002359	0.2359	0	0	0	0	0	0	0	0	0	0	0	0	0	0	0	0	0	0	0	0	0	0	0	0	0	0	0	0	0	0	0.029721	2.972	0	0	0	0	0.002477	0.2477	0	0	0	0	0.002359	0.2359	0
MM415A02237	0	0	0	0	0	0	0	0	0	0	0	0	0	0	0	0	0	0	0	0	0	0	0	0	0	0	0	0	0	0	0	0	0	0	0	0	0	0	0	0	0	0	0	0	0	0	0	0	0
MM415A02254	0	0	0	0	0	0	0	0	0	0	0	0	0	0	0.002384	0.2384	0	0	0	0	0	0	0	0	0	0	0	0	0	0	0	0	0	0	0	0	0	0	0	0	0	0	0	0	0	0	0	0	0
MM415A02260	0	0	0	0	0.007883	0.7883	0.004778	0.4778	0	0	0.002389	0.2389	0	0	0	0	0.002389	0.2389	0	0	0	0	0.005017	0.5017	0	0	0	0	0.007286	0.7286	0.004897	0.4897	0.060201	5.3751	0	0	0	0	0	0	0.002389	0.2389	0.004897	0.2508	0.005256	0.5256	0.017439	1.7439	0.029981
MM415A02265	0	0	0.002516	0.2516	0	0	0	0	0.002396	0.2396	0	0	0	0	0	0	0	0	0	0	0	0	0.002636	0.2636	0	0	0	0	0	0	0	0	0	0	0.002516	0.2516	0	0	0	0	0.002396	0.2396	0	0	0	0	0.002636	0.2636	0
MM415A02270	0	0	0	0	0	0	0	0	0	0	0	0	0	0	0	0	0	0	0	0	0	0	0	0	0	0	0	0	0	0	0	0	0	0	0	0	0.004801	0.24	0	0	0.00252	0.252	0	0	0	0	0	0	0
MM415A02272	0	0	0	0	0	0	0	0	0	0	0	0	0	0	0	0	0	0	0	0	0	0	0	0	0.002522	0.2522	0	0	0	0	0	0	0	0	0	0	0	0	0	0	0	0	0.025456	1.2728	0	0	0	0	0
MM415A02275	0	0	0	0	0	0	0	0	0	0	0	0	0	0	0	0	0	0	0	0	0	0	0	0	0	0	0	0	0	0	0	0	0	0	0	0	0	0	0	0	0	0	0	0	0	0	0	0	0
MM415A02278	0.002405	0.2405	0	0	0	0	0	0	0	0	0	0	0.002405	0.2405	0	0	0	0	0	0	0	0	0	0	0	0	0	0	0	0	0.002405	0.2405	0	0	0	0	0.002405	0.2405	0	0	0.004811	0.2405	0	0	0	0	0.002405	0.2405	0
MM415A02280	0	0	0.002405	0.2405	0.002405	0.2405	0	0	0	0	0	0	0	0	0	0	0	0	0	0	0.002525	0.2525	0.00505	0.505	0	0	0	0	0	0	0	0	0	0	0	0	0	0	0	0	0	0	0	0	0	0	0.002405	0.2405	0
MM415A02282	0	0	0	0	0	0	0	0	0	0	0	0	0.002526	0.2526	0	0	0	0	0	0	0	0	0	0	0	0	0	0	0	0	0.002526	0.2526	0	0	0	0	0	0	0	0	0	0	0.028393	2.8393	0	0	0	0	0
MM415A02284	0	0	0	0	0	0	0	0	0	0	0	0	0	0	0.00277	0.277	0	0	0	0	0	0	0	0	0	0	0	0	0	0	0	0	0	0	0	0	0	0	0	0	0	0	0	0	0	0	0	0	0
MM415A02286	0	0	0	0	0	0	0	0	0	0	0	0	0	0	0	0	0	0	0	0	0	0	0	0	0	0	0	0	0	0	0	0	0	0	0	0	0	0	0.004818	0.2409	0.00253	0.253	0	0	0	0	0	0	0
MM415A02289	0	0	0	0	0	0	0	0	0	0	0	0	0	0	0	0	0	0	0	0	0	0	0	0	0	0	0	0	0	0	0	0	0	0	0	0	0	0	0	0	0	0	0.002413	0.2413	0	0	0	0	0
MM415A02299	0	0	0	0	0	0	0	0	0	0	0	0	0	0	0	0	0	0	0.002422	0.2422	0	0	0	0	0	0	0	0	0	0	0.002543	0.2543	0	0	0	0	0.002422	0.2422	0	0	0.002422	0.2422	0	0	0	0	0	0	0
MM415A02301	0	0	0	0	0	0	0	0	0	0	0	0	0	0	0	0	0.002423	0.2423	0	0	0	0	0	0	0	0	0	0	0	0	0	0	0	0	0.002544	0.2544	0	0	0	0	0	0	0.002423	0.2423	0	0	0	0	0
MM415A02304	0	0	0	0	0	0	0	0	0	0	0	0	0	0	0	0	0	0	0	0	0	0	0	0	0	0	0	0	0	0	0	0	0	0	0	0	0	0	0	0	0	0	0.002426	0.2426	0	0	0	0	0
MM415A02320	0	0	0	0	0	0	0	0	0	0	0	0	0	0	0	0	0	0	0	0	0	0	0	0	0	0	0	0	0	0	0	0	0	0	0	0	0	0	0	0	0	0	0	0	0	0	0	0	0
MM415A02324	0.002444	0.2444	0	0	0	0	0	0	0	0	0	0	0	0	0	0	0	0	0	0	0	0	0	0	0	0	0	0	0	0	0	0	0	0	0	0	0	0	0	0	0	0	0	0	0	0	0	0	0.002444
MM415A02327	0	0	0	0	0	0	0	0	0	0	0.002444	0.2444	0	0	0	0	0	0	0	0	0	0	0	0	0	0	0	0	0	0	0	0	0	0	0	0	0	0	0	0	0	0	0	0	0	0	0	0	0
MM415A02328	0	0	0	0	0	0	0	0	0	0	0	0	0	0	0	0	0	0	0	0	0	0	0	0	0	0	0	0	0	0	0	0	0	0	0	0	0	0	0	0	0	0	0	0	0	0	0	0	0
MM415A02332	0	0	0	0	0.002451	0.2451	0	0	0	0	0.002451	0.2451	0	0	0	0	0	0	0	0	0	0	0	0	0	0	0.002819	0.2819	0	0	0.002451	0.2451	0.002451	0.2451	0.005025	0.5025	0	0	0	0	0.005025	0.5025	0	0	0.002451	0.2451	0	0	0.002451
MM415A02333	0	0	0	0	0	0	0.002574	0.2574	0	0	0	0	0	0	0	0	0	0	0	0	0	0	0	0	0	0	0	0	0.004903	0.4903	0.002452	0.2452	0	0	0	0	0	0	0	0	0	0	0	0	0	0	0	0	0
MM415A02338	0.002701	0.2701	0.002701	0.2701	0	0	0	0	0	0	0.003069	0.3069	0	0	0	0	0	0	0	0	0	0	0	0	0	0	0	0	0	0	0	0	0	0	0	0	0	0	0.030935	3.0935	0	0	0	0	0.002701	0.2701	0	0	0
MM415A02339	0	0	0	0	0	0	0	0	0	0	0	0	0	0	0.002457	0.2457	0	0	0	0	0	0	0	0	0	0	0	0	0	0	0	0	0	0	0	0	0	0	0	0	0	0	0	0	0	0	0	0	0
MM415A02362	0	0	0.046811	3.0712	0	0	0	0	0	0	0	0	0.024768	1.4489	0.024396	2.4396	0	0	0.027492	2.7492	0.014737	1.4737	0	0	0	0	0	0	0	0	0	0	0.020681	2.0681	0.007802	0.7802	0.031207	3.1207	0	0	0	0	0.050279	2.5139	0	0	0.049412	4.9412	0
MM415A02365	0	0	0	0	0	0	0	0	0	0	0	0	0	0	0	0	0	0	0	0	0	0	0	0	0	0	0	0	0	0	0.002478	0.2478	0	0	0	0	0	0	0	0	0	0	0	0	0	0	0	0	0
MM415A02373	0	0	0	0	0	0	0	0	0	0	0	0	0	0	0	0	0	0	0	0	0	0	0	0	0	0	0	0	0	0	0	0	0	0	0	0	0	0	0	0	0	0	0	0	0	0	0	0	0
MM415A02384	0	0	0	0	0	0	0	0	0	0	0	0	0	0	0	0	0	0	0	0	0	0	0	0	0	0	0	0	0	0	0	0	0	0	0	0	0	0	0	0	0	0	0	0	0	0	0	0	0
MM415A02385	0	0	0	0	0	0	0	0	0	0	0	0	0	0	0	0	0	0	0	0	0	0	0	0	0	0	0	0	0	0	0	0	0	0	0	0	0	0	0	0	0	0	0.002621	0.2621	0	0	0	0	0.004993
MM415A02394	0	0	0	0	0	0	0	0	0	0	0	0	0	0	0	0	0	0	0	0	0	0	0	0	0	0	0	0	0	0	0	0	0.002626	0.2626	0	0	0	0	0	0	0	0	0	0	0	0	0	0	0
MM415A02396	0	0	0	0	0.002628	0.2628	0	0	0	0	0	0	0	0	0	0	0	0	0	0	0	0	0	0	0	0	0	0	0	0	0	0	0.002503	0.2503	0	0	0	0	0	0	0	0	0	0	0	0	0	0	0
MM415A02400	0.015783	1.5784	0	0	0	0	0	0	0	0	0	0	0	0	0	0	0	0	0	0	0	0	0	0	0	0	0	0	0.002505	0.2505	0	0	0	0	0	0	0.002505	0.2505	0	0	0	0	0	0	0	0	0.005011	0.5011	0
MM415A02403	0	0	0.002506	0.2506	0	0	0	0	0	0	0	0	0	0	0	0	0	0	0	0	0	0	0.002506	0.2506	0	0	0	0	0	0	0	0	0	0	0	0	0.002632	0.2632	0	0	0.002506	0.2506	0.002506	0.2506	0	0	0	0	0
MM415A02406	0	0	0	0	0	0	0	0	0	0	0	0	0	0	0.002508	0.2508	0	0	0	0	0	0	0	0	0	0	0	0	0	0	0	0	0	0	0	0	0	0	0	0	0	0	0	0	0	0	0	0	0
MM415A02412	0	0	0	0	0	0	0	0	0	0	0	0	0	0	0	0	0	0	0	0	0	0	0	0	0	0	0	0	0.002517	0.2517	0.002517	0.2517	0	0	0	0	0	0	0	0	0	0	0.005035	0.2517	0	0	0.031718	3.0459	0
MM415A02413	0	0	0	0	0	0	0	0	0	0	0	0	0	0	0	0	0	0	0	0	0	0	0	0	0	0	0	0	0	0	0	0	0	0	0.002519	0.2519	0	0	0	0	0	0	0	0	0	0	0	0	0
MM415A02415	0	0	0	0	0	0	0	0	0	0	0	0	0.012724	1.2724	0	0	0	0	0	0	0	0	0	0	0	0	0	0	0.015873	1.5873	0	0	0	0	0	0	0	0	0	0	0	0	0	0	0	0	0	0	0.014739
MM415A02420	0	0	0.002522	0.2522	0	0	0	0	0	0	0	0	0	0	0	0	0	0	0	0	0	0	0.002522	0.2522	0	0	0	0	0	0	0	0	0	0	0	0	0	0	0	0	0	0	0	0	0	0	0	0	0.002522
MM415A02421	0	0	0	0	0	0	0	0	0	0	0	0	0	0	0	0	0	0	0.005048	0.5048	0	0	0.002903	0.2903	0	0	0	0	0.002524	0.2524	0	0	0	0	0	0	0	0	0	0	0	0	0	0	0	0	0	0	0
MM415A02422	0	0	0.002777	0.2777	0	0	0	0	0	0	0	0	0	0	0	0	0	0	0	0	0	0	0.002524	0.2524	0	0	0	0	0.002524	0.2524	0	0	0	0	0	0	0	0	0	0	0.002651	0.265	0.002651	0.265	0	0	0	0	0.002524
MM415A02425	0	0	0	0	0	0	0	0	0	0	0	0	0	0	0	0	0	0	0	0	0	0	0	0	0	0	0	0	0	0	0	0	0	0	0	0	0	0	0	0	0	0	0	0	0	0	0	0	0
MM415A02428	0	0	0	0	0	0	0	0	0	0	0	0	0	0	0	0	0	0	0	0	0	0	0	0	0	0	0	0	0	0	0	0	0	0	0	0	0	0	0	0	0	0	0	0	0	0	0	0	0
MM415A02429	0	0	0	0	0.012782	1.2782	0	0	0	0	0	0	0	0	0	0	0	0	0	0	0.002911	0.2911	0	0	0	0	0	0	0.031891	3.1891	0	0	0	0	0	0	0	0	0.063781	6.3781	0	0	0	0	0	0	0.063781	5.1	0.034422
MM415A02434	0	0	0	0	0	0	0	0	0	0	0.002665	0.2665	0	0	0	0	0	0	0	0	0	0	0	0	0	0	0	0	0	0	0.002538	0.2538	0	0	0	0	0	0	0	0	0	0	0.034518	2.7792	0	0	0	0	0
MM415A02446	0	0	0	0	0.025507	2.0916	0	0	0	0	0	0	0	0	0	0	0	0	0	0	0.002551	0.2551	0.002678	0.2678	0	0	0	0	0	0	0	0	0	0	0	0	0	0	0	0	0	0	0	0	0	0	0	0	0
MM415A02451	0	0	0	0	0	0	0	0	0	0	0	0	0	0	0	0	0	0	0	0	0	0	0	0	0	0	0	0	0	0	0	0	0	0	0	0	0	0	0	0	0	0	0	0	0	0	0	0	0
MM415A02452	0.002555	0.2555	0	0	0	0	0	0	0	0	0.047272	4.1651	4.69081	99.1951	4.1942	97.3809	0.090328	8.509	0.390443	30.4331	0	0	0.002555	0.2555	0	0	0	0	0	0	0.002683	0.2683	0.002555	0.2555	0	0	0	0	0	0	0	0	0	0	0.005111	0.2555	0	0	0
MM415A02457	0	0	0	0	0	0	0	0	0	0	0	0	0	0	0	0	0	0	0.005119	0.2687	0	0	0	0	0	0	0	0	0	0	0	0	0.002815	0.2815	0	0	0	0	0	0	0	0	0	0	0	0	0	0	0
MM415A02464	0	0	0	0	0.002564	0.2564	0	0	0	0	0	0	0	0	0.002564	0.2564	0	0	0	0	0	0	0	0	0	0	0	0	0	0	0	0	0	0	0	0	0	0	0	0	0.002564	0.2564	0	0	0.005256	0.5256	0.007691	0.7691	0
MM415A02470	0	0	0	0	0	0	0	0	0	0	0	0	0	0	0	0	0	0	0	0	0	0	0	0	0	0	0	0	0.002567	0.2567	0	0	0	0	0	0	0	0	0	0	0	0	0.002567	0.2567	0	0	0.002567	0.2567	0.002567
MM415A02495	0	0	0	0	0	0	0.026108	2.6108	0	0	0	0	0	0	0	0	0	0	0	0	0	0	0	0	0	0	0	0	0	0	0.032571	3.2571	0	0	0	0	0	0	0	0	0	0	0	0	0	0	0	0	0
MM415A02496	0.005171	0.2585	0	0	0	0	0	0	0	0	0	0	0	0	0	0	0	0	0	0	0.0053	0.53	0.002585	0.2585	0	0	0	0	0	0	0	0	0.002844	0.2844	0	0	0	0	0	0	0.002715	0.2715	0	0	0	0	0	0	0
MM415A02497	0	0	0	0	0	0	0	0	0	0	0	0	0	0	0	0	0	0	0	0	0	0	0	0	0	0	0	0	0	0	0	0	0	0	0	0	0.002716	0.2716	0	0	0	0	0	0	0	0	0.002845	0.2845	0
MM415A02499	0.002588	0.2588	0	0	0.002718	0.2718	0	0	0.002718	0.2718	0	0	0	0	0	0	0	0	0.002588	0.2588	0	0	0	0	0	0	0	0	0	0	0	0	0	0	0	0	0	0	0	0	0	0	0	0	0	0	0	0	0
MM415A02510	0	0	0	0	0	0	0	0	0	0	0	0	0	0	0	0	0	0	0	0	0	0	0	0	0	0	0	0	0	0	0	0	0	0	0	0	0	0	0	0	0	0	0	0	0.002599	0.2599	0	0	0.002599
MM415A02511	0	0	0	0	0.026254	2.6254	0	0	0	0	0	0	0	0	0.026254	2.6254	0	0	0	0	0	0	0.032753	3.2753	0	0	0	0	0.016376	1.6376	0.016376	1.6376	0	0	0	0	0	0	0.032753	3.2753	0	0	0.016376	1.6376	0	0	0.002599	0.2599	0.002729
MM415A02525	0	0	0	0	0	0	0	0	0	0	0.002613	0.2613	0	0	0	0	0	0	0.002613	0.2613	0	0	0	0	0	0	0	0	0	0	0	0	0	0	0	0	0	0	0	0	0.002613	0.2613	0	0	0	0	0.002743	0.2743	0
MM415A02528	0	0	0	0	0	0	0	0	0	0	0.002877	0.2877	0	0	0	0	0	0	0	0	0	0	0	0	0	0	0	0	0	0	0	0	0	0	0	0	0	0	0	0	0	0	0	0	0	0	0.002616	0.2616	0
MM415A02533	0.006288	0.6288	0.002751	0.2751	0.067601	1.3101	0.161404	1.3101	0.059479	1.166	0	0	0.139919	1.0612	0.026857	1.3232	0.068649	1.0612	0	0	0.020307	0.9302	0.004454	0.4454	0	0	0	0	0	0	0.006944	0.6944	0	0	0.00262	0.262	0.007861	0.7861	0	0	0.010088	1.0088	0	0	0.007599	0.7599	0	0	0.008254
MM415A02534	0	0	0	0	0	0	0	0	0.002621	0.2621	0	0	0	0	0	0	0	0	0	0	0	0	0	0	0	0	0	0	0	0	0	0	0.003014	0.3014	0	0	0	0	0	0	0	0	0	0	0	0	0	0	0
MM415A02536	0	0	0	0	0.002623	0.2623	0	0	0	0	0	0	0	0	0.002623	0.2623	0	0	0.002754	0.2754	0.002754	0.2754	0	0	0	0	0	0	0.002754	0.2754	0.011148	0.5771	0.003016	0.3016	0	0	0.002885	0.2885	0	0	0	0	0.005377	0.2754	0	0	0.005639	0.3541	0.002623
MM415A02539	0	0	0	0	0	0	0	0	0	0	0	0	0	0	0	0	0	0	0	0	0	0	0	0	0	0	0	0	0	0	0	0	0	0	0	0	0	0	0	0	0	0	0	0	0	0	0	0	0
MM415A02550	0	0	0	0	0	0	0	0	0	0	0	0	0	0	0	0	0	0	0	0	0	0	0	0	0	0	0	0	0	0	0	0	0	0	0	0	0	0	0	0	0	0	0	0	0.003028	0.3028	0	0	0.002765
MM415A02558	0	0	0	0	0	0	0	0	0	0	0	0	0	0	0	0	0	0	0	0	0	0	0	0	0	0	0	0	0	0	0	0	0.002905	0.2905	0	0	0	0	0	0	0	0	0	0	0.005281	0.2641	0	0	0.005413
MM415A02562	0	0	0	0	0	0	0	0	0	0	0	0	0	0	0	0	0	0	0	0	0	0	0	0	0	0	0	0	0	0	0	0	0	0	0	0	0	0	0	0	0	0	0	0	0.00278	0.278	0	0	0
MM415A02565	0	0	0.002785	0.2785	0	0	0	0	0	0	0	0	0	0	0	0	0	0	0	0	0	0	0	0	0	0	0	0	0	0	0	0	0	0	0	0	0.002785	0.2785	0	0	0	0	0	0	0	0	0.002652	0.2652	0
MM415A02567	0	0	0	0	0.002654	0.2654	0.002787	0.2787	0	0	0	0	0	0	0	0	0	0	0	0	0	0	0	0	0	0	0	0	0	0	0.002654	0.2654	0	0	0	0	0	0	0.005308	0.2654	0	0	0	0	0	0	0	0	0.002654
MM415A02568	0	0	0	0	0	0	0	0	0	0	0	0	0	0	0	0	0	0	0	0	0.002655	0.2655	0.005442	0.5442	0.002655	0.2655	0	0	0	0	0.002655	0.2655	0	0	0	0	0.002787	0.2787	0.005309	0.5309	0	0	0	0	0.002655	0.2655	0.002655	0.2655	0
MM415A02573	0	0	0	0	0	0	0	0	0	0	0	0	0	0	0	0	0	0	0	0	0	0	0	0	0	0	0	0	0	0	0	0	0.002926	0.2926	0	0	0	0	0	0	0	0	0	0	0	0	0	0	0.002926
MM415A02581	0.002665	0.2665	0	0	0	0	0	0	0	0	0	0	0	0	0	0	0	0	0	0	0	0	0	0	0	0	0	0	0	0	0	0	0	0	0	0	0	0	0	0	0.002798	0.2798	0	0	0	0	0	0	0
MM415A02587	0	0	0	0	0	0	0	0	0	0	0	0	0	0	0.00267	0.267	0	0	0	0	0	0	0	0	0	0	0	0	0	0	0	0	0.002803	0.2803	0	0	0	0	0.00267	0.267	0	0	0	0	0	0	0	0	0
MM415A02591	0	0	0	0	0	0	0.002674	0.2674	0	0	0	0	0	0	0	0	0	0	0.002674	0.2674	0	0	0.002674	0.2674	0	0	0	0	0	0	0.002807	0.2807	0	0	0	0	0	0	0	0	0	0	0	0	0.005882	0.5882	0.002674	0.2674	0.008556
MM415A02602	0	0	0.008858	0.8858	0	0	0	0	0	0	0.002818	0.2818	0	0	0	0	0	0	0	0	0	0	0	0	0	0	0	0	0	0	0	0	0	0	0	0	0	0	0.002684	0.2684	0	0	0	0	0	0	0	0	0
MM415A02607	0	0	0	0	0	0	0	0	0	0	0	0	0	0	0	0	0.002691	0.2691	0	0	0	0	0	0	0	0	0	0	0	0	0	0	0.00296	0.296	0	0	0	0	0	0	0	0	0	0	0	0	0	0	0
MM415A02613	0	0	0	0	0	0	0	0	0	0	0	0	0	0	0	0	0	0	0	0	0	0	0	0	0	0	0	0	0.002827	0.2827	0	0	0	0	0	0	0	0	0	0	0	0	0	0	0	0	0	0	0.002692
MM415A02614	0	0	0	0	0	0	0	0	0	0	0.002693	0.2693	0.002693	0.2693	0	0	0	0	0	0	0	0	0	0	0	0	0	0	0	0	0	0	0	0	0	0	0	0	0	0	0	0	0	0	0	0	0	0	0.003231
MM415A02615	0	0	0	0	0	0	0	0	0	0	0	0	0.002694	0.2694	0	0	0	0	0	0	0	0	0	0	0.002694	0.2694	0	0	0	0	0	0	0.002694	0.2694	0	0	0	0	0	0	0	0	0	0	0.002694	0.2694	0	0	0
MM415A02620	0	0	0	0	0	0	0	0	0	0	0	0	0	0	0	0	0	0	0	0	0	0	0	0	0	0	0	0	0	0	0	0	0	0	0	0	0.002696	0.2696	0	0	0.002831	0.2831	0	0	0	0	0	0	0
MM415A02626	0	0	0	0	0	0	0	0	0	0	0	0	0	0	0.002701	0.2701	0	0	0	0	0	0	0	0	0	0	0	0	0.002701	0.2701	0	0	0	0	0	0	0	0	0	0	0	0	0	0	0	0	0	0	0
MM415A02628	0.002702	0.2702	0	0	0.002702	0.2702	0.005405	0.5405	0	0	0	0	0	0	0	0	0	0	0	0	0.00554	0.554	0.00554	0.554	0.002702	0.2702	0	0	0	0	0.002837	0.2837	0	0	0	0	0	0	0.005945	0.5945	0.005405	0.5405	0.002973	0.2973	0	0	0.002702	0.2702	0.011485
MM415A02634	0	0	0	0	0	0	0	0	0	0	0	0	0	0	0	0	0	0	0	0	0	0	0	0	0	0	0	0	0.002706	0.2706	0	0	0.002706	0.2706	0	0	0	0	0	0	0	0	0	0	0	0	0	0	0
MM415A02643	0	0	0	0	0	0	0	0	0	0	0	0	0	0	0	0	0	0	0	0	0	0	0	0	0	0	0	0	0	0	0	0	0	0	0	0	0	0	0	0	0	0	0	0	0.002847	0.2847	0.00339	0.339	0
MM415A02647	0	0	0	0	0	0	0	0	0	0	0.002716	0.2716	0	0	0	0	0	0	0.002716	0.2716	0.002852	0.2852	0	0	0	0	0	0	0.005432	0.5432	0	0	0	0	0	0	0	0	0	0	0	0	0	0	0	0	0	0	0
MM415A02653	0	0	0	0	0	0	0	0	0	0	0	0	0	0	0.002857	0.2857	0	0	0.002721	0.2721	0	0	0	0	0	0	0	0	0	0	0	0	0.002721	0.2721	0	0	0	0	0	0	0	0	0	0	0	0	0	0	0
MM415A02659	0	0	0	0	0	0	0	0	0	0	0	0	0	0	0	0	0	0	0	0	0.002724	0.2724	0	0	0	0	0	0	0.00286	0.286	0	0	0	0	0	0	0	0	0	0	0	0	0	0	0	0	0	0	0
MM415A02660	0	0	0	0	0	0	0	0	0	0	0	0	0	0	0	0	0	0	0	0	0	0	0	0	0	0	0	0	0	0	0	0	0	0	0	0	0	0	0.002724	0.2724	0	0	0	0	0	0	0	0	0
MM415A02667	0	0	0.005461	0.273	0	0	0	0	0	0	0	0	0	0	0	0	0	0	0	0	0.00273	0.273	0	0	0	0	0	0	0	0	0	0	0	0	0	0	0	0	0	0	0	0	0	0	0	0	0	0	0
MM415A02687	0	0	0	0	0	0	0	0	0	0	0	0	0	0	0	0	0	0	0	0	0	0	0	0	0	0	0	0	0	0	0	0	0	0	0	0	0	0	0	0	0	0	0.002742	0.2742	0	0	0	0	0
MM415A02705	0	0	0	0	0	0	0	0	0	0	0	0	0	0	0	0	0	0	0	0	0	0	0	0	0	0	0	0	0	0	0	0	0	0	0	0	0	0	0	0	0	0	0	0	0	0	0	0	0.030858
MM415A02707	0	0	0	0	0	0	0	0	0	0	0	0	0	0	0	0	0	0	0	0	0	0	0	0	0	0	0	0	0	0	0	0	0	0	0	0	0	0	0.002756	0.2756	0	0	0	0	0	0	0	0	0
MM415A02719	0	0	0	0	0	0	0	0	0	0	0	0	0.002769	0.2769	0	0	0	0	0	0	0	0	0.002769	0.2769	0	0	0	0	0	0	0.002769	0.2769	0	0	0	0	0.002769	0.2769	0	0	0	0	0.002769	0.2769	0.002907	0.2907	0	0	0
MM415A02721	0.00291	0.291	0	0	0	0	0	0	0	0	0	0	0	0	0	0	0	0	0.00291	0.291	0	0	0.003048	0.3048	0	0	0	0	0	0	0.00291	0.291	0.003048	0.3048	0	0	0	0	0	0	0.002771	0.2771	0	0	0.003048	0.3048	0	0	0.00582
MM415A02724	0	0	0	0	0	0	0	0	0	0	0.002772	0.2772	0	0	0	0	0	0	0.002772	0.2772	0	0	0	0	0	0	0	0	0.003188	0.3188	0	0	0	0	0	0	0	0	0	0	0	0	0	0	0	0	0	0	0
MM415A02725	0	0	0	0	0	0	0	0	0	0	0	0	0	0	0	0	0	0	0	0	0.002774	0.2774	0	0	0	0	0	0	0	0	0	0	0	0	0	0	0	0	0	0	0	0	0	0	0.002774	0.2774	0	0	0.002774
MM415A02739	0	0	0	0	0.002784	0.2784	0.002924	0.2924	0	0	0	0	0	0	0	0	0	0	0	0	0	0	0	0	0	0	0	0	0	0	0	0	0	0	0	0	0.002784	0.2784	0	0	0	0	0.002784	0.2784	0.002924	0.2924	0.003063	0.3063	0.008492
MM415A02742	0	0	0	0	0	0	0	0	0	0	0	0	0	0	0	0	0	0	0	0	0	0	0	0	0	0	0	0	0	0	0	0	0	0	0	0	0	0	0	0	0	0	0	0	0	0	0	0	0.002787
MM415A02743	0	0	0	0	0	0	0	0	0	0	0	0	0.028153	2.8153	0	0	0	0	0	0	0.003066	0.3066	0	0	0	0	0	0	0	0	0	0	0	0	0	0	0	0	0.035122	2.885	0	0	0	0	0	0	0	0	0.034564
MM415A02746	0	0	0	0	0	0	0	0	0	0	0	0	0	0	0	0	0	0	0	0	0	0	0	0	0	0	0	0	0	0	0.002791	0.2791	0	0	0	0	0	0	0	0	0	0	0	0	0	0	0	0	0
MM415A02747	0	0	0.035171	3.5171	0	0	0	0	0	0	0	0	0	0	0	0	0	0	0	0	0	0	0	0	0	0	0	0	0	0	0	0	0.017586	1.7585	0.035171	3.5171	0.035171	3.5171	0.017586	1.7585	0.010886	1.0886	0	0	0.017586	1.7585	0.020377	2.0377	0.038102
MM415A02750	0	0	0	0	0	0	0	0	0	0	0	0	0	0	0	0	0	0	0	0	0	0	0	0	0	0	0	0	0	0	0	0	0.002794	0.2794	0	0	0	0	0.002794	0.2794	0	0	0	0	0	0	0	0	0
MM415A02756	0.002797	0.2797	0	0	0	0	0	0	0	0	0	0	0	0	0	0	0	0	0	0	0	0	0	0	0	0	0	0	0.002937	0.2937	0	0	0	0	0	0	0	0	0	0	0	0	0.002937	0.2937	0	0	0	0	0
MM415A02758	0	0	0	0	0	0	0	0	0	0	0	0	0	0	0.002799	0.2799	0	0	0	0	0	0	0	0	0	0	0	0	0	0	0.002799	0.2799	0	0	0	0	0	0	0.002799	0.2799	0	0	0.002799	0.2799	0	0	0	0	0
MM415A02760	0	0	0	0	0	0	0	0	0	0	0	0	0	0	0	0	0	0	0	0	0	0	0	0	0	0	0	0	0	0	0	0	0	0	0	0	0	0	0	0	0.0028	0.28	0.00294	0.294	0	0	0	0	0
MM415A02769	0	0	0.002807	0.2807	0	0	0	0	0	0	0	0	0	0	0	0	0	0	0	0	0.002947	0.2947	0	0	0	0	0	0	0	0	0.002807	0.2807	0	0	0	0	0	0	0	0	0.006035	0.6035	0.002807	0.2807	0	0	0.002807	0.2807	0
MM415A02770	0	0	0	0	0	0	0	0	0	0	0	0	0	0	0	0	0	0	0	0	0	0	0	0	0	0	0	0	0	0	0	0	0.017549	1.7549	0	0	0	0	0	0	0.002808	0.2808	0	0	0	0	0	0	0
MM415A02778	0	0	0	0	0	0	0	0	0	0	0	0	0	0	0	0	0	0	0	0	0	0	0	0	0	0	0	0	0	0	0	0	0	0	0	0	0	0	0	0	0	0	0	0	0	0	0	0	0
MM415A02779	0.017438	1.7438	0	0	0	0	0	0	0	0	0	0	0	0	0	0	0	0	0	0	0	0	0	0	0	0	0	0	0	0	0	0	0	0	0	0	0	0	0.035438	3.5438	0.008438	0.5625	0.002953	0.2953	0	0	0	0	0.017719
MM415A02783	0	0	0	0	0	0	0	0	0	0	0	0	0	0	0	0	0	0	0	0	0	0	0	0	0	0	0	0	0	0	0	0	0	0	0	0	0	0	0	0	0	0	0	0	0	0	0	0	0.002817
MM415A02784	0	0	0	0	0	0	0.00282	0.282	0	0	0	0	0	0	0	0	0	0	0.002961	0.2961	0.00282	0.282	0	0	0	0	0	0	0.00282	0.282	0	0	0	0	0	0	0	0	0	0	0	0	0	0	0.002961	0.2961	0	0	0
MM415A02797	0	0	0	0	0	0	0	0	0	0	0	0	0	0	0	0	0	0	0	0	0	0	0	0	0	0	0	0	0	0	0	0	0	0	0	0	0	0	0	0	0	0	0	0	0	0	0.002826	0.2826	0
MM415A02805	0	0	0.003263	0.3263	0	0	0	0	0	0	0	0	0.003121	0.3121	0	0	0.009648	0.6527	0	0	0	0	0	0	0	0	0	0	0	0	0	0	0	0	0.003689	0.3689	0	0	0	0	0	0	0.002838	0.2838	0.002838	0.2838	0	0	0.002838
MM415A02806	0	0	0	0	0	0	0	0	0	0	0	0	0	0	0	0	0	0	0	0	0	0	0	0	0	0	0	0	0	0	0	0	0	0	0.002986	0.2986	0	0	0	0	0	0	0	0	0	0	0	0	0
MM415A02808	0	0	0	0	0	0	0	0	0	0	0	0	0	0	0	0	0	0	0	0	0	0	0	0	0	0	0	0	0	0	0	0	0.035785	3.5785	0	0	0	0	0	0	0	0	0	0	0	0	0.00284	0.284	0
MM415A02811	0.002843	0.2843	0	0	0	0	0	0	0.002843	0.2843	0	0	0	0	0	0	0	0	0	0	0	0	0.002985	0.2985	0	0	0	0	0.002985	0.2985	0.002985	0.2985	0.002843	0.2843	0.002843	0.2843	0	0	0	0	0	0	0.008955	0.8955	0.005828	0.2985	0.005686	0.5686	0
MM415A02816	0	0	0	0	0	0	0	0	0	0	0	0	0	0	0	0	0	0	0	0	0.002989	0.2989	0	0	0	0	0	0	0	0	0	0	0	0	0	0	0	0	0	0	0	0	0.002989	0.2989	0	0	0	0	0
MM415A02819	0.002849	0.2849	0	0	0	0	0	0	0	0	0	0	0.002849	0.2849	0	0	0	0	0	0	0	0	0	0	0	0	0	0	0	0	0	0	0	0	0	0	0	0	0	0	0	0	0	0	0	0	0	0	0
MM415A02829	0	0	0	0	0	0	0	0	0	0	0	0	0	0	0	0	0	0	0	0	0	0	0	0	0	0	0	0	0	0	0	0	0	0	0	0	0	0	0	0	0	0	0	0	0	0	0	0	0
MM415A02830	0	0	0	0	0	0	0	0	0	0	0	0	0	0	0	0	0	0	0	0	0	0	0	0	0	0	0	0	0	0	0	0	0	0	0	0	0	0	0	0	0	0	0	0	0.003	0.3	0	0	0
MM415A02836	0	0	0	0	0	0	0	0	0	0	0	0	0	0	0	0	0	0	0	0	0	0	0	0	0	0	0	0	0	0	0.002865	0.2865	0	0	0	0	0	0	0	0	0	0	0	0	0	0	0	0	0
MM415A02847	0	0	0	0	0.003019	0.3019	0	0	0.002875	0.2875	0.003019	0.3019	0	0	0	0	0	0	0	0	0	0	0	0	0	0	0	0	0	0	0.003019	0.3019	0.002875	0.2875	0	0	0	0	0.002875	0.2875	0	0	0	0	0.00575	0.2875	0.002875	0.2875	0.002875
MM415A02853	0	0	0	0	0	0	0	0	0	0	0	0	0	0	0	0	0	0	0	0	0	0	0	0	0	0	0	0	0	0	0	0	0	0	0	0	0	0	0	0	0	0	0	0	0	0	0	0	0
MM415A02862	0.143887	10.3518	2.49957	91.0179	0	0	0	0	0	0	0	0	0	0	0	0	0	0	0	0	0	0	0	0	0	0	0	0	0	0	0	0	0	0	0	0	0	0	0	0	0	0	0	0	0	0	0	0	0
MM415A02865	0	0	0	0	0	0	0	0	0	0	0	0	0	0	0	0	0	0	0	0	0	0	0.002885	0.2885	0	0	0	0	0.002885	0.2885	0	0	0	0	0	0	0	0	0	0	0	0	0	0	0	0	0.002885	0.2885	0
MM415A02873	0	0	0	0	0	0	0	0	0.002889	0.2889	0	0	0	0	0.002889	0.2889	0	0	0	0	0	0	0	0	0	0	0	0	0.002889	0.2889	0.003322	0.3322	0	0	0.002889	0.2889	0.002889	0.2889	0.002889	0.2889	0	0	0	0	0	0	0	0	0
MM415A02894	0	0	0	0	0.002905	0.2905	0	0	0.002905	0.2905	0	0	0.003051	0.3051	0	0	0	0	0.003051	0.3051	0	0	0	0	0	0	0	0	0	0	0.002905	0.2905	0.003196	0.3196	0	0	0.003196	0.3196	0	0	0	0	0	0	0.003051	0.3051	0	0	0
MM415A02910	0	0	0	0	0	0	0	0	0	0	0	0	0	0	0	0	0	0	0	0	0	0	0	0	0	0	0	0	0	0	0	0	0	0	0	0	0	0	0	0	0	0	0	0	0	0	0	0	0
MM415A02915	0	0	0	0	0	0	0	0	0	0	0	0	0	0	0	0	0	0	0	0	0	0	0	0	0	0	0	0	0	0	0	0	0	0	0	0	0	0	0	0	0	0	0	0	0	0	0	0	0
MM415A02916	0	0	0	0	0	0	0	0	0.005845	0.5845	0	0	0	0	0	0	0	0	0	0	0	0	0	0	0	0	0.002922	0.2922	0.002922	0.2922	0.005991	0.5991	0.002922	0.2922	0	0	0	0	0	0	0.002922	0.2922	0	0	0	0	0.003361	0.3361	0.002922
MM415A02924	0.00293	0.293	0	0	0	0	0	0	0	0	0	0	0	0	0.003076	0.3076	0	0	0.003223	0.3223	0	0	0	0	0.003076	0.3076	0	0	0	0	0.00293	0.293	0	0	0	0	0	0	0.00293	0.293	0	0	0.00293	0.293	0	0	0	0	0
MM415A02929	0	0	0	0	0	0	0	0	0	0	0	0	0	0	0.003229	0.3229	0.025246	2.5246	0	0	0	0	0	0	0	0	0	0	0	0	0	0	0	0	0	0	0	0	0	0	0	0	0	0	0	0	0	0	0
MM415A02935	0	0	0	0	0.003092	0.3092	0.003092	0.3092	0	0	0	0	0	0	0	0	0	0	0	0	0	0	0	0	0	0	0	0	0	0	0.009128	0.9128	0.002945	0.2945	0	0	0	0	0	0	0.003386	0.3386	0	0	0	0	0	0	0
MM415A02936	0	0	0.006171	0.6171	0.003086	0.3085	0	0	0	0	0.002939	0.2939	0	0	0.003086	0.3085	0	0	0.002939	0.2939	0.006171	0.6171	0	0	0	0	0	0	0	0	0.002939	0.2939	0	0	0	0	0	0	0	0	0	0	0	0	0	0	0	0	0.002939
MM415A02939	0	0	0	0	0	0	0	0	0	0	0	0	0	0	0	0	0	0	0	0	0	0	0	0	0	0	0	0	0	0	0	0	0	0	0	0	0	0	0	0	0	0	0	0	0	0	0	0	0
MM415A02941	0	0	0	0	0.029719	2.9719	0	0	0	0	0	0	0	0	0	0	0	0	0	0	0	0	0	0	0	0	0	0	0	0	0	0	0	0	0	0	0	0	0.016772	1.6772	0.006473	0.3237	0	0	0	0	0	0	0
MM415A02949	0.018587	1.8587	0	0	0	0	0.00295	0.295	0	0	0	0	0	0	0	0	0	0	0	0	0	0	0	0	0	0	0	0	0	0	0	0	0	0	0	0	0	0	0	0	0	0	0	0	0	0	0	0	0
MM415A02955	0	0	0	0	0	0	0	0	0	0	0	0	0	0	0	0	0	0	0	0	0	0	0	0	0	0	0	0	0	0	0.003101	0.3101	0	0	0	0	0	0	0	0	0	0	0	0	0.002953	0.2953	0.003101	0.3101	0
MM415A02959	0.002957	0.2957	0	0	0	0	0	0	0	0	0	0	0	0	0	0	0	0	0	0	0	0	0	0	0	0	0	0	0	0	0	0	0	0	0	0	0	0	0	0	0	0	0	0	0	0	0.002957	0.2957	0
MM415A02961	0	0	0	0	0	0	0	0	0	0	0	0	0	0	0	0	0	0	0.002959	0.2959	0	0	0	0	0	0	0	0	0	0	0	0	0	0	0	0	0	0	0	0	0	0	0	0	0	0	0	0	0
MM415A02964	0	0	0	0	0	0	0	0	0.003109	0.3109	0	0	0	0	0	0	0	0	0	0	0	0	0	0	0	0	0	0	0	0	0	0	0	0	0	0	0	0	0	0	0	0	0	0	0.005922	0.2961	0	0	0
MM415A02966	0	0	0	0	0.002963	0.2963	0	0	0	0	0	0	0	0	0	0	0	0	0.002963	0.2963	0	0	0.002963	0.2963	0	0	0	0	0	0	0	0	0	0	0	0	0	0	0	0	0	0	0	0	0	0	0	0	0
MM415A02969	0	0	0	0	0	0	0	0	0	0	0	0	0	0	0	0	0	0	0	0	0	0	0	0	0	0	0	0	0	0	0	0	0	0	0	0	0	0	0	0	0	0	0.002963	0.2963	0	0	0	0	0
MM415A02977	0	0	0	0	0	0	0	0	0	0	0.029997	2.9997	0	0	0	0	0	0	0	0	0	0	0	0	0	0	0	0	0	0	0.018711	1.8711	0	0	0	0	0	0	0	0	0	0	0	0	0	0	0	0	0
MM415A02987	0	0	0.002983	0.2983	0	0	0	0	0	0	0	0	0	0	0	0	0	0	0	0	0	0	0	0	0	0	0	0	0	0	0	0	0	0	0	0	0	0	0	0	0	0	0	0	0.005967	0.2983	0	0	0.002983
MM415A02991	0	0	0	0	0	0	0	0	0	0	0	0	0	0	0	0	0	0	0	0	0	0	0	0	0	0	0	0	0	0	0	0	0	0	0	0	0	0	0	0	0	0	0	0	0	0	0	0	0
MM415A02992	0	0	0	0	0	0	0	0	0	0	0	0	0	0	0	0	0	0	0	0	0	0	0	0	0	0	0	0	0	0	0	0	0	0	0	0	0	0	0	0	0	0	0	0	0	0	0	0	0
MM415A02993	0	0	0	0	0	0	0	0	0	0	0	0	0.003136	0.3136	0	0	0	0	0	0	0	0	0	0	0.00672	0.6123	0	0	0	0	0	0	0	0	0	0	0	0	0	0	0	0	0.002987	0.2987	0	0	0.002987	0.2987	0.002987
MM415A03015	0	0	0	0	0	0	0	0	0	0	0.015165	1.5165	0	0	0	0	0.003003	0.3003	0	0	0	0	0	0	0	0	0	0	0	0	0	0	0.037688	3.7087	0	0	0	0	0	0	0	0	0	0	0	0	0	0	0
MM415A03019	0.037872	2.9456	0	0	0	0	0	0	0	0	0	0	0	0	0	0	0	0	0	0	0	0	0.018185	1.8185	0	0	0	0	0	0	0.006312	0.3306	0	0	0	0	0	0	0	0	0	0	0	0	0	0	0.003006	0.3006	0
MM415A03021	0.003006	0.3006	0	0	0	0	0	0	0	0	0	0	0	0	0	0	0	0	0	0	0	0	0	0	0	0	0	0	0	0	0.006163	0.6163	0	0	0	0	0	0	0	0	0	0	0.006012	0.3006	0.003006	0.3006	0	0	0.003006
MM415A03028	0	0	0	0	0	0	0	0	0	0	0	0	0	0	0	0	0.003459	0.3459	0.003008	0.3008	0	0	0	0	0	0	0	0	0	0	0.006166	0.6166	0	0	0	0	0	0	0	0	0	0	0	0	0	0	0	0	0.003158
MM415A03029	0	0	0	0	0.003008	0.3008	0	0	0	0	0	0	0	0	0	0	0	0	0	0	0	0	0	0	0	0	0	0	0	0	0	0	0	0	0	0	0	0	0	0	0	0	0.003158	0.3158	0	0	0	0	0
MM415A03030	0	0	0	0	0	0	0	0	0	0	0.003159	0.3159	0	0	0	0	0	0	0	0	0	0	0	0	0	0	0	0	0	0	0	0	0.003009	0.3009	0	0	0	0	0	0	0	0	0	0	0	0	0.003009	0.3009	0
MM415A03039	0	0	0.075926	6.5381	0.030431	2.5761	0	0	0	0	0.037813	3.7813	0.50708	34.7243	0.186653	16.0139	0.030431	2.4857	0.136939	10.8918	0	0	0.003013	0.3013	0.003013	0.3013	0	0	0	0	0	0	0	0	0	0	0	0	0	0	0.018982	1.8982	0.132871	9.8825	0	0	0	0	0
MM415A03042	0	0	0	0	0.003014	0.3014	0	0	0	0	0	0	0	0	0	0	0	0	0	0	0	0	0.003014	0.3014	0.003014	0.3014	0	0	0	0	0	0	0.006028	0.3014	0	0	0	0	0	0	0	0	0.006028	0.3014	0	0	0	0	0
MM415A03047	0.003023	0.3022	0.003023	0.3022	0.003023	0.3022	0	0	0	0	0	0	0	0	0	0	0.003023	0.3022	0	0	0	0	0.006196	0.6196	0	0	0	0	0	0	0	0	0.006045	0.3022	0	0	0	0	0	0	0.003023	0.3022	0.009068	0.9068	0.006045	0.3022	0.009068	0.665	0
MM415A03058	0	0	0	0	0	0	0	0	0	0	0	0	0	0	0	0	0	0	0	0	0	0	0	0	0	0	0	0	0	0	0.00303	0.303	0	0	0	0	0	0	0	0	0	0	0	0	0	0	0	0	0
MM415A03066	0	0	0	0	0	0	0	0	0	0	0	0	0	0	0	0	0	0	0	0	0	0	0	0	0	0	0	0	0	0	0	0	0	0	0	0	0	0	0	0	0	0	0	0	0	0	0	0	0
MM415A03078	0	0	0	0	0.003046	0.3046	0	0	0	0	0	0	0	0	0	0	0	0	0	0	0	0	0	0	0	0	0	0	0	0	0	0	0	0	0	0	0	0	0	0	0	0	0	0	0.003046	0.3046	0	0	0
MM415A03080	0	0	0	0	0	0	0	0	0	0	0	0	0	0	0	0	0.003045	0.3045	0	0	0	0	0	0	0	0	0	0	0	0	0	0	0	0	0	0	0	0	0	0	0	0	0	0	0.003045	0.3045	0	0	0
MM415A03092	0	0	0	0	0	0	0	0	0	0	0	0	0	0	0.003053	0.3053	0	0	0	0	0.003206	0.3206	0.006106	0.6106	0	0	0	0	0	0	0.034804	3.4804	0	0	0	0	0.003358	0.3358	0	0	0.003053	0.3053	0	0	0	0	0	0	0
MM415A03099	0.006571	0.6571	0.009474	0.9474	0.007029	0.7029	0	0	0	0	0	0	0.003056	0.3056	0	0	0.003209	0.3209	0	0	0	0	0	0	0	0	0	0	0.009474	0.9474	0.006265	0.6265	0	0	0.006265	0.6265	0.003056	0.3056	0.009474	0.9474	0.009169	0.9169	0.003056	0.3056	0.009474	0.9474	0.003056	0.3056	0.003056
MM415A03106	0	0	0	0	0	0	0	0	0	0	0	0	0	0	0	0	0	0	0	0	0	0	0	0	0	0	0	0	0	0	0.00306	0.306	0	0	0	0	0	0	0	0	0	0	0	0	0	0	0	0	0
MM415A03111	0	0	0	0	0	0	0	0	0	0	0	0	0	0	0	0	0	0	0	0	0	0	0	0	0	0	0	0	0	0	0.003063	0.3063	0	0	0	0	0	0	0	0	0	0	0	0	0	0	0.038597	3.8597	0
MM415A03112	0	0	0.00337	0.337	0	0	0	0	0	0	0	0	0	0	0	0	0	0	0	0	0.003064	0.3064	0.003217	0.3217	0	0	0	0	0	0	0	0	0.003064	0.3064	0.006127	0.6127	0.003064	0.3064	0	0	0.003064	0.3064	0	0	0	0	0	0	0.003064
MM415A03115	0	0	0	0	0	0	0	0	0	0	0	0	0.003067	0.3067	0	0	0.003527	0.3527	0	0	0	0	0.00322	0.322	0	0	0.003067	0.3067	0.003067	0.3067	0	0	0	0	0	0	0	0	0	0	0	0	0.006287	0.6287	0.006287	0.6287	0	0	0
MM415A03117	0	0	0	0	0	0	0	0	0	0	0	0	0.00307	0.307	0	0	0	0	0	0	0	0	0	0	0	0	0	0	0	0	0.006293	0.6293	0.00307	0.307	0	0	0	0	0	0	0	0	0	0	0	0	0.00307	0.307	0.003377
MM415A03120	0	0	0	0	0	0	0	0	0	0	0	0	0	0	0	0	0	0	0	0	0	0	0	0	0	0	0	0	0	0	0	0	0	0	0	0	0	0	0	0	0	0	0	0	0	0	0	0	0
MM415A03122	0	0	0	0	0	0	0	0	0	0	0	0	0	0	0	0	0	0	0	0	0	0	0	0	0	0	0	0	0	0	0	0	0	0	0	0	0	0	0	0	0	0	0	0	0	0	0.003076	0.3076	0
MM415A03128	0	0	0	0	0	0	0	0	0	0	0	0	0	0	0	0	0	0	0	0	0	0	0	0	0	0	0	0	0	0	0	0	0	0	0.003079	0.3079	0	0	0	0	0	0	0	0	0	0	0	0	0
MM415A03136	0	0	0	0	0	0	0	0	0	0	0	0	0	0	0.003238	0.3238	0	0	0	0	0	0	0	0	0	0	0	0	0	0	0	0	0.019426	1.9426	0	0	0	0	0	0	0	0	0	0	0	0	0	0	0
MM415A03140	0	0	0.003087	0.3087	0	0	0.003087	0.3087	0	0	0.003241	0.3241	0.003087	0.3087	0	0	0	0	0	0	0	0	0	0	0	0	0	0	0	0	0.003087	0.3087	0.003087	0.3087	0	0	0	0	0.003087	0.3087	0.003241	0.3241	0.006174	0.3087	0	0	0.006482	0.6482	0.003087
MM415A03143	0	0	0.003088	0.3088	0	0	0	0	0	0	0	0	0	0	0	0	0	0	0	0	0	0	0	0	0	0	0	0	0	0	0	0	0	0	0.003242	0.3242	0	0	0	0	0	0	0.009264	0.9264	0.009881	0.6485	0	0	0.007256
MM415A03146	0	0	0	0	0	0	0	0	0	0	0	0	0	0	0	0	0	0	0	0	0	0	0	0	0	0	0	0	0	0	0	0	0	0	0	0	0	0	0	0	0	0	0	0	0	0	0	0	0.025336
MM415A03150	0.003555	0.3555	0	0	0	0	0	0	0	0	0	0	0	0	0	0	0	0	0	0	0	0	0	0	0	0	0.003091	0.3091	0	0	0	0	0.003246	0.3246	0.003091	0.3091	0	0	0	0	0	0	0	0	0	0	0	0	0.003091
MM415A03151	0	0	0	0	0.003093	0.3093	0	0	0	0	0.003093	0.3093	0	0	0	0	0	0	0.003093	0.3093	0	0	0	0	0	0	0	0	0	0	0	0	0.009432	0.9432	0	0	0	0	0.003093	0.3093	0.006185	0.6185	0.003557	0.3556	0	0	0.006185	0.6185	0
MM415A03156	0	0	0	0	0	0	0	0	0	0	0	0	0	0	0	0	0	0	0	0	0	0	0	0	0	0	0	0	0	0	0	0	0.042092	4.2092	0	0	0	0	0	0	0	0	0.038997	2.3058	0	0	0.038997	3.8997	0
MM415A03163	0	0	0	0	0	0	0	0	0	0	0	0	0	0	0	0	0	0	0	0	0	0	0	0	0	0	0	0	0	0	0	0	0	0	0	0	0	0	0	0	0	0	0	0	0	0	0	0	0.009918
MM415A03168	0	0	0	0	0	0	0	0	0.003101	0.3101	0	0	0	0	0	0	0	0	0	0	0.003101	0.3101	0	0	0	0	0	0	0	0	0	0	0	0	0	0	0	0	0.003101	0.3101	0	0	0	0	0	0	0	0	0
MM415A03175	0	0	0	0	0	0	0	0	0	0	0	0	0	0	0.003108	0.3108	0	0	0	0	0	0	0	0	0	0	0	0	0.003263	0.3263	0.003108	0.3108	0.003108	0.3108	0	0	0	0	0	0	0.003108	0.3108	0	0	0	0	0	0	0
MM415A03179	0.00311	0.311	0	0	0	0	0	0	0	0	0	0	0	0	0	0	0	0	0	0	0	0	0	0	0	0	0	0	0.003266	0.3266	0.00311	0.311	0.00311	0.311	0	0	0	0	0.00311	0.311	0	0	0	0	0.003266	0.3266	0.003421	0.3421	0
MM415A03180	0	0	0	0	0	0	0.003112	0.3112	0.003112	0.3112	0.003579	0.3579	0	0	0	0	0	0	0	0	0	0	0	0	0	0	0	0	0	0	0	0	0	0	0	0	0.003267	0.3267	0	0	0	0	0	0	0.003112	0.3112	0	0	0.003267
MM415A03182	0	0	0	0	0	0	0	0	0.003269	0.3269	0	0	0	0	0	0	0	0	0	0	0	0	0	0	0	0	0	0	0	0	0.003114	0.3114	0	0	0	0	0	0	0	0	0	0	0	0	0	0	0	0	0
MM415A03193	0	0	0	0	0	0	0	0	0	0	0.00312	0.312	0	0	0.00312	0.312	0	0	0.00312	0.312	0	0	0	0	0	0	0	0	0	0	0.003432	0.3432	0	0	0.00312	0.312	0.00312	0.312	0	0	0	0	0.003276	0.3276	0	0	0.00312	0.312	0
MM415A03221	0	0	0	0	0.004087	0.4087	0	0	0.024524	1.2262	0	0	0	0	0.007703	0.7703	0.017293	0.8646	0	0	0	0	0	0	0	0	0	0	0	0	0.004559	0.4559	0	0	0.003459	0.3459	0	0	0	0	0.004716	0.4716	0.058324	1.3834	0	0	0	0	0.088351
MM415A03240	0	0	0	0	0	0	0	0	0	0	0	0	0	0	0	0	0	0	0	0	0	0	0	0	0	0	0	0	0	0	0	0	0	0	0	0	0	0	0	0	0	0	0	0	0	0	0	0	0
MM415A03241	0	0	0	0	0	0	0	0	0	0	0	0	0	0	0	0	0	0	0	0	0	0	0	0	0	0	0	0	0	0	0	0	0.003159	0.3159	0	0	0	0	0	0	0	0	0	0	0	0	0	0	0
MM415A03243	0	0	0	0	0	0	0	0	0.003159	0.3159	0	0	0	0	0	0	0	0	0	0	0	0	0	0	0	0	0	0	0	0	0	0	0.003159	0.3159	0.003159	0.3159	0	0	0.003159	0.3159	0.003159	0.3159	0.006634	0.6634	0.003159	0.3159	0	0	0.003159
MM415A03257	0	0	0	0	0	0	0	0	0	0	0	0	0	0	0	0	0	0	0	0	0	0	0	0	0	0	0	0	0	0	0	0	0	0	0	0	0	0	0	0	0	0	0	0	0	0	0	0	0
MM415A03270	0.003176	0.3176	0	0	0	0	0	0	0	0	0	0	0	0	0	0	0	0	0	0	0.003176	0.3176	0	0	0	0	0	0	0	0	0	0	0.003334	0.3334	0	0	0	0	0	0	0	0	0	0	0	0	0.003176	0.3176	0
MM415A03272	0	0	0	0	0	0	0	0	0	0	0	0	0	0	0	0	0	0	0	0	0	0	0	0	0	0	0	0	0	0	0	0	0	0	0	0	0	0	0	0	0	0	0	0	0	0	0	0	0.003335
MM415A03281	0.003182	0.3182	0	0	0.003182	0.3182	0	0	0.003341	0.3341	0	0	0.0035	0.35	0	0	0.003182	0.3182	0.003182	0.3182	0	0	0.003341	0.3341	0	0	0.003341	0.3341	0	0	0.0035	0.35	0.003182	0.3182	0.003182	0.3182	0.003182	0.3182	0	0	0	0	0.034362	1.7181	0.023226	1.6545	0.038816	2.0999	0.026249
MM415A03290	0	0	0	0	0	0	0	0	0	0	0	0	0	0	0	0	0	0	0	0	0	0	0	0	0	0	0	0	0	0	0	0	0	0	0	0	0	0	0	0	0	0	0	0	0	0	0	0	0.003187
MM415A03300	0	0	0	0	0	0	0	0	0	0	0	0	0	0	0	0	0	0	0	0	0	0	0	0	0	0	0	0	0	0	0	0	0	0	0	0	0	0	0	0	0.003194	0.3194	0	0	0	0	0	0	0.003354
MM415A03301	0	0	0	0	0	0	0	0	0	0	0	0	0	0	0	0	0	0	0	0	0	0	0	0	0	0	0	0	0	0	0	0	0	0	0	0	0	0	0.020128	2.0128	0	0	0	0	0	0	0	0	0.01885
MM415A03310	0	0	0	0	0	0	0	0	0.003366	0.3366	0	0	0	0	0	0	0	0	0	0	0	0	0	0	0	0	0	0	0	0	0	0	0.003366	0.3366	0	0	0	0	0	0	0	0	0	0	0	0	0.003206	0.3206	0
MM415A03318	0.003209	0.3209	0.003369	0.3369	0.003209	0.3209	0	0	0.00369	0.369	0.00369	0.369	0	0	0.003209	0.3209	0.003209	0.3209	0.006417	0.6417	0	0	0	0	0	0	0	0	0	0	0.003209	0.3209	0.007059	0.7059	0	0	0.00385	0.385	0.003369	0.3369	0.003369	0.3369	0.043799	3.2729	0.017006	0.7059	0.043639	4.3639	0.00353
MM415A03332	0	0	0	0	0	0	0	0	0	0	0	0	0	0	0	0	0	0	0	0	0	0	0	0	0	0	0	0	0	0	0	0	0	0	0	0	0.040593	4.0593	0	0	0	0	0	0	0	0	0.003383	0.3383	0.003222
MM415A03336	0	0	0	0	0	0	0	0	0	0	0	0	0	0	0	0	0	0	0	0	0	0	0	0	0	0	0	0	0	0	0	0	0	0	0	0	0	0	0	0	0	0	0	0	0	0	0	0	0
MM415A03338	0	0	0	0	0	0	0	0	0	0	0	0	0	0	0	0	0	0	0	0	0	0	0	0	0	0	0	0	0.003226	0.3226	0	0	0.007097	0.3548	0	0	0	0	0	0	0	0	0	0	0	0	0	0	0
MM415A03341	0.003226	0.3226	0.003226	0.3226	0.003388	0.3388	0	0	0	0	0	0	0	0	0	0	0	0	0	0	0	0	0	0	0	0	0	0	0	0	0	0	0	0	0	0	0	0	0	0	0	0	0	0	0	0	0	0	0
MM415A03348	0	0	0	0	0.003233	0.3233	0	0	0.003233	0.3233	0	0	0	0	0	0	0	0	0	0	0	0	0	0	0	0	0	0	0.003395	0.3395	0	0	0	0	0	0	0	0	0	0	0	0	0	0	0	0	0	0	0.003556
MM415A03350	0	0	0	0	0	0	0	0	0	0	0	0	0	0	0	0	0	0	0	0	0	0	0	0	0	0	0	0	0	0	0.003399	0.3399	0	0	0	0	0	0	0	0	0	0	0	0	0.043858	4.3858	0	0	0.003399
MM415A03354	0	0	0	0	0	0	0	0	0	0	0	0	0	0	0	0	0	0	0	0	0	0	0	0	0	0	0	0	0	0	0	0	0.003404	0.3404	0.02188	2.188	0	0	0	0	0	0	0.003241	0.3241	0	0	0	0	0.003241
MM415A03361	0	0	0	0	0	0	0	0	0	0	0	0	0	0	0	0	0	0	0	0	0	0	0	0	0	0	0	0	0	0	0	0	0	0	0	0	0	0	0	0	0	0	0	0	0	0	0	0	0
MM415A03362	0.00341	0.341	0.003248	0.3248	0	0	0	0	0	0	0	0	0	0	0	0	0	0	0	0	0	0	0	0	0	0	0	0	0	0	0	0	0	0	0	0	0.003248	0.3248	0	0	0	0	0	0	0	0	0	0	0.040922
MM415A03373	0	0	0	0	0	0	0	0	0	0	0	0	0	0	0	0	0	0	0	0	0	0	0	0	0	0	0	0	0	0	0	0	0.003578	0.3578	0	0	0	0	0	0	0	0	0	0	0	0	0	0	0
MM415A03376	0	0	0	0	0.003743	0.3743	0	0	0.003255	0.3255	0	0	0	0	0	0	0	0	0	0	0	0	0	0	0	0	0	0	0	0	0.003255	0.3255	0	0	0	0	0	0	0	0	0	0	0	0	0.003255	0.3255	0	0	0.003255
MM415A03384	0	0	0	0	0	0	0	0	0	0	0	0	0	0	0	0	0	0	0	0	0	0	0	0	0	0	0	0	0	0	0	0	0.003265	0.3265	0	0	0	0	0	0	0	0	0	0	0	0	0.003265	0.3265	0
MM415A03392	1.6514	73.9899	0.412236	34.5493	5.96598	98.1024	0.033044	3.3044	1.26926	64.7963	0.829051	48.1597	0	0	0	0	0	0	0.066089	6.249	0	0	0.262718	23.8508	0	0	0.35858	23.5073	0.977097	54.9812	1.43481	74.8405	0.32161	26.37	0.307377	22.7384	0.328807	26.8608	0	0	0	0	0	0	0	0	0	0	0.003272
MM415A03394	0	0	0.003927	0.3927	0	0	0	0	0	0	0	0	0.003436	0.3436	0	0	0	0	0	0	0	0	0	0	0	0	0	0	0	0	0	0	0.04123	4.123	0	0	0	0	0	0	0	0	0	0	0.04123	4.123	0	0	0.04123
MM415A03401	0	0	0	0	0	0	0	0	0	0	0	0	0.003277	0.3277	0	0	0	0	0	0	0	0	0	0	0	0	0	0	0	0	0	0	0	0	0	0	0	0	0	0	0	0	0	0	0	0	0.041291	4.1291	0
MM415A03406	0	0	0	0	0	0	0	0	0	0	0	0	0	0	0	0	0	0	0	0	0	0	0	0	0	0	0	0	0	0	0.007223	0.7223	0	0	0.003447	0.3447	0	0	0	0	0	0	0.003611	0.3611	0	0	0	0	0
MM415A03408	0.003611	0.3611	0	0	0	0	0	0	0.003447	0.3447	0	0	0	0	0	0	0	0	0	0	0	0	0.003282	0.3282	0	0	0.003447	0.3447	0	0	0	0	0.003282	0.3282	0	0	0	0	0.003282	0.3282	0.003775	0.3775	0	0	0	0	0.003282	0.3282	0.003282
MM415A03423	0	0	0	0	0	0	0	0	0	0	0	0	0	0	0	0	0.003457	0.3457	0	0	0.003622	0.3622	0	0	0	0	0	0	0	0	0	0	0	0	0	0	0	0	0.003293	0.3293	0	0	0.006585	0.3293	0.003622	0.3622	0	0	0.003457
MM415A03426	0	0	0	0	0.003295	0.3295	0	0	0	0	0	0	0	0	0	0	0	0	0	0	0.003295	0.3295	0	0	0	0	0	0	0	0	0	0	0	0	0	0	0	0	0	0	0	0	0	0	0	0	0	0	0
MM415A03434	0	0	0	0	0	0	0	0	0	0	0	0	0	0	0	0	0	0	0	0	0	0	0	0	0	0	0	0	0	0	0.003299	0.3299	0	0	0	0	0	0	0	0	0	0	0	0	0	0	0.041564	4.1564	0
MM415A03442	0	0	0	0	0	0	0	0	0	0	0	0	0	0	0	0	0	0	0	0	0	0	0.006939	0.3469	0	0	0	0	0	0	0.003304	0.3304	0	0	0	0	0	0	0	0	0	0	0	0	0.006608	0.3304	0	0	0
MM415A03451	0	0	0	0	0	0	0	0	0	0	0	0	0	0	0	0	0	0	0	0	0	0	0	0	0	0	0	0	0	0	0	0	0	0	0	0	0	0	0	0	0	0	0	0	0	0	0	0	0.006791
MM415A03452	0	0	0	0	0	0	0	0	0	0	0	0	0	0	0	0	0	0	0	0	0	0	0	0	0	0	0	0	0	0	0	0	0	0	0	0	0	0	0	0	0	0	0	0	0.00663	0.3315	0	0	0
MM415A03462	0.003324	0.3324	0	0	0	0	0	0	0	0	0	0	0	0	0	0	0	0	0	0	0.003324	0.3324	0	0	0	0	0	0	0	0	0	0	0	0	0	0	0	0	0	0	0	0	0.020775	2.0774	0	0	0	0	0
MM415A03493	0	0	0	0	0	0	0	0	0	0	0	0	0	0	0	0	0	0	0	0	0	0	0.003356	0.3356	0	0	0	0	0	0	0	0	0	0	0	0	0	0	0	0	0	0	0.006713	0.6713	0	0	0	0	0
MM415A03501	0	0	0	0	0	0	0	0	0	0	0	0	0	0	0	0	0	0	0	0	0	0	0	0	0	0	0	0	0	0	0	0	0	0	0	0	0	0	0	0	0	0	0	0	0	0	0	0	0.003363
MM415A03504	0.003364	0.3364	0	0	0	0	0	0	0	0	0	0	0	0	0	0	0	0	0	0	0	0	0	0	0	0	0	0	0	0	0	0	0	0	0	0	0	0	0	0	0	0	0.003364	0.3364	0	0	0	0	0
MM415A03516	0	0	0	0	0	0	0	0	0	0	0	0	0	0	0	0	0	0	0	0	0	0	0	0	0	0	0	0	0	0	0	0	0	0	0	0	0	0	0	0	0	0	0	0	0	0	0	0	0
MM415A03524	0.003379	0.3379	0	0	0	0	0.003379	0.3379	0	0	0	0	0	0	0	0	0	0	0	0	0	0	0	0	0.003379	0.3379	0	0	0	0	0	0	0	0	0	0	0	0	0	0	0	0	0.003379	0.3379	0	0	0	0	0.003379
MM415A03533	0	0	0.003558	0.3558	0	0	0	0	0	0	0	0	0	0	0	0	0	0	0	0	0.003389	0.3389	0	0	0	0	0	0	0	0	0	0	0	0	0	0	0	0	0	0	0	0	0.003389	0.3389	0	0	0	0	0
MM415A03535	0.00678	0.339	0	0	0	0	0	0	0	0	0	0	0	0	0	0	0	0	0	0	0	0	0	0	0	0	0	0	0	0	0	0	0	0	0	0	0	0	0	0	0	0	0	0	0.00339	0.339	0	0	0
MM415A03541	0	0	0	0	0	0	0	0	0	0	0	0	0	0	0	0	0	0	0	0	0	0	0	0	0	0	0	0	0.003393	0.3393	0	0	0	0	0	0	0	0	0	0	0.003563	0.3563	0.003393	0.3393	0	0	0	0	0
MM415A03545	0	0	0	0	0	0	0	0	0.005268	0.5268	0.017162	1.7162	0	0	0.009346	0.9346	0	0	0	0	0	0	0	0	0	0	0	0	0	0	0	0	0.042821	2.192	0.003398	0.3398	0	0	0.007647	0.7647	0.003568	0.3568	0.085132	2.158	0.026338	1.5463	0.003398	0.3398	0.064571
MM415A03550	0.021425	2.1425	0	0	0	0	0	0	0	0	0.003401	0.3401	0.034348	3.4348	0	0	0.020575	2.0575	0	0	0	0	0	0	0	0	0	0	0	0	0.007142	0.3741	0	0	0	0	0	0	0	0	0.003571	0.3571	0	0	0	0	0	0	0.024826
MM415A03558	0	0	0	0	0	0	0	0	0	0	0	0	0	0	0	0	0.003408	0.3408	0	0	0	0	0	0	0	0	0	0	0	0	0	0	0	0	0	0	0	0	0	0	0	0	0	0	0	0	0	0	0
MM415A03559	0	0	0	0	0	0	0.003408	0.3408	0.003579	0.3579	0	0	0	0	0	0	0	0	0	0	0	0	0	0	0	0	0	0	0	0	0	0	0	0	0	0	0	0	0	0	0	0	0	0	0	0	0.003408	0.3408	0.007157
MM415A03562	0	0	0	0	0	0	0	0	0	0	0	0	0	0	0	0	0	0	0	0	0	0	0	0	0	0	0	0	0	0	0	0	0	0	0	0	0	0	0	0	0	0	0	0	0	0	0	0	0
MM415A03563	0	0	0.003584	0.3584	0	0	0	0	0	0	0	0	0	0	0	0	0	0	0.003584	0.3584	0	0	0	0	0	0	0	0	0	0	0	0	0	0	0	0	0	0	0	0	0	0	0.003413	0.3413	0	0	0	0	0
MM415A03568	0	0	0	0	0	0	0	0	0	0	0	0	0	0	0	0	0	0	0	0	0	0	0	0	0	0	0	0	0	0	0.003418	0.3418	0	0	0	0	0	0	0	0	0	0	0.048189	4.8189	0	0	0	0	0.003418
MM415A03574	0	0	0	0	0	0	0	0	0	0	0	0	0	0	0	0	0	0	0	0	0.003591	0.3591	0.00684	0.684	0	0	0	0	0.00342	0.342	0	0	0	0	0	0	0	0	0	0	0.00342	0.342	0.003591	0.3591	0.003591	0.3591	0.003591	0.3591	0.003591
MM415A03575	0.003763	0.3763	0.003592	0.3592	0.007012	0.3592	0	0	0.003421	0.3421	0.003592	0.3592	0.007012	0.7012	0	0	0.003421	0.3421	0.003421	0.3421	0.003421	0.3421	0.003421	0.3421	0	0	0.006841	0.3421	0.003934	0.3934	0.014366	1.4366	0.006841	0.6841	0.003421	0.3421	0	0	0	0	0.003421	0.3421	0.003421	0.3421	0.003934	0.3934	0.010433	1.0433	0.007183
MM415A03580	0	0	0	0	0	0	0	0	0	0	0	0	0	0	0	0	0	0	0	0	0	0	0	0	0	0	0	0	0	0	0	0	0	0	0	0	0	0	0	0	0	0	0	0	0	0	0	0	0
MM415A03587	0	0	0	0	0	0	0	0	0	0	0	0	0	0	0	0	0	0	0	0	0	0	0	0	0	0	0	0	0	0	0	0	0	0	0	0	0	0	0	0	0	0	0	0	0	0	0	0	0
MM415A03590	0	0	0	0	0	0	0	0	0	0	0	0	0	0	0	0	0	0	0	0	0	0	0	0	0	0	0	0	0	0	0	0	0	0	0	0	0	0	0	0	0	0	0	0	0	0	0	0	0
MM415A03599	0	0	0	0	0.003438	0.3438	0	0	0	0	0	0	0	0	0	0	0	0	0	0	0	0	0	0	0	0	0	0	0	0	0	0	0	0	0.007563	0.3781	0	0	0	0	0	0	0	0	0	0	0	0	0
MM415A03601	0	0	0	0	0	0	0	0	0	0	0	0	0	0	0	0	0	0	0	0	0	0	0	0	0	0	0	0	0	0	0	0	0	0	0	0	0	0	0	0	0	0	0	0	0	0	0	0	0
MM415A03616	0	0	0	0	0	0	0	0	0	0	0	0	0	0	0	0	0	0	0	0	0	0	0	0	0	0	0	0	0	0	0	0	0	0	0	0	0	0	0	0	0	0	0.003454	0.3454	0	0	0	0	0.003454
MM415A03618	0	0	0	0	0	0	0	0	0	0	0	0	0	0	0	0	0	0	0.017426	1.7426	0	0	0	0	0	0	0	0	0	0	0	0	0	0	0	0	0	0	0	0	0	0	0.043478	4.2961	0.006901	0.3451	0.063837	6.3837	0.043133
MM415A03622	0	0	0	0	0	0	0	0	0	0	0	0	0	0	0	0	0	0	0	0	0.003456	0.3456	0	0	0	0	0	0	0	0	0.006912	0.6912	0.007258	0.7258	0	0	0.003456	0.3456	0	0	0	0	0	0	0	0	0.003456	0.3456	0.010541
MM415A03636	0	0	0	0	0	0	0	0	0	0	0.003815	0.3815	0	0	0	0	0	0	0	0	0	0	0	0	0	0	0	0	0	0	0	0	0.003469	0.3469	0.003469	0.3469	0	0	0	0	0	0	0	0	0	0	0	0	0
MM415A03639	0	0	0	0	0	0	0	0	0	0	0	0	0	0	0	0	0	0	0	0	0	0	0.007288	0.3644	0	0	0	0	0	0	0	0	0	0	0	0	0	0	0	0	0	0	0	0	0	0	0	0	0
MM415A03646	0	0	0	0	0	0	0	0	0	0	0	0	0	0	0.003474	0.3474	0	0	0.003821	0.3821	0	0	0.003474	0.3474	0	0	0	0	0.003995	0.3995	0	0	0.010596	0.7122	0	0	0	0	0.003474	0.3474	0.003648	0.3648	0.003474	0.3474	0	0	0.003474	0.3474	0.003474
MM415A03650	0	0	0	0	0	0	0	0	0	0	0	0	0	0	0	0	0	0	0	0	0	0	0.003476	0.3476	0	0	0	0	0	0	0.003998	0.3998	0	0	0	0	0	0	0	0	0	0	0	0	0	0	0	0	0
MM415A03651	0	0	0	0	0	0	0	0	0	0	0	0	0	0	0	0	0	0	0	0	0	0	0	0	0	0	0	0	0	0	0	0	0	0	0	0	0	0	0	0	0	0	0	0	0	0	0	0	0
MM415A03677	0	0	0	0	0	0	0	0	0	0	0.004019	0.4019	0	0	0	0	0	0	0	0	0	0	0	0	0	0	0	0	0	0	0	0	0.003495	0.3495	0	0	0	0	0	0	0	0	0	0	0	0	0.003669	0.3669	0.003495
MM415A03678	0	0	0	0	0	0	0	0	0	0	0	0	0	0	0.003495	0.3495	0	0	0	0	0	0	0	0	0	0	0	0	0	0	0.003495	0.3495	0	0	0	0	0	0	0	0	0	0	0	0	0	0	0	0	0
MM415A03680	0	0	0	0	0	0	0	0	0.003497	0.3497	0	0	0	0	0	0	0	0	0	0	0	0	0	0	0	0	0	0	0.005595	0.5595	0	0	0	0	0	0	0	0	0	0	0	0	0.007694	0.3847	0	0	0	0	0
MM415A03682	0	0	0	0	0	0	0	0	0	0	0	0	0	0	0	0	0	0	0	0	0	0	0	0	0	0	0	0	0.0035	0.35	0	0	0	0	0.0035	0.35	0	0	0	0	0	0	0	0	0	0	0	0	0
MM415A03685	0	0	0	0	0	0	0	0	0	0	0	0	0	0	0	0	0.003508	0.3508	0	0	0	0	0	0	0	0	0	0	0	0	0	0	0	0	0	0	0	0	0	0	0	0	0	0	0	0	0	0	0
MM415A03701	0	0	0	0	0	0	0	0	0	0	0	0	0	0	0	0	0	0	0	0	0	0	0	0	0.043975	3.7819	0	0	0.003518	0.3518	0	0	0	0	0	0	0	0	0.003694	0.3694	0	0	0	0	0	0	0	0	0
MM415A03703	0	0	0.003521	0.352	0	0	0	0	0.003521	0.352	0	0	0	0	0	0	0	0	0	0	0.003521	0.352	0	0	0	0	0.003521	0.352	0	0	0	0	0	0	0	0	0.003521	0.352	0	0	0.003521	0.352	0.003521	0.352	0	0	0.004049	0.4049	0.007041
MM415A03712	0	0	0	0	0	0	0	0	0	0	0	0	0	0	0	0	0	0	0	0	0	0	0	0	0	0	0	0	0	0	0	0	0	0	0	0	0	0	0	0	0	0	0	0	0	0	0	0	0
MM415A03722	0	0	0	0	0	0	0	0	0	0	0.003534	0.3534	0	0	0	0	0	0	0	0	0	0	0.003534	0.3534	0	0	0	0	0	0	0	0	0	0	0	0	0	0	0	0	0	0	0	0	0	0	0	0	0
MM415A03730	0	0	0	0	0	0	0	0	0	0	0	0	0	0	0	0	0	0	0	0	0	0	0	0	0	0	0	0	0	0	0	0	0	0	0	0	0	0	0	0	0	0	0	0	0	0	0	0	0
MM415A03736	0	0	0	0	0	0	0	0	0	0	0.003544	0.3544	0	0	0	0	0	0	0.003544	0.3544	0.00762	0.762	0	0	0.003544	0.3544	0	0	0.003544	0.3544	0.003544	0.3544	0.007266	0.7266	0.007443	0.7443	0.007088	0.7088	0	0	0.003721	0.3721	0.029063	2.7645	0	0	0.007266	0.7266	0.007088
MM415A03749	0.003551	0.3551	0	0	0	0	0	0	0	0	0	0	0	0	0	0	0	0	0	0	0	0	0	0	0	0	0	0	0	0	0	0	0.044744	4.0128	0	0	0	0	0	0	0	0	0	0	0	0	0.044744	4.4744	0
MM415A03750	0	0	0	0	0	0	0	0	0	0	0	0	0	0	0	0	0	0	0	0	0	0	0	0	0	0	0	0	0	0	0.003554	0.3554	0.003554	0.3554	0	0	0	0	0	0	0	0	0	0	0	0	0	0	0
MM415A03754	0	0	0	0	0	0	0	0	0	0	0	0	0	0	0	0	0	0	0	0	0	0	0	0	0	0	0	0	0	0	0.016364	1.6364	0	0	0.003735	0.3735	0	0	0	0	0.003557	0.3557	0	0	0	0	0.003557	0.3557	0
MM415A03762	0	0	0.004101	0.4101	0.021755	2.1755	0	0	0	0	0	0	0	0	0	0	0	0	0	0	0	0	0	0	0	0	0	0	0	0	0	0	0.022468	2.2468	0	0	0.003566	0.3566	0.003745	0.3745	0.003566	0.3566	0.007311	0.7311	0.003566	0.3566	0.003566	0.3566	0.007133
MM415A03771	0	0	0	0	0	0	0	0	0	0	0	0	0	0	0	0	0	0	0	0	0	0	0	0	0	0	0	0	0	0	0	0	0	0	0	0	0	0	0	0	0	0	0	0	0	0	0	0	0
MM415A03778	0	0	0	0	0	0	0	0	0	0	0	0	0	0	0	0	0	0	0	0	0	0	0.007877	0.3938	0	0	0	0	0	0	0	0	0	0	0	0	0	0	0.00358	0.358	0	0	0	0	0	0	0	0	0.00358
MM415A03780	0	0	0	0	0	0	0	0	0	0	0	0	0	0	0	0	0	0	0	0	0.003582	0.3582	0.003582	0.3582	0	0	0	0	0	0	0	0	0	0	0	0	0	0	0	0	0	0	0	0	0.003582	0.3582	0	0	0.003582
MM415A03784	0	0	0.044476	2.3314	0	0	0	0	0	0	0	0	0	0	0	0	0	0	0.003587	0.3587	0	0	0	0	0	0	0	0	0	0	0	0	0	0	0	0	0	0	0	0	0	0	0	0	0	0	0	0	0
MM415A03788	0	0	0	0	0	0	0	0	0	0	0	0	0	0	0	0	0	0	0	0	0	0	0	0	0	0	0	0	0	0	0.003589	0.3589	0.003589	0.3589	0	0	0	0	0.003589	0.3589	0	0	0	0	0	0	0	0	0
MM415A03821	0	0	0	0	0	0	0	0	0.003621	0.3621	0.018106	1.8106	0	0	0	0	0.003621	0.3621	0	0	0	0	0	0	0	0	0	0	0	0	0	0	0	0	0	0	0	0	0	0	0	0	0.003621	0.3621	0.003621	0.3621	0	0	0.003802
MM415A03823	0.003985	0.3985	0.003623	0.3623	0.011411	0.3985	0.003804	0.3804	0	0	0	0	0	0	0	0	0.003623	0.3623	0	0	0	0	0.003623	0.3623	0	0	0	0	0	0	0.00797	0.4166	0.007426	0.3985	0.003623	0.3623	0.003623	0.3623	0.003623	0.3623	0.007607	0.7607	0.007607	0.3985	0	0	0.030067	3.0067	0.011411
MM415A03824	0	0	0.003806	0.3806	0	0	0	0	0	0	0	0	0	0	0	0	0.00435	0.435	0	0	0	0	0	0	0	0	0	0	0	0	0	0	0	0	0	0	0	0	0	0	0	0	0.00725	0.725	0	0	0	0	0
MM415A03847	0	0	0	0	0	0	0	0	0	0	0	0	0	0	0	0	0	0	0	0	0	0	0	0	0	0	0	0	0	0	0	0	0	0	0	0	0	0	0	0	0	0	0	0	0	0	0	0	0
MM415A03867	0	0	0	0	0	0	0	0	0	0	0	0	0	0	0	0	0	0	0	0	0	0	0	0	0	0	0	0	0	0	0	0	0	0	0	0	0	0	0	0	0	0	0	0	0	0	0	0	0
MM415A03868	0	0	0	0	0	0	0	0	0	0	0	0	0.029708	2.2923	0	0	0	0	0	0	0	0	0	0	0	0	0	0	0	0	0	0	0	0	0	0	0	0	0	0	0	0	0	0	0	0	0	0	0
MM415A03880	0	0	0.00386	0.386	0	0	0	0	0	0	0	0	0	0	0	0	0.004043	0.4043	0.003676	0.3676	0	0	0	0	0	0	0	0	0	0	0	0	0	0	0	0	0.004043	0.4043	0.004043	0.4043	0.003676	0.3676	0	0	0.003676	0.3676	0	0	0
MM415A03884	0	0	0	0	0	0	0	0	0	0	0	0	0	0	0	0	0	0	0	0	0	0	0	0	0	0	0	0	0	0	0	0	0	0	0	0	0	0	0	0	0	0	0	0	0	0	0	0	0
MM415A03887	0	0	0	0	0	0	0	0	0	0	0	0	0	0	0	0	0	0	0	0	0	0	0	0	0	0	0	0	0	0	0	0	0	0	0.01141	0.9937	0	0	0	0	0	0	0	0	0	0	0	0	0
MM415A03888	0	0	0	0	0	0	0	0	0	0	0	0	0	0	0	0	0	0	0	0	0.003683	0.3683	0	0	0	0	0	0	0	0	0	0	0	0	0.004052	0.4052	0	0	0	0	0	0	0	0	0	0	0.003683	0.3683	0
MM415A03898	0	0	0	0	0.003872	0.3872	0	0	0	0	0.003687	0.3687	0	0	0	0	0	0	0	0	0	0	0	0	0	0	0	0	0	0	0	0	0	0	0	0	0	0	0	0	0	0	0	0	0	0	0	0	0
MM415A03901	0.003873	0.3873	0.003689	0.3689	0	0	0	0	0	0	0.007377	0.3689	0	0	0	0	0	0	0.004058	0.4058	0	0	0.003689	0.3689	0.007377	0.4426	0	0	0.003689	0.3689	0.007562	0.7562	0.007562	0.7562	0	0	0	0	0.004426	0.4426	0.008115	0.4426	0.003689	0.3689	0.007377	0.4058	0.003689	0.3689	0.003689
MM415A03908	0	0	0.003695	0.3695	0.005174	0.5174	0	0	0	0	0	0	0	0	0	0	0	0	0	0	0	0	0	0	0	0	0	0	0	0	0	0	0	0	0	0	0	0	0	0	0	0	0	0	0	0	0	0	0
MM415A03934	0	0	0	0	0	0	0	0	0	0	0	0	0	0	0	0	0	0	0	0	0	0	0	0	0	0	0	0	0	0	0	0	0	0	0	0	0	0	0	0	0	0	0	0	0	0	0	0	0
MM415A03939	0	0	0	0	0	0	0.003717	0.3717	0	0	0	0	0	0	0	0	0	0	0	0	0	0	0	0	0	0	0	0	0	0	0	0	0	0	0	0	0	0	0	0	0	0	0	0	0	0	0	0	0
MM415A03966	0	0	0	0	0	0	0	0	0	0	0	0	0	0	0	0	0	0	0	0	0	0	0	0	0	0	0	0	0	0	0	0	0	0	0	0	0	0	0	0	0	0	0	0	0	0	0	0	0
MM415A03972	0	0	0	0	0	0	0	0	0	0	0.00374	0.374	0	0	0	0	0	0	0	0	0	0	0	0	0	0	0	0	0	0	0	0	0	0	0	0	0	0	0	0	0	0	0	0	0	0	0	0	0.025056
MM415A03982	0	0	0.00806	0.806	0	0	0	0	0	0	0	0	0	0	0	0	0	0	0	0	0	0	0	0	0	0	0	0	0.004124	0.4124	0	0	0	0	0	0	0	0	0	0	0	0	0	0	0.007685	0.7685	0	0	0
MM415A04005	0	0	0	0	0	0	0	0	0	0	0	0	0	0	0	0	0	0	0	0	0	0	0.003767	0.3767	0	0	0	0	0	0	0	0	0	0	0	0	0	0	0	0	0	0	0	0	0	0	0	0	0
MM415A04006	0	0	0	0	0	0	0	0	0	0	0.003956	0.3956	0	0	0	0	0	0	0	0	0	0	0	0	0	0	0	0	0	0	0	0	0	0	0	0	0	0	0.003768	0.3768	0	0	0	0	0	0	0	0	0
MM415A04014	0	0	0	0	0	0	0	0	0	0	0	0	0	0	0	0	0	0	0	0	0	0	0	0	0	0	0	0	0.003962	0.3962	0.003774	0.3774	0	0	0	0	0	0	0	0	0	0	0.003774	0.3774	0.007547	0.3774	0	0	0
MM415A04020	0	0	0.003776	0.3776	0	0	0	0	0	0	0	0	0.007929	0.7929	0	0	0	0	0	0	0	0	0	0	0	0	0	0	0	0	0.004531	0.4531	0	0	0	0	0	0	0	0	0.003776	0.3776	0	0	0.003776	0.3776	0	0	0.003776
MM415A04027	0	0	0	0	0.003778	0.3778	0	0	0	0	0	0	0	0	0	0	0	0	0	0	0	0	0	0	0	0	0	0	0	0	0.003778	0.3778	0	0	0	0	0	0	0	0	0	0	0	0	0	0	0	0	0
MM415A04035	0	0	0	0	0	0	0	0	0	0	0	0	0	0	0	0	0	0	0	0	0	0	0	0	0	0	0	0	0	0	0	0	0	0	0	0	0	0	0	0	0.003787	0.3787	0	0	0	0	0.003787	0.3787	0.007764
MM415A04049	0	0	0	0	0	0	0	0	0	0	0	0	0	0	0	0	0	0	0	0	0	0	0	0	0	0	0	0	0	0	0	0	0	0	0	0	0	0	0	0	0	0	0	0	0	0	0	0	0
MM415A04054	0	0	0.003991	0.3991	0.003991	0.3991	0	0	0	0	0	0	0	0	0	0	0.003801	0.3801	0	0	0	0	0.003801	0.3801	0	0	0	0	0	0	0.027746	2.7746	0	0	0	0	0	0	0	0	0.003801	0.3801	0	0	0	0	0.003801	0.3801	0.011973
MM415A04059	0	0	0	0	0	0	0	0	0	0	0	0	0	0	0	0	0	0	0	0	0	0	0	0	0	0	0	0	0	0	0	0	0	0	0	0	0	0	0	0	0	0	0	0	0	0	0	0	0
MM415A04062	0.004189	0.4189	0	0	0	0	0	0	0	0	0	0	0	0	0	0	0	0	0	0	0	0	0	0	0	0	0	0	0	0	0	0	0	0	0	0	0	0	0	0	0	0	0	0	0	0	0	0	0
MM415A04091	0	0	0	0	0	0	0	0	0	0	0	0	0	0	0	0	0	0	0	0	0	0	0	0	0.004018	0.4018	0	0	0.003826	0.3826	0	0	0.003826	0.3826	0	0	0	0	0	0	0	0	0	0	0	0	0	0	0
MM415A04095	0	0	0	0	0	0	0	0	0	0	0	0	0	0	0	0	0	0	0	0	0	0	0	0	0	0	0	0	0	0	0	0	0	0	0	0	0	0	0	0	0	0	0	0	0	0	0	0	0.024119
MM415A04108	0	0	0	0	0	0	0	0	0	0	0	0	0	0	0	0	0	0	0	0	0	0	0	0	0	0	0	0	0.004031	0.4031	0	0	0	0	0	0	0	0	0	0	0	0	0	0	0	0	0	0	0
MM415A04115	0	0	0	0	0	0	0	0	0	0	0	0	0	0	0	0	0	0	0	0	0	0	0	0	0	0	0	0	0	0	0	0	0	0	0	0	0	0	0	0	0	0	0	0	0	0	0	0	0
MM415A04125	0.026975	2.6975	0	0	0	0	0	0	0	0	0.038921	2.0039	4.18574	98.1696	2.82428	91.0019	0.129672	12.9672	0.215414	20.8285	0	0	0	0	0	0	0	0	0	0	0	0	0	0	0	0	0	0	0	0	0.021773	2.1773	0	0	0	0	0	0	0
MM415A04150	0	0	0	0	0	0	0	0	0	0	0	0	0	0	0	0	0	0	0	0	0	0	0	0	0	0	0	0	0	0	0	0	0	0	0	0	0	0	0	0	0	0	0	0	0	0	0.003871	0.3871	0
MM415A04165	0	0	0	0	0	0	0	0	0	0	0	0	0	0	0	0	0	0	0	0	0	0	0	0	0	0	0	0	0	0	0	0	0	0	0	0	0	0	0	0	0	0	0	0	0	0	0	0	0
MM415A04168	0.003888	0.3888	0	0	0.003888	0.3888	0	0	0	0	0	0	0	0	0	0	0	0	0	0	0	0	0	0	0	0	0	0	0	0	0	0	0.003888	0.3888	0	0	0.004082	0.4082	0.003888	0.3888	0	0	0	0	0	0	0.00797	0.797	0
MM415A04172	0	0	0	0	0	0	0	0	0	0	0	0	0	0	0	0	0	0	0	0	0	0	0	0	0	0	0	0	0	0	0	0	0	0	0	0	0	0	0	0	0	0	0.00389	0.389	0	0	0	0	0
MM415A04194	0.003906	0.3906	0	0	0.003906	0.3906	0	0	0	0	0.003906	0.3906	0	0	0	0	0	0	0.004102	0.4102	0	0	0	0	0	0	0	0	0	0	0	0	0.00957	0.957	0	0	0.004297	0.4297	0	0	0.003906	0.3906	0	0	0.003906	0.3906	0	0	0.004102
MM415A04198	0	0	0	0	0	0	0	0	0	0	0	0	0	0	0	0	0	0	0	0	0	0	0	0	0	0	0	0	0	0	0	0	0	0	0	0	0	0	0	0	0	0	0	0	0	0	0	0	0
MM415A04215	0	0	0.003923	0.3923	0	0	0	0	0	0	0	0	0	0	0	0	0	0	0	0	0	0	0	0	0	0	0	0	0	0	0	0	0	0	0	0	0	0	0	0	0	0	0	0	0	0	0	0	0
MM415A04222	0	0	0	0	0	0	0	0	0	0	0	0	0	0	0	0	0	0	0	0	0	0	0	0	0	0	0	0	0	0	0	0	0	0	0	0	0	0	0	0	0	0	0	0	0	0	0	0	0
MM415A04229	0.004328	0.4328	0	0	0	0	0	0	0	0	0	0	0	0	0	0	0	0	0	0	0	0	0	0	0	0	0	0	0	0	0	0	0	0	0	0	0	0	0	0	0	0	0.004131	0.4131	0	0	0	0	0
MM415A04241	0	0	0	0	0	0	0	0	0	0	0	0	0	0	0	0	0	0	0	0	0	0	0	0	0	0	0	0	0	0	0	0	0	0	0	0	0	0	0	0	0	0	0	0	0	0	0	0	0
MM415A04249	0	0	0.003953	0.3953	0	0	0	0	0	0	0	0	0	0	0	0	0	0	0	0	0	0	0.003953	0.3953	0	0	0	0	0	0	0	0	0	0	0	0	0	0	0	0	0	0	0.003953	0.3953	0	0	0	0	0
MM415A04263	0	0	0	0	0	0	0	0	0	0	0	0	0	0	0	0	0	0	0	0	0	0	0	0	0	0	0	0	0	0	0	0	0	0	0	0	0	0	0	0	0	0	0	0	0	0	0	0	0
MM415A04273	0	0	0	0	0	0	0	0	0	0	0	0	0	0	0	0	0	0	0	0	0.00855	0.855	0	0	0	0	0	0	0	0	0	0	0	0	0	0	0	0	0	0	0	0	0	0	0	0	0	0	0
MM415A04292	0	0	0	0	0	0	0	0	0	0	0	0	0	0	0	0	0	0	0	0	0	0	0	0	0	0	0	0	0	0	0	0	0	0	0	0	0	0	0	0	0	0	0	0	0	0	0	0	0.003987
MM415A04315	0	0	0.004002	0.4002	0.004002	0.4002	0	0	0	0	0	0	0	0	0	0	0	0	0	0	0	0	0	0	0	0	0	0	0.004002	0.4002	0.004002	0.4002	0	0	0	0	0	0	0	0	0.004002	0.4002	0	0	0	0	0	0	0.004203
MM415A04320	0	0	0	0	0	0	0	0	0	0	0.040448	3.0437	4.04826	99.179	3.6632	96.3156	0.111734	9.6316	0.27493	25.871	0.040448	4.0449	0	0	0	0	0	0	0	0	0	0	0	0	0	0	0	0	0	0	0.050461	5.0461	0	0	0	0	0	0	0
MM415A04326	0	0	0	0	0.004213	0.4214	0	0	0	0	0	0	0	0	0	0	0	0	0	0	0	0	0	0	0	0	0	0	0	0	0	0	0	0	0	0	0	0	0	0	0	0	0	0	0	0	0	0	0
MM415A04334	0	0	0	0	0	0	0	0	0	0	0	0	0	0	0	0	0	0	0	0	0	0	0	0	0	0	0	0	0	0	0	0	0	0	0	0	0	0	0	0	0	0	0	0	0	0	0	0	0
MM415A04335	0	0	0	0	0	0	0	0	0	0	0	0	0	0	0	0	0	0	0	0	0	0	0	0	0	0	0	0	0	0	0	0	0	0	0	0	0	0	0	0	0	0	0	0	0	0	0	0	0
MM415A04349	0	0	0	0	0	0	0	0	0	0	0	0	0.004634	0.4634	0	0	0	0	0	0	0	0	0	0	0	0	0	0	0	0	0	0	0	0	0	0	0	0	0.004231	0.4231	0	0	0	0	0	0	0.004231	0.4231	0
MM415A04362	0	0	0	0	0	0	0	0	0	0	0	0	0.004042	0.4042	0	0	0	0	0	0	0	0	0	0	0	0	0	0	0	0	0.004042	0.4042	0	0	0	0	0	0	0	0	0	0	0	0	0	0	0	0	0
MM415A04363	0	0	0	0	0	0	0	0	0	0	0	0	0	0	0	0	0	0	0	0	0	0	0	0	0	0	0	0	0	0	0	0	0	0	0.004044	0.4044	0	0	0	0	0	0	0	0	0	0	0	0	0
MM415A04379	0	0	0.111877	9.7081	0.006486	0.6486	0.055533	4.013	0	0	0	0	0.012769	1.2769	0.00608	0.608	0	0	0.006486	0.6486	0.04094	2.0673	0.00527	0.527	0	0	0	0	0.047426	2.6348	0.004864	0.4864	0.006283	0.6283	0.04094	2.8577	0.008107	0.4054	0.039319	2.8375	0.027158	2.7158	0.234495	6.2424	0	0	0.056749	3.79	0.164978
MM415A04404	0	0	0	0	0	0	0	0	0	0	0	0	0	0	0	0	0	0	0	0	0	0	0	0	0	0	0	0	0	0	0	0	0	0	0	0	0	0	0	0	0	0	0.004069	0.4069	0	0	0	0	0
MM415A04407	0	0	0	0	0	0	0	0	0	0	0	0	0	0	0	0	0	0	0	0	0	0	0	0	0	0	0	0	0	0	0	0	0	0	0	0	0	0	0	0	0	0	0	0	0	0	0	0	0
MM415A04412	0	0	0	0	0	0	0	0	0	0	0	0	0	0	0	0	0	0	0	0	0	0	0	0	0	0	0	0	0	0	0	0	0	0	0	0	0	0	0	0	0.004078	0.4078	0	0	0	0	0	0	0
MM415A04434	0	0	0	0	0	0	0	0	0	0	0	0	0	0	0	0	0	0	0	0	0	0	0.004094	0.4094	0	0	0	0	0	0	0	0	0	0	0	0	0	0	0	0	0.004299	0.4299	0	0	0	0	0	0	0
MM415A04446	0	0	0	0	0	0	0	0	0	0	0	0	0	0	0	0	0	0	0	0	0	0	0	0	0	0	0	0	0	0	0	0	0	0	0	0	0	0	0	0	0	0	0	0	0	0	0	0	0
MM415A04450	0	0	0	0	0	0	0	0	0	0	0	0	0	0	0	0	0	0	0	0	0	0	0.004108	0.4108	0	0	0	0	0.004108	0.4108	0	0	0	0	0	0	0	0	0	0	0	0	0	0	0	0	0	0	0.004108
MM415A04455	0	0	0	0	0	0	0	0	0	0	0	0	0	0	0	0	0	0	0	0	0	0	0	0	0	0	0	0	0	0	0	0	0	0	0	0	0	0	0	0	0	0	0	0	0	0	0	0	0.004319
MM415A04464	0	0	0	0	0	0	0	0	0	0	0	0	0	0	0	0	0	0	0	0	0	0	0	0	0	0	0	0	0	0	0	0	0	0	0	0	0	0	0	0	0	0	0	0	0	0	0	0	0
MM415A04480	0	0	0	0	0	0	0	0	0	0	0	0	0	0	0	0	0	0	0	0	0	0	0	0	0	0	0	0	0	0	0	0	0	0	0	0	0	0	0	0	0	0	0	0	0.004127	0.4127	0	0	0
MM415A04482	0	0	0	0	0.004127	0.4127	0	0	0	0	0	0	0	0	0	0	0	0	0	0	0	0	0.004127	0.4127	0	0	0	0	0	0	0	0	0.004333	0.4333	0.004127	0.4127	0	0	0.004127	0.4127	0	0	0	0	0	0	0	0	0.004127
MM415A04484	0	0	0	0	0	0	0	0	0	0	0.004335	0.4335	0	0	0	0	0	0	0	0	0	0	0	0	0	0	0	0	0	0	0	0	0	0	0	0	0	0	0	0	0	0	0	0	0	0	0	0	0
MM415A04507	0	0	0	0	0	0	0	0	0	0	0	0	0	0	0	0	0	0	0	0	0	0	0	0	0	0	0	0	0	0	0	0	0	0	0	0	0	0	0	0	0	0	0	0	0	0	0	0	0.013084
MM415A04514	0	0	0.004157	0.4157	0	0	0	0	0	0	0	0	0	0	0	0	0	0	0	0	0	0	0	0	0	0	0	0	0	0	0	0	0.004573	0.4573	0	0	0	0	0.004157	0.4157	0.004365	0.4365	0	0	0	0	0.004157	0.4157	0.004781
MM415A04515	0	0	0.052423	5.2424	0.042022	4.2022	0	0	0	0	0	0	0	0	0.04015	2.1011	0	0	0	0	0	0	0.032661	3.2661	0	0	0.026212	2.6212	0	0	0	0	0	0	0.026212	2.6212	0	0	0.056584	4.9095	0	0	0.104847	6.8442	0	0	0	0	0.047223
MM415A04518	0	0	0	0	0	0	0	0	0	0	0	0	0	0	0	0	0	0	0.004162	0.4162	0	0	0	0	0	0	0	0	0	0	0	0	0	0	0	0	0	0	0	0	0.00437	0.437	0	0	0	0	0	0	0
MM415A04519	0	0	0.004164	0.4164	0.004164	0.4164	0.004164	0.4164	0	0	0	0	0	0	0	0	0	0	0	0	0	0	0	0	0	0	0	0	0	0	0	0	0	0	0	0	0	0	0.00458	0.458	0	0	0	0	0.004164	0.4164	0	0	0
MM415A04547	0	0	0	0	0	0	0	0	0	0	0	0	0	0	0	0	0	0	0	0	0	0	0	0	0	0	0	0	0	0	0	0	0.004179	0.4179	0	0	0	0	0	0	0	0	0	0	0	0	0	0	0
MM415A04550	0	0	0	0	0	0	0.00439	0.439	0	0	0	0	0	0	0	0	0	0	0	0	0	0	0	0	0	0	0	0	0	0	0	0	0	0	0	0	0	0	0	0	0	0	0	0	0	0	0	0	0
MM415A04568	0	0	0	0	0	0	0	0	0	0	0	0	0	0	0	0	0	0	0	0	0	0	0	0	0	0	0	0	0	0	0	0	0	0	0	0	0	0	0	0	0.004188	0.4188	0	0	0	0	0	0	0.004188
MM415A04570	0	0	0	0	0	0	0	0	0	0	0	0	0	0	0	0	0	0	0	0	0	0	0	0	0	0	0	0	0	0	0	0	0	0	0	0	0	0	0	0	0	0	0	0	0	0	0	0	0
MM415A04584	0	0	0	0	0	0	0	0	0	0	0	0	0	0	0	0	0	0	0	0	0	0	0.004203	0.4203	0	0	0	0	0	0	0	0	0	0	0	0	0	0	0	0	0	0	0	0	0	0	0.004413	0.4413	0
MM415A04606	0	0	0	0	0	0	0	0	0	0	0	0	0	0	0	0	0	0	0	0	0	0	0	0	0	0	0	0	0	0	0	0	0	0	0	0	0	0	0	0	0	0	0	0	0	0	0	0	0
MM415A04617	0	0	0	0	0	0	0	0	0	0	0	0	0	0	0	0	0	0	0	0	0	0	0	0	0	0	0	0	0	0	0	0	0	0	0	0	0	0	0	0	0	0	0	0	0	0	0.004232	0.4232	0
MM415A04623	0.004235	0.4235	0	0	0	0	0	0	0	0	0	0	0	0	0	0	0	0	0	0	0	0	0	0	0	0	0	0	0.004658	0.4658	0	0	0.004235	0.4235	0	0	0	0	0	0	0	0	0	0	0	0	0.004446	0.4446	0
MM415A04630	0	0	0	0	0.004451	0.4451	0	0	0	0	0	0	0	0	0	0	0	0	0	0	0	0	0	0	0	0	0	0	0	0	0	0	0	0	0	0	0	0	0	0	0	0	0	0	0	0	0.004239	0.4239	0.004239
MM415A04650	0	0	0	0	0	0	0	0	0	0	0	0	0	0	0	0	0	0	0	0	0	0	0	0	0	0	0	0	0	0	0	0	0.004252	0.4252	0	0	0	0	0.008716	0.8716	0	0	0	0	0	0	0.004464	0.4464	0
MM415A04675	0	0	0	0	0	0	0	0	0	0	0	0	0	0	0	0	0	0	0	0	0	0	0	0	0	0	0	0	0	0	0	0	0	0	0	0	0	0	0	0	0	0	0	0	0.004275	0.4275	0	0	0
MM415A04679	0	0	0	0	0	0	0	0	0	0	0	0	0	0	0	0	0	0	0	0	0	0	0	0	0	0	0	0	0.004277	0.4277	0.004277	0.4277	0	0	0	0	0	0	0	0	0	0	0.008768	0.8768	0	0	0	0	0
MM415A04681	0	0	0	0	0	0	0	0	0	0	0.00428	0.428	0	0	0	0	0	0	0	0	0	0	0	0	0	0	0	0	0	0	0.00428	0.428	0	0	0.004494	0.4494	0	0	0	0	0	0	0	0	0	0	0	0	0
MM415A04694	0	0	0	0	0	0	0	0	0	0	0	0	0	0	0	0	0.00493	0.493	0	0	0	0	0.004502	0.4502	0	0	0	0	0	0	0	0	0.004287	0.4287	0	0	0	0	0	0	0	0	0	0	0	0	0	0	0
MM415A04731	0	0	0	0	0	0	0.004525	0.4525	0	0	0	0	0	0	0	0	0	0	0	0	0	0	0	0	0	0	0	0	0	0	0	0	0	0	0	0	0	0	0	0	0	0	0	0	0	0	0	0	0
MM415A04781	0	0	0	0	0	0	0	0	0	0	0	0	0	0	0	0	0	0	0	0	0	0	0	0	0	0	0	0	0	0	0	0	0	0	0	0	0	0	0.004352	0.4352	0	0	0.008703	0.4352	0	0	0	0	0
MM415A04811	0	0	0	0	0	0	0	0	0.004811	0.4811	0	0	0	0	0	0	0	0	0	0	0	0	0	0	0	0	0	0	0	0	0	0	0	0	0	0	0	0	0	0	0	0	0	0	0	0	0	0	0
MM415A04822	0	0	0	0	0	0	0	0	0.004381	0.4381	0	0	0	0	0.005038	0.5038	0	0	0	0	0	0	0	0	0	0	0.004381	0.4381	0	0	0	0	0.0046	0.46	0.004819	0.4819	0.008762	0.8762	0.0046	0.46	0	0	0	0	0.008762	0.4381	0.004381	0.4381	0
MM415A04828	0	0	0	0	0	0	0	0	0	0	0	0	0	0	0	0	0	0	0	0	0	0	0	0	0	0	0	0	0	0	0.004603	0.4603	0	0	0	0	0	0	0	0	0	0	0	0	0	0	0	0	0
MM415A04830	0	0	0	0	0	0	0	0	0	0	0	0	0.004385	0.4385	0	0	0	0	0	0	0	0	0	0	0.004823	0.4824	0	0	0	0	0	0	0	0	0	0	0	0	0	0	0	0	0	0	0	0	0	0	0
MM415A04849	0	0	0	0	0	0	0	0	0	0	0	0	0	0	0	0	0	0	0	0	0	0	0	0	0	0	0	0	0	0	0	0	0	0	0	0	0	0	0	0	0	0	0	0	0	0	0	0	0
MM415A04854	0	0	0	0	0	0	0	0	0	0	0	0	0	0	0	0	0	0	0	0	0	0	0	0	0	0	0	0	0	0	0	0	0.004621	0.4622	0	0	0	0	0	0	0	0	0	0	0	0	0.03213	3.213	0
MM415A04892	0.004653	0.4653	0	0	0	0	0	0	0.004432	0.4432	0	0	0	0	0	0	0	0	0	0	0	0	0	0	0	0	0	0	0	0	0	0	0.027698	2.7698	0	0	0.027919	2.7919	0	0	0	0	0	0	0	0	0	0	0.004432
MM415A04893	0	0	0	0	0	0	0	0	0	0	0	0	0	0	0	0	0	0	0	0	0	0	0	0	0	0	0	0	0	0	0	0	0	0	0	0	0	0	0	0	0	0	0.004433	0.4433	0	0	0.055629	5.5629	0
MM415A04916	0	0	0	0	0	0	0.00445	0.445	0	0	0	0	0	0	0	0	0.134846	11.5932	5.913	99.8442	0.043614	4.3614	0	0	0	0	0.056075	4.2946	0	0	0	0	0.112149	7.2319	0	0	0	0	0.00445	0.445	0	0	0	0	0	0	0	0	0
MM415A04970	0	0	0	0	0	0	0	0	0	0	0	0	0	0	0	0	0	0	0	0	0	0	0	0	0	0	0	0	0	0	0	0	0	0	0	0	0	0	0	0	0	0	0	0	0	0	0	0	0
MM415A04982	0	0	0	0	0	0	0	0	0	0	0	0	0	0	0	0	0	0	0	0	0	0	0	0	0	0	0	0	0	0	0	0	0	0	0	0	0	0	0	0	0	0	0	0	0	0	0	0	0
MM415A04990	0	0	0	0	0	0	0	0	0	0	0	0	0	0	0	0	0	0	0.004731	0.4731	0.009236	0.9236	0	0	0	0	0	0	0	0	0.004731	0.4731	0	0	0	0	0	0	0	0	0	0	0.004731	0.4731	0	0	0	0	0
MM415A05019	0	0	0	0	0	0	0	0	0	0	0.004523	0.4523	0	0	0	0	0	0	0	0	0	0	0	0	0	0	0	0	0	0	0	0	0	0	0	0	0	0	0	0	0	0	0	0	0	0	0	0	0.004975
MM415A05022	0	0	0.004525	0.4525	0	0	0	0	0	0	0	0	0	0	0	0	0	0	0	0	0	0	0	0	0	0	0	0	0	0	0	0	0	0	0	0	0	0	0	0	0	0	0	0	0	0	0	0	0
MM415A05041	0	0	0	0	0	0	0	0	0	0	0	0	0	0	0	0	0	0	0	0	0	0	0	0	0	0	0	0	0	0	0	0	0.004763	0.4763	0	0	0	0	0	0	0.004536	0.4536	0	0	0	0	0	0	0
MM415A05048	0	0	0.018169	0.9766	0.009085	0.477	0.014081	0.5224	0.004542	0.4542	0.009766	0.5224	0.004997	0.4997	0.009312	0.477	0.014081	0.4997	0.009312	0.477	0.004542	0.4542	0.010447	0.5678	0	0	0	0	0.004769	0.477	0.009085	0.4542	0.018624	0.9766	0.009085	0.4542	0.013627	0.5678	0.013627	0.5224	0.009085	0.9085	0.004542	0.4542	0.004542	0.4542	0.004542	0.4542	0.018397
MM415A05061	0	0	0	0	0	0	0	0	0.004554	0.4554	0.005237	0.5237	0	0	0	0	0	0	0	0	0	0	0	0	0	0	0	0	0	0	0	0	0	0	0.004554	0.4554	0	0	0	0	0	0	0.009335	0.9335	0.004554	0.4554	0	0	0
MM415A05075	0	0	0	0	0	0	0	0	0	0	0	0	0	0	0	0	0	0	0	0	0	0	0	0	0	0	0	0	0	0	0	0	0	0	0	0	0.004564	0.4564	0	0	0	0	0	0	0	0	0.004564	0.4564	0
MM415A05076	0	0	0	0	0	0	0	0	0	0	0	0	0	0	0	0	0	0	0	0	0	0	0	0	0.004565	0.4565	0	0	0	0	0	0	0	0	0	0	0	0	0	0	0	0	0	0	0	0	0	0	0
MM415A05101	0	0	0	0	0	0	0	0	0	0	0	0	0	0	0	0	0	0	0	0	0.00506	0.506	0	0	0	0	0	0	0.00483	0.483	0	0	0	0	0	0	0	0	0	0	0	0	0	0	0	0	0	0	0
MM415A05120	0	0	0	0	0	0	0	0	0	0	0	0	0	0	0	0	0	0	0	0	0	0	0	0	0	0	0	0	0	0	0	0	0	0	0.009208	0.4604	0	0	0	0	0	0	0	0	0.004834	0.4834	0	0	0
MM415A05162	0	0	0	0	0	0	0	0	0	0	0	0	0	0	0	0	0	0	0	0	0	0	0	0	0	0	0	0	0	0	0.004629	0.4629	0	0	0	0	0	0	0	0	0	0	0	0	0	0	0	0	0.004629
MM415A05164	0	0	0.005094	0.5094	0	0	0	0	0	0	0	0	0	0	0	0	0	0	0	0	0	0	0.004631	0.4631	0	0	0	0	0	0	0	0	0	0	0	0	0	0	0	0	0	0	0.004631	0.4631	0.004631	0.4631	0	0	0
MM415A05189	0.029275	2.9275	0	0	0	0	0	0	0	0	0	0	0	0	0	0	0	0	0	0	0	0	0	0	0	0	0	0	0	0	0.029275	2.9275	0.004879	0.4879	0	0	0	0	0	0	0	0	0.046468	2.5558	0	0	0.05855	5.855	0.004647
MM415A05213	0	0	0	0	0	0	0	0	0	0	0	0	0	0	0	0	0	0	0	0	0	0	0	0	0	0	0	0	0	0	0	0	0	0	0	0	0	0	0	0	0	0	0	0	0	0	0.004662	0.4662	0
MM415A05217	0	0	0	0	0	0	0	0	0	0	0	0	0	0	0	0	0	0	0	0	0	0	0	0	0	0	0	0	0	0	0	0	0	0	0	0	0	0	0	0	0	0	0	0	0	0	0	0	0
MM415A05225	0	0	0	0	0	0	0	0	0	0	0	0	0	0	0	0	0	0	0	0	0	0	0	0	0	0	0	0	0	0	0	0	0	0	0.004677	0.4677	0	0	0	0	0	0	0	0	0	0	0.028765	2.8765	0
MM415A05265	0	0	0	0	0	0	0	0	0	0	0	0	0	0	0	0	0	0	0	0	0	0	0	0	0	0	0	0	0	0	0	0	0	0	0	0	0	0	0	0	0	0	0	0	0	0	0	0	0
MM415A05268	0	0	0	0	0	0	0	0	0	0	0	0	0	0	0	0	0	0	0	0	0	0	0	0	0	0	0	0	0	0	0	0	0.004715	0.4715	0	0	0	0	0	0	0	0	0	0	0	0	0.00495	0.4951	0.004715
MM415A05286	0.004731	0.4731	0	0	0	0	0	0	0	0	0	0	0	0	0.004968	0.4968	0.004731	0.4731	0	0	0	0	0	0	0	0	0	0	0	0	0	0	0	0	0	0	0	0	0	0	0.005205	0.5205	0	0	0	0	0	0	0
MM415A05289	0	0	0	0	0.047788	4.7788	0	0	0	0	0	0	0	0	0	0	0	0	0	0	0	0	0	0	0	0	0	0	0	0	0	0	0.005205	0.5205	0	0	0	0	0	0	0	0	0	0	0	0	0	0	0
MM415A05313	0	0	0	0	0	0	0	0	0	0	0	0	0	0	0	0	0	0	0	0	0	0	0	0	0	0	0	0	0	0	0	0	0	0	0	0	0	0	0	0	0	0	0	0	0	0	0	0	0
MM415A05356	0	0	0	0	0.004795	0.4795	0	0	0	0	0	0	0	0	0	0	0	0	0	0	0.005275	0.5275	0	0	0	0	0	0	0	0	0	0	0	0	0.005035	0.5035	0	0	0	0	0	0	0	0	0	0	0	0	0
MM415A05386	0	0	0	0	0	0	0	0	0	0	0	0	0	0	0	0	0	0	0	0	0	0	0	0	0	0	0	0	0	0	0	0	0	0	0	0	0	0	0.004811	0.4811	0	0	0	0	0.004811	0.4811	0	0	0
MM415A05475	0	0	0	0	0.004883	0.4883	0	0	0.004883	0.4883	0	0	0.005127	0.5127	0	0	0	0	0	0	0	0	0	0	0.01001	0.5371	0	0	0.004883	0.4883	0.004883	0.4883	0.004883	0.4883	0.004883	0.4883	0	0	0	0	0.004883	0.4883	0.005371	0.5371	0.004883	0.4883	0.005127	0.5127	0.015137
MM415A05479	0	0	0	0	0	0	0	0	0	0	0	0	0	0	0	0	0	0	0	0	0	0	0	0	0	0	0	0	0	0	0	0	0	0	0	0	0	0	0	0	0	0	0	0	0	0	0	0	0
MM415A05489	0	0	0.00979	0.4895	0	0	0	0	0	0	0	0	0	0	0	0	0	0	0	0	0	0	0	0	0	0	0	0	0	0	0.004895	0.4895	0	0	0	0	0	0	0	0	0	0	0.005139	0.514	0.004895	0.4895	0.004895	0.4895	0.004895
MM415A05520	0	0	0	0	0	0	0	0	0	0	0	0	0	0	0	0	0	0	0	0	0	0	0	0	0	0	0	0	0	0	0	0	0	0	0	0	0	0	0	0	0.00517	0.517	0	0	0	0	0	0	0
MM415A05584	0	0	0	0	0	0	0	0	0	0	0	0	0	0	0	0	0	0	0	0	0	0	0	0	0	0	0	0	0	0	0	0	0	0	0	0	0	0	0	0	0	0	0	0	0.004976	0.4976	0.004976	0.4976	0
MM415A05590	0	0	0.004981	0.4981	0	0	0	0	0	0	0	0	0	0	0	0	0	0	0	0	0	0	0	0	0	0	0	0	0	0	0	0	0	0	0	0	0	0	0	0	0	0	0	0	0	0	0	0	0
MM415A05631	0	0	0.005506	0.5506	0	0	0	0	0	0	0	0	0	0	0	0	0	0	0	0	0	0	0	0	0	0	0.005506	0.5506	0	0	0	0	0	0	0	0	0	0	0	0	0	0	0.005005	0.5005	0	0	0	0	0
MM415A05657	0	0	0	0	0	0	0	0	0	0	0	0	0	0	0	0	0	0	0	0	0	0	0	0	0	0	0	0	0	0	0	0	0	0	0	0	0	0	0	0	0	0	0	0	0	0	0	0	0
MM415A05665	0	0	0	0	0	0	0	0	0	0	0	0	0	0	0	0	0	0	0	0	0	0	0	0	0	0	0	0	0	0	0	0	0	0	0	0	0	0	0	0	0	0	0	0	0	0	0	0	0
MM415A05670	0	0	0	0	0	0	0	0	0	0	0	0	0.050805	5.0805	0	0	0	0	0	0	0.00503	0.503	0	0	0	0	0	0	0.005785	0.5785	0	0	0	0	0	0	0	0	0	0	0	0	0	0	0.00503	0.503	0	0	0.016097
MM415A05690	0	0	0	0	0	0	0	0	0	0	0	0	0	0	0	0	0	0	0	0	0	0	0	0	0	0	0	0	0	0	0	0	0	0	0	0	0	0	0	0	0	0	0	0	0.010096	0.5048	0	0	0
MM415A05741	0	0	0	0	0	0	0	0	0	0	0	0	0	0	0	0	0	0	0	0	0	0	0	0	0	0	0	0	0	0	0	0	0	0	0	0	0	0	0	0	0	0	0	0	0.010186	0.5093	0	0	0
MM415A05776	0.005382	0.5382	0	0	0	0	0	0	0	0	0	0	0	0	0	0	0	0	0	0	0	0	0	0	0	0	0	0	0	0	0	0	0	0	0	0	0	0	0	0	0.010251	0.5126	0	0	0.011276	0.5638	0	0	0.005126
MM415A05793	0	0	0	0	0	0	0	0	0	0	0	0	0	0	0	0	0	0	0	0	0	0	0	0	0	0	0	0	0	0	0	0	0	0	0	0	0	0	0	0	0	0	0	0	0	0	0	0	0
MM415A05810	0	0	0	0	0	0	0	0	0	0	0	0	0	0	0	0	0	0	0	0	0	0	0	0	0	0	0	0	0	0	0	0	0	0	0	0	0	0	0	0	0	0	0	0	0	0	0	0	0
MM415A05828	0	0	0	0	0	0	0	0	0	0	0	0	0	0	0.005168	0.5168	0	0	0	0	0	0	0	0	0	0	0	0	0	0	0.010336	0.5168	0	0	0	0	0	0	0	0	0	0	0	0	0	0	0	0	0
MM415A05829	0	0	0	0	0	0	0	0	0	0	0	0	0	0	0	0	0	0	0	0	0	0	0	0	0	0	0	0	0	0	0	0	0	0	0	0	0	0	0	0	0	0	0	0	0	0	0	0	0
MM415A05863	0	0	0	0	0	0	0	0	0	0	0	0	0	0	0	0	0	0	0	0	0	0	0	0	0	0	0.005188	0.5188	0	0	0	0	0	0	0	0	0	0	0	0	0	0	0.005188	0.5188	0	0	0	0	0
MM415A05873	0	0	0	0	0	0	0	0	0	0	0	0	0	0	0	0	0	0	0	0	0	0	0	0	0	0	0	0	0	0	0	0	0	0	0	0	0	0	0	0	0	0	0	0	0	0	0	0	0
MM415A05889	0	0	0	0	0	0	0	0	0	0	0	0	0	0	0	0	0.00521	0.521	0	0	0	0	0	0	0	0	0	0	0	0	0	0	0	0	0	0	0	0	0	0	0	0	0	0	0	0	0	0	0
MM415A05916	0	0	0.005231	0.5231	0	0	0	0	0	0	0	0	0	0	0	0	0	0	0.005231	0.5231	0	0	0	0	0	0	0	0	0.005493	0.5493	0	0	0	0	0	0	0	0	0	0	0	0	0.005493	0.5493	0	0	0.016218	1.6218	0
MM415A05991	0	0	0	0	0	0	0	0	0	0	0	0	0	0	0	0	0	0	0	0	0	0	0	0	0	0	0	0	0	0	0	0	0	0	0	0	0	0	0	0	0	0	0	0	0	0	0	0	0
MM415A05995	0	0	0	0	0	0	0	0	0	0	0	0	0	0	0	0	0	0	0	0	0	0	0	0	0	0	0	0	0.005298	0.5298	0	0	0	0	0	0	0	0	0	0	0	0	0	0	0	0	0	0	0
MM415A05999	0.006356	0.6356	0.05429	1.8273	0.063824	1.6684	0.034693	1.9597	0.013506	1.3506	0.083686	1.9068	0.072828	1.8538	0.068591	1.9333	0.03946	1.6949	0.03125	1.6419	0.027013	1.6949	0.045551	1.8008	0	0	0	0	0.026218	1.4566	0.043962	1.2977	0.064354	1.9068	0.036547	1.7479	0.029661	1.8803	0.042903	1.7744	0.063824	2.1716	0.700211	2.0657	0.06197	1.7744	0.067002	1.9597	0.298464
MM415A06008	0	0	0	0	0	0	0	0	0	0	0	0	0	0	0	0	0	0	0	0	0	0	0	0	0	0	0	0	0	0	0	0	0	0	0	0	0	0	0	0	0	0	0	0	0	0	0	0	0
MM415A06039	0	0	0	0	0	0	0	0	0	0	0	0	0.026905	0.7459	0	0	0	0	0	0	0	0	0	0	0	0	0	0	0.005328	0.5328	0	0	0.005328	0.5328	0	0	0	0	0	0	0	0	0.00586	0.586	0	0	0	0	0
MM415A06052	0	0	0	0	0	0	0	0	0	0	0	0	0	0	0	0	0	0	0	0	0	0	0	0	0	0	0	0	0	0	0	0	0	0	0	0	0	0	0.00534	0.534	0.005607	0.5607	0	0	0	0	0	0	0
MM415A06053	0	0	0	0	0	0	0	0	0	0	0	0	0	0	0	0	0	0	0	0	0	0	0.005343	0.5343	0	0	0	0	0	0	0	0	0	0	0	0	0	0	0	0	0	0	0	0	0	0	0	0	0
MM415A06111	0	0	0	0	0	0	0	0	0	0	0	0	0	0	0	0	0	0	0	0	0	0	0	0	0	0	0	0	0	0	0	0	0	0	0	0	0	0	0	0	0	0	0	0	0	0	0	0	0
MM415A06120	0	0	0	0	0.005386	0.5386	0	0	0	0	0	0	0	0	0	0	0	0	0.005386	0.5386	0	0	0	0	0	0	0	0	0	0	0	0	0.005386	0.5386	0.005386	0.5386	0	0	0	0	0	0	0	0	0	0	0.005386	0.5386	0
MM415A06122	0	0	0	0	0	0	0	0	0	0	0.011045	1.1045	0	0	0	0	0.005388	0.5388	0	0	0	0	0	0	0	0	0	0	0	0	0	0	0.005657	0.5657	0	0	0	0	0	0	0	0	0	0	0	0	0	0	0
MM415A06138	0	0	0	0	0	0	0	0	0	0	0	0	0	0	0	0	0	0	0	0	0	0	0	0	0	0	0	0	0	0	0	0	0	0	0	0	0	0	0	0	0	0	0	0	0	0	0	0	0
MM415A06187	0	0	0	0	0	0	0	0	0	0	0	0	0	0	0	0	0	0	0	0	0	0	0	0	0	0	0	0	0.017106	1.1947	0	0	0	0	0	0	0	0	0	0	0	0	0.016834	0.6245	0	0	0	0	0.005973
MM415A06202	0	0	0	0	0	0	0	0	0	0	0	0	0	0	0	0	0.005717	0.5717	0	0	0	0	0	0	0.005445	0.5445	0	0	0	0	0	0	0	0	0	0	0	0	0	0	0	0	0	0	0	0	0	0	0
MM415A06246	0	0	0	0	0	0	0	0	0	0	0	0	0	0	0	0	0	0	0	0	0	0	0	0	0	0	0	0	0	0	0	0	0	0	0	0	0	0	0	0	0	0	0	0	0	0	0	0	0
MM415A06258	0	0	0	0	0	0	0	0	0	0	0	0	0	0	0	0	0	0	0	0	0	0	0	0	0	0	0	0	0	0	0	0	0	0	0	0	0	0	0	0	0	0	0	0	0	0	0	0	0
MM415A06293	0	0	0	0	0	0	0	0	0	0	0	0	0	0	0	0	0	0	0	0	0	0	0	0	0	0	0	0	0	0	0	0	0	0	0	0	0	0	0	0	0	0	0	0	0	0	0	0	0
MM415A06318	0	0	0	0	0	0	0	0	0	0	0	0	0.008009	0.8009	0	0	0	0	0	0	0	0	0	0	0	0	0	0	0	0	0.034797	3.4797	0	0	0	0	0	0	0	0	0	0	0	0	0	0	0	0	0.103839
MM415A06377	0	0	0	0	0	0	0	0	0	0	0	0	0	0	0	0	0	0	0	0	0	0	0	0	0	0	0	0	0	0	0	0	0	0	0	0	0	0	0	0	0	0	0	0	0	0	0	0	0
MM415A06462	0	0	0	0	0	0	0	0	0	0	0	0	0	0	0	0	0	0	0	0	0	0	0	0	0	0	0	0	0	0	0	0	0	0	0	0	0	0	0	0	0	0	0	0	0	0	0	0	0
MM415A06509	0.005669	0.5669	0	0	0	0	0	0	0	0	0	0	0	0	0.005669	0.5669	0	0	0	0	0	0	0	0	0	0	0	0	0	0	0	0	0	0	0	0	0	0	0	0	0	0	0.011338	1.1338	0	0	0	0	0
MM415A06595	0	0	0	0	0	0	0	0	0	0	0	0	0	0	0	0	0	0	0	0	0	0	0	0	0	0	0	0	0	0	0	0	0	0	0	0	0	0	0	0	0	0	0	0	0	0	0	0	0
MM415A06705	0	0	0	0	0	0	0	0	0	0	0	0	0	0	0	0	0.006096	0.6096	0.006386	0.6386	0	0	0	0	0	0	0	0	0.005806	0.5805	0	0	0	0	0	0	0	0	0	0	0.006386	0.6386	0	0	0	0	0	0	0.005806
MM415A06738	0	0	0	0	0	0	0	0	0	0	0	0	0	0	0	0	0	0	0	0	0	0	0	0	0	0	0	0	0	0	0.005831	0.5831	0	0	0.005831	0.5831	0	0	0	0	0	0	0	0	0.005831	0.5831	0	0	0
MM415A06790	0	0	0	0	0.005865	0.5865	0	0	0	0	0.005865	0.5865	0	0	0	0	0	0	0	0	0.005865	0.5865	0	0	0	0	0	0	0	0	0	0	0	0	0	0	0.006158	0.6158	0	0	0	0	0	0	0.01173	0.5865	0	0	0
MM415A06797	0	0	0	0	0	0	0	0	0	0	0	0	0	0	0	0	0	0	0	0	0	0	0	0	0	0	0	0	0	0	0	0	0	0	0	0	0	0	0	0	0	0	0	0	0	0	0	0	0
MM415A06864	0	0	0	0	0	0	0	0	0	0	0	0	0	0	0	0	0	0	0	0	0	0	0	0	0	0	0	0	0	0	0	0	0	0	0	0	0	0	0	0	0	0	0	0	0	0	0	0	0
MM415A06895	0	0	0.00594	0.594	0	0	0	0	0	0	0	0	0	0	0	0	0	0	0	0	0	0	0	0	0	0	0	0	0	0	0	0	0	0	0	0	0	0	0	0	0	0	0	0	0	0	0	0	0
MM415A06905	0	0	0	0	0	0	0	0	0	0	0	0	0	0	0	0	0	0	0	0	0	0	0	0	0	0	0	0	0	0	0	0	0	0	0	0	0	0	0	0	0	0	0	0	0	0	0	0	0
MM415A06928	0	0	0	0	0	0	0	0	0	0	0	0	0	0	0	0	0	0	0	0	0	0	0	0	0	0	0	0	0	0	0	0	0	0	0	0	0	0	0	0	0	0	0	0	0	0	0	0	0
MM415A06991	0	0	0	0	0	0	0.006008	0.6008	0	0	0	0	0	0	0	0	0	0	0	0	0	0	0	0	0	0	0	0	0	0	0	0	0	0	0	0	0	0	0.006008	0.6008	0	0	0	0	0	0	0	0	0
MM415A07005	0	0	0	0	0	0	0	0	0	0	0	0	0	0	0	0	0	0	0	0	0	0	0	0	0	0	0	0	0	0	0	0	0	0	0.006327	0.6327	0	0	0	0	0	0	0	0	0	0	0	0	0
MM415A07009	0	0	0	0	0	0	0	0	0	0	0	0	0	0	0	0	0	0	0	0	0	0	0	0	0	0	0	0	0	0	0	0	0	0	0	0	0	0	0	0	0	0	0	0	0	0	0	0	0
MM415A07045	0	0	0	0	0	0	0	0	0	0	0	0	0	0	0	0	0	0	0	0	0.006352	0.6352	0	0	0	0	0	0	0	0	0.012704	1.2704	0	0	0	0	0	0	0	0	0	0	0	0	0	0	0.00605	0.605	0
MM415A07077	0	0	0	0	0	0	0	0	0	0	0	0	0	0	0	0	0	0	0	0	0	0	0	0	0	0	0	0	0	0	0	0	0	0	0	0	0	0	0	0	0	0	0	0	0	0	0	0	0.012451
MM415A07106	0	0	0	0	0	0	0	0	0	0	0	0	0	0	0	0	0	0	0	0	0	0	0	0	0	0	0	0	0	0	0.006096	0.6096	0	0	0	0	0.0064	0.64	0	0	0	0	0.006705	0.6705	0	0	0.038403	3.8403	0
MM415A07240	0	0	0	0	0	0	0	0	0	0	0	0	0	0	0	0	0	0	0	0	0	0	0.00619	0.619	0	0	0	0	0.00619	0.619	0	0	0	0	0	0	0	0	0	0	0	0	0	0	0	0	0	0	0
MM415A07376	0	0	0	0	0	0	0	0	0	0	0	0	0	0	0	0	0	0	0	0	0	0	0	0	0	0	0	0	0	0	0	0	0	0	0	0	0	0	0	0	0	0	0	0	0	0	0	0	0
MM415A07379	0	0	0	0	0	0	0	0	0	0	0	0	0	0	0	0	0	0	0	0	0.006301	0.6301	0	0	0	0	0	0	0	0	0	0	0	0	0	0	0	0	0	0	0	0	0	0	0	0	0	0	0
MM415A07419	0	0	0	0	0	0	0	0	0	0	0	0	0	0	0	0	0	0	0	0	0	0	0	0	0	0	0	0	0	0	0.007281	0.7281	0	0	0	0	0	0	0	0	0	0	0.012662	0.6331	0	0	0	0	0
MM415A07499	0	0	0	0	0	0	0	0	0	0	0	0	0	0	0	0	0	0	0	0	0	0	0	0	0	0	0	0	0	0	0	0	0	0	0	0	0	0	0	0	0	0	0	0	0	0	0	0	0
MM415A07519	0	0	0	0	0	0	0	0	0	0	0	0	0	0	0	0	0	0	0	0	0	0	0	0	0	0	0	0	0	0	0	0	0	0	0	0	0	0	0	0	0	0	0	0	0	0	0	0	0
MM415A07715	0	0	0	0	0	0	0	0	0.033061	3.3061	0.006874	0.6874	0	0	0	0	0	0	0	0	0	0	0	0	0	0	0	0	0	0	0.041244	4.1244	0	0	0	0	0.041244	4.1244	0.028151	2.8151	0	0	0.097218	6.9394	0	0	0.138461	12.5041	0.116203
MM415A07739	0	0	0	0	0	0	0	0	0	0	0.006894	0.6894	0	0	0	0	0	0	0	0	0	0	0	0	0	0	0	0	0	0	0.006566	0.6566	0	0	0	0	0	0	0	0	0	0	0	0	0.006566	0.6566	0	0	0
MM415A07756	0	0	0	0	0	0	0	0	0	0	0	0	0	0	0	0	0	0	0	0	0	0	0	0	0	0	0	0	0	0	0	0	0	0	0	0	0	0	0	0	0	0	0	0	0	0	0	0	0
MM415A07789	0	0	0	0	0	0	0	0	0	0	0	0	0	0	0	0	0	0	0	0	0	0	0	0	0	0	0	0	0	0	0	0	0	0	0	0	0	0	0	0	0	0	0	0	0	0	0	0	0.006612
MM415A07878	0.006682	0.6682	0	0	0	0	0	0	0	0	0	0	0.067491	3.7755	0	0	0.006682	0.6682	0	0	0	0	0	0	0	0	0	0	0	0	0	0	0	0	0.006682	0.6682	0	0	0	0	0.006682	0.6682	0	0	0	0	0	0	0
MM415A07894	0	0	0	0	0	0	0	0	0	0	0	0	0	0	0	0	0	0	0	0	0.006691	0.6691	0	0	0	0	0	0	0	0	0	0	0	0	0	0	0	0	0	0	0	0	0	0	0	0	0	0	0.006691
MM415A07981	0	0	0	0	0	0	0	0	0	0	0	0	0	0	0	0	0	0	0	0	0	0	0	0	0	0	0	0	0	0	0.013532	0.6766	0.020298	1.3532	0.01387	1.387	0.006766	0.6766	0	0	0.013532	0.6766	0	0	0	0	0.013532	0.6766	0.007104
MM415A07989	0	0	0	0	0	0	0	0	0	0	0	0	0	0	0.034214	3.4214	0	0	0	0	0	0	0	0	0	0	0	0	0	0	0	0	0.006775	0.6775	0.085366	4.3022	0.029472	2.9472	0	0	0	0	0	0	0.039295	3.9295	0.039634	3.9634	0.128049
MM415A08076	0	0	0	0	0	0	0	0	0	0	0	0	0	0	0	0	0	0	0	0	0	0	0	0	0	0	0	0	0	0	0	0	0	0	0	0	0	0	0.006842	0.6842	0.006842	0.6842	0.007184	0.7184	0	0	0	0	0
MM415A08192	0	0	0	0	0	0	0	0	0	0	0	0	0	0	0	0	0	0	0	0	0	0	0	0	0	0	0	0	0	0	0	0	0	0	0	0	0	0	0	0	0	0	0	0	0	0	0	0	0
MM415A08438	0	0	0.007107	0.7107	0	0	0	0	0	0	0	0	0	0	0.007107	0.7107	0	0	0	0	0	0	0	0	0	0	0	0	0.008173	0.8173	0	0	0	0	0	0	0	0	0	0	0	0	0.014215	1.4215	0.007107	0.7107	0	0	0.014925
MM415A08520	0	0	0	0	0	0	0	0	0	0	0	0	0	0	0	0	0	0	0	0	0	0	0	0	0	0	0	0	0	0	0	0	0	0	0	0	0	0	0	0	0	0	0	0	0	0	0	0	0
MM415A08542	0	0	0	0	0	0	0	0	0	0	0	0	0	0	0	0	0	0	0	0	0	0	0	0	0	0	0	0	0	0	0	0	0	0	0.007174	0.7174	0	0	0	0	0	0	0.075323	3.7661	0	0	0.090387	9.0387	0
MM415A08638	0	0	0	0	0	0	0	0	0	0	0	0	0	0	0	0	0	0	0	0	0	0	0	0	0	0	0	0	0	0	0	0	0	0	0	0	0	0	0	0	0	0	0	0	0	0	0	0	0
MM415A08854	0	0	0	0	0	0	0	0	0	0	0	0	0	0	0	0	0	0	0	0	0	0	0	0	0	0	0	0	0	0	0	0	0	0	0	0	0	0	0.007413	0.7413	0	0	0	0	0	0	0	0	0
MM415A09046	0	0	0	0	0	0	0	0	0	0	0	0	0	0	0	0	0	0	0	0	0	0	0.007587	0.7587	0	0	0	0	0.007587	0.7587	0.015175	1.5175	0.015554	1.5554	0.007587	0.7587	0.007587	0.7587	0	0	0.009105	0.9105	0.007967	0.7967	0	0	0.015554	1.5554	0
MM415A09158	0.007672	0.7672	0	0	0	0	0	0	0	0	0	0	0	0	0	0	0	0	0	0	0	0	0	0	0	0	0	0	0	0	0	0	0	0	0	0	0	0	0	0	0	0	0	0	0	0	0	0	0
MM415A09376	0	0	0	0	0	0	0	0	0	0	0	0	0	0	0	0	0	0	0	0	0	0	0	0	0	0	0	0	0	0	0	0	0	0	0	0	0	0	0	0	0	0	0	0	0	0	0	0	0
MM415A09546	0	0	0	0	0	0	0	0	0	0	0	0	0	0	0	0	0	0	0	0	0	0	0	0	0	0	0	0	0	0	0	0	0	0	0	0	0	0	0.008343	0.8343	0	0	0	0	0.007946	0.7946	0.008343	0.8343	0
MM415A10826	0	0	0	0	0	0	0	0	0	0	0	0	0	0	0.008853	0.8853	0	0	0	0	0	0	0	0	0	0	0	0	0	0	0	0	0.008853	0.8853	0	0	0	0	0	0	0.008853	0.8853	0.008853	0.8853	0	0	0.111554	11.1554	0.009739
MM415B00138	0.004395	0.4395	0	0	0.011004	0.494	0	0	0.002283	0.1959	0.013764	0.5928	0.002061	0.2061	0.00172	0.172	0	0	0	0	0	0	0.000341	0.0341	0	0	0	0	0.000681	0.0681	0.008006	0.4463	0.027085	1.5365	0.003594	0.3594	0.000358	0.0358	0.008892	0.8262	0.003168	0.2828	0.027204	1.7971	0.004548	0.2811	0.015024	1.4496	0.013048
MM415B00143	0.004981	0.0567	0.00647	0.0904	0.00452	0.1241	0.005601	0.0939	0.005105	0.062	0.004928	0.0532	0.007391	0.3084	0.003775	0.0514	0.004165	0.0869	0.004945	0.0939	0.003793	0.0904	0.004981	0.0904	0.004591	0.0514	0.00257	0.0479	0.011096	0.5052	0.006346	0.0957	0.006736	0.0975	0.006771	0.0585	0.004484	0.0869	0.007214	0.062	0.006629	0.0603	0.00748	0.062	0.007391	0.0939	0.006452	0.0585	0.015421
MM415B00156	0.835129	29.6532	0.880874	37.2108	0.162633	4.4503	0.080284	5.4221	0.670878	42.9968	0.715005	44.1765	0.016649	1.3386	0.031912	2.7464	0.287492	14.4974	0.514295	29.4929	0.025515	2.1515	0.976247	49.4325	0.143977	10.512	0.09637	6.2321	0.437073	21.8933	0.963323	28.6944	0.126736	7.7844	0.367965	16.8813	0.275392	13.3581	0.088327	7.3988	0.633206	35.4521	0.548531	32.5844	4.75069	98.2673	8.94761	99.7314	0.092919
MM415B00170	0.005202	0.5202	0	0	0.000846	0.0846	0	0	0	0	0	0	0.000434	0.0434	0.000413	0.0413	0	0	0	0	0	0	0	0	0	0	0	0	0.000413	0.0413	0	0	0.003427	0.3427	0.000434	0.0434	0	0	0.000413	0.0413	0.000475	0.0475	0	0	0	0	0	0	0.006069
MM415B00178	0.000856	0.0856	0	0	0.000877	0.0459	0	0	0.000418	0.0418	0.000418	0.0418	0	0	0.000418	0.0418	0	0	0	0	0	0	0.000418	0.0418	0	0	0	0	0	0	0.000418	0.0418	0.000835	0.0835	0.000438	0.0438	0.00048	0.048	0	0	0	0	0	0	0.000835	0.0418	0.000418	0.0418	0.001274
MM415B00199	0	0	0	0	0	0	0.000325	0.0325	0	0	0.000325	0.0325	0.000325	0.0325	0	0	0	0	0	0	0	0	0.000341	0.0341	0	0	0	0	0	0	0	0	0.003021	0.1819	0	0	0	0	0	0	0	0	0.000325	0.0325	0	0	0.001884	0.1884	0
MM415B00206	0.001538	0.1538	0	0	0	0	0.000901	0.0901	0	0	0	0	0	0	0	0	0	0	0	0	0.000505	0.0505	0.000527	0.0527	0	0	0	0	0	0	0.000483	0.0483	0.001867	0.1867	0.000549	0.0549	0.000461	0.0461	0.000461	0.0461	0	0	0.001955	0.1955	0.001933	0.145	0	0	0.001032
MM415B00223	0	0	0.00045	0.045	0	0	0	0	0	0	0.000472	0.0472	0.000922	0.0922	0.00045	0.045	0	0	0	0	0.000517	0.0517	0	0	0	0	0	0	0.006119	0.4544	0.006839	0.6839	0.012666	1.2238	0.009899	0.9899	0	0	0.000967	0.0967	0.00135	0.135	0.0009	0.09	0.001395	0.1395	0.013655	1.3206	0.006996
MM415B00227	0.012026	1.2026	0.005581	0.5581	0.003386	0.3386	0.00049	0.049	0	0	0	0	0.011792	1.1652	1.03257	59.9556	0.596754	43.8202	3.22473	93.5388	0.007052	0.7052	0.011769	1.1489	2.15643	85.9008	0.201961	15.9463	0.280514	22.8628	0.758622	51.1524	2.63192	90.3024	36.5011	100	23.7815	99.9977	1.18172	68.7356	0.31136	24.1494	5.56586	97.1816	7.8309	99.8039	13.4712	100	15.6102
MM415B00245	0	0	0	0	0	0	0	0	0.000495	0.0495	0	0	0.000471	0.0471	0	0	0.000471	0.0471	0	0	0	0	0.000943	0.0471	0	0	0	0	0	0	0.000495	0.0495	0	0	0.000471	0.0471	0	0	0.000471	0.0471	0.000495	0.0495	0.000471	0.0471	0.001037	0.0518	0.000471	0.0471	0
MM415B00258	0	0	0.000982	0.0982	0	0	0	0	0	0	0	0	0	0	0	0	0	0	0	0	0	0	0	0	0.00113	0.0565	0	0	0	0	0	0	0.001056	0.1056	0	0	0.000516	0.0516	0	0	0	0	0	0	0.001031	0.0516	0	0	0.000982
MM415B00267	0.002248	0.2248	0.000749	0.0749	0.000768	0.0768	0.00118	0.118	0.000749	0.0749	0.000806	0.0806	0.000806	0.0806	0.001892	0.1555	0.000768	0.0412	0.001143	0.0862	0.000393	0.0393	0.001536	0.1536	0.000393	0.0393	0	0	0.000768	0.0768	0.001555	0.1162	0.004684	0.3541	0.00118	0.118	0.000375	0.0375	0.002286	0.2286	0.002323	0.2323	0.002642	0.2286	0.001911	0.1911	0.001574	0.1574	0.00341
MM415B00296	0	0	0	0	0	0	0	0	0	0	0	0	0	0	0.000435	0.0435	0	0	0	0	0.000415	0.0415	0	0	0	0	0	0	0.000395	0.0395	0.000395	0.0395	0.000395	0.0395	0.002491	0.2491	0.000415	0.0415	0.000395	0.0395	0.000415	0.0415	0.00081	0.081	0	0	0.00081	0.081	0.000791
MM415B00308	0.000404	0.0404	0	0	0.004078	0.4078	0.000404	0.0404	0	0	0	0	0	0	0	0	0.000404	0.0404	0	0	0.000444	0.0444	0	0	0.000404	0.0404	0	0	0	0	0.000404	0.0404	0.000808	0.0808	0.000828	0.0828	0	0	0.000828	0.0545	0.001393	0.0525	0.000424	0.0424	0.000404	0.0404	0.000828	0.0464	0.000848
MM415B00313	0.000407	0.0407	0.004053	0.4053	0.000407	0.0407	0.018511	1.4907	0.001222	0.1222	0.001263	0.1263	0.007433	0.7433	0.000407	0.0407	0.009042	0.7901	0.012707	1.2198	0.001711	0.1711	0.010854	0.8492	0.000835	0.0835	0	0	0.000815	0.0815	0.017961	1.7636	0.017065	1.5701	0.002994	0.2994	0.00167	0.167	0.018797	1.8796	0.001263	0.1263	0.002892	0.2892	0.013522	1.3115	0.018328	1.7819	0.006374
MM415B00319	0.000881	0.0881	0.00043	0.043	0.00041	0.041	0.00041	0.041	0.00043	0.043	0.00084	0.084	0.00082	0.082	0.00082	0.082	0.00041	0.041	0	0	0.00043	0.043	0.00125	0.125	0.00041	0.041	0	0	0.00041	0.041	0.00082	0.082	0.000861	0.0861	0.00082	0.082	0.00082	0.082	0.00041	0.041	0.002152	0.2152	0.00287	0.246	0.002091	0.2091	0.00287	0.287	0.00166
MM415B00324	0	0	0	0	0.002535	0.2535	0.000433	0.0433	0	0	0.001113	0.1113	0	0	0.002226	0.169	0	0	0	0	0	0	0	0	0	0	0	0	0	0	0	0	0.003009	0.3009	0.005193	0.2658	0.002555	0.204	0.000824	0.0412	0.002596	0.2596	0.004863	0.3132	0	0	0.012941	0.3297	0.012282
MM415B00326	0	0	0.010413	1.0248	0.004173	0.4173	0	0	0	0	0.001302	0.1302	0	0	0	0	0	0	0	0	0.000413	0.0413	0.000413	0.0413	0	0	0	0	0.000826	0.0826	0.000847	0.0847	0.012231	1.0888	0.005207	0.5207	0.010413	1.0413	0	0	0.003016	0.3016	0.000826	0.0826	0	0	0.010847	1.0847	0.000826
MM415B00334	0	0	0	0	0	0	0	0	0	0	0.000588	0.0588	0	0	0	0	0.00056	0.056	0	0	0	0	0	0	0	0	0	0	0	0	0	0	0	0	0	0	0	0	0.00056	0.056	0.001792	0.1176	0	0	0	0	0.000784	0.0784	0
MM415B00339	0.096692	7.5839	0	0	0.037592	2.8537	0.000781	0.0781	0.000422	0.0422	0.021318	1.9208	0.808452	23.3214	0.087891	7.1659	0.002132	0.2132	0.110476	9.1774	0.008527	0.8443	0	0	0.062646	5.8151	0	0	0.000908	0.0908	0.000422	0.0422	0.001309	0.1309	0.026363	1.277	0.00266	0.2659	0.006184	0.6184	0.031851	2.8432	0.434515	22.0656	0.527577	32.8725	0.059649	5.8552	0.041961
MM415B00340	0	0	0.000424	0.0424	0	0	0	0	0	0	0	0	0	0	0	0	0	0	0	0	0	0	0.000848	0.0848	0	0	0	0	0.000424	0.0424	0	0	0.00534	0.534	0	0	0.000424	0.0424	0	0	0.000848	0.0848	0	0	0.000848	0.0424	0.00089	0.089	0.000848
MM415B00342	0	0	0	0	0	0	0	0	0	0	0.000424	0.0424	0	0	0.000424	0.0424	0.000869	0.0869	0	0	0	0	0.000424	0.0424	0	0	0	0	0	0	0.000424	0.0424	0	0	0	0	0	0	0	0	0.000424	0.0424	0	0	0.000848	0.0424	0.001272	0.0848	0.000424
MM415B00346	0	0	0	0	0	0	0	0	0	0	0	0	0	0	0	0	0	0	0.0006	0.06	0	0	0	0	0	0	0	0	0	0	0	0	0	0	0	0	0	0	0.001143	0.0571	0.000571	0.0571	0	0	0	0	0	0	0
MM415B00347	0.000427	0.0427	0	0	0.000427	0.0427	0.000448	0.0448	0	0	0	0	0.002156	0.2156	0.000897	0.0897	0	0	0	0	0.000427	0.0427	0	0	0	0	0	0	0.000427	0.0427	0.000427	0.0427	0	0	0	0	0	0	0.00538	0.4185	0	0	0	0	0.001409	0.0918	0.001366	0.1366	0
MM415B00353	0.000903	0.0903	0.009006	0.9006	0.005653	0.5653	0.004772	0.374	0	0	0	0	0.00043	0.043	0.003568	0.1784	0.000881	0.0881	0	0	0.00043	0.043	0.00043	0.043	0.000451	0.0451	0	0	0.00043	0.043	0.005911	0.5911	0.004041	0.4041	0.008555	0.8555	0	0	0	0	0.000946	0.0946	0.022891	1.4337	0.005868	0.576	0.014401	1.4401	0.0187
MM415B00355	0.002678	0.1814	0	0	0.000886	0.0886	0.000432	0.0432	0.000432	0.0432	0	0	0.001037	0.0626	0	0	0.000454	0.0454	0.000432	0.0432	0.000454	0.0454	0	0	0	0	0	0	0	0	0	0	0.001382	0.1382	0.000605	0.0605	0	0	0	0	0.000432	0.0432	0.000432	0.0432	0.002182	0.175	0	0	0.000432
MM415B00358	0	0	0	0	0	0	0	0	0	0	0	0	0.000436	0.0436	0	0	0	0	0.000457	0.0457	0	0	0	0	0	0	0	0	0.000893	0.0893	0.000436	0.0436	0	0	0.000436	0.0436	0.000436	0.0436	0	0	0	0	0.000457	0.0457	0.000436	0.0436	0	0	0.000436
MM415B00359	0	0	0.000568	0.0568	0.000459	0.0459	0.000437	0.0437	0	0	0	0	0	0	0.000459	0.0459	0	0	0	0	0	0	0	0	0	0	0.000459	0.0459	0	0	0	0	0	0	0.000437	0.0437	0.000437	0.0437	0	0	0.001311	0.1311	0.000437	0.0437	0	0	0	0	0.000481
MM415B00360	0	0	0.000438	0.0438	0.000875	0.0875	0	0	0	0	0	0	0	0	0	0	0	0	0	0	0.000941	0.0941	0.000438	0.0438	0	0	0	0	0.000438	0.0438	0	0	0.00046	0.0459	0.000438	0.0438	0.000438	0.0438	0.000875	0.0875	0	0	0.00046	0.0459	0	0	0.000438	0.0438	0
MM415B00361	0.000438	0.0438	0.000438	0.0438	0	0	0.002211	0.2211	0.000438	0.0438	0	0	0	0	0	0	0	0	0	0	0	0	0	0	0	0	0	0	0	0	0.001335	0.0897	0	0	0	0	0	0	0.000941	0.0941	0.00046	0.046	0.000875	0.0438	0.001532	0.1072	0	0	0.000482
MM415B00367	0.032569	2.4725	0.00327	0.327	0.034226	2.3178	0.000442	0.0442	0.000442	0.0442	0.027266	2.2979	4.09227	93.5945	0.216094	16.797	0.016903	1.6284	0.059349	4.4545	0.049936	4.6798	0	0	2.24248	84.6326	0.010076	0.7822	0.002519	0.2519	0.002784	0.2784	0.056211	4.9848	0.008352	0.8352	0.00601	0.601	0.057691	5.7691	0.037408	3.0227	0.159221	7.3026	0.051085	3.2856	0.002784	0.2784	0
MM415B00368	0	0	0.002791	0.2791	0.000465	0.0465	0	0	0	0	0	0	0	0	0	0	0	0	0	0	0	0	0	0	0	0	0	0	0	0	0	0	0	0	0	0	0	0	0.005516	0.5516	0	0	0.004342	0.2171	0.001373	0.093	0	0	0.000443
MM415B00370	0	0	0	0	0	0	0	0	0	0	0	0	0	0	0	0	0	0	0	0	0	0	0	0	0	0	0	0	0	0	0.000443	0.0443	0.000887	0.0443	0	0	0	0	0.000909	0.0909	0	0	0	0	0	0	0	0	0
MM415B00372	0	0	0.000468	0.0468	0	0	0	0	0	0	0	0	0	0	0	0	0	0	0.000468	0.0468	0	0	0	0	0	0	0	0	0	0	0	0	0	0	0	0	0	0	0	0	0	0	0.000468	0.0468	0.001426	0.0936	0	0	0.000446
MM415B00380	0.000503	0.0503	0.000503	0.0503	0	0	0	0	0	0	0.000572	0.0572	0.000458	0.0458	0	0	0	0	0	0	0.004623	0.4623	0	0	0.000481	0.0481	0	0	0.000481	0.0481	0.000458	0.0458	0.003684	0.3684	0	0	0.002883	0.2883	0.005767	0.5767	0	0	0.011305	0.8879	0.000503	0.0503	0.002563	0.2563	0.000458
MM415B00381	0	0	0	0	0	0	0	0	0	0	0	0	0	0	0.000459	0.0459	0.000459	0.0459	0	0	0	0	0	0	0	0	0	0	0	0	0.001376	0.0918	0	0	0	0	0	0	0	0	0	0	0	0	0	0	0.005781	0.5781	0.000918
MM415B00382	0	0	0.000459	0.0459	0	0	0	0	0	0	0.002963	0.2963	0	0	0	0	0.000919	0.0919	0	0	0	0	0.004916	0.3147	0	0	0	0	0	0	0	0	0.005766	0.5674	0	0	0	0	0	0	0.004273	0.3813	0.012819	0.873	0.000965	0.0505	0.006249	0.6249	0.007673
MM415B00385	0.000462	0.0462	0.000485	0.0485	0	0	0	0	0	0	0	0	0	0	0.004669	0.4669	0	0	0.005155	0.5155	0.001387	0.1387	0.012113	0.9246	0	0	0	0	0	0	0.001942	0.1942	0.009663	0.8345	0.006796	0.5502	0	0	0.005525	0.5525	0.000555	0.0555	0.005317	0.5317	0.000509	0.0509	0.002358	0.2358	0.009246
MM415B00387	0	0	0	0	0.000925	0.0925	0	0	0	0	0	0	0.00192	0.1689	0	0	0	0	0.000463	0.0463	0.000463	0.0463	0	0	0	0	0	0	0	0	0.000463	0.0463	0	0	0	0	0.000509	0.0509	0.000463	0.0463	0	0	0.000463	0.0463	0.000925	0.0925	0	0	0.000463
MM415B00395	0	0	0	0	0	0	0.000496	0.0496	0.000544	0.0544	0	0	0	0	0.000473	0.0473	0.000473	0.0473	0	0	0.000473	0.0473	0	0	0	0	0	0	0	0	0.000473	0.0473	0.001891	0.1418	0	0	0	0	0	0	0	0	0.002387	0.2387	0	0	0.000496	0.0496	0.000945
MM415B00397	0	0	0	0	0.000474	0.0474	0.004787	0.4787	0	0	0	0	0	0	0	0	0	0	0	0	0.005806	0.5806	0.000498	0.0498	0	0	0.005972	0.5972	0	0	0.006469	0.6469	0.011943	1.1398	0.002986	0.2986	0.005972	0.5972	0	0	0	0	0.008602	0.5995	0.006445	0.6446	0.012417	1.2204	0.005972
MM415B00400	0	0	0.000499	0.0499	0.000475	0.0475	0.000499	0.0499	0	0	0	0	0	0	0	0	0	0	0	0	0.000499	0.0499	0.000475	0.0475	0	0	0	0	0	0	0.000475	0.0475	0.000475	0.0475	0.00095	0.095	0	0	0	0	0	0	0	0	0	0	0	0	0
MM415B00404	0	0	0	0	0	0	0	0	0	0	0	0	0	0	0	0	0	0	0.000639	0.0639	0	0	0	0	0	0	0	0	0	0	0	0	0	0	0	0	0	0	0	0	0	0	0.001374	0.1374	0	0	0	0	0
MM415B00422	0.008821	0.8329	0	0	0.005946	0.5455	0.002457	0.2457	0.00285	0.1425	0.007445	0.6388	0	0	0	0	0.001007	0.1007	0.007813	0.7813	0.003857	0.3857	0	0	0	0	0	0	0	0	0.015479	1.5479	0.026192	1.8919	0.006904	0.4693	0	0	0.012383	1.2383	0.002015	0.1007	0.012482	0.6192	0.015455	1.1229	0.022162	2.0909	0.008722
MM415B00426	0	0	0.002002	0.2002	0.000494	0.0494	0	0	0	0	0	0	0.001013	0.1013	0	0	0	0	0	0	0.000519	0.0519	0.000494	0.0494	0	0	0	0	0.001532	0.1532	0.000544	0.0544	0.002595	0.2052	0	0	0.000494	0.0494	0	0	0	0	0.002076	0.2076	0.001483	0.1483	0.002027	0.2027	0.001557
MM415B00427	0	0	0.000495	0.0495	0	0	0	0	0	0	0	0	0	0	0.000519	0.0519	0	0	0	0	0.000495	0.0495	0	0	0	0	0	0	0	0	0.000495	0.0495	0	0	0	0	0	0	0.000495	0.0495	0.001014	0.1014	0	0	0.000519	0.0519	0	0	0.000519
MM415B00433	0.000498	0.0498	0	0	0	0	0.000498	0.0498	0.000498	0.0498	0	0	0	0	0.000498	0.0498	0	0	0.000498	0.0498	0.000548	0.0548	0.000997	0.0997	0	0	0	0	0.000997	0.0997	0.000523	0.0523	0.000498	0.0498	0	0	0	0	0.000498	0.0498	0.001495	0.0997	0.021975	0.6303	0.000523	0.0523	0.006802	0.5058	0.006279
MM415B00439	0	0	0	0	0	0	0	0	0	0	0	0	0	0	0	0	0	0	0.000526	0.0526	0	0	0.001053	0.1053	0	0	0	0	0	0	0.000526	0.0526	0	0	0	0	0	0	0.000501	0.0501	0	0	0.000501	0.0501	0.001028	0.0526	0	0	0
MM415B00446	0	0	0.000506	0.0506	0.002554	0.2554	0	0	0	0	0	0	0.000531	0.0531	0	0	0	0	0	0	0	0	0	0	0	0	0	0	0	0	0.003135	0.3135	0	0	0	0	0.001163	0.0582	0.003059	0.3059	0	0	0.004753	0.2377	0	0	0.000506	0.0506	0.001037
MM415B00452	0	0	0.001019	0.1019	0	0	0.00051	0.051	0	0	0	0	0	0	0	0	0	0	0	0	0	0	0.00051	0.051	0	0	0	0	0	0	0	0	0.003721	0.3721	0.003211	0.3211	0	0	0.00051	0.051	0.001019	0.1019	0.000637	0.0637	0.00107	0.107	0.00423	0.423	0.007467
MM415B00458	0.000513	0.0513	0	0	0	0	0	0	0	0	0	0	0.000513	0.0513	0	0	0	0	0	0	0	0	0	0	0	0	0	0	0	0	0	0	0.001026	0.1026	0	0	0	0	0.000513	0.0513	0	0	0.000513	0.0513	0.000513	0.0513	0.000539	0.0539	0.001077
MM415B00464	0	0	0.001061	0.1061	0.000543	0.0543	0.002614	0.2614	0	0	0.000569	0.0569	0.000518	0.0518	0.007764	0.5435	0	0	0.001553	0.1553	0.001708	0.1423	0	0	0.001087	0.1087	0.001035	0.0518	0.000518	0.0518	0.005874	0.5409	0.007194	0.7194	0	0	0.000518	0.0518	0.006521	0.6521	0	0	0.004348	0.4063	0.001061	0.1061	0.001553	0.1553	0.0081
MM415B00465	0	0	0	0	0.000569	0.0569	0	0	0	0	0.005229	0.5229	0	0	0	0	0	0	0	0	0	0	0	0	0	0	0	0	0	0	0	0	0	0	0	0	0	0	0	0	0	0	0.001087	0.1087	0	0	0	0	0.000595
MM415B00468	0.107974	5.1924	0.018606	1.6062	0.284921	4.9044	0.002621	0.2621	0.002621	0.2621	0.03254	2.2654	0.919221	39.4141	0.315982	16.5996	0.031969	2.1538	0.106391	5.3689	0.007863	0.5735	0.007058	0.7058	0.063368	2.4107	0	0	0.005864	0.5865	0.00327	0.327	0.000519	0.0519	0.013078	1.1469	0.006539	0.6539	0.013078	1.1729	0.026105	1.8138	0.241067	8.6826	0.080987	4.3413	0.006539	0.6539	0.000519
MM415B00475	0	0	0	0	0	0	0	0	0	0	0	0	0.000579	0.0579	0	0	0	0	0	0	0	0	0.000526	0.0526	0	0	0	0	0	0	0.001183	0.1183	0.000605	0.0605	0.000526	0.0526	0	0	0	0	0	0	0.000526	0.0526	0.000526	0.0526	0	0	0
MM415B00478	0.000527	0.0527	0.00116	0.116	0	0	0	0	0	0	0	0	0.000553	0.0553	0	0	0	0	0.005587	0.3294	0	0	0	0	0.003321	0.3321	0	0	0.000527	0.0527	0.006615	0.6615	0.006642	0.6642	0	0	0	0	0	0	0	0	0	0	0.006642	0.6642	0	0	0.017948
MM415B00488	0.001068	0.0534	0.001628	0.1094	0.000534	0.0534	0	0	0.000587	0.0587	0.000561	0.0561	0	0	0.000534	0.0534	0.000587	0.0587	0	0	0	0	0	0	0.000534	0.0534	0	0	0	0	0.000534	0.0534	0.001121	0.0561	0	0	0	0	0	0	0.002669	0.1602	0.00291	0.2029	0	0	0	0	0.000561
MM415B00490	0.000535	0.0535	0.003368	0.3368	0	0	0	0	0	0	0	0	0.000535	0.0535	0	0	0.001069	0.1069	0.000535	0.0535	0.001684	0.1684	0.001149	0.0588	0	0	0	0	0.001096	0.1096	0.001069	0.1069	0.001818	0.1818	0.001069	0.1069	0	0	0.000561	0.0561	0.001096	0.1096	0.010691	0.5746	0.001604	0.1604	0.005559	0.5559	0.00727
MM415B00496	0.001083	0.1083	0	0	0	0	0.000541	0.0541	0	0	0	0	0.000541	0.0541	0.001651	0.1651	0	0	0	0	0	0	0.000541	0.0541	0	0	0	0	0.000541	0.0541	0	0	0	0	0.000541	0.0541	0	0	0	0	0	0	0.000541	0.0541	0.00222	0.1679	0.006822	0.6822	0.000541
MM415B00498	0.064737	1.2448	0.130668	2.9724	0.224371	2.4056	0.038268	1.5215	0.029887	1.055	0.083288	1.8957	0.098313	0.9411	0.009167	0.5424	0.04022	1.1987	0.013642	0.9194	0.022131	0.9031	0.212546	3.5555	0.01356	1.2991	0.003417	0.3417	0.03485	1.6598	0.055842	3.9135	0.064656	2.4571	0.079193	1.47	0.048329	1.2448	0.068426	2.8341	0.026931	1.6191	0.109487	4.0139	0.091452	3.8186	0.1202	4.3692	0.147999
MM415B00505	0	0	0	0	0.002697	0.2697	0	0	0	0	0.006047	0.6047	0	0	0	0	0	0	0	0	0	0	0	0	0	0	0	0	0	0	0.00109	0.109	0.00109	0.109	0.000572	0.0572	0.000545	0.0545	0.000572	0.0572	0	0	0	0	0.000545	0.0545	0	0	0.006864
MM415B00522	0	0	0	0	0.000558	0.0558	0.000865	0.0865	0	0	0	0	2.36113	89.002	0.704628	47.217	0.160087	13.8074	5.1792	98.9621	0.92827	58.0336	0	0	0.298106	25.6842	0	0	0.185894	15.7213	0	0	0	0	0	0	0	0	0.007031	0.6975	0.000558	0.0558	0.000558	0.0558	0	0	0.000558	0.0558	0.001144
MM415B00526	0	0	0	0	0	0	0	0	0.000761	0.076	0	0	0.001718	0.1296	0	0	0	0	0	0	0.000563	0.0563	0.000563	0.0563	0	0	0	0	0.001127	0.0563	0.003718	0.2141	0	0	0.000563	0.0563	0	0	0	0	0	0	0.001127	0.1127	0	0	0.004028	0.4028	0.000592
MM415B00528	0.000567	0.0567	0	0	0	0	0	0	0	0	0	0	0	0	0	0	0	0	0	0	0.001134	0.1134	0	0	0	0	0	0	0	0	0.000567	0.0567	0.000567	0.0567	0	0	0	0	0.000567	0.0567	0	0	0	0	0.001134	0.0567	0	0	0.000567
MM415B00534	0	0	0	0	0	0	0.0006	0.06	0	0	0	0	0	0	0	0	0.000572	0.0572	0.000572	0.0572	0	0	0	0	0	0	0	0	0	0	0	0	0	0	0	0	0	0	0	0	0	0	0.000572	0.0572	0	0	0	0	0.00443
MM415B00536	0	0	0	0	0	0	0	0	0	0	0.001176	0.1176	0.000574	0.0574	0	0	0	0	0	0	0	0	0.000574	0.0574	0	0	0.000574	0.0574	0	0	0	0	0	0	0	0	0.001147	0.1147	0	0	0.000574	0.0574	0	0	0	0	0	0	0.000602
MM415B00544	0	0	0.014618	1.4009	0	0	0	0	0	0	0	0	0	0	0	0	0	0	0	0	0.000609	0.0609	0.000609	0.0609	0	0	0	0	0	0	0.000609	0.0609	0	0	0.004235	0.4235	0	0	0	0	0	0	0	0	0.001218	0.0609	0	0	0.00058
MM415B00552	0	0	0	0	0.000584	0.0584	0	0	0	0	0.000613	0.0613	0	0	0	0	0	0	0.000613	0.0613	0.000613	0.0613	0.000613	0.0613	0.000584	0.0584	0	0	0	0	0	0	0	0	0	0	0	0	0.001751	0.1168	0	0	0.000613	0.0613	0	0	0.000584	0.0584	0
MM415B00562	0	0	0	0	0	0	0	0	0	0	0	0	0.000591	0.0591	0	0	0	0	0.000591	0.0591	0.000591	0.0591	0	0	0	0	0	0	0.000591	0.0591	0.000591	0.0591	0	0	0	0	0	0	0	0	0	0	0	0	0.000591	0.0591	0.00062	0.062	0.000591
MM415B00565	0	0	0	0	0	0	0	0	0	0	0	0	0	0	0	0	0	0	0	0	0	0	0	0	0.000592	0.0592	0	0	0	0	0.004234	0.4234	0	0	0.000622	0.0622	0.000622	0.0622	0	0	0	0	0	0	0	0	0	0	0
MM415B00571	0	0	0.001254	0.0627	0.003015	0.3015	0	0	0	0	0	0	0	0	0	0	0	0	0	0	0	0	0	0	0	0	0	0	0.008777	0.8777	0.004359	0.4359	0.014151	1.3553	0.003762	0.3762	0.000627	0.0627	0.001821	0.1821	0.004956	0.4956	0.006777	0.4	0.012449	1.2449	0.01836	1.5613	0.009284
MM415B00575	0.003781	0.3781	0	0	0.00075	0.075	0	0	0	0	0	0	0	0	0	0	0	0	0	0	0	0	0	0	0	0	0	0	0.0006	0.06	0.00066	0.066	0.0006	0.06	0	0	0	0	0.007561	0.7561	0.0006	0.06	0.008162	0.4531	0	0	0.003091	0.3091	0.005611
MM415B00576	0	0	0	0	0	0	0	0	0	0	0.00063	0.063	0	0	0	0	0.006062	0.3781	0	0	0	0	0	0	0	0	0	0	0	0	0	0	0	0	0	0	0.0006	0.06	0.0006	0.06	0	0	0.001801	0.12	0	0	0	0	0.007562
MM415B00578	0	0	0.007581	0.4512	0	0	0	0	0.000602	0.0602	0.009024	0.9024	0	0	0.003038	0.3038	0.006076	0.5776	0	0	0.009115	0.9115	0.007581	0.7581	0.00379	0.379	0	0	0.013326	1.1431	0.008242	0.7099	0.027464	2.4005	0.011371	1.101	0.014439	1.4439	0.00743	0.743	0.000602	0.0602	0.012815	0.9837	0.001233	0.1233	0.034112	3.1616	0.047709
MM415B00582	0.000604	0.0604	0	0	0	0	0	0	0	0	0	0	0	0	0	0	0	0	0	0	0	0	0	0	0	0	0	0	0	0	0.000604	0.0604	0	0	0	0	0	0	0	0	0	0	0.000604	0.0604	0	0	0	0	0
MM415B00593	0	0	0.000612	0.0612	0	0	0.000612	0.0612	0	0	0	0	0.000612	0.0612	0	0	0	0	0	0	0	0	0.001254	0.1254	0	0	0	0	0.001223	0.1223	0.001254	0.1254	0.000612	0.0612	0	0	0	0	0.001223	0.0612	0.000612	0.0612	0.000612	0.0612	0.001866	0.1254	0.000642	0.0642	0.008319
MM415B00601	0.001355	0.0678	0	0	0	0	0.000647	0.0647	0	0	0	0	0	0	0	0	0.000678	0.0678	0	0	0.000647	0.0647	0.000616	0.0616	0	0	0	0	0	0	0.001879	0.1879	0.001294	0.1294	0.000647	0.0647	0	0	0.001294	0.0708	0	0	0	0	0.001294	0.1294	0	0	0.006468
MM415B00605	0	0	0	0	0	0	0	0	0	0	0.00062	0.062	0	0	0	0	0.001271	0.0651	0	0	0.00062	0.062	0	0	0	0	0	0	0.00062	0.062	0.00124	0.124	0.00186	0.186	0.000651	0.0651	0	0	0.00062	0.062	0	0	0	0	0.00062	0.062	0.00248	0.248	0.001302
MM415B00618	0.000628	0.0628	0.002511	0.2511	0	0	0	0	0	0	0	0	0	0	0.001255	0.1255	0.000628	0.0628	0.000628	0.0628	0	0	0	0	0	0	0	0	0.00204	0.1444	0.001914	0.1914	0.000628	0.0628	0.001349	0.1349	0	0	0.000659	0.0659	0.001287	0.0659	0	0	0.001946	0.1287	0.002511	0.2511	0.000628
MM415B00619	0.00063	0.063	0.000661	0.0661	0	0	0.00063	0.063	0	0	0.001354	0.1354	0	0	0	0	0	0	0.001386	0.1386	0.00063	0.063	0	0	0	0	0	0	0.00063	0.063	0.00126	0.126	0.00126	0.126	0.00063	0.063	0.000661	0.0661	0.00063	0.063	0.001449	0.0724	0.00126	0.126	0.002519	0.126	0	0	0.001921
MM415B00626	0	0	0.001343	0.0672	0	0	0	0	0	0	0.00646	0.6397	0.00646	0.646	0	0	0	0	0	0	0.00064	0.064	0	0	0	0	0	0	0.001375	0.1375	0.001919	0.1919	0.00806	0.7228	0	0	0.000736	0.0736	0.00064	0.064	0	0	0.013369	1.3369	0.00064	0.064	0.000672	0.0672	0.003358
MM415B00627	0.001281	0.0641	0	0	0.000641	0.0641	0	0	0	0	0	0	0.000641	0.0641	0.001345	0.1345	0	0	0	0	0	0	0	0	0.001281	0.0641	0	0	0	0	0	0	0	0	0	0	0	0	0.001281	0.0641	0	0	0	0	0.001409	0.0705	0	0	0.005637
MM415B00628	0	0	0.001346	0.1346	0	0	0.000641	0.0641	0	0	0.000641	0.0641	0	0	0	0	0	0	0	0	0.000641	0.0641	0.008715	0.6472	0	0	0	0	0	0	0.000641	0.0641	0.002018	0.2018	0	0	0.004742	0.4742	0.000641	0.0641	0.000801	0.0801	0.001346	0.1346	0.003236	0.1954	0.016852	1.4482	0.015635
MM415B00633	0	0	0	0	0.000644	0.0644	0	0	0	0	0	0	0	0	0	0	0	0	0	0	0	0	0.000644	0.0644	0	0	0	0	0	0	0	0	0	0	0	0	0	0	0	0	0	0	0.001288	0.1288	0	0	0	0	0
MM415B00636	0	0	0	0	0	0	0.000648	0.0648	0	0	0.00068	0.068	0	0	0.00068	0.068	0	0	0.00136	0.0712	0.00068	0.068	0	0	0	0	0	0	0	0	0.001975	0.136	0	0	0	0	0	0	0.00068	0.068	0	0	0.001327	0.1327	0	0	0.001295	0.1295	0.001295
MM415B00642	0	0	0	0	0	0	0	0	0	0	0.000653	0.0652	0	0	0	0	0	0	0.00075	0.075	0	0	0.000653	0.0652	0	0	0	0	0.000685	0.0685	0	0	0.000718	0.0718	0	0	0.000653	0.0652	0	0	0	0	0	0	0	0	0	0	0
MM415B00644	0	0	0.000656	0.0656	0.006625	0.6625	0	0	0.000656	0.0656	0	0	0	0	0	0	0	0	0.001345	0.1345	0.000656	0.0656	0	0	0.001541	0.1541	0	0	0.000656	0.0656	0.00141	0.141	0	0	0	0	0.001312	0.1312	0.005444	0.5444	0.000656	0.0656	0.002033	0.1345	0	0	0	0	0.00551
MM415B00647	0	0	0.000657	0.0657	0	0	0	0	0	0	0	0	0.000657	0.0657	0.000689	0.0689	0	0	0	0	0	0	0.000657	0.0657	0.000722	0.0722	0	0	0	0	0	0	0.000657	0.0657	0	0	0.000689	0.0689	0	0	0.000689	0.0689	0.000657	0.0657	0	0	0.000657	0.0657	0
MM415B00651	0.001448	0.079	0.000691	0.0691	0	0	0	0	0	0	0	0	0.000691	0.0691	0.000658	0.0658	0.000757	0.0757	0.000658	0.0658	0	0	0	0	0.001316	0.0724	0	0	0	0	0.000691	0.0691	0	0	0.002896	0.079	0.001448	0.079	0.002238	0.079	0.001316	0.1316	0.004705	0.0921	0.001579	0.079	0	0	0.002073
MM415B00659	0.002192	0.2192	0.001395	0.1395	0.000797	0.0797	0	0	0.000664	0.0664	0.001328	0.1328	0.000664	0.0664	0.001992	0.1993	0.000664	0.0664	0	0	0	0	0.000664	0.0664	0	0	0	0	0	0	0.001992	0.1993	0.001992	0.1993	0	0	0.000697	0.0697	0.002258	0.2258	0.00269	0.2092	0.001362	0.1362	0.005977	0.5313	0.003487	0.3487	0.000664
MM415B00664	0	0	0	0	0.006769	0.6769	0	0	0.003384	0.3384	0.00067	0.067	0.012163	1.2163	0.007271	0.7271	0.003384	0.3384	0.007439	0.7439	0.008209	0.8209	0	0	0	0	0	0	0.012666	1.2666	0.032636	3.2636	0.004222	0.4222	0.037964	3.7763	0	0	0.037998	3.7998	0	0	0.061285	4.1013	0.00134	0.067	0.075962	6.2525	0.04289
MM415B00672	0	0	0	0	0	0	0	0	0	0	0	0	0	0	0	0	0	0	0	0	0	0	0.000676	0.0676	0	0	0	0	0.000676	0.0676	0.000676	0.0676	0.00071	0.071	0	0	0	0	0.000676	0.0676	0	0	0	0	0	0	0.001419	0.1419	0
MM415B00683	0.0014	0.14	0.002083	0.2083	0.0014	0.14	0.002152	0.1878	0.002083	0.1127	0.001366	0.1366	0.002049	0.181	0.000683	0.0683	0.001366	0.1366	0.000683	0.0683	0.002083	0.2083	0.000683	0.0683	0.000683	0.0683	0.000717	0.0717	0.000683	0.0683	0.004201	0.2766	0.002083	0.1127	0.0014	0.0717	0.002152	0.1503	0.002117	0.1161	0.001366	0.1093	0.001366	0.1366	0.002049	0.1093	0.002801	0.1844	0.00222
MM415B00684	0	0	0	0	0	0	0	0	0	0	0	0	0	0	0	0	0	0	0	0	0	0	0	0	0	0	0	0	0	0	0	0	0.008619	0.7149	0.000718	0.0718	0	0	0	0	0	0	0.000718	0.0718	0.008619	0.8619	0	0	0
MM415B00708	0	0	0	0	0.000707	0.0707	0	0	0	0	0	0	0	0	0	0	0	0	0	0	0	0	0	0	0	0	0	0	0	0	0	0	0	0	0	0	0	0	0	0	0	0	0.001414	0.0707	0	0	0	0	0
MM415B00713	0	0	0.000747	0.0747	0	0	0	0	0.000711	0.0711	0	0	0	0	0	0	0	0	0	0	0.001422	0.1422	0	0	0	0	0	0	0	0	0	0	0	0	0.000711	0.0711	0.002205	0.1458	0	0	0	0	0.000711	0.0711	0.001422	0.0711	0	0	0.000711
MM415B00724	0.000759	0.0759	0.000723	0.0723	0	0	0	0	0	0	0	0	0.000759	0.0759	0.000868	0.0868	0	0	0.000723	0.0723	0.001447	0.1447	0.000723	0.0723	0	0	0	0	0	0	0.000723	0.0723	0	0	0	0	0.000723	0.0723	0	0	0.000759	0.0759	0	0	0.000723	0.0723	0	0	0.000723
MM415B00727	0	0	0.000724	0.0724	0	0	0	0	0	0	0	0	0	0	0	0	0	0	0	0	0.00076	0.076	0	0	0	0	0	0	0	0	0	0	0	0	0	0	0	0	0	0	0.001449	0.1449	0	0	0	0	0.009126	0.9126	0
MM415B00728	0	0	0	0	0	0	0	0	0	0	0	0	0	0	0	0	0.000761	0.0761	0	0	0	0	0	0	0	0	0	0	0	0	0	0	0.001486	0.1486	0	0	0	0	0	0	0	0	0	0	0.000725	0.0725	0	0	0
MM415B00738	0	0	0.000729	0.0729	0	0	0	0	0.000729	0.0729	0.000729	0.0729	0.001531	0.1531	0	0	0	0	0	0	0.000729	0.0729	0.001459	0.1459	0	0	0	0	0	0	0.001459	0.1459	0.000766	0.0766	0	0	0.000729	0.0729	0.000729	0.0729	0	0	0.000729	0.0729	0.000729	0.0729	0.001677	0.1677	0
MM415B00742	0.000731	0.0731	0	0	0.001536	0.1536	0	0	0	0	0.000768	0.0768	0	0	0	0	0	0	0	0	0	0	0.000731	0.0731	0	0	0	0	0	0	0	0	0	0	0	0	0	0	0.000731	0.0731	0	0	0	0	0	0	0	0	0
MM415B00745	0	0	0	0	0	0	0.000734	0.0734	0	0	0	0	0	0	0	0	0.000771	0.0771	0.000771	0.0771	0	0	0	0	0	0	0	0	0	0	0	0	0	0	0.000734	0.0734	0	0	0	0	0	0	0.000734	0.0734	0.000734	0.0734	0	0	0.000734
MM415B00750	0.000738	0.0738	0.000738	0.0738	0	0	0	0	0	0	0	0	0	0	0	0	0	0	0	0	0	0	0.000738	0.0738	0	0	0	0	0.002252	0.2252	0.00384	0.3102	0.000738	0.0738	0.000775	0.0775	0	0	0	0	0	0	0.012332	0.7754	0.003175	0.2363	0.001477	0.1477	0.000738
MM415B00751	0	0	0	0	0	0	0	0	0	0	0.000739	0.0739	0	0	0	0	0	0	0	0	0	0	0	0	0	0	0	0	0.000739	0.0739	0	0	0.000739	0.0739	0	0	0	0	0	0	0	0	0.001514	0.1514	0.000813	0.0813	0.003066	0.3066	0
MM415B00764	0.000749	0.0749	0	0	0	0	0	0	0	0	0	0	0	0	0	0	0	0	0	0	0	0	0	0	0	0	0	0	0	0	0	0	0	0	0	0	0	0	0	0	0	0	0.001497	0.1497	0	0	0	0	0.000823
MM415B00765	0	0	0	0	0	0	0	0	0	0	0	0	0.000749	0.0749	0	0	0	0	0	0	0	0	0	0	0	0	0	0	0	0	0.000749	0.0749	0	0	0	0	0.000787	0.0787	0.000824	0.0824	0	0	0	0	0	0	0	0	0
MM415B00778	0	0	0.000766	0.0766	0	0	0	0	0	0	0	0	0	0	0	0	0	0	0	0	0	0	0	0	0	0	0.000766	0.0766	0	0	0	0	0.000766	0.0766	0.000804	0.0804	0	0	0	0	0	0	0	0	0.003867	0.3101	0	0	0.000766
MM415B00781	0	0	0	0	0	0	0	0	0	0	0	0	0	0	0	0	0	0	0	0	0	0	0	0	0	0	0	0	0	0	0.002377	0.161	0.000805	0.0805	0	0	0	0	0	0	0	0	0	0	0	0	0	0	0.001533
MM415B00786	0	0	0	0	0	0	0	0	0	0	0	0	0	0	0	0	0.000769	0.0769	0	0	0	0	0	0	0	0	0	0	0	0	0	0	0	0	0	0	0	0	0.000769	0.0769	0	0	0.000808	0.0808	0.000769	0.0769	0	0	0.000808
MM415B00794	0	0	0	0	0.000774	0.0774	0	0	0	0	0	0	0	0	0	0	0	0	0	0	0	0	0	0	0.000774	0.0774	0	0	0	0	0	0	0.001549	0.0774	0	0	0	0	0	0	0	0	0.002323	0.1549	0	0	0	0	0
MM415B00796	0.000776	0.0776	0	0	0.001552	0.0776	0	0	0	0	0	0	0	0	0	0	0	0	0	0	0	0	0	0	0	0	0	0	0	0	0	0	0	0	0	0	0	0	0	0	0	0	0.007682	0.7682	0	0	0.00097	0.097	0
MM415B00797	0.012154	1.2154	0	0	0.000777	0.0777	0.000815	0.0815	0	0	0	0	0	0	0.000777	0.0777	0	0	0	0	0	0	0.000777	0.0777	0	0	0	0	0.000777	0.0777	0.000777	0.0777	0.001553	0.1553	0	0	0.000777	0.0777	0.000815	0.0815	0.000777	0.0777	0.000777	0.0777	0.000854	0.0854	0	0	0.000777
MM415B00805	0	0	0	0	0.000779	0.078	0	0	0.000935	0.0935	0	0	0	0	0.001052	0.1052	0	0	0.000818	0.0818	0	0	0	0	0	0	0	0	0	0	0.001559	0.1559	0	0	0	0	0	0	0	0	0.000779	0.078	0	0	0	0	0	0	0
MM415B00808	0.000781	0.0781	0.00082	0.082	0	0	0.001641	0.1641	0	0	0	0	0	0	0	0	0	0	0	0	0	0	0.000859	0.0859	0.00082	0.082	0.001563	0.0781	0	0	0.001602	0.1602	0.000781	0.0781	0.000781	0.0781	0.000781	0.0781	0.001641	0.1641	0.000781	0.0781	0.002344	0.2344	0.005586	0.3985	0.0025	0.168	0.004766
MM415B00814	0	0	0	0	0.003964	0.3964	0.003964	0.3964	0.006868	0.3964	0	0	0.007928	0.7928	0.000863	0.0863	0	0	0	0	0.000863	0.0863	0	0	0	0	0	0	0	0	0.000785	0.0785	0	0	0.004945	0.4945	0	0	0.00989	0.8124	0	0	0.007143	0.3572	0.00989	0.7771	0.010205	1.0204	0.014757
MM415B00820	0	0	0.003397	0.3397	0	0	0	0	0	0	0	0	0.00079	0.079	0	0	0	0	0	0	0	0	0.001659	0.1659	0.00083	0.083	0	0	0	0	0	0	0	0	0	0	0	0	0.00162	0.162	0	0	0	0	0	0	0	0	0.00079
MM415B00826	0	0	0	0	0	0	0	0	0	0	0	0	0	0	0	0	0	0	0	0	0	0	0	0	0	0	0	0	0	0	0	0	0.000795	0.0795	0	0	0	0	0	0	0	0	0.000835	0.0835	0	0	0	0	0
MM415B00827	0.00167	0.0835	0	0	0	0	0	0	0	0	0	0	0	0	0	0	0	0	0	0	0	0	0	0	0	0	0	0	0	0	0	0	0.000795	0.0795	0	0	0	0	0	0	0	0	0	0	0	0	0	0	0
MM415B00831	0	0	0.000878	0.0878	0	0	0	0	0	0	0.000838	0.0838	0	0	0.000838	0.0838	0.000798	0.0798	0	0	0	0	0	0	0	0	0	0	0	0	0	0	0	0	0	0	0	0	0.000798	0.0798	0	0	0.001277	0.1277	0	0	0	0	0.005505
MM415B00842	0.001622	0.0852	0	0	0	0	0	0	0	0	0.000892	0.0892	0.002433	0.0892	0	0	0	0	0	0	0	0	0.000852	0.0852	0.000811	0.0811	0	0	0.000811	0.0811	0	0	0	0	0.000852	0.0852	0	0	0	0	0	0	0.000852	0.0852	0.000811	0.0811	0.000811	0.0811	0.001703
MM415B00849	0	0	0.000818	0.0818	0	0	0	0	0	0	0	0	0	0	0.008264	0.8264	0	0	0	0	0	0	0	0	0	0	0	0	0	0	0	0	0	0	0	0	0	0	0	0	0	0	0	0	0	0	0	0	0.010309
MM415B00852	0.002463	0.1642	0.002627	0.2627	0.001765	0.1765	0	0	0.000821	0.0821	0.001642	0.1642	0	0	0.001683	0.1683	0	0	0.000821	0.0821	0.001724	0.1724	0.001683	0.1683	0.000862	0.0862	0.000862	0.0862	0.000821	0.0821	0.002504	0.2504	0.001642	0.0821	0.004229	0.3407	0	0	0.000862	0.0862	0	0	0.000821	0.0821	0.003284	0.1642	0	0	0.003284
MM415B00862	0.036555	3.2858	0.016491	1.2296	0.051261	3.6555	0	0	0.016782	1.3916	0.052839	3.9131	0.012587	1.2587	0.008391	0.8391	0	0	0	0	0	0	0.005234	0.5234	0	0	0	0	0.015661	1.051	0.03614	2.3387	0.163129	10.572	0.07847	6.2269	0.039588	3.4977	0.02617	2.0936	0	0	0.316579	10.4765	0.052299	3.8549	0.311262	14.5142	0.318988
MM415B00874	0	0	0	0	0	0	0	0	0	0	0	0	0.000959	0.0959	0	0	0.000834	0.0834	0.000834	0.0834	0.000876	0.0876	0	0	0	0	0.000876	0.0876	0	0	0	0	0.000834	0.0834	0	0	0	0	0.000834	0.0834	0	0	0.000834	0.0834	0.00442	0.221	0.000834	0.0834	0.000834
MM415B00887	0	0	0	0	0.004244	0.4244	0	0	0	0	0	0	0.008488	0.437	0	0	0	0	0	0	0	0	0	0	0	0	0	0	0	0	0.000882	0.0882	0.00084	0.084	0	0	0	0	0	0	0	0	0	0	0.000882	0.0882	0	0	0
MM415B00892	0.000845	0.0845	0.000845	0.0845	0	0	0.000845	0.0845	0	0	0	0	0.000887	0.0887	0	0	0	0	0.000845	0.0845	0.000845	0.0845	0	0	0	0	0	0	0	0	0.00169	0.169	0	0	0	0	0	0	0.001775	0.093	0.00169	0.169	0	0	0	0	0.000845	0.0845	0
MM415B00894	0	0	0.001777	0.1777	0.002624	0.2624	0	0	0	0	0	0	0	0	0	0	0.000846	0.0846	0	0	0	0	0.000846	0.0846	0	0	0	0	0	0	0	0	0	0	0	0	0	0	0	0	0.000889	0.0889	0	0	0	0	0	0	0.000846
MM415B00896	0	0	0	0	0	0	0	0	0.000852	0.0852	0	0	0	0	0	0	0	0	0	0	0	0	0	0	0	0	0.000895	0.0895	0	0	0	0	0.000852	0.0852	0	0	0	0	0.000852	0.0852	0	0	0	0	0.000852	0.0852	0	0	0
MM415B00897	0	0	0.005342	0.5342	0.00089	0.089	0	0	0	0	0	0	0	0	0	0	0	0	0	0	0.00089	0.089	0	0	0	0	0	0	0	0	0	0	0	0	0.000848	0.0848	0	0	0	0	0.000848	0.0848	0	0	0	0	0.000848	0.0848	0
MM415B00899	0	0	0	0	0.000893	0.0893	0	0	0.000893	0.0893	0.001744	0.1744	0	0	0	0	0.001744	0.1744	0.001744	0.1744	0	0	0.000893	0.0893	0.000851	0.0851	0	0	0.000893	0.0893	0.001829	0.1149	0.002552	0.2552	0	0	0	0	0.001787	0.1787	0.001744	0.0936	0.001787	0.1787	0.001701	0.1701	0.022034	1.9269	0.000851
MM415B00904	0.000855	0.0855	0	0	0.000941	0.0941	0	0	0.000898	0.0898	0.00432	0.432	0	0	0	0	0	0	0	0	0.000855	0.0855	0	0	0	0	0	0	0.001026	0.1026	0	0	0.001796	0.1796	0	0	0.000855	0.0855	0	0	0	0	0.000855	0.0855	0.002566	0.1796	0.000855	0.0855	0.000855
MM415B00913	0.000861	0.0861	0	0	0	0	0	0	0.000861	0.0861	0.000861	0.0861	0	0	0	0	0	0	0	0	0.001034	0.1034	0	0	0	0	0	0	0.001723	0.1723	0.000861	0.0861	0.001723	0.1723	0.00267	0.1766	0.000861	0.0861	0.000861	0.0861	0	0	0.000861	0.0861	0.001723	0.1723	0.001723	0.1206	0
MM415B00915	0.000948	0.0948	0.000862	0.0862	0	0	0.000862	0.0862	0	0	0	0	0	0	0	0	0	0	0.000905	0.0905	0.000862	0.0862	0	0	0	0	0	0	0.000862	0.0862	0.002759	0.2759	0.003577	0.2715	0.000862	0.0862	0	0	0	0	0.002586	0.1724	0	0	0.004439	0.4439	0.001767	0.1767	0.002672
MM415B00921	0	0	0	0	0	0	0	0	0	0	0	0	0	0	0	0	0	0	0	0	0	0	0	0	0	0	0	0	0	0	0	0	0	0	0	0	0	0	0	0	0.000869	0.0869	0.000869	0.0869	0.001738	0.1738	0	0	0
MM415B00927	0	0	0.000873	0.0873	0	0	0.000873	0.0873	0.002444	0.2444	0	0	0	0	0	0	0	0	0	0	0	0	0	0	0	0	0	0	0	0	0.000917	0.0917	0	0	0	0	0	0	0	0	0	0	0.000873	0.0873	0	0	0.000873	0.0873	0.00096
MM415B00931	0.001796	0.1796	0.00092	0.092	0.004424	0.4424	0	0	0	0	0.000876	0.0876	0.000876	0.0876	0.00092	0.092	0	0	0	0	0	0	0.001752	0.1752	0	0	0	0	0.000876	0.0876	0.000876	0.0876	0.000876	0.0876	0	0	0.00092	0.092	0	0	0	0	0.002628	0.2628	0	0	0	0	0.000876
MM415B00932	0.011047	1.1047	0	0	0	0	0	0	0	0	0	0	0	0	0	0	0	0	0	0	0	0	0	0	0	0	0	0	0	0	0	0	0	0	0	0	0	0	0.000921	0.0921	0	0	0.000877	0.0877	0.001797	0.0921	0	0	0
MM415B00946	0	0	0	0	0.000943	0.0943	0	0	0	0	0	0	0	0	0	0	0	0	0	0	0.000898	0.0898	0.000943	0.0943	0	0	0	0	0	0	0.000898	0.0898	0	0	0.001796	0.1796	0	0	0	0	0.001886	0.0943	0	0	0	0	0.000898	0.0898	0.000898
MM415B00949	0	0	0	0	0	0	0	0	0	0	0.000899	0.0899	0	0	0	0	0	0	0.000944	0.0944	0.000899	0.0899	0	0	0	0	0	0	0.000899	0.0899	0.000899	0.0899	0	0	0.000899	0.0899	0	0	0	0	0.000899	0.0899	0.000899	0.0899	0	0	0	0	0
MM415B00960	0	0	0.000953	0.0953	0	0	0	0	0	0	0	0	0	0	0	0	0	0	0.000908	0.0908	0	0	0	0	0	0	0	0	0.000908	0.0908	0.000908	0.0908	0	0	0	0	0	0	0	0	0	0	0	0	0.001815	0.0908	0.001815	0.1815	0
MM415B00961	0	0	0	0	0	0	0.000954	0.0954	0.000999	0.0999	0	0	0	0	0.000954	0.0954	0	0	0.000908	0.0908	0	0	0	0	0	0	0	0	0	0	0.000908	0.0908	0.001817	0.1817	0	0	0.000908	0.0908	0	0	0	0	0.000908	0.0908	0	0	0.000908	0.0908	0
MM415B00962	0	0	0	0	0	0	0	0	0	0	0	0	0	0	0	0	0	0	0	0	0	0	0	0	0	0	0	0	0	0	0	0	0	0	0.000909	0.0908	0	0	0	0	0	0	0	0	0	0	0.000909	0.0908	0.000909
MM415B00963	0	0	0	0	0	0	0	0	0	0	0	0	0	0	0.001	0.1	0	0	0.000955	0.0955	0	0	0	0	0	0	0	0	0	0	0	0	0	0	0	0	0.000909	0.0909	0	0	0.001909	0.0955	0.000909	0.0909	0.001818	0.0909	0.000909	0.0909	0
MM415B00971	0	0	0	0	0	0	0	0	0.001873	0.1873	0	0	0	0	0	0	0	0	0	0	0.000959	0.0959	0	0	0.000959	0.0959	0	0	0.000914	0.0914	0.001005	0.1005	0.000959	0.0959	0	0	0	0	0	0	0	0	0.000914	0.0914	0	0	0	0	0.000914
MM415B00972	0	0	0	0	0.00096	0.096	0	0	0	0	0.00192	0.192	0	0	0.000914	0.0914	0	0	0	0	0	0	0	0	0	0	0	0	0	0	0.000914	0.0914	0	0	0	0	0	0	0	0	0	0	0	0	0.000914	0.0914	0	0	0.001829
MM415B00985	0	0	0	0	0	0	0	0	0	0	0.000968	0.0968	0	0	0.000922	0.0922	0.000922	0.0922	0	0	0.001014	0.1014	0.001844	0.1844	0	0	0	0	0	0	0.007651	0.7651	0	0	0.001936	0.1936	0	0	0	0	0	0	0.001014	0.1014	0	0	0.000968	0.0968	0.000922
MM415B00994	0	0	0	0	0	0	0	0	0	0	0	0	0	0	0	0	0	0	0	0	0	0	0.002787	0.1858	0	0	0	0	0	0	0.001951	0.1951	0	0	0	0	0	0	0	0	0	0	0	0	0	0	0	0	0.001951
MM415B00998	0	0	0	0	0	0	0	0	0	0	0.001026	0.1026	0	0	0	0	0	0	0	0	0	0	0	0	0	0	0	0	0	0	0	0	0	0	0.002005	0.2005	0	0	0	0	0	0	0	0	0.001865	0.1865	0.000933	0.0933	0
MM415B01000	0	0	0.001921	0.0984	0.004264	0.4264	0.000937	0.0937	0	0	0	0	0	0	0	0	0	0	0	0	0	0	0	0	0	0	0	0	0	0	0.005904	0.5904	0	0	0	0	0	0	0	0	0	0	0.027927	1.476	0	0	0	0	0
MM415B01001	0	0	0	0	0.009467	0.9467	0	0	0	0	0	0	0	0	0	0	0	0	0	0	0	0	0	0	0	0	0	0	0.012747	1.2747	0.019824	1.3169	0.01181	0.7405	0.005905	0.5905	0.000937	0.0937	0	0	0	0	0.01181	0.6046	0.000984	0.0984	0.022683	2.0714	0.03543
MM415B01009	0.000941	0.0941	0	0	0.000941	0.0941	0.000941	0.0941	0.001976	0.1976	0.001035	0.1035	0	0	0	0	0	0	0.000988	0.0988	0	0	0	0	0	0	0	0	0	0	0.000988	0.0988	0.000941	0.0941	0	0	0	0	0	0	0.001929	0.1929	0	0	0	0	0.003858	0.3858	0.004799
MM415B01011	0	0	0	0	0	0	0.001038	0.1038	0	0	0	0	0	0	0	0	0	0	0	0	0	0	0	0	0	0	0	0	0	0	0	0	0	0	0	0	0.001038	0.1038	0	0	0	0	0.00099	0.099	0.001981	0.099	0.001981	0.1981	0.000943
MM415B01016	1.38867	68.7189	0.453883	33.7514	5.09309	94.0561	0.051157	4.6945	1.17685	66.1493	0.75368	47.2812	0.009559	0.7761	0	0	0	0	0.028678	2.3189	0	0	0.13563	11.8026	0	0	0.34712	26.9415	0.782167	50.5371	1.47835	72.6421	0.266859	22.5309	0.440822	33.5242	0.457432	33.0415	0.023851	2.3331	0.0778	5.3239	0	0	0	0	0.0115	0.9181	0.000946
MM415B01022	0	0	0	0	0	0	0	0	0.001954	0.1954	0	0	0	0	0	0	0	0	0	0	0	0	0	0	0	0	0	0	0	0	0.001906	0.1906	0.000953	0.0953	0.002049	0.2049	0	0	0.001954	0.1954	0.000953	0.0953	0	0	0	0	0.000953	0.0953	0.000953
MM415B01029	0	0	0.000959	0.0959	0	0	0	0	0	0	0	0	0	0	0	0	0	0	0	0	0	0	0	0	0	0	0.000959	0.0959	0	0	0	0	0	0	0	0	0	0	0	0	0	0	0	0	0	0	0	0	0.000959
MM415B01035	0.002884	0.1923	0	0	0	0	0	0	0	0	0	0	0	0	0	0	0	0	0.001057	0.1057	0	0	0.000961	0.0961	0	0	0	0	0	0	0	0	0	0	0	0	0	0	0	0	0	0	0	0	0	0	0	0	0
MM415B01042	0.000965	0.0965	0	0	0.000965	0.0965	0	0	0	0	0.000965	0.0965	0	0	0	0	0	0	0.00193	0.193	0.001013	0.1013	0	0	0	0	0	0	0.002944	0.2944	0	0	0.000965	0.0965	0	0	0	0	0.000965	0.0965	0.00193	0.193	0.00111	0.111	0	0	0	0	0.000965
MM415B01048	0	0	0	0	0	0	0.000969	0.0969	0	0	0	0	0	0	0	0	0.000969	0.0969	0	0	0	0	0	0	0	0	0	0	0	0	0	0	0.001987	0.1987	0.000969	0.0969	0	0	0.001987	0.1987	0	0	0.001018	0.1018	0	0	0.000969	0.0969	0.000969
MM415B01056	0	0	0	0	0	0	0	0	0	0	0	0	0	0	0	0	0	0	0	0	0	0	0	0	0	0	0	0	0	0	0.000974	0.0974	0.006138	0.6138	0	0	0	0	0	0	0	0	0	0	0	0	0.006138	0.6138	0
MM415B01060	0	0	0.000976	0.0976	0	0	0	0	0	0	0	0	0	0	0	0	0	0	0	0	0	0	0.000976	0.0976	0	0	0	0	0	0	0	0	0	0	0	0	0	0	0	0	0	0	0	0	0	0	0	0	0.013274
MM415B01067	0	0	0	0	0.000982	0.0982	0	0	0.00108	0.108	0.001031	0.1031	0	0	0	0	0	0	0	0	0	0	0	0	0.000982	0.0982	0	0	0	0	0	0	0.000982	0.0982	0.000982	0.0982	0	0	0	0	0	0	0.001031	0.1031	0.003045	0.3045	0	0	0
MM415B01070	0	0	0.000986	0.0986	0	0	0	0	0	0	0	0	0	0	0	0	0	0	0	0	0	0	0	0	0	0	0	0	0	0	0	0	0.001035	0.1035	0.001035	0.1035	0	0	0	0	0	0	0	0	0.002957	0.2957	0	0	0
MM415B01077	0	0	0.003013	0.3013	0	0	0	0	0	0	0	0	0.002223	0.2223	0	0	0	0	0.001136	0.1136	0	0	0	0	0	0	0	0	0	0	0	0	0.002025	0.2025	0.001037	0.1037	0	0	0.002025	0.2025	0	0	0.001087	0.1087	0.001037	0.1037	0.001235	0.1235	0.001087
MM415B01087	0.001144	0.1144	0.000995	0.0995	0.002039	0.2039	0	0	0	0	0.002089	0.2089	0.000995	0.0995	0	0	0.000995	0.0995	0.001045	0.1045	0	0	0.000995	0.0995	0.002039	0.2039	0	0	0.000995	0.0995	0.004278	0.3283	0.006218	0.6218	0.002039	0.2039	0.001045	0.1045	0.003979	0.2189	0.003034	0.3034	0.002984	0.2984	0.004974	0.4974	0.003034	0.2139	0.003134
MM415B01090	0	0	0	0	0	0	0	0	0.001	0.1	0	0	0	0	0	0	0	0	0	0	0	0	0	0	0	0	0	0	0	0	0	0	0.001	0.1	0	0	0	0	0	0	0	0	0.00105	0.105	0	0	0	0	0
MM415B01091	0	0	0	0	0.002102	0.2102	0	0	0	0	0	0	0	0	0	0	0	0	0	0	0	0	0	0	0	0	0	0	0.007308	0.7308	0.001001	0.1001	0	0	0	0	0.001001	0.1001	0	0	0.001001	0.1001	0	0	0.001001	0.1001	0.012263	0.7558	0.001051
MM415B01102	0	0	0	0	0.001063	0.1063	0	0	0	0	0	0	0	0	0	0	0	0	0	0	0	0	0.001113	0.1113	0	0	0	0	0	0	0.001063	0.1063	0	0	0	0	0	0	0.001012	0.1012	0	0	0	0	0	0	0	0	0
MM415B01106	0	0	0	0	0	0	0	0	0	0	0	0	0.006162	0.6162	0.001324	0.1324	0	0	0	0	0	0	0	0	0	0	0	0	0.001069	0.1069	0.001069	0.1069	0	0	0	0	0	0	0	0	0	0	0.007537	0.7537	0	0	0	0	0
MM415B01114	0.001026	0.1026	0.014002	1.4002	0	0	0	0	0	0	0.002052	0.2052	0	0	0	0	0.00518	0.518	0	0	0.012464	1.2463	0	0	0	0	0	0	0	0	0.014977	1.4977	0.012771	1.2771	0.004052	0.4052	0.001026	0.1026	0.025799	2.5799	0.013951	1.3951	0.020106	1.631	0.002052	0.1026	0.033287	3.3287	0.008617
MM415B01116	0	0	0	0	0	0	0	0	0	0	0.001028	0.1028	0	0	0	0	0	0	0	0	0	0	0	0	0	0	0	0	0	0	0	0	0	0	0	0	0	0	0	0	0.001079	0.1079	0.003083	0.2056	0	0	0	0	0
MM415B01117	0	0	0	0	0	0	0	0	0	0	0	0	0	0	0	0	0	0	0	0	0	0	0	0	0	0	0	0	0	0	0	0	0	0	0	0	0	0	0	0	0.001133	0.1133	0	0	0	0	0	0	0
MM415B01121	0	0	0	0	0	0	0	0	0	0	0	0	0	0	0	0	0	0	0.001032	0.1032	0.001032	0.1032	0	0	0	0	0	0	0.002064	0.1032	0	0	0	0	0	0	0	0	0	0	0	0	0	0	0	0	0.00356	0.3509	0.005727
MM415B01123	0.003102	0.2068	0	0	0.00212	0.212	0	0	0.001034	0.1034	0.003102	0.2068	0.001034	0.1034	0.00212	0.212	0.001034	0.1034	0.001034	0.1034	0.001034	0.1034	0.001086	0.1086	0.001034	0.1034	0	0	0.001034	0.1034	0.004136	0.3206	0.00212	0.212	0.001034	0.1034	0	0	0	0	0.003102	0.2068	0.00212	0.212	0.004498	0.3412	0.004136	0.3102	0.003102
MM415B01127	0	0	0	0	0.001037	0.1037	0	0	0.001037	0.1037	0	0	0.001037	0.1037	0	0	0	0	0.001192	0.1192	0	0	0	0	0	0	0	0	0	0	0.003162	0.3162	0	0	0	0	0	0	0	0	0	0	0.001037	0.1037	0.002073	0.1037	0	0	0.001037
MM415B01131	0	0	0	0	0	0	0	0	0	0	0	0	0.001045	0.1045	0	0	0	0	0	0	0	0	0.001045	0.1045	0	0	0	0	0	0	0	0	0	0	0.001045	0.1045	0	0	0	0	0	0	0	0	0	0	0	0	0
MM415B01142	0.001048	0.1048	0.002096	0.2096	0	0	0	0	0.002096	0.2096	0	0	0.002253	0.2253	0	0	0	0	0.001048	0.1048	0.002096	0.2096	0	0	0.0011	0.11	0	0	0	0	0.001048	0.1048	0.004505	0.3353	0.001048	0.1048	0.001048	0.1048	0	0	0.003196	0.3196	0	0	0.002148	0.2148	0.001048	0.1048	0.007544
MM415B01144	0	0	0	0	0.001048	0.1048	0.001048	0.1048	0	0	0	0	0	0	0	0	0	0	0	0	0	0	0.002097	0.1048	0	0	0	0	0	0	0.001048	0.1048	0	0	0.001153	0.1153	0	0	0	0	0	0	0.001048	0.1048	0	0	0	0	0.001048
MM415B01152	0	0	0	0	0	0	0	0	0	0	0.001057	0.1057	0	0	0.001057	0.1057	0	0	0	0	0	0	0	0	0	0	0	0	0	0	0.001057	0.1057	0	0	0	0	0	0	0	0	0	0	0	0	0	0	0	0	0
MM415B01161	0	0	0.003251	0.3251	0.001119	0.1119	0	0	0	0	0	0	0	0	0	0	0	0	0	0	0	0	0	0	0.001119	0.1119	0	0	0.001066	0.1066	0.001066	0.1066	0.001119	0.1119	0	0	0.001066	0.1066	0	0	0.001119	0.1119	0.001066	0.1066	0.003358	0.1332	0	0	0.001066
MM415B01169	0	0	0.001126	0.1126	0.001073	0.1073	0	0	0	0	0	0	0	0	0	0	0	0	0.001073	0.1073	0	0	0.001126	0.1126	0	0	0	0	0	0	0	0	0.001126	0.1126	0	0	0.002199	0.2199	0.003378	0.2306	0	0	0.001126	0.1126	0	0	0.001126	0.1126	0
MM415B01176	0	0	0	0	0	0	0	0	0	0	0	0	0	0	0	0	0	0	0	0	0	0	0	0	0	0	0	0	0	0	0	0	0	0	0	0	0	0	0	0	0.001131	0.1131	0.001131	0.1131	0	0	0.001131	0.1131	0
MM415B01181	0	0	0	0	0.001081	0.1081	0	0	0	0	0	0	0	0	0	0	0	0	0	0	0	0	0	0	0	0	0	0	0	0	0	0	0	0	0	0	0	0	0	0	0	0	0	0	0	0	0	0	0.001243
MM415B01183	0	0	0	0	0	0	0	0	0	0	0	0	0	0	0	0	0	0	0	0	0	0	0.002164	0.2164	0	0	0	0	0	0	0.001082	0.1082	0	0	0	0	0	0	0.003245	0.2164	0	0	0	0	0.002164	0.1082	0.002164	0.2164	0.00119
MM415B01185	0	0	0	0	0	0	0	0	0	0	0	0	0	0	0	0	0	0	0	0	0	0	0	0	0	0	0	0	0	0	0	0	0.003304	0.3304	0	0	0	0	0	0	0	0	0	0	0.001083	0.1083	0	0	0.001083
MM415B01200	0.001102	0.1102	0.001157	0.1157	0	0	0	0	0	0	0	0	0	0	0	0	0.001102	0.1102	0	0	0	0	0.001102	0.1102	0	0	0	0	0	0	0	0	0	0	0	0	0	0	0	0	0	0	0	0	0	0	0	0	0.001102
MM415B01206	0	0	0	0	0	0	0	0	0.001164	0.1164	0	0	0	0	0	0	0.001108	0.1108	0	0	0	0	0	0	0	0	0	0	0	0	0	0	0	0	0.001164	0.1164	0	0	0	0	0	0	0.001108	0.1108	0	0	0	0	0
MM415B01209	0	0	0	0	0	0	0	0	0	0	0	0	0	0	0	0	0	0	0	0	0	0	0	0	0	0	0	0	0	0	0.001164	0.1164	0	0	0	0	0	0	0	0	0	0	0.009867	0.4934	0	0	0	0	0
MM415B01211	0.003494	0.2329	0.001109	0.1109	0.001109	0.1109	0.002218	0.2218	0	0	0	0	0	0	0	0	0	0	0	0	0	0	0	0	0	0	0	0	0	0	0.001109	0.1109	0	0	0	0	0	0	0.002218	0.2218	0	0	0	0	0.003438	0.2274	0.002218	0.2218	0
MM415B01218	0.001114	0.1114	0	0	0	0	0.001114	0.1114	0.002228	0.2228	0.001281	0.1281	0.00117	0.117	0	0	0	0	0	0	0	0	0	0	0	0	0	0	0	0	0.001114	0.1114	0.002228	0.2228	0.002228	0.2228	0.003453	0.3453	0	0	0	0	0.001114	0.1114	0.003453	0.2284	0	0	0.003398
MM415B01220	0	0	0	0	0	0	0	0	0	0	0	0	0	0	0	0	0	0	0	0	0	0	0.001171	0.1171	0	0	0	0	0	0	0	0	0	0	0	0	0	0	0	0	0	0	0	0	0	0	0	0	0
MM415B01221	0	0	0	0	0	0	0	0	0	0	0	0	0	0	0.005635	0.5635	0	0	0.001172	0.1172	0	0	0.001172	0.1172	0	0	0	0	0.001116	0.1116	0.00703	0.703	0	0	0	0	0	0	0	0	0.001172	0.1172	0	0	0	0	0.001172	0.1172	0
MM415B01222	0	0	0	0	0	0	0	0	0	0	0	0	0	0	0	0	0	0	0	0	0	0	0	0	0	0	0	0	0	0	0	0	0	0	0	0	0	0	0	0	0	0	0.001173	0.1173	0	0	0	0	0
MM415B01226	0	0	0.00112	0.112	0.009354	0.7337	0.003417	0.3417	0	0	0.011146	0.6329	0.017755	0.5153	0	0	0.016411	0.2632	0.027053	0.6889	0.009858	0.7393	0	0	0.004537	0.2296	0	0	0.028733	0.8177	0.106475	1.081	0.12115	1.137	0.065476	1.2546	0.020108	1.053	0.027109	1.1258	0.004705	0.224	0.054778	0.997	0.111292	1.2098	0.167246	1.165	0.021564
MM415B01227	0	0	0	0	0	0	0	0	0	0	0	0	0	0	0	0	0	0	0	0	0	0	0	0	0	0	0	0	0	0	0.001121	0.1121	0	0	0.001233	0.1233	0	0	0	0	0	0	0	0	0	0	0	0	0
MM415B01232	0	0	0	0	0	0	0	0	0	0	0	0	0	0	0	0	0	0	0	0	0	0	0	0	0	0	0	0	0.015275	1.2523	0.007076	0.7076	0.007076	0.7076	0	0	0	0	0	0	0.002246	0.1123	0	0	0	0	0	0	0.00702
MM415B01236	0	0	0	0	0	0	0	0	0	0	0	0	0	0	0	0	0	0	0.001124	0.1125	0	0	0	0	0	0	0	0	0.001124	0.1125	0	0	0	0	0	0	0	0	0.001124	0.1125	0.001181	0.1181	0	0	0	0	0	0	0.001124
MM415B01237	0	0	0.00135	0.135	0.001181	0.1181	0.001125	0.1125	0.001125	0.1125	0.002475	0.2475	0	0	0	0	0	0	0.001125	0.1125	0	0	0.001181	0.1181	0	0	0	0	0	0	0.001181	0.1181	0.00225	0.225	0.002306	0.2306	0.002363	0.2363	0.001125	0.1125	0.00225	0.135	0.005963	0.5963	0.002869	0.2869	0.005963	0.4782	0.001238
MM415B01245	0	0	0	0	0	0	0.001241	0.1241	0	0	0	0	0	0	0	0	0	0	0	0	0	0	0	0	0.001129	0.1129	0	0	0.01422	1.422	0.035551	3.2504	0.007054	0.7054	0	0	0.00711	0.711	0	0	0	0	0.01422	0.8352	0.014051	1.4051	0.021331	2.0992	0.074544
MM415B01249	0	0	0	0	0.011432	1.1432	0	0	0	0	0.017149	1.2055	0	0	0	0	0	0	0	0	0	0	0	0	0	0	0	0	0.001132	0.1132	0.007131	0.7131	0.004924	0.3735	0	0	0	0	0	0	0.003396	0.3396	0.007075	0.7075	0.001132	0.1132	0.007131	0.7131	0.001189
MM415B01252	0	0	0	0	0	0	0	0	0	0	0	0	0	0	0	0	0	0	0	0	0	0	0	0	0	0	0	0	0	0	0	0	0.001133	0.1133	0.013655	1.3655	0.00136	0.136	0	0	0.001133	0.1133	0	0	0	0	0	0	0.001133
MM415B01253	0	0	0.001133	0.1133	0	0	0	0	0	0	0	0	0	0	0	0	0	0	0.002607	0.2607	0	0	0	0	0	0	0	0	0	0	0	0	0.001133	0.1133	0	0	0	0	0.001133	0.1133	0	0	0	0	0	0	0	0	0
MM415B01262	0	0	0	0	0	0	0	0	0	0	0.001139	0.1139	0	0	0	0	0	0	0	0	0	0	0	0	0	0	0	0	0	0	0	0	0	0	0	0	0	0	0	0	0	0	0.001253	0.1253	0	0	0	0	0
MM415B01264	0	0	0	0	0	0	0	0	0	0	0	0	0	0	0	0	0	0	0	0	0	0	0	0	0	0	0	0	0	0	0	0	0.007188	0.7188	0	0	0	0	0.001141	0.1141	0	0	0	0	0.001198	0.1198	0	0	0
MM415B01265	0	0	0	0	0	0	0	0	0	0	0	0	0	0	0.001141	0.1141	0	0	0	0	0	0	0	0	0	0	0	0	0.001141	0.1141	0	0	0	0	0.001141	0.1141	0	0	0	0	0	0	0	0	0.002511	0.1255	0	0	0
MM415B01269	0.002631	0.2631	0.006748	0.5604	0.00143	0.143	0	0	0.001201	0.1201	0.002516	0.2516	0.001372	0.1372	0	0	0.003545	0.3545	0	0	0.001258	0.1258	0.004918	0.2974	0	0	0.001144	0.1144	0.002345	0.1372	0.008349	0.629	0.003603	0.223	0.003717	0.2802	0.001144	0.1144	0.005776	0.2916	0.003431	0.2688	0.017956	1.6469	0.010522	0.4003	0.004804	0.4575	0.005947
MM415B01281	0.001155	0.1155	0	0	0	0	0.001212	0.1212	0	0	0.001155	0.1155	0	0	0	0	0	0	0	0	0	0	0	0	0	0	0	0	0.002309	0.2309	0.001155	0.1155	0	0	0	0	0.001155	0.1155	0	0	0	0	0	0	0.002309	0.2309	0	0	0
MM415B01289	0.001157	0.1157	0	0	0	0	0	0	0	0	0.001215	0.1215	0	0	0	0	0	0	0	0	0.001157	0.1157	0.003761	0.2546	0	0	0	0	0	0	0.001157	0.1157	0	0	0	0	0.002314	0.1157	0.001157	0.1157	0.001157	0.1157	0.001157	0.1157	0	0	0	0	0
MM415B01290	0	0	0	0	0	0	0.001216	0.1216	0	0	0	0	0	0	0	0	0	0	0	0	0	0	0	0	0	0	0	0	0	0	0	0	0.002722	0.2722	0	0	0	0	0	0	0.002664	0.2664	0.003069	0.3069	0	0	0	0	0.002664
MM415B01291	0	0	0.001158	0.1158	0	0	0	0	0	0	0	0	0.001158	0.1158	0	0	0	0	0	0	0	0	0	0	0	0	0	0	0.001158	0.1158	0	0	0	0	0.003475	0.2317	0	0	0.001216	0.1216	0	0	0.001216	0.1216	0.001274	0.1274	0	0	0
MM415B01299	0	0	0.001164	0.1164	0	0	0	0	0.001164	0.1164	0	0	0	0	0	0	0	0	0	0	0	0	0	0	0	0	0	0	0	0	0.001222	0.1222	0.014314	1.4314	0.00128	0.128	0	0	0	0	0	0	0.001164	0.1164	0.001164	0.1164	0	0	0.007332
MM415B01302	0	0	0	0	0	0	0	0	0	0	0	0	0.001168	0.1168	0	0	0	0	0	0	0	0	0	0	0	0	0	0	0	0	0.00251	0.251	0	0	0	0	0	0	0.001168	0.1168	0	0	0.001168	0.1168	0.002335	0.1168	0	0	0.001226
MM415B01303	0	0	0	0	0	0	0	0	0	0	0	0	0	0	0	0	0	0	0	0	0	0	0	0	0	0	0	0	0	0	0.00117	0.117	0	0	0	0	0	0	0	0	0	0	0	0	0.002573	0.1287	0.00117	0.117	0
MM415B01304	0.00117	0.117	0.014745	1.4745	0	0	0	0	0	0	0	0	0	0	0	0	0	0	0	0	0	0	0	0	0	0	0	0	0	0	0	0	0	0	0	0	0	0	0	0	0	0	0.001229	0.1229	0.00117	0.117	0.00117	0.117	0
MM415B01308	0.00123	0.123	0	0	0	0	0	0	0	0	0	0	0	0	0	0	0	0	0	0	0	0	0	0	0	0	0	0	0	0	0.001172	0.1172	0	0	0	0	0	0	0	0	0	0	0.00123	0.123	0	0	0	0	0
MM415B01315	0	0	0.001235	0.1235	0.001176	0.1176	0.001176	0.1176	0	0	0.00241	0.241	0	0	0	0	0	0	0.001176	0.1176	0	0	0.001293	0.1293	0	0	0	0	0	0	0.001352	0.1352	0	0	0	0	0.001176	0.1176	0	0	0.001176	0.1176	0.002587	0.2587	0	0	0.001235	0.1235	0.00823
MM415B01317	0.013944	0.759	0	0	0	0	0	0	0	0	0	0	0	0	0	0	0	0	0	0	0	0	0	0	0	0	0	0	0	0	0	0	0	0	0	0	0	0	0	0	0.001177	0.1177	0	0	0	0	0	0	0
MM415B01320	0	0	0	0	0	0	0	0	0	0	0	0	0.001298	0.1298	0	0	0	0	0	0	0	0	0	0	0	0	0	0	0	0	0	0	0	0	0.007435	0.7435	0.044787	4.4787	0	0	0	0	0.00118	0.118	0	0	0.002419	0.2419	0.001888
MM415B01321	0	0	0	0	0	0	0	0	0	0	0	0	0	0	0	0	0.001181	0.1181	0	0	0	0	0	0	0	0	0	0	0	0	0	0	0	0	0	0	0	0	0.008619	0.8619	0.001181	0.1181	0	0	0	0	0	0	0
MM415B01325	0	0	0.014906	1.1771	0	0	0	0	0	0	0	0	0	0	0	0	0	0	0	0	0	0	0	0	0	0	0	0	0	0	0.002603	0.142	0	0	0	0	0	0	0	0	0	0	0.002484	0.1242	0.001183	0.1183	0.001183	0.1183	0
MM415B01326	0	0	0.002367	0.1183	0	0	0	0	0	0	0.001243	0.1243	0	0	0	0	0	0	0	0	0	0	0.001183	0.1183	0	0	0	0	0.002367	0.2367	0.014911	1.4911	0.001183	0.1183	0.001183	0.1183	0	0	0.001243	0.1243	0.002426	0.2426	0.031716	1.7929	0.002485	0.1243	0.059586	5.1183	0.007929
MM415B01331	0	0	0	0	0	0	0	0	0	0	0	0	0	0	0	0	0	0	0	0	0	0	0	0	0	0	0	0	0	0	0	0	0	0	0	0	0	0	0	0	0	0	0	0	0.002374	0.1187	0	0	0.002671
MM415B01334	0	0	0	0	0	0	0	0	0	0	0	0	0	0	0	0	0	0	0	0	0	0	0	0	0	0	0	0	0	0	0	0	0	0	0	0	0.002555	0.2555	0	0	0	0	0	0	0	0	0	0	0
MM415B01340	0	0	0	0	0	0	0	0	0	0	0.0012	0.12	0	0	0	0	0	0	0	0	0	0	0	0	0	0	0	0	0.002399	0.2399	0	0	0.003719	0.2459	0	0	0	0	0	0	0	0	0.015116	0.8398	0	0	0.0012	0.12	0.0012
MM415B01343	0	0	0.015143	1.4062	0	0	0.001202	0.1202	0	0	0	0	0	0	0	0	0	0	0	0	0	0	0	0	0	0	0	0	0	0	0.001202	0.1202	0	0	0	0	0	0	0	0	0	0	0	0	0	0	0	0	0.001202
MM415B01354	0	0	0	0	0.001211	0.1211	0	0	0	0	0	0	0	0	0	0	0	0	0	0	0	0	0	0	0	0	0	0	0	0	0	0	0	0	0	0	0	0	0.015264	1.3992	0	0	0	0	0.001211	0.1211	0	0	0
MM415B01367	0.001221	0.1221	0	0	0	0	0	0	0	0	0	0	0	0	0	0	0	0	0	0	0	0	0	0	0	0	0	0	0	0	0	0	0	0	0	0	0	0	0	0	0	0	0.002442	0.1221	0	0	0.001221	0.1221	0
MM415B01368	0.003052	0.3052	0	0	0.001587	0.1587	0.00586	0.2625	0.002625	0.2625	0.003785	0.2259	0	0	0	0	0	0	0.004212	0.4212	0.00177	0.177	0.003235	0.3235	0	0	0	0	0	0	0.015383	1.4772	0.003418	0.3418	0.001221	0.1221	0	0	0	0	0	0	0.010805	0.3052	0.001831	0.1831	0	0	0.006959
MM415B01374	0	0	0	0	0	0	0.001226	0.1226	0	0	0	0	0.012382	1.1156	0	0	0.049528	4.4318	5.76407	99.7609	0.038004	3.782	0	0	0	0	0.02317	1.9554	0	0	0	0	0.123575	9.17	0	0	0	0	0.001226	0.1226	0	0	0	0	0	0	0.001349	0.1349	0
MM415B01376	0.001349	0.1349	0.004721	0.4721	0	0	0	0	0	0	0.002575	0.2575	0.002575	0.2575	0.002453	0.2453	0	0	0	0	0	0	0	0	0.002575	0.1288	0	0	0.001226	0.1226	0.001226	0.1226	0	0	0.001226	0.1226	0.001226	0.1226	0	0	0.001226	0.1226	0.001349	0.1349	0.007481	0.5028	0.002575	0.2575	0.001226
MM415B01378	0	0	0.00135	0.135	0	0	0	0	0	0	0	0	0	0	0	0	0	0	0	0	0	0	0	0	0	0	0	0	0	0	0.015458	1.5458	0	0	0	0	0	0	0	0	0	0	0	0	0	0	0	0	0
MM415B01380	0	0	0	0	0.001289	0.1289	0	0	0	0	0	0	0.002456	0.2456	0	0	0	0	0	0	0.001228	0.1228	0	0	0	0	0	0	0	0	0	0	0	0	0	0	0	0	0	0	0	0	0	0	0.001289	0.1289	0	0	0.001228
MM415B01381	0	0	0	0	0	0	0.001289	0.1289	0	0	0	0	0	0	0	0	0	0	0	0	0	0	0	0	0	0	0	0	0	0	0	0	0	0	0	0	0	0	0	0	0	0	0.015227	0.8473	0.015473	1.5472	0.015473	1.5472	0.013262
MM415B01383	0	0	0	0	0.001229	0.1229	0	0	0	0	0	0	0.024836	2.3852	0	0	0.037253	3.2458	4.81859	98.8258	0.032458	3.0245	0	0	0	0	0.02668	2.668	0	0	0	0	0.211164	19.518	0	0	0	0	0.001291	0.1291	0.078257	7.8257	0	0	0	0	0	0	0
MM415B01386	0	0	0.015549	1.2217	0.001234	0.1234	0.012464	1.2464	0	0	0	0	0	0	0	0	0.001234	0.1234	0	0	0	0	0	0	0	0	0	0	0	0	0.001296	0.1296	0	0	0	0	0	0	0	0	0	0	0	0	0	0	0	0	0.030728
MM415B01388	0	0	0.001234	0.1234	0	0	0	0	0	0	0	0	0	0	0	0	0	0	0	0	0.001234	0.1234	0	0	0	0	0	0	0	0	0.001234	0.1234	0	0	0	0	0	0	0	0	0.001234	0.1234	0	0	0	0	0.002469	0.1234	0.001234
MM415B01395	0.002481	0.2481	0	0	0	0	0	0	0	0	0.00124	0.124	0	0	0	0	0	0	0	0	0	0	0	0	0	0	0	0	0	0	0	0	0.001302	0.1302	0.001365	0.1365	0	0	0	0	0	0	0.00124	0.124	0.002729	0.1365	0	0	0
MM415B01400	0	0	0	0	0	0	0	0	0	0	0	0	0	0	0	0	0.001243	0.1243	0	0	0	0	0	0	0.001243	0.1243	0	0	0	0	0.001243	0.1243	0	0	0.001243	0.1243	0	0	0	0	0	0	0	0	0	0	0	0	0.001305
MM415B01404	0	0	0	0	0.012573	1.2573	0	0	0	0	0.012573	1.2573	0	0	0	0	0	0	0	0	0	0	0	0	0	0	0	0	0	0	0	0	0.031308	3.0873	0.001245	0.1245	0	0	0	0	0	0	0	0	0	0	0	0	0
MM415B01405	0	0	0.001245	0.1245	0	0	0	0	0	0	0	0	0	0	0	0	0	0	0	0	0	0	0.001245	0.1245	0	0	0	0	0.001245	0.1245	0	0	0	0	0.001245	0.1245	0	0	0	0	0	0	0	0	0	0	0	0	0
MM415B01406	0	0	0	0	0	0	0	0	0	0	0	0	0	0	0	0	0	0	0	0	0	0	0	0	0	0	0	0	0	0	0	0	0.001246	0.1246	0	0	0	0	0	0	0	0	0.001246	0.1246	0.001246	0.1246	0	0	0
MM415B01408	0	0	0	0	0.001247	0.1248	0.001247	0.1248	0.001247	0.1248	0	0	0	0	0	0	0	0	0	0	0.00131	0.131	0	0	0.001247	0.1248	0	0	0.00131	0.131	0.001247	0.1248	0	0	0	0	0	0	0	0	0	0	0	0	0	0	0	0	0.001372
MM415B01412	0.001253	0.1253	0	0	0.001316	0.1316	0.002632	0.2632	0	0	0	0	0	0	0.001253	0.1253	0	0	0.003759	0.2694	0.001378	0.1378	0.003947	0.2757	0.002569	0.2569	0	0	0.001253	0.1253	0.001253	0.1253	0.002569	0.1316	0.001253	0.1253	0	0	0.001253	0.1253	0.001253	0.1253	0.004261	0.3008	0.003759	0.2569	0.005201	0.1566	0.001253
MM415B01415	0	0	0	0	0	0	0	0	0	0	0	0	0	0	0	0	0	0	0.001379	0.1379	0	0	0	0	0	0	0	0	0	0	0	0	0	0	0	0	0	0	0.001254	0.1254	0.001254	0.1254	0	0	0.002194	0.2194	0.001254	0.1254	0.00257
MM415B01418	0	0	0	0	0	0	0	0	0	0	0	0	0	0	0	0	0	0	0	0	0	0	0	0	0	0	0	0	0	0	0	0	0	0	0	0	0	0	0.002645	0.1322	0	0	0.006108	0.6108	0	0	0	0	0
MM415B01425	0	0	0	0	0	0	0	0	0	0	0	0	0	0	0	0	0	0	0	0	0	0	0	0	0	0	0	0	0	0	0	0	0	0	0	0	0	0	0	0	0	0	0	0	0	0	0	0	0
MM415B01428	0	0	0	0	0	0	0	0	0	0	0	0	0	0	0	0	0	0	0	0	0.001265	0.1265	0	0	0	0	0	0	0	0	0.001329	0.1329	0	0	0	0	0	0	0	0	0	0	0.001265	0.1265	0	0	0	0	0
MM415B01433	0.001268	0.1268	0	0	0.001332	0.1332	0.001268	0.1268	0.0026	0.26	0	0	0	0	0	0	0.002537	0.2537	0.001268	0.1268	0	0	0.001332	0.1332	0	0	0	0	0	0	0.001332	0.1332	0.001268	0.1268	0	0	0	0	0.001268	0.1268	0	0	0.005263	0.4122	0.0052	0.2156	0.002537	0.2537	0.001268
MM415B01434	0.001269	0.1269	0	0	0	0	0	0	0.001269	0.1269	0	0	0.001269	0.1269	0.001332	0.1332	0	0	0	0	0	0	0.015984	1.5984	0	0	0	0	0	0	0.001269	0.1269	0	0	0.001269	0.1269	0.001395	0.1395	0	0	0	0	0	0	0	0	0.001332	0.1332	0
MM415B01436	0.00127	0.127	0.001334	0.1333	0	0	0	0	0	0	0	0	0	0	0.001334	0.1333	0	0	0	0	0	0	0	0	0.001397	0.1397	0	0	0.001334	0.1333	0.001397	0.1397	0.00146	0.146	0	0	0	0	0	0	0	0	0	0	0	0	0.002604	0.2604	0.001334
MM415B01437	0	0	0	0	0	0	0	0	0	0	0	0	0	0	0	0	0	0	0.001334	0.1334	0	0	0	0	0	0	0	0	0	0	0	0	0	0	0	0	0	0	0	0	0	0	0	0	0.001334	0.1334	0	0	0
MM415B01439	0	0	0.003813	0.3813	0.001271	0.1271	0	0	0	0	0.001271	0.1271	0.001398	0.1398	0	0	0	0	0.001334	0.1334	0	0	0	0	0	0	0	0	0	0	0.001271	0.1271	0.017284	1.7284	0	0	0.001334	0.1334	0.001398	0.1398	0.001589	0.1589	0.002669	0.2669	0.004003	0.1652	0.009277	0.9278	0.002732
MM415B01443	0	0	0	0	0	0	0	0	0	0	0	0	0	0	0.001276	0.1276	0	0	0.001276	0.1276	0.001276	0.1276	0	0	0	0	0	0	0	0	0	0	0.00134	0.134	0	0	0.016077	1.6077	0	0	0.001276	0.1276	0	0	0	0	0	0	0.001276
MM415B01444	0.00134	0.134	0	0	0	0	0	0	0	0	0.001276	0.1276	0.001276	0.1276	0	0	0	0	0	0	0	0	0	0	0	0	0	0	0.002616	0.2616	0	0	0	0	0.001404	0.1404	0	0	0	0	0	0	0	0	0	0	0.001276	0.1276	0
MM415B01446	0.001341	0.1341	0	0	0	0	0	0	0	0	0	0	0	0	0	0	0	0	0	0	0	0	0	0	0	0	0	0	0	0	0	0	0	0	0	0	0	0	0	0	0	0	0.002619	0.2619	0.001277	0.1277	0.005046	0.5046	0
MM415B01448	0	0	0.0039	0.2621	0.001343	0.1343	0	0	0	0	0.001343	0.1343	0	0	0.005242	0.3069	0.003836	0.2621	0.001279	0.1279	0.001279	0.1279	0	0	0.001279	0.1279	0	0	0.008247	0.569	0.003964	0.2813	0.004219	0.2941	0.00147	0.147	0.002685	0.2685	0	0	0.002621	0.1598	0	0	0.002621	0.1662	0.002557	0.2557	0.001343
MM415B01452	0	0	0	0	0	0	0	0	0	0	0	0	0	0	0	0	0	0	0	0	0	0	0	0	0	0	0	0	0	0	0	0	0	0	0	0	0.001283	0.1283	0	0	0	0	0	0	0	0	0	0	0
MM415B01455	0	0	0	0	0	0	0	0	0.001286	0.1286	0.001286	0.1286	0	0	0	0	0	0	0	0	0.001286	0.1286	0	0	0	0	0	0	0.001286	0.1286	0.00135	0.135	0	0	0	0	0	0	0	0	0	0	0	0	0	0	0	0	0.001286
MM415B01456	0	0	0	0	0	0	0.001287	0.1287	0	0	0	0	0.004825	0.4825	0	0	0	0	0.001415	0.1415	0	0	0.001287	0.1287	0	0	0	0	0	0	0.016212	1.158	0.001287	0.1287	0.001287	0.1287	0.002573	0.2573	0	0	0.001287	0.1287	0.002702	0.1673	0	0	0.018785	1.8206	0.001287
MM415B01461	0	0	0	0	0	0	0	0	0	0	0	0	0	0	0	0	0	0	0	0	0	0	0	0	0	0	0	0	0	0	0	0	0	0	0	0	0	0	0	0	0.001354	0.1354	0.002967	0.1483	0.002838	0.1419	0	0	0
MM415B01466	0	0	0	0	0	0	0.001493	0.1493	0	0	0	0	0	0	0	0	0	0	0	0	0	0	0	0	0	0	0	0	0	0	0	0	0	0	0	0	0	0	0	0	0	0	0.001363	0.1363	0.001298	0.1298	0.001298	0.1298	0
MM415B01469	0	0	0.0013	0.13	0	0	0	0	0	0	0	0	0	0	0	0	0	0	0	0	0	0	0	0	0	0	0	0	0	0	0	0	0	0	0.016375	1.6375	0	0	0	0	0.001365	0.1365	0	0	0	0	0.0013	0.13	0.001365
MM415B01472	0.001498	0.1498	0	0	0.001303	0.1303	0.001303	0.1303	0	0	0	0	0	0	0	0	0	0	0.001303	0.1303	0	0	0.002606	0.2605	0	0	0	0	0	0	0.004039	0.4039	0.001303	0.1303	0	0	0.001303	0.1303	0	0	0	0	0	0	0.004104	0.2801	0	0	0.005472
MM415B01475	0	0	0	0	0.001304	0.1304	0	0	0.001304	0.1304	0	0	0	0	0	0	0	0	0	0	0	0	0	0	0	0	0	0	0.001304	0.1304	0	0	0.001304	0.1304	0.001304	0.1304	0.001304	0.1304	0	0	0	0	0	0	0	0	0	0	0.001304
MM415B01477	0	0	0.00137	0.137	0	0	0	0	0	0	0	0	0	0	0	0	0.001566	0.1566	0	0	0	0	0	0	0	0	0	0	0	0	0	0	0	0	0	0	0	0	0	0	0	0	0.00261	0.261	0	0	0.00261	0.261	0
MM415B01478	0.001306	0.1306	0.001306	0.1306	0	0	0	0	0	0	0	0	0	0	0	0	0	0	0	0	0.002611	0.2611	0	0	0	0	0	0	0.001306	0.1306	0.002611	0.2611	0.002938	0.2938	0	0	0	0	0	0	0	0	0.005353	0.3199	0.002676	0.2676	0.001371	0.1371	0.001306
MM415B01480	0.002618	0.2618	0	0	0	0	0	0	0	0	0	0	0	0	0	0	0	0	0	0	0	0	0	0	0	0	0	0	0	0	0	0	0.001309	0.1309	0	0	0	0	0	0	0	0	0	0	0.002879	0.144	0	0	0
MM415B01486	0.001311	0.1311	0	0	0	0	0	0	0	0	0	0	0	0	0	0	0	0	0	0	0	0	0	0	0	0	0	0	0	0	0	0	0	0	0	0	0	0	0	0	0.001377	0.1377	0	0	0	0	0.001311	0.1311	0
MM415B01491	0	0	0.008889	0.8889	0	0	0.00158	0.158	0.001317	0.1317	0	0	0.004609	0.4609	0	0	0	0	0	0	0	0	0	0	0	0	0	0	0	0	0	0	0	0	0	0	0.003424	0.3424	0	0	0.005662	0.5662	0	0	0	0	0	0	0.001778
MM415B01497	0	0	0	0	0	0	0	0	0	0	0.001319	0.1319	0	0	0	0	0	0	0	0	0	0	0	0	0	0	0	0	0	0	0	0	0	0	0	0	0	0	0	0	0	0	0	0	0.001319	0.1319	0	0	0
MM415B01499	0	0	0.001453	0.1453	0.001321	0.1321	0	0	0	0	0	0	0	0	0	0	0	0	0	0	0	0	0	0	0	0	0	0	0	0	0	0	0	0	0	0	0	0	0	0	0	0	0.00403	0.403	0	0	0.001321	0.1321	0
MM415B01502	0	0	0	0	0.001521	0.1521	0	0	0	0	0	0	0	0	0	0	0.001323	0.1323	0	0	0	0	0	0	0	0	0	0	0	0	0	0	0.001455	0.1455	0	0	0	0	0	0	0	0	0.001389	0.1389	0.001323	0.1323	0	0	0
MM415B01504	0	0	0	0	0	0	0.001722	0.1722	0	0	0	0	0	0	0	0	0	0	0.001324	0.1324	0	0	0	0	0	0	0	0	0.004304	0.4304	0	0	0.001324	0.1324	0	0	0	0	0	0	0	0	0.010594	0.5297	0	0	0.004635	0.298	0.002781
MM415B01507	0	0	0	0	0	0	0	0	0	0	0	0	0	0	0.001329	0.1329	0	0	0	0	0.002658	0.2658	0	0	0	0	0	0	0	0	0	0	0	0	0	0	0	0	0.001329	0.1329	0	0	0.001329	0.1329	0	0	0.001329	0.1329	0.001329
MM415B01508	0.002794	0.2794	0	0	0.00133	0.133	0.002661	0.133	0	0	0	0	0	0	0	0	0	0	0	0	0	0	0	0	0	0	0	0	0	0	0.001597	0.1597	0	0	0	0	0	0	0.00306	0.153	0	0	0	0	0.001397	0.1397	0	0	0.002728
MM415B01510	0	0	0.001465	0.1465	0	0	0	0	0	0	0	0	0	0	0.001332	0.1332	0	0	0.013456	1.3456	0.001399	0.1399	0.001599	0.1599	0	0	0	0	0.001399	0.1399	0.001332	0.1332	0.001332	0.1332	0.001399	0.1399	0.002798	0.2798	0	0	0.001332	0.1332	0.017852	0.9992	0.002731	0.2731	0.001465	0.1465	0
MM415B01517	0.008426	0.8426	0	0	0.03377	3.377	0.006754	0.6754	0.013508	1.3508	0	0	0.006754	0.6754	0.010566	0.5283	0	0	0.006754	0.6754	0.001337	0.1337	0	0	0	0	0.016852	1.6852	0	0	0	0	0.025612	2.5612	0.033703	3.3703	0.050555	5.0555	0.025278	2.5277	0.027886	2.7885	0.066805	4.2464	0	0	0.035108	2.715	0.042129
MM415B01524	0	0	0	0	0	0	0	0	0	0	0	0	0	0	0	0	0	0	0	0	0	0	0	0	0	0	0	0	0	0	0.001344	0.1344	0.001478	0.1478	0	0	0	0	0	0	0	0	0	0	0	0	0.016935	1.6935	0
MM415B01532	0	0	0.001356	0.1356	0	0	0	0	0	0	0.001356	0.1356	0	0	0	0	0	0	0	0	0	0	0	0	0	0	0	0	0.008544	0.8544	0	0	0.008544	0.8544	0	0	0	0	0	0	0	0	0	0	0.002712	0.1356	0	0	0.001356
MM415B01534	0.001358	0.1358	0	0	0.01372	1.372	0	0	0	0	0.001426	0.1426	0	0	0.001494	0.1494	0	0	0.001358	0.1358	0	0	0.001562	0.1562	0.001358	0.1358	0	0	0.002989	0.2377	0.001426	0.1426	0.001426	0.1426	0.034232	3.4232	0	0	0.001358	0.1358	0	0	0.002717	0.2717	0.001494	0.1494	0.002717	0.2717	0
MM415B01536	0	0	0.001359	0.1359	0	0	0	0	0.001359	0.1359	0	0	0	0	0	0	0	0	0	0	0	0	0	0	0	0	0	0	0	0	0	0	0	0	0	0	0	0	0	0	0	0	0.001359	0.1359	0	0	0	0	0
MM415B01538	0	0	0.00136	0.136	0	0	0	0	0	0	0	0	0	0	0	0	0	0	0	0	0	0	0	0	0	0	0	0	0	0	0	0	0	0	0	0	0	0	0.00136	0.136	0	0	0	0	0.001428	0.1428	0	0	0
MM415B01539	0	0	0	0	0	0	0	0	0	0	0	0	0	0	0	0	0	0	0	0	0	0	0	0	0	0	0	0	0	0	0	0	0.001361	0.1361	0	0	0.001361	0.1361	0	0	0	0	0.001361	0.1361	0	0	0.008573	0.8573	0
MM415B01544	0	0	0.001433	0.1433	0	0	0	0	0.001365	0.1365	0	0	0	0	0.001365	0.1365	0.001365	0.1365	0.002729	0.2729	0	0	0.008257	0.8257	0	0	0	0	0.001365	0.1365	0.002866	0.1501	0	0	0	0	0	0	0	0	0	0	0	0	0	0	0.001365	0.1365	0.001501
MM415B01545	0	0	0	0	0.001365	0.1365	0	0	0	0	0	0	0	0	0	0	0	0	0	0	0	0	0	0	0	0	0	0	0	0	0	0	0	0	0	0	0	0	0	0	0	0	0	0	0	0	0	0	0.017197
MM415B01546	0	0	0	0	0	0	0.001365	0.1365	0	0	0	0	0	0	0	0	0	0	0	0	0	0	0.001365	0.1365	0	0	0	0	0	0	0.002798	0.2798	0.001365	0.1365	0	0	0.001365	0.1365	0	0	0.001365	0.1365	0	0	0.001365	0.1365	0.001433	0.1433	0.001433
MM415B01557	0	0	0	0	0.001371	0.1371	0	0	0	0	0	0	0.001371	0.1371	0	0	0	0	0	0	0	0	0	0	0	0	0	0	0	0	0.001371	0.1371	0.00281	0.281	0	0	0	0	0	0	0	0	0	0	0.001371	0.1371	0.001439	0.1439	0
MM415B01564	0	0	0	0	0	0	0	0	0	0	0.001373	0.1373	0	0	0	0	0	0	0	0	0	0	0	0	0	0	0	0	0	0	0	0	0	0	0	0	0	0	0.001373	0.1373	0	0	0	0	0.002747	0.1373	0.001511	0.1511	0
MM415B01567	0	0	0	0	0	0	0	0	0	0	0	0	0	0	0	0	0	0	0	0	0	0	0	0	0	0	0	0	0	0	0	0	0	0	0	0	0.017306	1.7307	0	0	0	0	0	0	0.002747	0.1374	0	0	0
MM415B01568	0	0	0.001374	0.1374	0	0	0	0	0	0	0.001443	0.1442	0	0	0.001374	0.1374	0	0	0.002885	0.2885	0.001374	0.1374	0	0	0	0	0	0	0.001374	0.1374	0	0	0	0	0	0	0	0	0.001374	0.1374	0.002885	0.2885	0	0	0	0	0.002748	0.2748	0
MM415B01571	0	0	0.002821	0.2821	0	0	0	0	0	0	0	0	0.002752	0.2752	0	0	0	0	0	0	0	0	0	0	0	0	0	0	0.004128	0.4128	0.001445	0.1445	0	0	0	0	0.001376	0.1376	0	0	0	0	0.002752	0.2752	0.002752	0.2752	0.00571	0.571	0.002889
MM415B01579	0	0	0.001384	0.1384	0	0	0	0	0.001384	0.1384	0	0	0	0	0	0	0	0	0	0	0.001384	0.1384	0	0	0	0	0	0	0.001384	0.1384	0	0	0.005811	0.5811	0	0	0	0	0	0	0.001384	0.1384	0	0	0.001522	0.1522	0	0	0.004151
MM415B01580	0	0	0	0	0.001453	0.1453	0.001384	0.1384	0	0	0	0	0	0	0	0	0	0	0.001384	0.1384	0	0	0	0	0	0	0	0	0	0	0	0	0	0	0.017442	1.7442	0	0	0	0	0	0	0	0	0	0	0.002838	0.2838	0
MM415B01601	0	0	0	0	0	0	0	0	0	0	0	0	0	0	0	0	0	0	0	0	0	0	0	0	0	0	0	0	0	0	0	0	0	0	0	0	0	0	0	0	0	0	0	0	0	0	0	0	0
MM415B01611	0	0	0	0	0	0	0	0	0	0	0	0	0	0	0	0	0	0	0	0	0	0	0	0	0.0014	0.14	0	0	0	0	0	0	0	0	0	0	0	0	0	0	0	0	0	0	0	0	0	0	0
MM415B01612	0	0	0	0	0	0	0	0	0	0	0.009956	0.9956	0	0	0	0	0	0	0	0	0	0	0	0	0	0	0	0	0	0	0	0	0.001402	0.1402	0	0	0.008834	0.8834	0.008834	0.8834	0	0	0.008834	0.8834	0	0	0	0	0
MM415B01616	0	0	0	0	0	0	0	0	0	0	0	0	0	0	0	0	0	0	0	0	0	0	0	0	0	0	0	0	0	0	0	0	0	0	0	0	0	0	0	0	0	0	0	0	0	0	0	0	0
MM415B01619	0.00465	0.3029	0	0	0	0	0	0	0	0	0	0	0	0	0	0	0	0	0	0	0.001409	0.1409	0	0	0	0	0	0	0	0	0.002889	0.2889	0	0	0.001409	0.1409	0.00155	0.155	0.002889	0.2889	0	0	0	0	0.001409	0.1409	0	0	0.004227
MM415B01623	0	0	0	0	0	0	0	0	0	0	0	0	0	0	0	0	0.00141	0.141	0.001551	0.1552	0	0	0	0	0.001834	0.1834	0	0	0.004231	0.2891	0.001481	0.1481	0.002821	0.1481	0	0	0.00141	0.141	0.021015	1.9746	0.001551	0.1552	0.005712	0.3173	0.001481	0.1481	0.010508	1.0508	0.00141
MM415B01625	0	0	0	0	0	0	0	0	0	0	0	0	0	0	0	0	0	0	0	0	0	0	0	0	0	0	0	0	0	0	0	0	0	0	0.001413	0.1413	0.002967	0.1483	0	0	0	0	0	0	0	0	0	0	0
MM415B01626	0	0	0.001555	0.1555	0	0	0	0	0	0	0.001413	0.1413	0.001413	0.1413	0	0	0	0	0	0	0.003038	0.3038	0.00431	0.431	0	0	0	0	0	0	0	0	0.001413	0.1413	0.00424	0.424	0	0	0	0	0	0	0.001413	0.1413	0.002826	0.1413	0.001484	0.1484	0.002826
MM415B01627	0	0	0.00424	0.2826	0	0	0.001413	0.1413	0	0	0	0	0	0	0	0	0	0	0	0	0.001413	0.1413	0	0	0	0	0	0	0	0	0	0	0	0	0	0	0	0	0	0	0	0	0.001413	0.1413	0	0	0	0	0.001413
MM415B01629	0	0	0	0	0	0	0	0	0	0	0.001414	0.1414	0	0	0	0	0	0	0	0	0	0	0	0	0	0	0	0	0.001414	0.1414	0	0	0.005798	0.1485	0.002828	0.2828	0	0	0	0	0.003111	0.1556	0	0	0.006081	0.1556	0.002828	0.1414	0
MM415B01630	0	0	0	0	0	0	0	0	0	0	0	0	0	0	0	0	0	0	0	0	0	0	0	0	0	0	0	0	0	0	0	0	0	0	0.015284	0.7642	0	0	0.017832	1.7832	0	0	0	0	0	0	0	0	0.031489
MM415B01632	0.001487	0.1487	0	0	0	0	0	0	0	0	0	0	0	0	0	0	0	0	0	0	0	0	0	0	0	0	0	0	0	0	0.001417	0.1417	0	0	0	0	0	0	0	0	0	0	0	0	0	0	0.008924	0.8924	0
MM415B01639	0	0	0	0	0	0	0	0	0	0	0	0	0.001419	0.1419	0	0	0	0	0	0	0.00149	0.149	0	0	0	0	0.001419	0.1419	0	0	0	0	0	0	0	0	0	0	0	0	0	0	0	0	0	0	0.001419	0.1419	0
MM415B01641	0	0	0.001635	0.1635	0	0	0	0	0	0	0.001422	0.1422	0	0	0	0	0	0	0	0	0	0	0.001493	0.1493	0	0	0	0	0	0	0	0	0.002915	0.1493	0	0	0	0	0	0	0	0	0.001422	0.1422	0	0	0.008958	0.8958	0.017917
MM415B01643	0.007539	0.7539	0.001565	0.1565	0.014366	1.4366	0.001422	0.1422	0	0	0.021549	2.1549	0	0	0.015433	1.5433	0.007183	0.7183	0	0	0.014153	1.4153	0	0	0	0	0	0	0	0	0.026598	2.6598	0.062727	5.9953	0.019344	1.9344	0.046085	3.9044	0	0	0.001422	0.1422	0.026883	2.6883	0.017922	1.529	0.06358	6.0166	0.011948
MM415B01649	0	0	0	0	0	0	0	0	0.001424	0.1424	0	0	0	0	0	0	0	0	0	0	0	0	0.001424	0.1424	0	0	0	0	0	0	0	0	0	0	0	0	0	0	0.001424	0.1424	0.001424	0.1424	0	0	0	0	0	0	0
MM415B01653	0	0	0.002856	0.2856	0.001785	0.1785	0	0	0.001499	0.1499	0	0	0	0	0	0	0	0	0.001428	0.1428	0.001499	0.1499	0	0	0	0	0	0	0.001428	0.1428	0	0	0.001428	0.1428	0	0	0	0	0	0	0	0	0	0	0.001428	0.1428	0	0	0
MM415B01657	0	0	0	0	0	0	0	0	0	0	0	0	0	0	0	0	0	0	0	0	0.001501	0.1501	0	0	0	0	0	0	0	0	0	0	0.00143	0.143	0	0	0	0	0	0	0	0	0	0	0	0	0.00143	0.143	0
MM415B01659	0	0	0	0	0	0	0.001502	0.1502	0	0	0	0	0	0	0	0	0	0	0	0	0	0	0	0	0	0	0	0	0	0	0	0	0	0	0.001431	0.1431	0	0	0	0	0	0	0	0	0	0	0	0	0.009157
MM415B01660	0	0	0	0	0.001503	0.1503	0	0	0	0	0.001503	0.1503	0	0	0	0	0.001503	0.1503	0	0	0.004008	0.4008	0	0	0.002863	0.1431	0	0	0	0	0	0	0	0	0.001503	0.1503	0.001431	0.1431	0.001503	0.1503	0	0	0.002863	0.2863	0.004294	0.2863	0	0	0.001431
MM415B01664	0	0	0.001439	0.1439	0	0	0	0	0.001439	0.1439	0	0	0	0	0	0	0	0	0	0	0	0	0	0	0	0	0	0	0	0	0.00295	0.295	0	0	0	0	0.001439	0.1439	0.001439	0.1439	0	0	0	0	0.001439	0.1439	0	0	0.001439
MM415B01667	0.001513	0.1513	0	0	0	0	0	0	0.001441	0.1441	0.001513	0.1513	0	0	0.001441	0.1441	0	0	0	0	0.001585	0.1585	0.003315	0.3315	0	0	0	0	0.004324	0.4324	0.002883	0.2883	0	0	0.002883	0.2883	0	0	0.001513	0.1513	0	0	0.004396	0.4396	0.004756	0.4756	0.002955	0.2955	0.005909
MM415B01675	0	0	0	0	0	0	0	0	0.001668	0.1668	0.007323	0.7323	0	0	0	0	0	0	0	0	0	0	0	0	0	0	0	0	0	0	0	0	0	0	0	0	0	0	0	0	0.018271	1.4066	0	0	0	0	0.001523	0.1523	0
MM415B01679	0	0	0	0	0	0	0	0	0	0	0	0	0	0	0	0	0	0	0	0	0	0	0	0	0	0	0	0	0	0	0	0	0	0	0	0	0	0	0	0	0	0	0	0	0	0	0	0	0
MM415B01680	0	0	0.001457	0.1457	0	0	0	0	0	0	0	0	0	0	0.001457	0.1457	0	0	0	0	0.001457	0.1457	0	0	0	0	0	0	0	0	0.018283	1.8282	0	0	0	0	0	0	0	0	0	0	0.001602	0.1602	0.002914	0.1457	0	0	0
MM415B01682	0	0	0	0	0.001678	0.1678	0	0	0	0	0	0	0	0	0	0	0	0	0	0	0	0	0	0	0	0	0	0	0	0	0	0	0.001459	0.1459	0	0	0	0	0	0	0	0	0	0	0	0	0.001459	0.1459	0.001459
MM415B01683	0	0	0	0	0	0	0	0	0	0	0	0	0	0	0.001461	0.1461	0	0	0	0	0	0	0	0	0	0	0	0	0.001534	0.1534	0	0	0	0	0.001461	0.1461	0	0	0.001461	0.1461	0	0	0	0	0	0	0	0	0.001461
MM415B01690	0	0	0	0	0.001537	0.1537	0.00161	0.161	0	0	0	0	0	0	0	0	0	0	0	0	0	0	0	0	0	0	0	0	0	0	0	0	0	0	0	0	0	0	0	0	0	0	0	0	0	0	0	0	0.00161
MM415B01692	0.001539	0.1539	0.001613	0.1613	0	0	0	0	0.003005	0.3005	0.003005	0.3005	0	0	0.003152	0.3152	0.001613	0.1613	0	0	0.002932	0.2932	0.001613	0.1613	0	0	0	0	0.004398	0.4398	0.009089	0.9089	0.004618	0.3811	0.001686	0.1686	0.001466	0.1466	0.003225	0.1906	0.003005	0.3005	0.003298	0.3298	0	0	0.001539	0.1539	0.004618
MM415B01699	0	0	0	0	0	0	0	0	0	0	0	0	0	0	0	0	0	0	0	0	0	0	0	0	0	0	0	0	0	0	0	0	0	0	0	0	0	0	0	0	0	0	0	0	0.002947	0.1473	0.001547	0.1547	0
MM415B01704	0	0	0	0	0	0	0	0	0	0	0	0	0	0	0	0	0	0	0	0	0	0	0	0	0	0	0	0	0	0	0	0	0	0	0	0	0	0	0	0	0	0	0.001477	0.1477	0	0	0	0	0.001551
MM415B01710	0	0	0	0	0	0	0.014966	0.8372	0	0	0	0	0	0	0	0	0	0	0	0	0	0	0	0	0	0	0	0	0	0	0.001482	0.1482	0	0	0.018671	1.8671	0	0	0	0	0	0	0.018671	1.0447	0	0	0.009335	0.9335	0.001482
MM415B01715	0	0	0	0	0	0	0	0	0	0	0	0	0.001557	0.1557	0	0	0	0	0	0	0	0	0	0	0	0	0	0	0	0	0.001706	0.1706	0	0	0	0	0	0	0	0	0	0	0.002966	0.1483	0	0	0	0	0
MM415B01724	0	0	0	0	0	0	0	0	0	0	0	0	0	0	0	0	0	0	0	0	0	0	0	0	0	0	0	0	0	0	0	0	0	0	0	0	0	0	0	0	0	0	0.001489	0.1489	0.002977	0.1489	0	0	0
MM415B01732	0	0	0	0	0	0	0	0	0.001494	0.1494	0	0	0	0	0	0	0.001494	0.1494	0.001718	0.1718	0	0	0	0	0	0	0	0	0	0	0	0	0	0	0	0	0	0	0.018827	1.8827	0	0	0.018827	1.8453	0	0	0	0	0
MM415B01736	0	0	0	0	0	0	0.001646	0.1646	0	0	0	0	0	0	0	0	0	0	0	0	0	0	0	0	0.001496	0.1496	0	0	0	0	0.006808	0.6808	0.001496	0.1496	0	0	0	0	0.00217	0.217	0	0	0.001496	0.1496	0.001496	0.1496	0	0	0.003067
MM415B01738	0.015115	1.3319	0.019979	1.1299	0.048339	2.3122	0.016836	0.9578	0.009353	0.9353	0.037564	2.2972	0.198743	2.4768	0.052903	1.9904	0.007558	0.7558	0.074229	1.8557	0.007558	0.7558	0.009428	0.9428	0.037489	2.3496	0	0	0.018857	1.1449	0.074603	1.5265	0.042353	1.6537	0.022748	1.5265	0.011374	1.1374	0.040856	1.6163	0.009428	0.9428	0.079841	1.8931	0	0	0.011748	1.1748	0.073107
MM415B01744	0.003075	0.1575	0	0	0	0	0	0	0	0	0	0	0	0	0	0	0.0015	0.15	0	0	0	0	0	0	0	0	0	0	0	0	0	0	0	0	0	0	0	0	0	0	0.001575	0.1575	0	0	0.00465	0.3075	0	0	0
MM415B01747	0.034157	2.147	0.025599	0.2853	0.094587	0.5705	0.138428	0.2853	0.063058	0.2702	0.034832	1.7791	0.141281	1.5464	0.04872	0.2627	0.108175	1.8017	0.006531	0.2402	0.028677	0.2627	0.009083	0.2477	0	0	0	0	0.001952	0.1952	0.00488	0.2552	0.014488	0.2477	0.01051	0.2477	0.013963	0.3904	0.006306	0.2327	0.030403	0.2627	0.017341	0.2552	0.03288	0.2702	0.011035	0.2477	0.035208
MM415B01761	0	0	0	0	0	0	0	0	0	0	0	0	0	0	0	0	0	0	0.001514	0.1514	0.001589	0.1589	0	0	0	0	0	0	0	0	0.001514	0.1514	0	0	0	0	0	0	0	0	0	0	0.001589	0.1589	0	0	0	0	0
MM415B01762	0	0	0.009537	0.9537	0	0	0	0	0	0	0	0	0	0	0	0	0	0	0	0	0.001514	0.1514	0	0	0	0	0	0	0	0	0	0	0.001514	0.1514	0	0	0	0	0	0	0	0	0	0	0	0	0	0	0
MM415B01769	0	0	0	0	0	0	0.001594	0.1594	0	0	0	0	0	0	0	0	0	0	0	0	0	0	0.003339	0.167	0	0	0	0	0	0	0	0	0	0	0	0	0.001518	0.1518	0.001518	0.1518	0	0	0.001518	0.1518	0.001594	0.1594	0.00167	0.167	0.006147
MM415B01776	0	0	0	0	0	0	0	0	0	0	0.003274	0.3274	0	0	0.001523	0.1523	0	0	0	0	0	0	0	0	0	0	0	0	0.001523	0.1523	0	0	0.001599	0.1599	0	0	0	0	0	0	0.002056	0.2056	0	0	0	0	0.001523	0.1523	0.003198
MM415B01778	0	0	0	0	0.005564	0.5564	0	0	0	0	0	0	0	0	0	0	0	0	0	0	0	0	0.0016	0.1601	0	0	0	0	0	0	0	0	0.02073	2.073	0	0	0	0	0	0	0	0	0.009146	0.9146	0	0	0.020806	2.0806	0
MM415B01782	0	0	0.001526	0.1526	0	0	0	0	0	0	0	0	0	0	0	0	0	0	0	0	0	0	0.001526	0.1526	0	0	0	0	0	0	0	0	0	0	0	0	0	0	0	0	0	0	0	0	0.001526	0.1526	0	0	0.001603
MM415B01783	0	0	0	0	0.001528	0.1528	0	0	0	0	0	0	0	0	0	0	0	0	0	0	0.001605	0.1605	0	0	0	0	0	0	0	0	0.003056	0.3056	0.001605	0.1605	0	0	0	0	0	0	0	0	0.001528	0.1528	0	0	0.001987	0.1987	0.001681
MM415B01784	0	0	0	0	0	0	0	0	0	0	0	0	0.001605	0.1605	0	0	0	0	0	0	0	0	0	0	0	0	0	0	0	0	0	0	0	0	0	0	0	0	0	0	0.001528	0.1528	0	0	0	0	0.001528	0.1528	0.004814
MM415B01788	0	0	0	0	0	0	0	0	0	0	0	0	0	0	0	0	0	0	0	0	0	0	0	0	0.001533	0.1533	0	0	0	0	0	0	0	0	0	0	0	0	0	0	0	0	0	0	0	0	0	0	0
MM415B01794	0	0	0	0	0	0	0	0	0	0	0.001538	0.1538	0	0	0	0	0	0	0.001538	0.1538	0	0	0	0	0	0	0	0	0.001769	0.1769	0	0	0	0	0	0	0	0	0	0	0	0	0	0	0	0	0	0	0
MM415B01796	0	0	0	0	0.002001	0.2001	0	0	0.012004	0.6002	0	0	0	0	0.002078	0.2078	0	0	0	0	0	0	0	0	0	0	0	0	0	0	0.002231	0.2231	0	0	0.001693	0.1693	0	0	0	0	0.002308	0.2308	0.028547	0.6771	0	0	0	0	0.055402
MM415B01803	0	0	0.001544	0.1544	0.001544	0.1544	0	0	0	0	0.007797	0.7797	0	0	0	0	0	0	0	0	0.001776	0.1776	0	0	0	0	0	0	0	0	0.019376	1.9376	0	0	0.022541	2.2541	0	0	0	0	0	0	0.004632	0.4632	0	0	0.038907	3.883	0
MM415B01807	0	0	0	0	0	0	0	0	0	0	0	0	0	0	0	0	0	0	0	0	0	0	0.011367	1.1367	0	0	0	0	0	0	0	0	0	0	0	0	0	0	0	0	0	0	0	0	0	0	0	0	0
MM415B01808	0	0	0	0	0	0	0	0	0	0	0	0	0	0	0	0	0	0	0	0	0	0	0	0	0	0	0	0	0	0	0	0	0	0	0	0	0	0	0	0	0	0	0.001548	0.1548	0	0	0	0	0.003096
MM415B01809	0	0	0	0	0.007821	0.7821	0	0	0	0	0.001626	0.1626	0	0	0	0	0	0	0	0	0	0	0	0	0	0	0	0	0	0	0.011306	1.1306	0.029271	2.9271	0	0	0	0	0	0	0	0	0.040808	3.0742	0	0	0.048784	3.1439	0.029271
MM415B01811	0	0	0	0	0	0	0	0	0	0	0	0	0	0	0	0	0	0	0	0	0	0	0	0	0	0	0	0	0	0	0	0	0	0	0	0	0	0	0	0	0	0	0.00155	0.155	0	0	0	0	0
MM415B01812	0	0	0	0	0.001552	0.1552	0	0	0	0	0	0	0	0	0	0	0	0	0	0	0	0	0	0	0	0	0	0	0	0	0	0	0	0	0	0	0	0	0	0	0	0	0	0	0	0	0	0	0
MM415B01817	0	0	0	0	0	0	0	0	0	0	0	0	0	0	0	0	0	0	0	0	0	0	0	0	0	0	0	0	0	0	0	0	0	0	0.009798	0.9798	0	0	0	0	0	0	0	0	0	0	0	0	0.019596
MM415B01819	0.001556	0.1556	0	0	0	0	0	0	0	0	0	0	0	0	0	0	0	0	0	0	0	0	0	0	0	0	0	0	0	0	0	0	0	0	0	0	0	0	0	0	0	0	0	0	0	0	0	0	0.001556
MM415B01822	0	0	0	0	0.001557	0.1557	0	0	0	0	0	0	0.007864	0.7864	0	0	0	0	0.007864	0.7864	0	0	0	0	0	0	0	0	0.040878	4.0878	0	0	0	0	0.03862	3.1301	0.009811	0.9811	0	0	0	0	0	0	0.019622	1.6196	0	0	0
MM415B01824	0	0	0.001558	0.1558	0	0	0	0	0	0	0.001792	0.1792	0	0	0	0	0.001558	0.1558	0	0	0	0	0	0	0	0	0	0	0	0	0	0	0	0	0	0	0.001558	0.1558	0	0	0.001558	0.1558	0	0	0	0	0.001636	0.1636	0
MM415B01827	0.002028	0.2028	0.001638	0.1638	0	0	0	0	0	0	0	0	0	0	0	0	0	0	0	0	0	0	0	0	0	0	0	0	0	0	0	0	0	0	0	0	0	0	0	0	0	0	0.00156	0.156	0	0	0.002028	0.2028	0
MM415B01828	0	0	0	0	0	0	0	0	0	0	0	0	0	0	0	0	0	0	0	0	0	0	0	0	0	0	0	0	0	0	0	0	0.001561	0.1561	0	0	0	0	0	0	0	0	0	0	0	0	0	0	0
MM415B01829	0	0	0	0	0	0	0	0	0.001562	0.1562	0	0	0	0	0.001562	0.1562	0	0	0.001719	0.1719	0	0	0	0	0	0	0	0	0.003359	0.3359	0.001562	0.1562	0	0	0	0	0.001562	0.1562	0	0	0	0	0.004921	0.4921	0.001562	0.1562	0.001562	0.1562	0
MM415B01830	0	0	0	0	0	0	0.001563	0.1563	0	0	0	0	0	0	0	0	0.001641	0.1641	0	0	0	0	0	0	0	0	0	0	0	0	0	0	0	0	0	0	0.001641	0.1641	0.001563	0.1563	0.001563	0.1563	0	0	0	0	0	0	0.001641
MM415B01831	0.003129	0.1565	0	0	0	0	0	0	0.002347	0.2347	0.001565	0.1565	0	0	0	0	0	0	0	0	0.001643	0.1643	0	0	0	0	0	0	0	0	0.001565	0.1565	0	0	0	0	0	0	0	0	0	0	0	0	0	0	0	0	0.001565
MM415B01838	0	0	0	0	0	0	0	0	0	0	0	0	0	0	0	0	0	0	0	0	0	0	0	0	0	0	0	0	0	0	0	0	0	0	0	0	0	0	0	0	0	0	0	0	0	0	0	0	0.003212
MM415B01840	0.001648	0.1648	0	0	0	0	0	0	0	0	0	0	0	0	0	0	0	0	0	0	0	0	0	0	0	0	0	0	0	0	0	0	0.019777	1.9777	0	0	0	0	0	0	0	0	0.019777	1.9777	0	0	0.039554	3.665	0.001727
MM415B01842	0	0	0	0	0	0	0	0	0	0	0.001648	0.1648	0	0	0	0	0	0	0	0	0	0	0	0	0	0	0	0	0	0	0	0	0	0	0.001805	0.1805	0	0	0	0	0	0	0.001648	0.1648	0	0	0	0	0.00157
MM415B01850	0	0	0	0	0	0	0	0	0	0	0	0	0	0	0	0	0	0	0	0	0	0	0	0	0	0	0	0	0	0	0	0	0	0	0	0	0	0	0	0	0	0	0.001573	0.1573	0	0	0	0	0
MM415B01854	0	0	0.001573	0.1573	0	0	0	0	0.001573	0.1573	0	0	0	0	0	0	0	0	0	0	0	0	0	0	0	0	0	0	0	0	0	0	0	0	0	0	0	0	0	0	0	0	0.001731	0.1731	0	0	0.003226	0.3226	0.001573
MM415B01860	0	0	0	0	0	0	0	0	0	0	0.001658	0.1658	0.001658	0.1658	0	0	0.001658	0.1658	0	0	0	0	0	0	0	0	0	0	0	0	0	0	0.001579	0.1579	0	0	0	0	0	0	0.003158	0.1579	0	0	0	0	0	0	0
MM415B01864	0	0	0	0	0	0	0	0	0	0	0	0	0	0	0	0	0	0	0	0	0	0	0	0	0.001663	0.1663	0	0	0.001583	0.1583	0.001583	0.1583	0	0	0.003325	0.1663	0	0	0	0	0	0	0.003325	0.3325	0	0	0.001583	0.1583	0.001742
MM415B01867	0	0	0	0	0	0	0	0	0	0	0	0	0	0	0	0	0	0	0	0	0	0	0	0	0	0	0	0	0.001583	0.1583	0	0	0	0	0	0	0	0	0	0	0	0	0	0	0	0	0	0	0.001662
MM415B01878	0	0	0	0	0	0	0.001594	0.1594	0	0	0	0	0	0	0	0	0	0	0	0	0	0	0	0	0	0	0	0	0	0	0	0	0	0	0	0	0	0	0	0	0	0	0	0	0.010043	1.0043	0	0	0
MM415B01880	0	0	0	0	0	0	0	0	0	0	0	0	0	0	0	0	0	0	0	0	0	0	0	0	0	0	0	0	0	0	0	0	0	0	0	0	0	0	0.001595	0.1595	0	0	0.001595	0.1595	0	0	0	0	0
MM415B01884	0.010086	1.0086	0	0	0	0	0	0	0	0	0	0	0	0	0	0	0	0	0.001681	0.1681	0.001681	0.1681	0	0	0	0	0	0	0	0	0	0	0	0	0	0	0	0	0	0	0	0	0	0	0.001601	0.1601	0	0	0
MM415B01889	0	0	0	0	0	0	0	0	0.00193	0.193	0	0	0	0	0	0	0	0	0	0	0	0	0	0	0	0	0	0	0	0	0	0	0	0	0	0	0	0	0	0	0	0	0	0	0	0	0	0	0
MM415B01890	0.011914	0.2737	0.004991	0.2415	0.006923	0.2174	0.008694	0.2737	0.005152	0.1932	0.012156	0.2496	0.013685	0.2576	0.009016	0.2254	0.01755	0.2335	0.01771	0.2576	0.007004	0.2093	0.013766	0.2415	0.006521	0.314	0.001691	0.1691	0.009982	0.2737	0.016583	0.3945	0.01449	0.2576	0.006843	0.1932	0.010626	0.2415	0.017227	0.2415	0.016664	0.4347	0.007326	0.2093	0.018677	0.2496	0.018838	0.2657	0.0128
MM415B01892	0	0	0.001611	0.1611	0.001611	0.1611	0	0	0.003544	0.1933	0	0	0	0	0	0	0.001692	0.1692	0	0	0	0	0	0	0	0	0	0	0	0	0.003464	0.3464	0	0	0	0	0	0	0	0	0	0	0	0	0	0	0.003464	0.3464	0.003303
MM415B01896	0	0	0.001613	0.1613	0	0	0	0	0	0	0.004838	0.4838	0	0	0.001693	0.1693	0	0	0.001613	0.1613	0	0	0.001613	0.1613	0	0	0	0	0.001855	0.1855	0.001613	0.1613	0.003306	0.3306	0	0	0	0	0.001613	0.1613	0.001613	0.1613	0	0	0.003225	0.3225	0.003225	0.3225	0.003548
MM415B01897	0	0	0.001613	0.1613	0	0	0	0	0	0	0	0	0	0	0	0	0	0	0	0	0	0	0.001694	0.1694	0	0	0	0	0	0	0.001613	0.1613	0	0	0	0	0	0	0	0	0	0	0	0	0.001613	0.1613	0	0	0
MM415B01904	0	0	0	0	0	0	0	0	0.003312	0.3312	0	0	0	0	0	0	0	0	0	0	0	0	0	0	0	0	0	0	0	0	0	0	0	0	0	0	0	0	0	0	0	0	0	0	0.003232	0.1616	0	0	0.001777
MM415B01910	0.00162	0.162	0	0	0	0	0	0	0	0	0	0	0	0	0	0	0	0	0	0	0	0	0	0	0	0	0.00162	0.162	0	0	0.00162	0.162	0	0	0	0	0	0	0	0	0	0	0	0	0	0	0	0	0
MM415B01911	0	0	0	0	0	0	0	0	0	0	0	0	0	0	0	0	0	0	0	0	0	0	0	0	0	0	0	0	0	0	0	0	0.00162	0.162	0	0	0	0	0	0	0	0	0	0	0	0	0	0	0.00324
MM415B01923	0	0	0	0	0	0	0	0	0	0	0.001708	0.1708	0	0	0	0	0	0	0	0	0	0	0	0	0	0	0	0	0	0	0	0	0	0	0	0	0	0	0	0	0	0	0	0	0.001627	0.1627	0.001627	0.1627	0
MM415B01925	0	0	0	0	0	0	0	0	0	0	0	0	0	0	0	0	0	0	0	0	0	0	0	0	0	0	0	0	0.001628	0.1628	0	0	0.001628	0.1628	0	0	0	0	0	0	0	0	0	0	0	0	0	0	0
MM415B01926	0	0	0	0	0	0	0	0	0	0	0	0	0	0	0	0	0	0	0	0	0	0	0.001628	0.1628	0	0	0	0	0	0	0	0	0	0	0	0	0	0	0	0	0.001791	0.1791	0	0	0	0	0.001791	0.1791	0
MM415B01929	0	0	0	0	0	0	0	0	0	0	0	0	0	0	0	0	0	0	0	0	0	0	0	0	0	0	0	0	0	0	0.001632	0.1632	0	0	0	0	0.001714	0.1714	0	0	0	0	0.003264	0.3264	0	0	0	0	0
MM415B01930	0	0	0	0	0.001794	0.1794	0	0	0	0	0.001631	0.1631	0	0	0	0	0	0	0	0	0	0	0.001794	0.1794	0	0	0	0	0	0	0	0	0	0	0	0	0	0	0	0	0	0	0	0	0	0	0	0	0
MM415B01932	0	0	0	0	0	0	0	0	0	0	0	0	0	0	0	0	0	0	0	0	0.001632	0.1632	0	0	0	0	0	0	0	0	0	0	0	0	0	0	0	0	0	0	0	0	0.001632	0.1632	0	0	0.001876	0.1876	0
MM415B01939	0	0	0	0	0	0	0.001637	0.1637	0	0	0	0	0	0	0	0	0	0	0	0	0	0	0	0	0	0	0	0	0	0	0.003275	0.1883	0	0	0	0	0	0	0	0	0.001637	0.1637	0.001801	0.1801	0	0	0.001719	0.1719	0
MM415B01941	0	0	0.001638	0.1638	0	0	0	0	0	0	0	0	0.001638	0.1638	0	0	0	0	0	0	0	0	0	0	0	0	0	0	0	0	0.001801	0.1801	0.001638	0.1638	0.011954	1.1954	0.010317	1.0317	0.001638	0.1638	0.001719	0.1719	0.020142	1.0399	0.003275	0.3275	0.001638	0.1638	0.001638
MM415B01944	0	0	0	0	0	0	0	0	0	0	0	0	0	0	0	0	0	0	0	0	0	0	0	0	0	0	0	0	0	0	0.00164	0.164	0	0	0	0	0	0	0	0	0	0	0	0	0	0	0	0	0
MM415B01946	0	0	0.003288	0.3288	0	0	0	0	0	0	0.001726	0.1726	0	0	0	0	0	0	0	0	0	0	0	0	0	0	0	0	0	0	0	0	0	0	0	0	0	0	0	0	0	0	0	0	0	0	0	0	0
MM415B01951	0.003952	0.3046	0.020581	0.2799	0.002552	0.2552	0.004199	0.2552	0.009879	0.3705	0.012184	0.3046	0.010702	0.3705	0.00601	0.2305	0.049313	0.4199	0.010702	0.3458	0.001646	0.1647	0.007903	0.3293	0	0	0	0	0.004116	0.4116	0.012102	0.2799	0.004693	0.2964	0.00247	0.247	0.00214	0.214	0.02017	0.3952	0.004116	0.2387	0.02371	0.3293	0.010373	0.3046	0.001729	0.1729	0.031201
MM415B01957	0	0	0	0	0	0	0	0	0	0	0	0	0	0	0	0	0.001652	0.1652	0	0	0	0	0	0	0	0	0	0	0.001652	0.1652	0	0	0	0	0	0	0	0	0	0	0	0	0.001652	0.1652	0.001652	0.1652	0	0	0
MM415B01966	0.001658	0.1658	0	0	0	0	0	0	0.001658	0.1658	0	0	0	0	0.001658	0.1658	0	0	0	0	0.001658	0.1658	0	0	0	0	0	0	0	0	0.003316	0.3316	0.003482	0.3482	0.001658	0.1658	0.001658	0.1658	0	0	0	0	0.003316	0.3316	0	0	0.001658	0.1658	0.005058
MM415B01967	0	0	0	0	0	0	0	0	0	0	0	0	0	0	0.008375	0.8375	0	0	0	0	0	0	0.003317	0.1658	0	0	0	0	0	0	0.010448	1.0448	0	0	0	0	0	0	0.010448	1.0448	0	0	0.012106	1.2106	0	0	0.020896	2.0896	0
MM415B01970	0	0	0	0	0	0	0	0	0	0	0	0	0	0	0	0	0	0	0	0	0	0	0	0	0	0	0	0	0	0	0	0	0	0	0	0	0	0	0.00191	0.191	0	0	0	0	0	0	0	0	0
MM415B01975	0.001663	0.1663	0.005071	0.5072	0.008813	0.8813	0	0	0	0	0	0	0.001746	0.1746	0	0	0	0	0.001663	0.1663	0.003409	0.3409	0.003326	0.3326	0	0	0.001663	0.1663	0.007233	0.7233	0.001663	0.1663	0.003575	0.3575	0.003492	0.3492	0	0	0.003326	0.3326	0.005155	0.3409	0.001663	0.1663	0.015048	1.006	0.003326	0.3326	0.011806
MM415B01979	0	0	0	0	0	0	0	0	0	0	0	0	0.001666	0.1666	0	0	0	0	0	0	0	0	0	0	0	0	0	0	0	0	0	0	0	0	0	0	0	0	0	0	0	0	0	0	0.003332	0.1666	0	0	0.003332
MM415B01982	0.03151	3.1511	0	0	0.016839	1.6839	0	0	0	0	0	0	0	0	0	0	0	0	0.008419	0.8419	0	0	0.042014	3.4428	0	0	0	0	0	0	0	0	0.020924	2.0924	0.021007	2.1007	0	0	0.021007	2.1007	0	0	0.021007	1.117	0	0	0	0	0.083445
MM415B01983	0	0	0	0	0	0	0.001751	0.1751	0	0	0	0	0	0	0	0	0	0	0	0	0	0	0	0	0	0	0	0	0	0	0	0	0	0	0	0	0	0	0	0	0	0	0	0	0	0	0.001668	0.1668	0
MM415B01986	0	0	0	0	0	0	0	0	0	0	0	0	0	0	0	0	0.00192	0.192	0	0	0.00167	0.167	0	0	0	0	0	0	0	0	0	0	0	0	0	0	0	0	0	0	0	0	0	0	0	0	0	0	0
MM415B01988	0	0	0	0	0	0	0	0	0	0	0	0	0	0	0	0	0	0	0	0	0	0	0	0	0	0	0	0	0	0	0	0	0	0	0	0	0	0	0	0	0	0	0	0	0	0	0	0	0
MM415B01989	0	0	0	0	0	0	0	0	0	0	0	0	0	0	0.00167	0.167	0	0	0	0	0	0	0	0	0	0	0	0	0.001754	0.1754	0.00167	0.167	0	0	0	0	0	0	0	0	0.00167	0.167	0	0	0	0	0	0	0.00167
MM415B01991	0	0	0	0	0	0	0	0	0	0	0	0	0	0	0	0	0.001671	0.1671	0	0	0	0	0	0	0	0	0	0	0	0	0	0	0	0	0	0	0	0	0	0	0	0	0	0	0.010528	1.0528	0	0	0.010528
MM415B01992	0.324636	23.4905	1.58939	76.2837	0.246028	17.3942	0	0	0	0	0.297458	20.9567	1.02266	58.9731	0.471986	33.4002	0.560127	39.9732	0.434939	29.3276	0	0	0	0	0.4668	30.2977	0.021074	2.1074	0.052684	4.2231	0	0	0	0	0	0	0	0	0.943218	59.2741	0.308413	26.66	0	0	0	0	0	0	0
MM415B01994	0	0	0	0	0	0	0	0	0	0	0	0	0	0	0	0	0	0	0	0	0	0	0	0	0	0	0	0	0	0	0.010544	1.0544	0.001674	0.1674	0	0	0	0	0	0	0.001757	0.1757	0	0	0	0	0	0	0
MM415B01995	0	0	0	0	0	0	0	0	0	0	0.001759	0.1759	0	0	0	0	0	0	0	0	0	0	0	0	0	0	0	0	0	0	0	0	0.005695	0.3685	0	0	0	0	0	0	0	0	0	0	0	0	0	0	0
MM415B01997	0	0	0.001678	0.1678	0	0	0	0	0	0	0	0	0	0	0	0	0	0	0.001678	0.1678	0	0	0	0	0	0	0	0	0	0	0	0	0.001678	0.1678	0	0	0	0	0	0	0	0	0.001845	0.1845	0	0	0.001845	0.1845	0
MM415B02000	0	0	0	0	0.001763	0.1763	0	0	0.001679	0.1679	0.002015	0.2015	0.005374	0.3527	0	0	0	0	0	0	0	0	0	0	0	0	0	0	0	0	0	0	0	0	0	0	0.001679	0.1679	0	0	0.005374	0.2939	0.002015	0.2015	0.005038	0.3359	0.005458	0.3611	0
MM415B02001	0	0	0	0	0	0	0.001681	0.1681	0	0	0	0	0.016979	1.0759	0.00849	0.849	0	0	0	0	0	0	0	0	0	0	0	0	0.001765	0.1765	0	0	0	0	0	0	0	0	0	0	0	0	0	0	0	0	0	0	0
MM415B02005	0	0	0	0	0.001685	0.1685	0.001685	0.1685	0	0	0	0	0.001937	0.1938	0	0	0	0	0	0	0	0	0	0	0	0	0	0	0	0	0	0	0	0	0	0	0	0	0	0	0	0	0	0	0	0	0.003875	0.1938	0
MM415B02012	0	0	0	0	0.001774	0.1774	0	0	0	0	0	0	0	0	0	0	0	0	0.017067	1.7067	0	0	0	0	0	0	0	0	0	0	0.001774	0.1774	0.044272	4.3511	0	0	0	0	0	0	0	0	0	0	0.003549	0.1774	0	0	0.00169
MM415B02016	0	0	0	0	0	0	0	0	0	0	0.001692	0.1692	0	0	0	0	0.001692	0.1692	0	0	0.001777	0.1777	0.001692	0.1692	0	0	0	0	0	0	0	0	0.001692	0.1692	0.001692	0.1692	0.003638	0.3638	0.003384	0.1692	0.001861	0.1861	0.001777	0.1777	0	0	0	0	0
MM415B02021	0	0	0	0	0	0	0	0	0	0	0	0	0	0	0	0	0	0	0	0	0.001778	0.1778	0	0	0	0	0	0	0	0	0	0	0	0	0	0	0	0	0	0	0	0	0	0	0	0	0.001693	0.1693	0
MM415B02022	0.001693	0.1693	0.001693	0.1693	0	0	0.001693	0.1693	0.008552	0.8552	0.001693	0.1693	0.001693	0.1693	0	0	0.001778	0.1778	0	0	0	0	0	0	0	0	0	0	0.010669	1.0669	0.007028	0.7028	0.012362	1.2362	0.001693	0.1693	0	0	0.00381	0.381	0.00508	0.508	0.033531	1.685	0.001863	0.1863	0.02481	2.4809	0.044538
MM415B02028	0	0	0	0	0	0	0	0	0	0	0	0	0	0	0	0	0	0	0	0	0	0	0	0	0.001696	0.1696	0	0	0	0	0	0	0	0	0	0	0	0	0	0	0	0	0.001696	0.1696	0	0	0.001951	0.1951	0
MM415B02032	0	0	0	0	0	0	0	0	0	0	0	0	0.0017	0.17	0	0	0	0	0	0	0.0017	0.17	0	0	0	0	0	0	0	0	0.001785	0.1785	0	0	0	0	0	0	0	0	0	0	0.0017	0.17	0	0	0	0	0
MM415B02033	0	0	0	0	0	0	0	0	0.0017	0.17	0.0017	0.17	0	0	0	0	0	0	0	0	0	0	0	0	0	0	0	0	0	0	0	0	0	0	0	0	0	0	0	0	0	0	0	0	0	0	0	0	0
MM415B02034	0	0	0	0	0.008588	0.8588	0.001701	0.1701	0	0	0	0	0	0	0	0	0	0	0	0	0	0	0	0	0	0	0	0	0	0	0.001701	0.1701	0.003401	0.1701	0	0	0	0	0	0	0.001701	0.1701	0.021429	1.5306	0.010714	1.0714	0	0	0
MM415B02037	0.001704	0.1704	0.001789	0.1789	0	0	0	0	0	0	0.003408	0.3408	0.001789	0.1789	0.001789	0.1789	0	0	0	0	0	0	0.001704	0.1704	0	0	0	0	0	0	0.001704	0.1704	0.001704	0.1704	0.00196	0.196	0	0	0	0	0	0	0.001704	0.1704	0	0	0	0	0.001789
MM415B02038	0	0	0	0	0.001875	0.1875	0	0	0.001789	0.1789	0.004005	0.2301	0	0	0	0	0.003494	0.3494	0.001704	0.1704	0.001875	0.1875	0.003664	0.2045	0	0	0	0	0.003579	0.1875	0.005198	0.213	0.009202	0.2045	0.001789	0.1789	0.005709	0.392	0.001704	0.1704	0.003834	0.196	0.008776	0.3834	0.007583	0.5709	0.005112	0.3749	0.005453
MM415B02040	0	0	0.001875	0.1875	0	0	0	0	0	0	0	0	0	0	0	0	0	0	0	0	0	0	0	0	0	0	0	0	0	0	0.001705	0.1705	0.037337	3.7252	0	0	0	0	0	0	0	0	0	0	0	0	0	0	0
MM415B02042	0	0	0.001705	0.1705	0	0	0	0	0	0	0	0	0	0	0	0	0	0	0.001876	0.1876	0	0	0	0	0	0	0	0	0	0	0.001791	0.1791	0	0	0	0	0	0	0	0	0	0	0.003411	0.3411	0	0	0	0	0.003496
MM415B02046	0	0	0.00743	0.743	0	0	0	0	0	0	0	0	0	0	0	0	0	0	0	0	0	0	0	0	0	0	0	0	0	0	0	0	0	0	0	0	0	0	0	0	0.001793	0.1794	0.013494	0.6747	0	0	0.001708	0.1708	0
MM415B02047	0.001793	0.1794	0	0	0	0	0	0	0	0	0.001708	0.1708	0	0	0	0	0	0	0	0	0	0	0	0	0.001879	0.1879	0	0	0	0	0.001793	0.1794	0.003587	0.3587	0	0	0.001708	0.1708	0	0	0.001708	0.1708	0	0	0	0	0.001793	0.1794	0
MM415B02048	0	0	0	0	0.001797	0.1797	0	0	0	0	0	0	0	0	0	0	0	0	0.001968	0.1968	0	0	0.001711	0.1711	0	0	0	0	0	0	0	0	0	0	0	0	0	0	0	0	0	0	0	0	0	0	0	0	0.003851
MM415B02049	0	0	0	0	0	0	0	0	0	0	0	0	0	0	0	0	0.001709	0.1709	0	0	0	0	0	0	0	0	0	0	0	0	0	0	0	0	0	0	0	0	0	0	0	0	0	0	0	0	0.001709	0.1709	0
MM415B02051	0.468424	33.2963	0	0	0.083091	6.2382	0	0	0	0	0.025929	1.8141	0.155571	9.9949	0.153517	10.9961	0	0	0.051857	4.5952	0.038337	3.6796	0	0	0	0	0	0	0	0	0	0	0	0	0.053911	4.7578	0.032346	2.9694	0	0	0.075047	6.4607	0.827057	42.6237	0.745508	36.3512	0.010782	1.0782	0.050659
MM415B02054	0	0	0	0	0	0	0	0	0	0	0	0	0	0	0	0	0	0	0	0	0	0	0	0	0	0	0	0	0	0	0.005145	0.343	0	0	0	0	0	0	0	0	0	0	0	0	0	0	0.001715	0.1715	0.00343
MM415B02060	0	0	0	0	0	0	0	0	0.001718	0.1718	0	0	0.001804	0.1804	0	0	0	0	0	0	0.001718	0.1718	0	0	0	0	0	0	0.010823	1.0823	0	0	0	0	0	0	0	0	0	0	0	0	0	0	0	0	0	0	0.014345
MM415B02061	0	0	0	0	0.003436	0.3436	0	0	0	0	0	0	0	0	0.001718	0.1718	0	0	0	0	0	0	0	0	0	0	0	0	0	0	0	0	0.001976	0.1976	0.002062	0.2062	0.001718	0.1718	0	0	0	0	0.00189	0.189	0	0	0	0	0.001718
MM415B02063	0	0	0	0	0	0	0	0	0	0	0	0	0	0	0	0	0	0	0	0	0	0	0	0	0	0	0	0	0	0	0.001718	0.1718	0	0	0	0	0	0	0	0	0	0	0.001718	0.1718	0	0	0	0	0
MM415B02064	0	0	0	0	0	0	0	0	0	0	0	0	0	0	0.00172	0.172	0	0	0	0	0	0	0	0	0	0	0	0	0.00172	0.172	0	0	0	0	0	0	0	0	0.001977	0.1978	0	0	0	0	0	0	0	0	0
MM415B02076	0.001819	0.1819	0	0	0	0	0.001732	0.1732	0	0	0	0	0	0	0	0	0	0	0	0	0	0	0	0	0	0	0	0	0	0	0	0	0	0	0	0	0	0	0.001819	0.1819	0	0	0	0	0.001732	0.1732	0	0	0
MM415B02077	0	0	0	0	0	0	0	0	0	0	0	0	0.001732	0.1732	0	0	0	0	0	0	0	0	0	0	0	0	0	0	0	0	0	0	0	0	0	0	0	0	0	0	0	0	0.003984	0.1992	0	0	0	0	0
MM415B02079	0	0	0	0	0	0	0	0	0.001733	0.1733	0	0	0	0	0	0	0	0	0	0	0	0	0	0	0	0	0	0	0	0	0	0	0	0	0	0	0	0	0	0	0.003465	0.1733	0.001733	0.1733	0	0	0.02183	2.183	0
MM415B02082	0	0	0	0	0	0	0.001736	0.1736	0.001823	0.1823	0	0	0	0	0	0	0	0	0	0	0	0	0.001736	0.1736	0	0	0	0	0	0	0	0	0	0	0	0	0.001736	0.1736	0	0	0	0	0.001736	0.1736	0	0	0.001736	0.1736	0.001823
MM415B02084	0	0	0	0	0	0	0	0	0	0	0	0	0	0	0	0	0	0	0	0	0	0	0.005473	0.3649	0	0	0	0	0	0	0	0	0	0	0	0	0	0	0	0	0	0	0	0	0	0	0	0	0.001911
MM415B02086	0	0	0	0	0	0	0	0	0	0	0.017555	1.7555	0	0	0	0	0	0	0	0	0	0	0	0	0	0	0	0	0	0	0	0	0	0	0	0	0	0	0.001738	0.1738	0	0	0	0	0	0	0	0	0
MM415B02087	0	0	0	0	0	0	0	0	0	0	0	0	0	0	0	0	0	0	0	0	0	0	0.003651	0.1825	0	0	0	0	0	0	0.001739	0.1739	0	0	0	0	0	0	0	0	0.001825	0.1825	0	0	0.003477	0.1739	0	0	0
MM415B02096	0	0	0	0	0	0	0	0	0	0	0	0	0.00175	0.175	0	0	0	0	0	0	0	0	0	0	0	0	0	0	0	0	0	0	0.003675	0.1837	0	0	0	0	0	0	0	0	0.00175	0.175	0.0035	0.175	0	0	0
MM415B02097	0.001837	0.1837	0.003587	0.2187	0.00175	0.175	0	0	0	0	0.001925	0.1925	0	0	0.001837	0.1837	0.00175	0.175	0.00175	0.175	0.003587	0.3587	0	0	0.0035	0.2187	0	0	0	0	0.005337	0.3675	0.001837	0.1837	0	0	0	0	0	0	0.00385	0.385	0.002012	0.2012	0.003762	0.245	0.001837	0.1837	0.025636
MM415B02098	0	0	0	0	0	0	0	0	0	0	0	0	0	0	0	0	0	0	0	0	0	0	0	0	0	0	0	0	0.001838	0.1838	0	0	0.003851	0.1926	0	0	0	0	0	0	0	0	0	0	0	0	0	0	0
MM415B02099	0	0	0	0	0	0	0	0	0.007618	0.4291	0	0	0.010946	0.6567	0	0	0	0	0	0	0	0	0	0	0.005692	0.5692	0	0	0	0	0.001751	0.1751	0.004816	0.4816	0.005867	0.4116	0.002277	0.2277	0.009194	0.5692	0	0	0.012697	0.9019	0.012872	0.6743	0.013398	0.6655	0.001839
MM415B02101	0	0	0	0	0.003857	0.3857	0.003682	0.3682	0	0	0.01946	1.5778	0.001753	0.1753	0	0	0	0	0.001753	0.1753	0.009292	0.9292	0	0	0	0	0	0	0.003506	0.3506	0.001753	0.1753	0.007188	0.5347	0.001753	0.1753	0	0	0.001841	0.1841	0.001753	0.1753	0.023843	1.4201	0.027525	2.5771	0.027349	2.7349	0.025859
MM415B02102	0	0	0	0	0	0	0	0	0	0	0	0	0	0	0	0	0	0	0	0	0	0	0	0	0	0	0	0	0	0	0.001842	0.1842	0	0	0	0	0.001929	0.1929	0	0	0	0	0	0	0	0	0	0	0.001754
MM415B02109	0	0	0	0	0	0	0	0	0	0	0	0	0.003515	0.3515	0	0	0.002021	0.2021	0	0	0	0	0.001845	0.1845	0	0	0.001757	0.1757	0.003603	0.3603	0.001757	0.1757	0	0	0	0	0	0	0	0	0	0	0.001757	0.1757	0.001845	0.1845	0	0	0
MM415B02110	0	0	0	0	0.001846	0.1846	0	0	0	0	0	0	0	0	0	0	0	0	0	0	0	0	0	0	0	0	0	0	0	0	0	0	0	0	0.022152	2.2152	0	0	0	0	0	0	0	0	0	0	0.011076	1.1076	0
MM415B02115	0	0	0	0	0	0	0	0	0	0	0	0	0	0	0	0	0	0	0	0	0	0	0	0	0	0	0	0	0	0	0	0	0.001762	0.1762	0	0	0	0	0	0	0	0	0	0	0	0	0.022207	1.6302	0
MM415B02117	0	0	0	0	0.001852	0.1852	0	0	0	0	0	0	0	0	0	0	0	0	0	0	0	0	0	0	0	0	0	0	0	0	0	0	0	0	0	0	0	0	0	0	0	0	0	0	0.003528	0.1764	0.001764	0.1764	0.001764
MM415B02120	0.02403	2.403	0	0	0	0	0.001855	0.1855	0.019613	1.9613	0	0	0.001855	0.1855	0.001767	0.1767	0.003622	0.3622	0.001767	0.1767	0	0	0	0	0	0	0	0	0.005389	0.3622	0.049828	3.6841	0.046294	4.6294	0.022263	2.2263	0.042848	4.2848	0.003534	0.3534	0.003622	0.1855	0.022263	1.5461	0.014666	1.3252	0.068557	5.2743	0.007421
MM415B02122	0	0	0	0	0	0	0	0	0	0	0	0	0	0	0	0	0	0	0	0	0	0	0	0	0	0	0	0	0	0	0	0	0	0	0	0	0	0	0	0	0	0	0	0	0	0	0	0	0
MM415B02123	0.001769	0.1769	0	0	0.001769	0.1769	0	0	0	0	0.003803	0.3803	0	0	0	0	0	0	0	0	0	0	0	0	0	0	0	0	0	0	0.001857	0.1857	0.00628	0.628	0	0	0.003803	0.3803	0	0	0.001769	0.1769	0	0	0.001769	0.1769	0.003715	0.3715	0.010968
MM415B02125	0	0	0	0	0	0	0	0	0	0	0	0	0.00177	0.177	0.001858	0.1858	0	0	0	0	0	0	0	0	0	0	0	0	0	0	0	0	0.001947	0.1947	0	0	0	0	0	0	0	0	0	0	0	0	0	0	0.001858
MM415B02127	0	0	0	0	0	0	0	0	0	0	0	0	0	0	0	0	0	0	0	0	0	0	0	0	0	0	0	0	0	0	0.001771	0.1771	0	0	0	0	0	0	0.001771	0.1771	0	0	0	0	0	0	0	0	0
MM415B02128	0	0	0	0	0	0	0	0	0	0	0	0	0	0	0	0	0	0	0	0	0	0	0	0	0	0	0	0	0	0	0	0	0	0	0	0	0	0	0	0	0.001859	0.1859	0	0	0	0	0	0	0
MM415B02139	0	0	0	0	0	0	0	0	0	0	0.001777	0.1777	0	0	0	0	0	0	0	0	0	0	0	0	0	0	0	0	0	0	0	0	0	0	0	0	0	0	0	0	0	0	0	0	0	0	0	0	0
MM415B02140	0	0	0	0	0	0	0	0	0	0	0	0	0	0	0	0	0	0	0	0	0	0	0	0	0	0	0	0	0	0	0	0	0	0	0	0	0	0	0.001778	0.1778	0	0	0	0	0.001778	0.1778	0	0	0.001778
MM415B02141	0.001779	0.1779	0	0	0	0	0	0	0	0	0	0	0	0	0	0	0	0	0	0	0	0	0	0	0	0	0	0	0.001868	0.1867	0	0	0	0	0.005425	0.5425	0	0	0	0	0	0	0.001868	0.1867	0	0	0	0	0
MM415B02146	0	0	0.001962	0.1962	0	0	0.001872	0.1872	0	0	0	0	0.004191	0.2407	0	0	0	0	0	0	0	0	0	0	0.00428	0.214	0	0	0	0	0	0	0	0	0	0	0	0	0	0	0	0	0.02675	1.3375	0	0	0	0	0
MM415B02148	0	0	0.003752	0.1876	0	0	0	0	0	0	0	0	0	0	0	0	0	0	0	0	0	0	0	0	0	0	0	0	0	0	0	0	0	0	0	0	0	0	0	0	0	0	0.001787	0.1787	0	0	0	0	0
MM415B02150	0	0	0	0	0.001787	0.1787	0	0	0	0	0.001877	0.1877	0	0	0	0	0	0	0	0	0	0	0	0	0	0	0	0	0	0	0	0	0.001787	0.1787	0	0	0.002056	0.2056	0	0	0	0	0	0	0	0	0	0	0
MM415B02151	0	0	0	0	0	0	0	0	0	0	0	0	0	0	0	0	0	0	0	0	0	0	0	0	0	0	0	0	0	0	0	0	0	0	0	0	0	0	0	0	0.001787	0.1787	0.001877	0.1877	0	0	0	0	0
MM415B02153	0.00179	0.179	0	0	0	0	0	0	0	0	0	0	0	0	0	0	0	0	0	0	0	0	0	0	0	0	0	0	0.002148	0.2148	0.001879	0.1879	0	0	0	0	0	0	0	0	0	0	0.00179	0.179	0	0	0	0	0
MM415B02156	0	0	0	0	0	0	0	0	0	0	0	0	0	0	0	0	0	0	0	0	0	0	0	0	0	0	0	0	0	0	0	0	0	0	0.00179	0.179	0	0	0.00179	0.179	0	0	0	0	0	0	0	0	0
MM415B02157	0	0	0	0	0	0	0	0	0	0	0	0	0	0	0	0	0	0	0	0	0	0	0	0	0	0	0	0	0.017907	0.8953	0	0	0	0	0.020414	2.0414	0	0	0	0	0	0	0.001791	0.1791	0	0	0	0	0
MM415B02158	0	0	0.001882	0.1882	0	0	0	0	0	0	0	0	0	0	0	0	0	0	0	0	0	0	0	0	0	0	0.001792	0.1792	0	0	0.001792	0.1792	0	0	0.001971	0.1971	0	0	0	0	0	0	0.002061	0.2061	0	0	0	0	0.001971
MM415B02160	0	0	0	0	0	0	0	0	0	0	0	0	0	0	0	0	0	0	0.001793	0.1793	0	0	0	0	0	0	0	0	0	0	0	0	0	0	0	0	0	0	0	0	0.001793	0.1793	0	0	0	0	0	0	0
MM415B02161	0	0	0.022597	1.2913	0	0	0	0	0	0	0	0	0	0	0	0	0	0	0	0	0.009057	0.9057	0	0	0	0	0	0	0	0	0	0	0.011298	1.1298	0	0	0	0	0	0	0	0	0.009326	0.9326	0	0	0.011298	1.1298	0.001883
MM415B02163	0	0	0	0	0	0	0	0	0	0	0	0	0	0	0	0	0	0	0	0	0	0	0	0	0	0	0	0	0	0	0	0	0	0	0	0	0	0	0	0	0	0	0	0	0	0	0	0	0
MM415B02167	0	0	0	0	0	0	0	0	0	0	0	0	0	0	0	0	0	0	0	0	0	0	0	0	0	0	0	0	0.001797	0.1797	0	0	0	0	0	0	0	0	0	0	0	0	0	0	0	0	0	0	0
MM415B02168	0	0	0	0	0.001887	0.1887	0	0	0	0	0	0	0	0	0	0	0	0	0	0	0	0	0.003595	0.3595	0	0	0	0	0	0	0.003595	0.3595	0	0	0	0	0	0	0	0	0	0	0	0	0	0	0.001797	0.1797	0
MM415B02169	0	0	0.021575	1.2585	0.240471	18.132	0	0	0.018159	1.8159	0.226987	14.3833	0.104908	6.8321	0	0	0.018159	1.8159	0	0	0	0	0	0	0	0	0.022654	1.762	0.156778	11.9202	0.542521	29.1172	0.434107	27.7148	0.255394	16.8375	0.145721	12.4236	0.060769	5.205	0.022204	2.2204	0.890506	33.7648	0.142575	11.6235	0.711704	36.9561	0.292341
MM415B02170	0.001797	0.1797	0.003775	0.3775	0	0	0	0	0	0	0	0	0	0	0	0	0	0	0	0	0	0	0	0	0	0	0	0	0	0	0	0	0	0	0	0	0.003864	0.3864	0.003505	0.3505	0	0	0	0	0.001887	0.1887	0.001797	0.1797	0
MM415B02174	0	0	0	0	0	0	0	0	0	0	0	0	0	0	0	0	0	0	0	0	0	0	0	0	0	0	0	0	0.005666	0.3958	0	0	0.003598	0.1799	0	0	0	0	0.001799	0.1799	0.003688	0.3688	0.003778	0.2069	0	0	0	0	0.005577
MM415B02176	0	0	0.0018	0.18	0	0	0	0	0	0	0	0	0	0	0	0	0	0	0.0018	0.18	0	0	0.0018	0.18	0	0	0	0	0	0	0.0018	0.18	0.0018	0.18	0	0	0	0	0	0	0	0	0	0	0.003599	0.18	0.003689	0.3689	0
MM415B02177	0	0	0	0	0	0	0	0	0	0	0	0	0	0	0	0	0	0	0	0	0	0	0	0	0	0	0.0036	0.18	0	0	0.0036	0.18	0	0	0	0	0	0	0.011339	1.1339	0	0	0	0	0.0036	0.18	0	0	0
MM415B02178	0.001801	0.1801	0	0	0	0	0	0	0	0	0	0	0	0	0	0	0	0	0	0	0	0	0	0	0	0	0	0	0.001801	0.1801	0	0	0	0	0	0	0	0	0	0	0	0	0	0	0.001801	0.1801	0.001801	0.1801	0.001982
MM415B02179	0	0	0	0	0	0	0	0	0	0	0	0	0	0	0	0	0	0	0.001892	0.1892	0	0	0	0	0	0	0.001892	0.1892	0	0	0.001892	0.1892	0	0	0.003693	0.3693	0	0	0	0	0	0	0.01135	1.135	0	0	0	0	0
MM415B02182	0.001806	0.1806	0	0	0	0	0	0	0	0	0	0	0	0	0	0	0	0	0	0	0	0	0.001806	0.1806	0.001806	0.1806	0	0	0.001806	0.1806	0.001897	0.1897	0	0	0.00587	0.587	0	0	0.001806	0.1806	0	0	0	0	0.001806	0.1806	0	0	0
MM415B02183	0.001807	0.1807	0	0	0	0	0	0	0	0	0	0	0.001898	0.1898	0.001807	0.1807	0	0	0	0	0	0	0	0	0	0	0	0	0.001898	0.1898	0	0	0	0	0	0	0	0	0.003795	0.3795	0	0	0.001807	0.1807	0	0	0	0	0
MM415B02188	0.00181	0.181	0	0	0.002082	0.2082	0	0	0	0	0	0	0	0	0	0	0	0	0	0	0	0	0	0	0	0	0	0	0.001901	0.1901	0	0	0.002082	0.2082	0	0	0	0	0	0	0	0	0	0	0	0	0.00181	0.181	0
MM415B02189	0	0	0	0	0	0	0	0	0	0	0	0	0	0	0	0	0	0	0	0	0	0	0	0	0	0	0	0	0	0	0	0	0	0	0	0	0.001811	0.1811	0	0	0.001811	0.1811	0	0	0	0	0	0	0
MM415B02193	0	0	0	0	0.001996	0.1996	0	0	0	0	0	0	0	0	0	0	0	0	0	0	0	0	0	0	0	0	0	0	0	0	0	0	0	0	0.001905	0.1905	0	0	0	0	0	0	0.019958	1.1793	0.005443	0.3629	0.001905	0.1905	0.001905
MM415B02196	0	0	0	0	0.001815	0.1815	0	0	0	0	0	0	0	0	0	0	0	0	0	0	0.001906	0.1906	0	0	0	0	0	0	0	0	0	0	0.001815	0.1815	0	0	0	0	0	0	0	0	0	0	0.00363	0.363	0	0	0
MM415B02197	0	0	0	0	0	0	0	0	0	0	0	0	0	0	0	0	0	0	0	0	0	0	0	0	0	0	0	0	0	0	0	0	0	0	0	0	0	0	0	0	0	0	0	0	0	0	0	0	0
MM415B02199	0	0	0	0	0	0	0	0	0	0	0	0	0	0	0	0	0	0	0	0	0	0	0	0	0	0	0	0	0	0	0	0	0	0	0	0	0	0	0	0	0	0	0	0	0	0	0	0	0
MM415B02202	0.003636	0.3636	0	0	0.001818	0.1818	0	0	0	0	0	0	0	0	0	0	0	0	0	0	0.002	0.2	0.001818	0.1818	0	0	0	0	0.003636	0.3636	0.001909	0.1909	0	0	0.001909	0.1909	0	0	0	0	0	0	0	0	0	0	0	0	0
MM415B02203	0	0	0	0	0	0	0.001909	0.1909	0	0	0	0	0	0	0	0	0	0	0.001819	0.1819	0	0	0	0	0	0	0	0	0	0	0.003637	0.1819	0	0	0	0	0	0	0	0	0	0	0	0	0	0	0	0	0
MM415B02204	0	0	0	0	0	0	0	0	0	0	0	0	0	0	0	0	0	0	0	0	0	0	0	0	0	0	0	0	0	0	0	0	0	0	0	0	0	0	0	0	0.001819	0.1819	0.00191	0.191	0	0	0	0	0
MM415B02208	0	0	0	0	0	0	0.018419	1.8419	0	0	0.009209	0.9209	0	0	0	0	0	0	0	0	0	0	0	0	0.003647	0.1824	0	0	0	0	0	0	0	0	0.022978	1.9331	0	0	0	0	0.001915	0.1915	0.011398	1.1398	0	0	0.024984	2.4984	0.079329
MM415B02211	0	0	0	0	0	0	0	0	0	0	0	0	0	0	0	0	0	0	0.001826	0.1826	0	0	0.001826	0.1826	0	0	0	0	0.001826	0.1826	0	0	0.001826	0.1826	0	0	0	0	0	0	0	0	0.003653	0.3653	0	0	0.001826	0.1826	0.001918
MM415B02214	0.002104	0.2104	0	0	0	0	0	0	0	0	0.00183	0.183	0	0	0	0	0	0	0	0	0	0	0	0	0	0	0	0	0	0	0.00183	0.183	0	0	0.001921	0.1921	0	0	0	0	0	0	0.001921	0.1921	0	0	0	0	0
MM415B02217	0	0	0.001831	0.1831	0	0	0	0	0	0	0	0	0	0	0	0	0	0	0	0	0	0	0	0	0	0	0	0	0	0	0	0	0	0	0	0	0	0	0	0	0	0	0	0	0.007322	0.3661	0.001831	0.1831	0
MM415B02218	0	0	0	0	0	0	0	0	0	0	0.001924	0.1924	0	0	0	0	0	0	0	0	0	0	0	0	0	0	0	0	0	0	0	0	0.001833	0.1833	0	0	0.001833	0.1833	0	0	0	0	0.001833	0.1833	0.005681	0.3757	0	0	0
MM415B02220	0	0	0	0	0	0	0	0	0	0	0	0	0	0	0	0	0	0	0	0	0	0	0	0	0	0	0	0	0	0	0	0	0	0	0	0	0	0	0	0	0	0	0	0	0	0	0	0	0.003666
MM415B02221	0.001925	0.1925	0	0	0	0	0.001833	0.1833	0	0	0	0	0	0	0	0	0	0	0	0	0.001833	0.1833	0	0	0	0	0	0	0	0	0	0	0.001833	0.1833	0	0	0	0	0	0	0	0	0	0	0	0	0.003758	0.3758	0.001833
MM415B02222	0	0	0	0	0	0	0	0	0.002017	0.2017	0.001834	0.1833	0	0	0	0	0	0	0	0	0	0	0	0	0	0	0	0	0	0	0.001834	0.1833	0	0	0	0	0	0	0	0	0	0	0	0	0	0	0	0	0
MM415B02225	0	0	0	0	0	0	0	0	0	0	0.001837	0.1837	0.001837	0.1837	0.002113	0.2113	0	0	0	0	0	0	0	0	0	0	0	0	0.001837	0.1837	0.003859	0.3859	0.001837	0.1837	0.001929	0.1929	0	0	0.02508	2.508	0	0	0.001929	0.1929	0	0	0.001837	0.1837	0
MM415B02227	0	0	0	0	0	0	0	0	0	0	0.00193	0.193	0	0	0	0	0	0	0	0	0	0	0.001839	0.1839	0	0	0	0	0	0	0	0	0	0	0	0	0	0	0	0	0	0	0	0	0	0	0	0	0
MM415B02229	0	0	0	0	0	0	0	0	0	0	0	0	0	0	0	0	0.00184	0.184	0	0	0.00184	0.184	0	0	0	0	0	0	0.001932	0.1932	0	0	0	0	0	0	0	0	0	0	0	0	0	0	0	0	0	0	0
MM415B02230	0	0	0.002028	0.2028	0	0	0.001844	0.1844	0.003872	0.3872	0	0	0.001844	0.1844	0.001844	0.1844	0.001844	0.1844	0	0	0.002212	0.2212	0	0	0	0	0	0	0.003779	0.3779	0.001936	0.1936	0	0	0	0	0.001936	0.1936	0.001844	0.1844	0.003779	0.2028	0.002028	0.2028	0.001844	0.1844	0.003779	0.2212	0.005623
MM415B02231	0	0	0.001845	0.1845	0.001845	0.1845	0.001845	0.1845	0	0	0	0	0	0	0	0	0	0	0	0	0	0	0	0	0	0	0	0	0	0	0	0	0	0	0	0	0	0	0.00203	0.203	0	0	0	0	0.001845	0.1845	0.001845	0.1845	0
MM415B02232	0	0	0	0	0	0	0	0	0	0	0	0	0	0	0	0	0	0	0	0	0	0	0	0	0	0	0	0	0	0	0	0	0	0	0	0	0	0	0.001846	0.1846	0	0	0.003691	0.1846	0	0	0	0	0.005814
MM415B02234	0	0	0	0	0	0	0	0	0	0	0.00194	0.194	0	0	0	0	0	0	0	0	0	0	0	0	0	0	0	0	0.001848	0.1848	0	0	0.001848	0.1848	0	0	0	0	0	0	0	0	0	0	0	0	0.004065	0.4065	0.023284
MM415B02237	0	0	0	0	0	0	0	0	0	0	0	0	0	0	0	0	0	0	0	0	0	0	0.001943	0.1943	0	0	0	0	0	0	0	0	0	0	0	0	0	0	0	0	0	0	0	0	0	0	0	0	0
MM415B02238	0.023314	1.3692	0	0	0	0	0.018596	1.8596	0.00185	0.185	0	0	0	0	0	0	0	0	0	0	0	0	0.00185	0.185	0	0	0	0	0	0	0	0	0	0	0	0	0	0	0	0	0	0	0	0	0	0	0.023314	2.3314	0.00185
MM415B02243	0	0	0	0	0	0	0	0	0.001853	0.1853	0.001853	0.1853	0	0	0	0	0	0	0.003892	0.3892	0	0	0	0	0	0	0	0	0	0	0.002039	0.2039	0	0	0	0	0	0	0	0	0	0	0.005931	0.3985	0.001853	0.1853	0.001853	0.1853	0
MM415B02248	0.001857	0.1857	0.001857	0.1857	0	0	0	0	0	0	0	0	0	0	0	0	0	0	0	0	0	0	0	0	0	0	0	0	0.00195	0.195	0.005756	0.5756	0	0	0	0	0.001857	0.1857	0.001857	0.1857	0.00195	0.195	0	0	0	0	0.00195	0.195	0.00195
MM415B02249	0	0	0.001859	0.1859	0	0	0	0	0	0	0	0	0	0	0	0	0	0	0	0	0	0	0	0	0	0	0	0	0	0	0	0	0	0	0	0	0	0	0	0	0	0	0	0	0	0	0	0	0
MM415B02257	0	0	0	0	0	0	0	0	0	0	0	0	0	0	0	0	0	0	0.001867	0.1867	0	0	0	0	0	0	0	0	0	0	0	0	0	0	0	0	0	0	0.00196	0.196	0	0	0.002053	0.2053	0	0	0	0	0
MM415B02258	0	0	0	0	0	0	0	0	0	0	0	0	0	0	0	0	0	0	0.001867	0.1867	0.00196	0.196	0	0	0	0	0	0	0	0	0.001867	0.1867	0.003733	0.3733	0	0	0.002053	0.2053	0.004106	0.4106	0	0	0.00392	0.392	0.001867	0.1867	0	0	0.00196
MM415B02267	0.001966	0.1966	0.001966	0.1966	0.002059	0.2059	0.001966	0.1966	0	0	0	0	0	0	0	0	0	0	0.002059	0.2059	0	0	0.001872	0.1872	0	0	0	0	0	0	0	0	0	0	0.005804	0.3838	0	0	0	0	0.003838	0.3838	0	0	0.011794	1.1794	0.011794	1.1794	0.050828
MM415B02269	0.001872	0.1872	0	0	0.003932	0.206	0.001872	0.1872	0	0	0	0	0	0	0	0	0	0	0	0	0	0	0	0	0	0	0	0	0.003745	0.2153	0.005898	0.4213	0.009643	0.646	0	0	0.001872	0.1872	0.003745	0.2621	0	0	0.004026	0.4026	0.005898	0.2528	0.003839	0.2528	0
MM415B02272	0.001875	0.1875	0	0	0	0	0	0	0	0	0	0	0	0	0	0	0	0	0.001875	0.1875	0	0	0	0	0	0	0	0	0	0	0	0	0	0	0	0	0.001875	0.1875	0	0	0.002344	0.2344	0	0	0	0	0	0	0
MM415B02273	0	0	0.001876	0.1876	0	0	0	0	0.00197	0.197	0	0	0	0	0	0	0	0	0	0	0	0	0	0	0.001876	0.1876	0	0	0	0	0	0	0	0	0	0	0	0	0	0	0.001876	0.1876	0.019415	1.0786	0	0	0	0	0
MM415B02274	0	0	0	0	0	0	0	0	0	0	0	0	0	0	0.001876	0.1876	0	0	0	0	0	0	0	0	0.003752	0.3752	0	0	0	0	0	0	0	0	0	0	0	0	0	0	0	0	0	0	0	0	0	0	0
MM415B02281	0	0	0	0	0	0	0	0	0	0	0	0	0	0	0	0	0	0	0	0	0	0	0	0	0	0	0	0	0	0	0	0	0	0	0	0	0	0	0	0	0	0	0	0	0	0	0	0	0
MM415B02285	0	0	0	0	0	0	0	0	0	0	0	0	0	0	0	0	0	0	0	0	0	0	0.001884	0.1884	0.001979	0.1979	0	0	0	0	0	0	0	0	0	0	0	0	0.001884	0.1884	0.004145	0.2073	0	0	0.005841	0.3863	0	0	0
MM415B02290	0	0	0	0	0	0	0	0	0	0	0	0	0	0	0	0	0	0	0	0	0	0	0	0	0	0	0	0	0	0	0	0	0	0	0	0	0	0	0	0	0	0	0	0	0	0	0	0	0.001886
MM415B02291	0.001889	0.1889	0	0	0	0	0	0	0	0	0	0	0	0	0	0	0	0	0	0	0	0	0	0	0	0	0	0	0	0	0	0	0	0	0	0	0	0	0.001889	0.1889	0	0	0.001889	0.1889	0	0	0	0	0.023796
MM415B02292	0	0	0.001983	0.1983	0	0	0	0	0	0	0	0	0	0	0	0	0	0	0	0	0	0	0.002172	0.2172	0	0	0	0	0	0	0	0	0	0	0	0	0	0	0	0	0	0	0	0	0	0	0	0	0
MM415B02293	0.001889	0.1889	0	0	0	0	0	0	0	0	0	0	0.001983	0.1983	0	0	0	0	0	0	0	0	0	0	0	0	0	0	0	0	0	0	0	0	0	0	0	0	0	0	0	0	0	0	0	0	0	0	0
MM415B02303	0.001899	0.1899	0	0	0	0	0	0	0	0	0	0	0	0	0	0	0	0	0	0	0	0	0	0	0	0	0	0	0	0	0	0	0	0	0	0	0	0	0	0	0	0	0.001899	0.1899	0	0	0	0	0
MM415B02304	0	0	0	0	0	0	0	0	0	0	0	0	0	0	0	0	0	0	0	0	0.0019	0.19	0	0	0	0	0	0	0	0	0	0	0	0	0	0	0	0	0	0	0	0	0	0	0	0	0	0	0
MM415B02305	0	0	0	0	0	0	0.001995	0.1995	0.001995	0.1995	0	0	0	0	0	0	0.001995	0.1995	0	0	0.0019	0.19	0	0	0	0	0.0019	0.19	0	0	0	0	0	0	0	0	0	0	0	0	0	0	0	0	0.001995	0.1995	0	0	0
MM415B02306	0	0	0.001995	0.1995	0	0	0	0	0	0	0	0	0	0	0	0	0	0	0	0	0	0	0	0	0	0	0	0	0	0	0	0	0	0	0	0	0	0	0	0	0	0	0.0019	0.19	0.005701	0.3801	0	0	0.0019
MM415B02313	0.002002	0.2002	0	0	0.002097	0.2097	0.001907	0.1907	0	0	0	0	0	0	0	0	0	0	0	0	0	0	0	0	0	0	0	0	0	0	0.003814	0.3814	0.008008	0.6006	0	0	0	0	0	0	0	0	0	0	0.002002	0.2002	0.002193	0.2193	0
MM415B02317	0	0	0	0	0	0	0	0	0	0	0	0	0	0	0	0	0	0	0	0	0	0	0	0	0	0	0	0	0	0	0	0	0	0	0	0	0	0	0	0	0	0	0	0	0	0	0	0	0
MM415B02325	0	0	0	0	0	0	0	0	0	0	0	0	0	0	0	0	0.002015	0.2015	0.002015	0.2015	0	0	0	0	0.003838	0.1919	0	0	0	0	0	0	0	0	0	0	0	0	0	0	0.003838	0.1919	0	0	0	0	0	0	0
MM415B02331	0	0	0	0	0	0	0	0	0	0	0.001925	0.1925	0	0	0	0	0	0	0	0	0.003946	0.3946	0	0	0	0	0	0	0	0	0	0	0	0	0	0	0	0	0	0	0	0	0.002021	0.2021	0	0	0	0	0.024256
MM415B02335	0	0	0	0	0	0	0	0	0	0	0	0	0.019093	1.9094	0	0	0.001929	0.1929	0.001929	0.1929	0	0	0	0	0	0	0	0	0	0	0	0	0	0	0	0	0	0	0	0	0	0	0	0	0	0	0	0	0
MM415B02339	0	0	0	0	0	0	0	0	0	0	0	0	0	0	0	0	0	0	0	0	0	0	0	0	0	0	0	0	0	0	0	0	0.003865	0.1933	0	0	0	0	0	0	0	0	0	0	0	0	0	0	0
MM415B02340	0	0	0.004256	0.2128	0	0	0	0	0	0	0	0	0	0	0	0	0	0	0	0	0	0	0	0	0	0	0	0	0	0	0.001935	0.1935	0	0	0	0	0	0	0	0	0	0	0	0	0	0	0	0	0.002031
MM415B02343	0	0	0	0	0	0	0	0	0	0	0	0	0	0	0	0	0	0	0	0	0.001936	0.1936	0	0	0	0	0	0	0	0	0	0	0.014129	1.4129	0.011904	1.1904	0	0	0	0	0	0	0	0	0	0	0	0	0.033098
MM415B02351	0.012222	1.2222	0	0	0	0	0	0	0	0	0	0	0	0	0.002231	0.2231	0	0	0	0	0	0	0	0	0	0	0	0	0	0	0.00194	0.194	0.003201	0.3201	0	0	0	0	0	0	0	0	0.002037	0.2037	0	0	0	0	0
MM415B02352	0	0	0.002236	0.2236	0.00982	0.982	0	0	0.002236	0.2236	0	0	0	0	0	0	0	0	0	0	0	0	0.002139	0.2139	0	0	0	0	0	0	0.012251	1.2251	0.038697	3.6364	0.001945	0.1945	0.005834	0.5834	0.002139	0.2139	0.001945	0.1945	0.002042	0.2042	0.001945	0.1945	0.005931	0.5931	0.005834
MM415B02353	0	0	0	0	0	0	0	0	0	0	0	0	0	0	0	0	0	0	0	0	0	0	0	0	0	0	0	0	0	0	0	0	0	0	0	0	0	0	0	0	0	0	0.002042	0.2042	0	0	0	0	0.00389
MM415B02360	0	0	0	0	0	0	0	0	0	0	0	0	0	0	0	0	0	0	0	0	0	0	0	0	0.001954	0.1954	0	0	0	0	0	0	0	0	0	0	0	0	0	0	0	0	0	0	0	0	0	0	0
MM415B02361	0	0	0	0	0	0	0	0	0	0	0	0	0	0	0	0	0	0	0	0	0	0	0	0	0	0	0	0	0	0	0.001959	0.1959	0	0	0	0	0	0	0	0	0	0	0	0	0	0	0	0	0
MM415B02366	0	0	0	0	0.001965	0.1965	0	0	0	0	0.004126	0.2063	0	0	0	0	0	0	0	0	0	0	0	0	0	0	0	0	0	0	0	0	0	0	0	0	0	0	0	0	0	0	0	0	0.001965	0.1965	0	0	0
MM415B02369	0	0	0	0	0.002065	0.2065	0	0	0.001966	0.1966	0	0	0.001966	0.1966	0	0	0	0	0	0	0.002065	0.2065	0	0	0	0	0	0	0.001966	0.1966	0.003933	0.3933	0	0	0	0	0.001966	0.1966	0	0	0.001966	0.1966	0.001966	0.1966	0.004129	0.2065	0.003933	0.3933	0
MM415B02370	0	0	0	0	0	0	0	0	0	0	0	0	0	0	0	0	0	0	0	0	0	0	0	0	0	0	0	0	0	0	0	0	0	0	0	0	0	0	0	0	0	0	0	0	0	0	0	0	0.004131
MM415B02373	0	0	0	0	0	0	0	0	0	0	0	0	0	0	0	0	0	0	0	0	0	0	0	0	0	0	0	0	0	0	0	0	0	0	0	0	0	0	0	0	0	0	0	0	0	0	0	0	0
MM415B02375	0	0	0	0	0	0	0	0	0	0	0	0	0	0	0.00197	0.197	0	0	0	0	0	0	0.002068	0.2068	0	0	0	0	0	0	0	0	0	0	0	0	0	0	0	0	0	0	0	0	0	0	0	0	0
MM415B02376	0	0	0	0	0	0	0	0	0	0	0	0	0	0	0	0	0	0	0	0	0	0	0	0	0	0	0	0	0	0	0	0	0	0	0	0	0	0	0	0	0	0	0	0	0	0	0	0	0
MM415B02377	0	0	0	0	0	0	0	0	0	0	0	0	0	0	0.001973	0.1973	0	0	0	0	0	0	0.002071	0.2071	0	0	0	0	0	0	0	0	0	0	0	0	0	0	0	0	0	0	0	0	0	0	0	0	0
MM415B02380	0	0	0	0	0	0	0	0	0	0	0	0	0.001975	0.1975	0	0	0	0	0	0	0	0	0	0	0	0	0	0	0	0	0.002074	0.2074	0.002074	0.2074	0	0	0	0	0	0	0	0	0	0	0	0	0.002074	0.2074	0.002173
MM415B02381	0	0	0	0	0	0	0	0	0	0	0	0	0	0	0	0	0	0	0	0	0	0	0	0	0	0	0	0	0	0	0	0	0	0	0	0	0	0	0	0	0	0	0	0	0	0	0	0	0
MM415B02388	0	0	0	0	0	0	0	0	0.001981	0.1981	0	0	0	0	0	0	0	0	0	0	0	0	0	0	0	0	0	0	0	0	0	0	0	0	0	0	0	0	0	0	0	0	0	0	0	0	0	0	0
MM415B02390	0.001983	0.1983	0	0	0	0	0	0	0	0	0.001983	0.1983	0	0	0	0	0	0	0	0	0	0	0	0	0	0	0	0	0	0	0	0	0	0	0	0	0	0	0	0	0.001983	0.1983	0	0	0.002181	0.2181	0	0	0
MM415B02392	0	0	0	0	0	0	0	0	0	0	0.001983	0.1983	0	0	0.001983	0.1983	0	0	0.001983	0.1983	0	0	0	0	0	0	0	0	0	0	0	0	0	0	0	0	0.001983	0.1983	0	0	0	0	0.002082	0.2082	0	0	0.001983	0.1983	0
MM415B02398	0	0	0	0	0	0	0.001987	0.1987	0	0	0	0	0	0	0	0	0	0	0	0	0	0	0	0	0	0	0	0	0	0	0	0	0	0	0	0	0	0	0	0	0	0	0	0	0	0	0	0	0
MM415B02402	0.002389	0.2389	0.001991	0.1991	0	0	0	0	0	0	0	0	0	0	0	0	0	0	0	0	0	0	0	0	0	0	0	0	0	0	0	0	0	0	0	0	0	0	0	0	0	0	0	0	0	0	0.001991	0.1991	0
MM415B02406	0.004186	0.4186	0.002093	0.2093	0	0	0	0	0	0	0	0	0	0	0.001993	0.1993	0	0	0	0	0	0	0	0	0	0	0	0	0	0	0	0	0	0	0.002193	0.2193	0	0	0.002193	0.2193	0	0	0	0	0.001993	0.1993	0.001993	0.1993	0.001993
MM415B02408	0	0	0	0	0	0	0	0	0	0	0	0	0	0	0	0	0	0	0	0	0	0	0	0	0	0	0	0	0	0	0	0	0.001993	0.1993	0	0	0	0	0	0	0	0	0	0	0	0	0.001993	0.1993	0
MM415B02411	0	0	0	0	0	0	0	0	0	0	0	0	0	0	0	0	0	0	0	0	0	0	0	0	0	0	0	0	0	0	0.001995	0.1995	0	0	0	0	0	0	0	0	0	0	0	0	0	0	0	0	0
MM415B02413	0.025157	2.5157	0.002096	0.2096	0.010083	1.0083	0	0	0	0	0.020166	2.0166	0	0	0	0	0	0	0	0	0	0	0.025157	2.0266	0	0	0	0	0.037636	3.7636	0.046321	4.6321	0.08805	6.8284	0.01198	1.198	0	0	0	0	0	0	0.25886	13.0279	0.002596	0.2596	0.08805	8.4057	0.242188
MM415B02414	0	0	0.002097	0.2097	0	0	0	0	0	0	0.002097	0.2097	0	0	0	0	0	0	0	0	0	0	0	0	0	0	0	0	0	0	0	0	0.001997	0.1997	0	0	0	0	0	0	0	0	0	0	0	0	0.001997	0.1997	0
MM415B02422	0	0	0	0	0	0	0	0	0.002004	0.2004	0	0	0	0	0	0	0	0	0	0	0	0	0	0	0	0	0	0	0	0	0	0	0	0	0	0	0	0	0	0	0	0	0	0	0	0	0	0	0
MM415B02425	0	0	0	0	0	0	0	0	0	0	0	0	0	0	0	0	0	0	0	0	0	0	0	0	0	0	0	0	0	0	0	0	0	0	0.002005	0.2005	0	0	0	0	0	0	0	0	0	0	0	0	0
MM415B02428	0	0	0.002108	0.2108	0	0	0.002008	0.2008	0.006125	0.2209	0.002008	0.2008	0	0	0	0	0.002108	0.2108	0	0	0.002008	0.2008	0.002008	0.2008	0	0	0	0	0.002008	0.2008	0	0	0.002008	0.2008	0	0	0	0	0.002008	0.2008	0	0	0.002108	0.2108	0.002209	0.2209	0	0	0.002008
MM415B02430	0	0	0	0	0	0	0	0	0	0	0	0	0	0	0	0	0	0	0	0	0	0	0	0	0	0	0	0	0	0	0	0	0	0	0	0	0	0	0	0	0	0	0	0	0	0	0	0	0
MM415B02432	0.00201	0.201	0	0	0.004423	0.4423	0.002312	0.2312	0.004021	0.4021	0	0	0	0	0.004121	0.4121	0	0	0.00201	0.201	0	0	0.002111	0.2111	0.002111	0.2111	0.004121	0.4121	0.008544	0.7137	0.006132	0.5328	0.006232	0.573	0.006433	0.6433	0.010655	0.6333	0.00201	0.201	0.002111	0.2111	0.004222	0.4222	0.008444	0.4825	0.004121	0.2413	0.004021
MM415B02435	0	0	0	0	0.002013	0.2013	0	0	0	0	0	0	0	0	0	0	0	0	0	0	0	0	0.002013	0.2013	0	0	0	0	0	0	0.002013	0.2013	0.002013	0.2013	0.002013	0.2013	0.002113	0.2113	0.004126	0.4126	0	0	0.002113	0.2113	0.004025	0.2013	0.006038	0.6038	0
MM415B02439	0	0	0	0	0	0	0	0	0	0	0	0	0	0	0	0	0	0	0	0	0	0	0	0	0	0	0	0	0	0	0	0	0	0	0	0	0	0	0	0	0	0	0.002015	0.2015	0	0	0	0	0
MM415B02443	0	0	0.002037	0.2037	0	0	0	0	0.002037	0.2037	0	0	0	0	0	0	0	0	0	0	0.004177	0.4177	0.002037	0.2037	0	0	0	0	0.002037	0.2037	0.002037	0.2037	0.008557	0.8557	0	0	0	0	0	0	0	0	0.002445	0.2445	0.004075	0.2037	0.004177	0.4177	0.007131
MM415B02451	0	0	0.002026	0.2026	0	0	0.002026	0.2026	0	0	0.004356	0.4356	0.002026	0.2026	0.002127	0.2127	0	0	0	0	0.002026	0.2026	0	0	0	0	0	0	0.004052	0.4052	0	0	0	0	0.002026	0.2026	0.002026	0.2026	0	0	0	0	0.004254	0.4254	0.002026	0.2026	0.002026	0.2026	0.008306
MM415B02452	0	0	0	0	0	0	0	0	0	0	0	0	0	0	0	0	0	0	0	0	0	0	0	0	0	0	0	0	0.002026	0.2026	0	0	0	0	0	0	0	0	0	0	0.002026	0.2026	0	0	0	0	0	0	0.004053
MM415B02453	0	0	0	0	0.010233	1.0233	0	0	0	0	0	0	0	0	0	0	0.002026	0.2026	0	0	0	0	0	0	0	0	0	0	0	0	0	0	0	0	0.002026	0.2026	0.012766	1.2766	0.002128	0.2128	0	0	0	0	0	0	0	0	0
MM415B02455	0	0	0	0	0	0	0	0	0	0	0	0	0	0	0	0	0	0	0.002129	0.2129	0	0	0	0	0	0	0	0	0.014803	1.4803	0	0	0	0	0	0	0	0	0	0	0	0	0	0	0	0	0	0	0
MM415B02456	0	0	0	0	0	0	0	0	0	0	0	0	0	0	0	0	0	0	0	0	0	0	0	0	0	0	0	0	0	0	0	0	0	0	0	0	0	0	0.002029	0.2029	0.002029	0.2029	0	0	0	0	0	0	0
MM415B02459	0	0	0.076821	6.9302	0.010263	1.0263	0.020526	1.7986	0	0	0.041053	4.1053	0.020526	1.8392	0	0	0	0	0	0	0	0	0	0	0	0	0	0	0	0	0	0	0.038411	3.8411	0.074891	7.4891	0	0	0.038411	3.6988	0	0	0.076008	5.1418	0.025607	2.3168	0.070623	7.0623	0.050097
MM415B02461	0	0	0	0	0	0	0	0	0	0	0	0	0	0	0.002135	0.2135	0	0	0.002034	0.2034	0	0	0	0	0	0	0	0	0.002135	0.2135	0.002034	0.2034	0	0	0	0	0	0	0	0	0	0	0	0	0	0	0	0	0.00427
MM415B02463	0	0	0	0	0	0	0	0	0	0	0	0	0.002039	0.2039	0	0	0	0	0	0	0	0	0.004078	0.2039	0	0	0	0	0	0	0.002141	0.2141	0	0	0	0	0	0	0	0	0	0	0	0	0	0	0.002039	0.2039	0.002039
MM415B02464	0	0	0	0	0.010298	1.0298	0.002141	0.2141	0	0	0	0	0	0	0	0	0	0	0	0	0	0	0.002651	0.2651	0.002039	0.2039	0	0	0	0	0.004078	0.2039	0.002039	0.2039	0	0	0.011011	1.1011	0.00938	0.938	0	0	0.00938	0.469	0.002039	0.2039	0	0	0.020188
MM415B02465	0	0	0	0	0	0	0	0	0	0	0	0	0.00204	0.204	0	0	0	0	0	0	0	0	0	0	0	0	0	0	0	0	0.002142	0.2142	0	0	0	0	0	0	0	0	0	0	0	0	0	0	0	0	0
MM415B02467	0	0	0	0	0	0	0	0	0.002042	0.2042	0	0	0	0	0	0	0	0	0	0	0	0	0	0	0	0	0	0	0	0	0	0	0	0	0	0	0	0	0	0	0	0	0	0	0	0	0.002144	0.2144	0
MM415B02471	0.002044	0.2044	0	0	0.011035	0.5518	0	0	0.006233	0.6233	0.00235	0.235	0.017779	0.6131	0.004189	0.4189	0.002963	0.2963	0	0	0.002044	0.2044	0	0	0	0	0	0	0	0	0.004087	0.4087	0	0	0.009298	0.9298	0	0	0	0	0.002044	0.2044	0.036783	1.267	0.002861	0.2861	0.002146	0.2146	0.023807
MM415B02472	0	0	0.002044	0.2044	0	0	0.00235	0.235	0	0	0	0	0.002146	0.2146	0	0	0	0	0	0	0.002044	0.2044	0	0	0.00235	0.235	0.002044	0.2044	0	0	0.00419	0.419	0	0	0	0	0	0	0	0	0.002044	0.2044	0	0	0.00419	0.2248	0.002248	0.2248	0.00235
MM415B02480	0.002047	0.2047	0	0	0.002047	0.2047	0	0	0	0	0	0	0	0	0	0	0	0	0	0	0.002047	0.2047	0	0	0	0	0	0	0	0	0.00215	0.215	0.00215	0.215	0	0	0	0	0	0	0	0	0.00215	0.215	0.002047	0.2047	0	0	0
MM415B02483	0	0	0	0	0	0	0	0	0	0	0	0	0	0	0	0	0	0	0	0	0	0	0	0	0	0	0	0	0	0	0	0	0	0	0	0	0	0	0	0	0	0	0	0	0	0	0	0	0
MM415B02485	0	0	0	0	0	0	0	0	0	0	0	0	0.002049	0.2049	0	0	0	0	0	0	0	0	0	0	0	0	0	0	0	0	0.004201	0.4201	0.002049	0.2049	0	0	0	0	0	0	0.002049	0.2049	0	0	0	0	0.002049	0.2049	0.002254
MM415B02488	0	0	0	0	0.002051	0.2051	0.002051	0.2051	0.004101	0.4101	0	0	0	0	0.002051	0.2051	0.002051	0.2051	0.002051	0.2051	0.002051	0.2051	0	0	0.002153	0.2153	0	0	0	0	0.002256	0.2256	0.002051	0.2051	0.002051	0.2051	0	0	0.002051	0.2051	0.002153	0.2153	0	0	0	0	0.004101	0.4101	0.004101
MM415B02490	0	0	0	0	0.002051	0.2051	0	0	0	0	0	0	0.002051	0.2051	0	0	0	0	0	0	0	0	0	0	0	0	0	0	0	0	0	0	0	0	0	0	0	0	0	0	0	0	0	0	0	0	0	0	0
MM415B02491	0	0	0	0	0	0	0	0	0	0	0	0	0	0	0	0	0	0	0	0	0	0	0	0	0	0	0	0	0	0	0	0	0	0	0	0	0	0	0	0	0	0	0	0	0.004103	0.2051	0	0	0
MM415B02492	0	0	0	0	0	0	0	0	0	0	0	0	0	0	0	0	0	0	0	0	0.004309	0.4309	0	0	0	0	0	0	0	0	0	0	0	0	0	0	0	0	0	0	0	0	0	0	0	0	0	0	0
MM415B02495	0	0	0	0	0	0	0	0	0	0	0	0	0	0	0	0	0	0	0	0	0	0	0	0	0	0	0	0	0	0	0	0	0.002054	0.2054	0	0	0	0	0	0	0	0	0	0	0	0	0	0	0
MM415B02497	0	0	0	0	0	0	0	0	0	0	0	0	0	0	0.002055	0.2055	0	0	0	0	0	0	0	0	0	0	0	0	0	0	0.004212	0.4212	0.002055	0.2055	0	0	0	0	0	0	0.00226	0.226	0	0	0	0	0	0	0
MM415B02498	0	0	0	0	0	0	0	0	0	0	0.002054	0.2054	0	0	0	0	0	0	0	0	0.00226	0.226	0	0	0	0	0	0	0	0	0	0	0.00226	0.226	0	0	0	0	0.002054	0.2054	0	0	0.002054	0.2054	0	0	0.002054	0.2054	0.002054
MM415B02510	0	0	0	0	0	0	0	0	0	0	0	0	0	0	0	0	0	0	0	0	0	0	0	0	0	0	0	0	0	0	0	0	0	0	0	0	0	0	0	0	0.002065	0.2065	0.024466	1.5381	0	0	0.026014	2.6014	0
MM415B02511	0	0	0	0	0	0	0	0	0	0	0	0	0	0	0.002169	0.2169	0	0	0.002169	0.2169	0	0	0	0	0	0	0	0	0	0	0.002066	0.2066	0	0	0.002169	0.2169	0.002066	0.2066	0.006404	0.4235	0.00661	0.4544	0	0	0	0	0.004338	0.4338	0.002169
MM415B02512	0	0	0	0	0	0	0	0	0	0	0	0	0	0	0	0	0	0	0	0	0	0	0	0	0	0	0	0	0	0	0	0	0	0	0.002066	0.2066	0	0	0	0	0	0	0	0	0	0	0	0	0
MM415B02514	0.002073	0.2073	0	0	0.002073	0.2073	0	0	0	0	0	0	0	0	0	0	0.002073	0.2073	0	0	0	0	0	0	0	0	0	0	0	0	0	0	0.002073	0.2073	0	0	0	0	0	0	0.004146	0.2073	0	0	0	0	0.002177	0.2177	0.002073
MM415B02515	0	0	0	0	0	0	0	0	0	0	0.002177	0.2177	0	0	0	0	0	0	0	0	0.00228	0.228	0	0	0	0	0	0	0.002073	0.2073	0.00425	0.425	0.006323	0.6323	0.004146	0.4146	0.00228	0.228	0	0	0	0	0.002073	0.2073	0.002073	0.2073	0.002073	0.2073	0.006323
MM415B02516	0	0	0	0	0.002074	0.2074	0	0	0	0	0	0	0	0	0	0	0	0	0	0	0	0	0	0	0	0	0	0	0	0	0	0	0	0	0	0	0	0	0	0	0	0	0.004355	0.2281	0.002074	0.2074	0.00591	0.591	0
MM415B02517	0.004152	0.4152	0	0	0	0	0	0	0.009758	0.9758	0.006332	0.6332	0.02097	1.1834	0	0	0	0	0.002076	0.2076	0.002076	0.2076	0.02616	2.616	0	0	0	0	0.004152	0.2907	0.002076	0.2076	0.002076	0.2076	0	0	0.015156	1.5156	0.00218	0.218	0	0	0.006436	0.6436	0	0	0.047856	4.578	0.002076
MM415B02518	0	0	0	0	0	0	0	0	0	0	0	0	0	0	0	0	0	0	0	0	0	0	0	0	0	0	0	0	0	0	0.002284	0.2284	0.002077	0.2077	0	0	0.002077	0.2077	0	0	0	0	0.00623	0.623	0.002077	0.2077	0	0	0
MM415B02520	0	0	0	0	0	0	0	0	0	0	0	0	0	0	0	0	0	0	0	0	0	0	0	0	0	0	0	0	0	0	0	0	0	0	0	0	0	0	0	0	0	0	0	0	0	0	0.002078	0.2078	0
MM415B02521	0	0	0	0	0	0	0	0	0	0	0	0	0	0	0	0	0	0	0	0	0	0	0	0	0	0	0	0	0	0	0.002079	0.2079	0	0	0	0	0	0	0	0	0	0	0	0	0	0	0.002079	0.2079	0
MM415B02524	0	0	0	0	0	0	0	0	0	0	0	0	0	0	0	0	0	0	0	0	0	0	0	0	0	0	0.00208	0.208	0.00208	0.208	0	0	0.00208	0.208	0	0	0	0	0.00208	0.208	0	0	0	0	0	0	0.004471	0.4471	0
MM415B02525	0	0	0	0	0	0	0	0	0	0	0	0	0	0	0	0	0	0	0	0	0	0	0	0	0	0	0	0	0	0	0	0	0	0	0.00208	0.208	0	0	0	0	0	0	0	0	0	0	0	0	0
MM415B02527	0.002186	0.2186	0.00635	0.635	0	0	0.002082	0.2082	0	0	0	0	0	0	0	0	0.002186	0.2186	0	0	0	0	0	0	0.00229	0.229	0	0	0	0	0.004476	0.4476	0.002082	0.2082	0	0	0	0	0	0	0	0	0.026231	1.7175	0	0	0.002082	0.2082	0.028417
MM415B02528	0.002083	0.2083	0	0	0.002083	0.2083	0.002291	0.2291	0	0	0	0	0	0	0.004269	0.4269	0	0	0.002291	0.2291	0.002083	0.2083	0	0	0	0	0	0	0	0	0.004374	0.4374	0.004165	0.4165	0	0	0	0	0.002291	0.2291	0.004165	0.2083	0.004165	0.4165	0.008331	0.4165	0	0	0
MM415B02531	0	0	0.002084	0.2084	0	0	0	0	0	0	0.002084	0.2084	0	0	0	0	0	0	0.002084	0.2084	0	0	0	0	0.002084	0.2084	0	0	0	0	0	0	0	0	0	0	0	0	0	0	0	0	0	0	0	0	0	0	0
MM415B02532	0	0	0.002086	0.2086	0	0	0	0	0.002086	0.2086	0.00219	0.219	0	0	0	0	0	0	0	0	0	0	0	0	0	0	0	0	0	0	0	0	0.002086	0.2086	0	0	0	0	0	0	0	0	0	0	0	0	0	0	0
MM415B02533	0	0	0	0	0	0	0	0	0	0	0	0	0	0	0	0	0	0	0	0	0	0	0	0	0	0	0	0	0	0	0	0	0	0	0	0	0	0	0	0	0	0	0	0	0	0	0	0	0
MM415B02540	0	0	0	0	0	0	0	0	0.004182	0.4182	0	0	0	0	0	0	0	0	0	0	0	0	0	0	0	0	0.002091	0.2091	0.002091	0.2091	0.004286	0.4286	0.002091	0.2091	0	0	0	0	0	0	0.002091	0.2091	0	0	0	0	0.002405	0.2405	0.0023
MM415B02543	0	0	0	0	0	0	0	0	0.002096	0.2096	0	0	0	0	0	0	0	0	0	0	0	0	0	0	0	0	0	0	0	0	0	0	0.002096	0.2096	0	0	0.004191	0.2096	0	0	0	0	0	0	0	0	0	0	0.002096
MM415B02544	0	0	0.004612	0.2306	0	0	0.002096	0.2096	0	0	0	0	0	0	0	0	0	0	0	0	0	0	0	0	0	0	0	0	0	0	0	0	0.002096	0.2096	0	0	0	0	0	0	0.004193	0.4193	0	0	0	0	0	0	0
MM415B02550	0	0	0.0042	0.21	0	0	0.0042	0.231	0	0	0	0	0	0	0	0	0	0	0.0021	0.21	0	0	0	0	0	0	0	0	0	0	0.002415	0.2415	0	0	0	0	0.0042	0.21	0.00462	0.231	0	0	0	0	0.002205	0.2205	0.0021	0.21	0
MM415B02554	0	0	0.002207	0.2207	0.002102	0.2102	0	0	0	0	0	0	0	0	0	0	0	0	0	0	0.002207	0.2207	0	0	0	0	0	0	0	0	0	0	0	0	0	0	0	0	0	0	0	0	0	0	0	0	0	0	0
MM415B02555	0	0	0	0	0	0	0	0	0	0	0	0	0	0	0	0	0	0	0	0	0	0	0	0	0	0	0	0	0	0	0	0	0	0	0	0	0	0	0	0	0	0	0	0	0	0	0	0	0
MM415B02556	0	0	0	0	0	0	0	0	0.002104	0.2104	0	0	0	0	0	0	0	0	0	0	0	0	0	0	0	0	0	0	0	0	0	0	0	0	0	0	0	0	0	0	0	0	0	0	0	0	0	0	0
MM415B02558	0	0	0	0	0.017684	1.0632	0.006105	0.6105	0.010632	1.0632	0.010632	1.0632	0	0	0	0	0.017474	0.8737	0.042526	1.6211	0.05	1.2105	0	0	0.004211	0.2105	0	0	0.002632	0.2632	0.005158	0.5158	0.013263	1.3263	0.012526	1.2526	0	0	0	0	0.013895	1.3895	0.270105	1.5474	0.005474	0.5474	0.023895	1.6211	0.142632
MM415B02561	0	0	0	0	0	0	0	0	0	0	0	0	0	0	0	0	0	0	0	0	0	0	0	0	0	0	0	0	0	0	0	0	0	0	0.002107	0.2107	0	0	0	0	0	0	0.026551	2.0124	0	0	0	0	0.002107
MM415B02562	0	0	0	0	0	0	0	0	0	0	0	0	0	0	0	0	0	0	0	0	0.002107	0.2107	0	0	0	0	0	0	0	0	0	0	0	0	0	0	0	0	0	0	0	0	0	0	0	0	0	0	0
MM415B02564	0.013283	1.3283	0.052499	3.9532	0	0	0.002108	0.2108	0	0	0	0	0.010647	1.0647	0	0	0	0	0	0	0	0	0	0	0	0	0	0	0	0	0	0	0	0	0	0	0	0	0	0	0	0	0	0	0	0	0	0	0.053131
MM415B02567	0	0	0	0	0	0	0	0	0	0	0	0	0	0	0	0	0	0	0	0	0	0	0	0	0	0	0	0	0	0	0.002108	0.2108	0	0	0	0	0	0	0	0	0	0	0	0	0	0	0	0	0
MM415B02574	0	0	0	0	0	0	0	0	0	0	0	0	0.004227	0.4227	0	0	0	0	0	0	0.004332	0.4332	0	0	0	0	0	0	0.002113	0.2113	0.002113	0.2113	0.010672	1.0672	0	0	0	0	0	0	0	0	0.002219	0.2219	0	0	0	0	0.002113
MM415B02575	0	0	0	0	0	0	0	0	0	0	0	0	0	0	0.010673	1.0673	0	0	0	0	0	0	0	0	0	0	0	0	0	0	0	0	0	0	0	0	0	0	0	0	0	0	0	0	0	0	0	0	0.013315
MM415B02577	0	0	0	0	0	0	0	0	0	0	0	0	0	0	0	0	0.002223	0.2223	0	0	0	0	0	0	0	0	0	0	0	0	0.002117	0.2117	0	0	0	0	0	0	0	0	0	0	0	0	0.002117	0.2117	0	0	0
MM415B02578	0	0	0	0	0	0	0	0	0	0	0	0	0	0	0	0	0	0	0	0	0.002117	0.2117	0	0	0	0	0	0	0	0	0.002117	0.2117	0	0	0	0	0	0	0	0	0	0	0	0	0	0	0	0	0
[truncated: 2,053 more rows]
[truncated: 1 more columns]

## Sheet: recruit. LMO micro. metag.
	LMO microbial metagenome:	LMO_120423					LMO_120507					LMO_120806					LMO_120828					LMO_120910					LMO_121015					LMO_121123
	% of contig covered with reads	>75%	50-75%	20-50%	<20%	0	>75%	50-75%	20-50%	<20%	0	>75%	50-75%	20-50%	<20%	0	>75%	50-75%	20-50%	<20%	0	>75%	50-75%	20-50%	<20%	0	>75%	50-75%	20-50%	<20%	0	>75%	50-75%	20-50%	<20%	0
MM-171.3_A	# of contigs recruting reads	5	13	25	440	29381	5	14	44	1015	28786	2	4	30	982	28846	3	5	12	540	29304	55	77	289	1753	27690	6	22	273	1835	27728	3	8	20	248	29585
	% of the dataset	0.000167426	0.000435307	0.000837128	0.0147335	0.983827	0.000167426	0.000468792	0.00147335	0.0339874	0.963903	6.69703e-05	0.000133941	0.00100455	0.0328824	0.965912	0.000100455	0.000167426	0.000401822	0.018082	0.981248	0.00184168	0.00257836	0.0096772	0.0586994	0.927203	0.000200911	0.000736673	0.00914144	0.0614452	0.928476	0.000100455	0.000267881	0.000669703	0.00830431	0.990658
	longest contig	1082	2887	2806	567437	515375	2887	2806	2797	567437	219619	1341	2887	2806	567437	280184	2887	2806	2797	567437	263829	2887	5937	187921	567437	219619	2887	2806	39548	567437	219619	840	2887	2806	517957	567437
	longest length covered	924	2129	899	3165		2605	1980	872	4413		1075	2047	1371	3495		2172	1418	1275	3913		2775	4175	43663	23141		2665	1949	7929	7717		826	1907	950	2759
MM-171.3_B	# of contigs recruting reads	3	13	33	432	33349	12	12	52	1066	32688	3	9	34	1016	32768	3	8	15	551	33253	61	71	319	2002	31377	14	31	276	1810	31699	3	4	23	254	33546
	% of the dataset	8.86787e-05	0.000384274	0.000975466	0.0127697	0.985782	0.000354715	0.000354715	0.0015371	0.0315105	0.966243	8.86787e-05	0.000266036	0.00100503	0.0300325	0.968608	8.86787e-05	0.000236477	0.000443393	0.0162873	0.982944	0.00180313	0.00209873	0.0094295	0.0591782	0.92749	0.000413834	0.000916346	0.00815844	0.0535028	0.937009	8.86787e-05	0.000118238	0.00067987	0.00750813	0.991605
	longest contig	1025	3550	3894	669373	345344	3550	3609	3894	669373	345344	1230	3894	3609	669373	280318	1230	3550	3894	669373	215431	3550	6731	100243	669373	140284	3550	3894	17719	669373	345344	1025	3550	3894	669373	567378
	longest length covered	1025	2267	1597	3024		2963	2001	1750	4404		1025	2608	1052	3539		1025	2601	1658	4000		3371	4274	21241	20170		3218	2475	4103	15147		1011	2023	1419	2423
MM-415.2_A	# of contigs recruting reads	2	5	13	497	46495	8	5	35	1157	45807	1	6	23	1180	45802	2	6	10	564	46430	31	421	351	1991	44218	5	15	88	1824	45080	2	3	13	293	46701
	% of the dataset	4.25423e-05	0.000106356	0.000276525	0.0105718	0.989003	0.000170169	0.000106356	0.000744491	0.0246107	0.974368	2.12712e-05	0.000127627	0.000489237	0.0251	0.974262	4.25423e-05	0.000127627	0.000212712	0.0119969	0.98762	0.000659406	0.00895516	0.00746618	0.0423509	0.940568	0.000106356	0.000319067	0.00187186	0.0387986	0.958904	4.25423e-05	6.38135e-05	0.000276525	0.00623245	0.993385
	longest contig	3778	5864	6066	681060	160410	5864	6066	1560	681060	208904	1288	6066	3778	681060	157401	1288	6066	2469	681060	184375	8335	29295	104505	681060	146393	5864	6066	6938	681060	157401	3778	5864	6066	681060	266101
	longest length covered	3257	3927	2680	1650		4682	3869	628	3457		110	3735	1888	1507		1250	3945	605	928		6444	16774	23363	73186		4775	2789	1955	6170		3073	3699	2134	1385
MM-415.2_B	# of contigs recruting reads	1	6	13	591	60448	5	10	74	1311	59659	0	7	37	1305	59710	0	6	11	720	60322	28	244	322	2138	58327	6	21	197	2028	58807	1	2	8	366	60682
	% of the dataset	1.63776e-05	9.82656e-05	0.000212909	0.00967916	0.989993	8.1888e-05	0.000163776	0.00121194	0.021471	0.977071	0	0.000114643	0.000605971	0.0213728	0.977907	0	9.82656e-05	0.000180154	0.0117919	0.98793	0.000458573	0.00399613	0.00527359	0.0350153	0.955256	9.82656e-05	0.00034393	0.00322639	0.0332138	0.963118	1.63776e-05	3.27552e-05	0.000131021	0.0059942	0.993826
	longest contig	6126	3570	3874	533513	311291	3570	6126	3229	533513	311291		3874	6126	533513	301526		6126	1951	533513	311291	6126	62662	107371	533513	197972	3570	6126	7349	533513	311291	6126	2579	3874	533513	412429
	longest length covered	4807	2220	1824	4696		2957	4301	957	7165			2456	3050	4756			3639	784	4352		4757	37568	40157	92297		2733	4254	1854	10599		4595	1467	1766	4210
TM-448.4_A	# of contigs recruting reads	2	8	11	645	47460	7	12	61	1306	46740	2	11	50	1346	46717	1	6	13	634	47472	62	619	840	2923	43682	9	24	113	2798	45182	2	5	10	347	47762
	% of the dataset	4.15576e-05	0.00016623	0.000228567	0.0134023	0.986161	0.000145452	0.000249345	0.00126751	0.0271371	0.971201	4.15576e-05	0.000228567	0.00103894	0.0279683	0.970723	2.07788e-05	0.000124673	0.000270124	0.0131738	0.986411	0.00128828	0.0128621	0.0174542	0.0607364	0.907659	0.000187009	0.000498691	0.002348	0.0581391	0.938827	4.15576e-05	0.000103894	0.000207788	0.00721024	0.992437
	longest contig	410	4505	5311	442607	383499	4505	5311	7665	442607	161967	539	4505	5311	442607	186880	410	4505	5311	442607	186880	5947	14800	25439	442607	161967	4505	5311	5428	442607	148414	410	4505	5311	442607	383499
	longest length covered	319	2915	2096	4022		3419	3030	1668	5266		513	2956	2083	3857		308	2920	2361	3990		4514	9321	6890	5188		3829	3378	2353	6652		311	2498	1746	3691
TM-448.4_B	# of contigs recruting reads	1	9	22	703	52708	8	16	60	1503	51856	3	11	63	1585	51781	1	11	19	689	52723	53	525	706	3140	49019	8	37	220	2974	50204	0	8	20	3773	49642
	% of the dataset	1.87115e-05	0.000168404	0.000411654	0.0131542	0.986247	0.000149692	0.000299384	0.00112269	0.0281234	0.970305	5.61346e-05	0.000205827	0.00117883	0.0296578	0.968901	1.87115e-05	0.000205827	0.000355519	0.0128922	0.986528	0.000991711	0.00982355	0.0132103	0.0587542	0.91722	0.000149692	0.000692326	0.00411654	0.0556481	0.939393	0	0.000149692	0.00037423	0.0705986	0.928877
	longest contig	1102	5727	3177	698919	245919	5727	3757	3177	698919	184821	1102	5727	3757	698919	171515	592	5727	3099	698919	278283	5727	31858	39690	698919	171515	5727	3757	5718	698919	184821		5727	1129	600084	698919
	longest length covered	850	3964	1467	2053		4684	2452	1020	5451		943	3827	181	1968		524	3979	1529	838		4603	19813	13837	5867		4790	2534	2074	9810			3691	3041	964

## Sheet: LMO accession number
Viral metagenomes from LMO					Microbial metagenomes from LMO
Sample name	BioSample	SRA	Reference		Sample name	BioSample	SRA	Reference
LMO_120426	SAMN09302791	SRS3370958	Nilsson et al. Reference 9		LMO_120423	SAMN03351365	SRS954972	Hugerth et al. Reference 10
LMO_120510	SAMN09302792	SRS3370959	Nilsson et al. Reference 9		LMO_120507	SAMN03351369	SRS954970	Hugerth et al. Reference 10
LMO_120806	SAMN09302793	SRS3370960	Nilsson et al. Reference 9		LMO_120806	SAMN03351391	SRS954960	Hugerth et al. Reference 10
LMO_120828	SAMN09302794	SRS3370961	Nilsson et al. Reference 9		LMO_120828	SAMN03351397	SRS954956	Hugerth et al. Reference 10
LMO_120910	SAMN09302795	SRS3370962	Nilsson et al. Reference 9		LMO_120910	SAMN03351401	SRS954951	Hugerth et al. Reference 10
LMO_121015	SAMN09302796	SRS3370963	Nilsson et al. Reference 9		LMO_121015	SAMN03351409	SRS954969	Hugerth et al. Reference 10
LMO_121123	SAMN09302797	SRS3370964	Nilsson et al. Reference 9		LMO_121123	SAMN03351415	SRS954965	Hugerth et al. Reference 10
LMO_130617	SAMN09302798	SRS3370965	Nilsson et al. Reference 9
LMO_130705	SAMN09302799	SRS3370966	Nilsson et al. Reference 9		Bioproject accession number: PRJNA273799
LMO_130725	SAMN09302800	SRS3370967	Nilsson et al. Reference 9
LMO_130815	SAMN09302801	SRS3370947	Nilsson et al. Reference 9
LMO_130905	SAMN09302802	SRS3370948	Nilsson et al. Reference 9
LMO_131003	SAMN09302803	SRS3370945	Nilsson et al. Reference 9
LMO_131211	SAMN09302804	SRS3370946	Nilsson et al. Reference 9
LMO_140109	SAMN09302805	SRS3370951	Nilsson et al. Reference 9
LMO_140220	SAMN09302806	SRS3370952	Nilsson et al. Reference 9
LMO_140312	SAMN09302807	SRS3370949	Nilsson et al. Reference 9
LMO_140506	SAMN09302808	SRS3370950	Nilsson et al. Reference 9
LMO_140604	SAMN09302809	SRS3370943	Nilsson et al. Reference 9
LMO_140820	SAMN09302810	SRS3370944	Nilsson et al. Reference 9
LMO_141013	SAMN09302811	SRS3370957	Nilsson et al. Reference 9
LMO_141216	SAMN09302812	SRS3370956	Nilsson et al. Reference 9
LMO_150215	SAMN09302813	SRS3370955	Nilsson et al. Reference 9
LMO_150318	SAMN09302814	SRS3370954	Nilsson et al. Reference 9
LMO_150610	SAMN09302815	SRS3370953	Nilsson et al. Reference 9
bioproject accession number: PRJNA474405
