# Supplementary material for: The Fennoscandian Shield deep terrestrial virosphere suggests slow motion ‘boom and burst’ cycles
Source: Commun Biol. 2021 Mar 8;4:307. doi: 10.1038/s42003-021-01810-1 (PMC7940616; doi:10.1038/s42003-021-01810-1)
Supplement: Supplementary file 7 — Supplementary Data 4 [file 42003_2021_1810_MOESM7_ESM.xlsx]

## Sheet: Sheet1
			Best match to PFAM			Best match to NCBI nr (date:June 2017)			Best match to NCBI nr providing functional information (date:June 2017)			Best match to ViralDB (date:Juny 2019)				Best match to ViralDB providing functional information (date:January 2017)			best match to metaproteome (Brum et al. Reference 11)
contig name	gene	predicted function	PFAM ID	e-value		Accession number	bit score	Taxonomy used for Figure 4	Accession number	bit score		Accession number	bit score	Name of virus	Taxonomy used for Figure 4	Accession number	bit score		ORF identifier	% amino acid identity	bit score
MM171A00097	2	hypothetical protein				ACA60338.1	81.6	Firmicutes
MM171A00097	3	hypothetical protein
MM171A00097	4	hypothetical protein
MM171A00097	5	hypothetical protein				OIP26476.1	54.7	Chloroflexota
MM171A00097	6	hypothetical protein				WP_041342019.1	630.6	Chloroflexota				YP_006986937.1	65.9	Cronobacter phage vB_CsaM_GAP31	Myoviridae
MM171A00097	7	hypothetical protein				OIP26476.1	97.4	Chloroflexota
MM171A00097	8	hypothetical protein
MM171A00097	9	hypothetical protein
MM171A00097	10	hypothetical protein
MM171A00097	11	hypothetical protein				WP_058292345.1	402.9	Chloroflexota				YP_007003037.1	44.3	Lactobacillus phage JCL1032	Siphoviridae
MM171A00097	12	hypothetical protein
MM171A00097	13	hypothetical protein
MM171A00097	14	hypothetical protein
MM171A00097	15	hypothetical protein
MM171A00097	16	hypothetical protein
MM171A00097	17	site-specific tyrosine recombinase	PF00589.21	1.2e-20		WP_034376853.1	100.1	Chloroflexota	WP_034376853.1	100.1		YP_009199114.1	72.8	Brevibacillus phage Jenst	Siphoviridae	YP_009199114.1	72.8
MM171A00097	18	hypothetical protein
MM171A00097	19	hypothetical protein
MM171A00097	20	hypothetical protein
MM171A00097	21	hypothetical protein
MM171A00097	22	hypothetical protein
MM171A00097	23	hypothetical protein
MM171A00097	24	hypothetical protein
MM171A00097	25	hypothetical protein
MM171A00097	26	hypothetical protein				XP_016574445.1	59.7	Eukaryota
MM171A00097	27	hypothetical protein				WP_072555536.1	169.1	Chloroflexota
MM171A00097	28	DNA polymerase	PF02767.15	8e-08		WP_059280055.1	479.9	Chloroflexota	WP_059280055.1	479.9		YP_009018722.1	55.8	Mycobacterium phage DS6A	Siphoviridae
MM171A00097	29	hypothetical protein				WP_012881588.1	68.9	Chloroflexota
MM171A00097	30	hypothetical protein				WP_041342048.1	57	Chloroflexota
MM171A00097	31	hypothetical protein				WP_012984101.1	225.3	Chloroflexota
MM171A00097	32	hypothetical protein				OGW81653.1	130.6	Omnitrophota
MM171A00097	33	hypothetical protein
MM171A00097	34	hypothetical protein				OBW63508.1	138.3	Chloroflexota
MM171A00097	35	hypothetical protein				WP_013218622.1	77.8	Chloroflexi
MM171A00097	36	restriction alleviation protein Lar	PF14354.5	0.00051		OGV56708.1	60.8	Verrucomicrobiota
MM171A00097	37	hypothetical protein
MM171A00097	38	hypothetical protein
MM171A00097	39	hypothetical protein
MM171A00097	40	hypothetical protein
MM171A00097	41	hypothetical protein				WP_058292336.1	154.8	Chloroflexota
MM171A00097	42	hypothetical protein
MM171A00097	43	hypothetical protein
MM171A00097	44	hypothetical protein				OGN89355.1	66.6	Chloroflexota
MM171A00097	45	hypothetical protein
MM171A00097	46	hypothetical protein
MM171A00097	47	hypothetical protein
MM171A00097	48	hypothetical protein				EFA85523.1	144.8	Eucaryota
MM171A00097	49	hypothetical protein				KON29291.1	90.9	Crenarchaeota
MM171A00097	50	hypothetical protein				OGO18536.1	63.9	Chloroflexota
MM171A00097	51	hypothetical protein				AKG53244.1	200.3	Chloroflexota
MM171A00097	52	hypothetical protein				WP_013899075.1	146.4	Halobacterota				NP_077649.1	45.8	Ectocarpus siliculosus virus 1	Phycodnaviridae
MM171A00097	53	hypothetical protein
MM171A00097	54	hypothetical protein				AKG54236.1	109.8	Chloroflexota
MM171A00097	55	hypothetical protein				AKG54236.1	156.4	Chloroflexota
MM171A00097	56	hypothetical protein				OGO36383.1	159.5	Chloroflexota
MM171A00097	57	methyltransferase	PF07963.11	1.1e-08		OGO31977.1	135.2	Chloroflexota				YP_009006324.1	41.2	Vibrio phage VH7D	Myoviridae
MM171A00097	58	methyltransferase	PF05050.11	4.5e-16		OGX15730.1	186.4	Omnitrophota	BAU48122.1	182.2		YP_009001015.1	77	Pithovirus sibericum	Pandoravirus	YP_009001015.1	77
MM171A00097	59	hypothetical protein				SET51269.1	87.8	Actinobacteriota
MM171A00097	60	hypothetical protein
MM171A00097	61	hypothetical protein
MM171A00097	62	hypothetical protein
MM171A00097	63	hypothetical protein
MM171A00097	64	hypothetical protein
MM171A00097	65	hypothetical protein
MM171A00097	66	hypothetical protein
MM171A00097	67	hypothetical protein
MM171A00097	68	hypothetical protein
MM171A00097	69	hypothetical protein
MM171A00097	70	hypothetical protein				WP_050634124.1	70.9	Gammaproteobacteria
MM171A00097	71	hypothetical protein
MM171A00097	72	hypothetical protein
MM171A00097	73	site-specific tyrosine recombinase	PF00589.21	2e-27		WP_076003899.1	204.5	Chloroflexota	AOV99541.1	155.6		YP_009595182.1	110	Bacillus phage Mgbh1	Siphoviridae	YP_001467975.1	100
MM171A00097	74	hypothetical protein
MM171A00097	75	hypothetical protein
MM171A00097	76	restriction endonuclease	PF04471.11	2e-05
MM171A00097	77	hypothetical protein
MM171A00097	78	DNA binding, heli-turn-helix domain containg protein	PF01381.21	2.3e-08
MM171A00097	79	hypothetical protein
MM171A00097	80	site-specific tyrosine recombinase	PF00589.21	2.7e-23		OGO22245.1	171.4	Chloroflexota	WP_058439167.1	113.6		YP_002014521.1	75.1	Mycobacterium virus Kostya	Siphoviridae	YP_002014521.1	75.1
MM171A00097	81	phage DNA replication initiation protein	PF04492.12	1.9e-11		WP_009624292.1	97.8	Firmicutes_B	WP_009624292.1	97.8		YP_007010955.1	50.4	Deep-sea thermophilic phage D6E	Myoviridae	YP_007010955.1	50.4
MM171A00097	82	IstB domain protein ATP-binding protein	PF01695.16	3.3e-08		SCJ49800.1	97.1	Firmicutes_A				YP_009285283.1	79.3	Bacillus phage PfEFR-5	Siphoviridae
MM171A00097	83	hypothetical protein
MM171A00097	84	hypothetical protein
MM171A00097	85	hypothetical protein
MM171A00097	86	hypothetical protein
MM171A00097	87	hypothetical protein
MM171A00097	88	sigma-70 region domain containing protein	PF04545.15	3.2e-14		OGZ24288.1	99.8	Patescibacteria	CDB87322.1	83.6
MM171A00097	89	hypothetical protein
MM171A00097	90	hypothetical protein
MM171A00097	91	Chaperone	PF00226.30	1.8e-07		OGO00739.1	174.1	Chloroflexota				YP_009174918.1	45.8	Yellowstone lake phycodnavirus 1	Phycodnaviridae
MM171A00097	92	hypothetical protein
MM171A00097	93	hypothetical protein
MM171A00097	94	hypothetical protein
MM171A00097	95	hypothetical protein
MM171A00097	96	hypothetical protein
MM171A00097	97	hypothetical protein
MM171A00097	98	hypothetical protein				OIO02401.1	88.2	Desantisbacteria
MM171A00097	99	putative pectate lyases	PF13229.5	1.1e-09
MM171A00097	100	putative pectate lyases	PF13229.5	5.2e-17		OGE31487.1	72	Patescibacteria
MM171A00097	101	hypothetical protein				WP_058292684.1	77	Chloroflexota
MM171A00097	102	hypothetical protein
MM171A00097	103	hypothetical protein
MM171A00097	104	hypothetical protein
MM171A00097	105	hypothetical protein
MM171A00097	106	hypothetical protein
MM171A00097	107	hypothetical protein				WP_028893167.1	74.3	Desulfobacterota
MM171A00097	108	hypothetical protein				WP_058847370.1	62	Actinobacteriota
MM171A00097	109	hypothetical protein				WP_028893167.1	77	Desulfobacterota
MM171A00097	110	hypothetical protein				WP_028893167.1	78.2	Desulfobacterota
MM171A00097	111	hypothetical protein				WP_031514846.1	84.7	Actinobacteriota
MM171A00097	112	hypothetical protein				KUJ92891.1	54.7	Halobacterota
MM171A00097	113	hypothetical protein				OGO19364.1	97.4	Chloroflexota
MM171A00097	114	hypothetical protein
MM171A00097	115	hypothetical protein				OIP83781.1	72	Patescibacteria
MM171A00097	116	hypothetical protein
MM171A00097	117	hypothetical protein				WP_073086895.1	69.7	Bacteroidota
MM171A00097	118	hypothetical protein
MM171A00097	119	hypothetical protein
MM171A00097	120	hypothetical protein
MM171A00097	121	hypothetical protein
MM171A00097	122	hypothetical protein
MM171A00097	123	hypothetical protein
MM171A00097	124	hypothetical protein
MM171A00097	125	hypothetical protein
MM171A00097	126	hypothetical protein
MM171A00097	127	hypothetical protein
MM171A00097	128	NADH dehydrogenase	PF01370.20	9.4e-23		OGO02064.1	174.5	Chloroflexota				YP_009098768.1	54.7	Caulobacter phage Cr30	Ackermannviridae
MM171A00097	129	UbiA prenyltransferase family protein	PF01040.17	3e-11		OGO38933.1	253.4	Chloroflexota
MM171A00097	130	hypothetical protein				OGO38934.1	194.1	Chloroflexota
MM171A00097	131	hypothetical protein
MM171A00097	132	hypothetical protein				WP_051250343.1	96.7	Firmicutes_B
MM171A00097	133	hypothetical protein
MM171A00097	134	hypothetical protein
MM171A00102	1	hypothetical protein
MM171A00102	2	hypothetical protein
MM171A00102	3	hypothetical protein
MM171A00102	4	DNA ligase domain protein	PF14743.5	1.2e-13		WP_055128573.1	295.8	Gammaproteobacteria	WP_055128573.1	295.8		YP_009285862.1	261	Pseudomonas phage NP1	Siphoviridae
MM171A00102	5	hypothetical protein
MM171A00102	6	homing endonuclease	PF05551.10	9.7e-06		ADU44564.1	126.7	Alphaproteobacteria	WP_065996569.1	109.4		YP_009301125.1	90.1	Gordonia phage Yvonnetastic	Siphoviridae	YP_009301125.1	90.1
MM171A00102	7	hypothetical protein				YP_009284302.1	119.8	virus				YP_009284302.1	122	Enterobacter phage Arya	Myoviridae
MM171A00102	8	hypothetical protein				WP_055128442.1	176.4	Gammaproteobacteria				YP_006905996.1	110	Providencia phage Redjac	Siphoviridae
MM171A00102	9	hypothetical protein				WP_055128443.1	67.8	Gammaproteobacteria
MM171A00102	10	cellulase	PF00150.17	8.2e-11		WP_043942529.1	183.3	Gammaproteobacteria	WP_043942529.1	183.3
MM171A00102	11	DNA polymerase	PF00476.19	5.7e-21		WP_055128444.1	956.1	Gammaproteobacteria	WP_007557847.1	239.6		YP_009604324.1	233	Pseudomonas phage phiR18	Podoviridae
MM171A00102	12	homing endonuclease	PF13392.5	7.5e-12		KIA63036.1	100.5	Actinobacteriota	WP_054440391.1	100.1		YP_008430624.1	95.9	Mycobacterium phage Goku	Siphoviridae				22SUR-35555-1	31.21	48.5
MM171A00102	13	hypothetical protein
MM171A00102	14	hypothetical protein				WP_055128445.1	494.6	Gammaproteobacteria				YP_009207048.1	96.7	Bacillus phage TsarBomba	Herelleviridae
MM171A00102	15	hypothetical protein				WP_055128448.1	176.8	Gammaproteobacteria
MM171A00102	16	helicase	PF00176.22	7.5e-21		WP_055128449.1	807	Gammaproteobacteria	WP_019113458.1	408.7		YP_239310.1	290	Xanthomonas phage Xp15	Siphoviridae	YP_239310.1	290
MM171A00102	17	hypothetical protein				WP_055128450.1	166.4	Gammaproteobacteria
MM171A00102	18	hypothetical protein				WP_055128451.1	489.2	Gammaproteobacteria				YP_239308.1	78.6	Xanthomonas phage Xp15	Siphoviridae
MM171A00102	19	hypothetical protein
MM171A00102	20	hypothetical protein				WP_055128453.1	1387.5	Gammaproteobacteria				YP_006546312.1	61.6	Thermoanaerobacterium phage THSA-485A	Siphoviridae
MM171A00102	21	hypothetical protein
MM171A00102	22	hypothetical protein
MM171A00102	23	glycosyltransferase	PF00535.25	0.00014		WP_002937280.1	96.7	Gammaproteobacteria	WP_002937280.1	96.7
MM171A00102	24	hypothetical protein				WP_075963158.1	66.2	Gammaproteobacteria
MM171A00102	25	virus structural protein				WP_075963159.1	472.2	Gammaproteobacteria	YP_009030536.1	347.8		YP_009030536.1	344	Pseudomonas phage KPP25	Podoviridae
MM171A00102	26	virus structural protein				WP_075963160.1	461.5	Gammaproteobacteria	YP_009030538.1	263.8		YP_009604382.1	258	Pseudomonas phage phiR18	Podoviridae
MM171A00102	27	virus structural protein				SFP52805.1	211.5	Gammaproteobacteria	YP_009030539.1	123.6		YP_009604381.1	124	Pseudomonas phage phiR18	Podoviridae
MM171A00102	28	hypothetical protein				WP_074914215.1	250	Gammaproteobacteria				YP_009030540.1	185	Pseudomonas phage KPP25	Podoviridae
MM171A00102	29	virus structural protein				WP_075963163.1	526.2	Gammaproteobacteria	YP_009030541.1	358.6		YP_009030541.1	359	Pseudomonas phage KPP25	Podoviridae
MM171A00102	30	Glycoside hydrolase	PF00182.18	2.7e-09		WP_031641985.1	231.1	Gammaproteobacteria	WP_031641985.1	231.1		YP_009275529.1	204	Pseudomonas phage JBD44	Siphoviridae
MM171A00102	31	hypothetical protein				WP_055128461.1	78.2	Gammaproteobacteria				YP_009030544.1	42.4	Pseudomonas phage KPP25	Podoviridae
MM171A00102	32	hypothetical protein				YP_009030545.1	64.3	virus				YP_009030545.1	63.5	Pseudomonas phage KPP25	Podoviridae
MM171A00102	33	hypothetical protein				WP_040263697.1	87.8	Gammaproteobacteria				YP_009030546.1	75.9	Pseudomonas phage KPP25	Podoviridae
MM171A00102	34	hypothetical protein				WP_055128463.1	1236.9	Gammaproteobacteria				NP_542283.1	209	Sinorhizobium phage PBC5	Podoviridae
MM171A00102	35	hypothetical protein				WP_055128517.1	157.9	Gammaproteobacteria
MM171A00102	36	hypothetical protein				WP_055128518.1	222.6	Gammaproteobacteria				YP_009638963.1	45.8	Pseudomonas virus H66	Podoviridae
MM171A00102	37	hypothetical protein				WP_055128519.1	101.3	Gammaproteobacteria
MM171A00102	38	hypothetical protein				WP_055128520.1	79.7	Gammaproteobacteria
MM171A00102	39	hypothetical protein				WP_018315005.1	114.4	Gammaproteobacteria				YP_001742083.1	82.8	Salmonella phage Vi II-E1	Siphoviridae
MM171A00102	40	phage capsid protein				WP_055128521.1	582	Gammaproteobacteria	WP_055128521.1	582		YP_008770513.1	110	Bacillus phage Page	Podoviridae	YP_009223159.1	107		67SUR-83686-2	34.81	191
MM171A00102	41	hypothetical protein				WP_055128522.1	223.8	Gammaproteobacteria				YP_164306.1	52	Pseudomonas virus F116	Podoviridae
MM171A00102	42	hypothetical protein
MM171A00102	43	phage portal protein				WP_055128523.1	860.1	Gammaproteobacteria	BAR25724.1	265.4		YP_008320313.1	170	Puniceispirillum phage HMO-2011	Podoviridae	YP_008320313.1	170		39DCM-18063-3	26.67	169
MM171A00102	44	terminase				WP_055128524.1	725.7	Gammaproteobacteria	AMP48313.1	346.3		YP_024923.1	233	Burkholderia virus BcepC6B	Podoviridae	YP_024923.1	233
MM171A00102	45	hypothetical protein				WP_055128525.1	203	Gammaproteobacteria
MM171A00102	46	hypothetical protein
MM171A00102	47	virus structural protein				WP_076462590.1	77.4	Gammaproteobacteria	ANZ50592.1	57.4		YP_009609048.1	61.6	Pseudomonas phage Noxifer	Myoviridae	YP_009278458.1	52.4
MM171A00102	48	virus structural protein				WP_076462590.1	87.8	Gammaproteobacteria				YP_009213033.1	62.8	Ralstonia phage RSL2	Myoviridae	YP_009278772.1	56.2		67SUR-29698-13	29.7	43.9
MM171A00102	49	hypothetical protein
MM171A00102	50	hypothetical protein				WP_074914203.1	363.6	Gammaproteobacteria				YP_007010546.1	134	Salinivibrio phage CW02	Podoviridae
MM171A00102	51	hypothetical protein				WP_055128534.1	65.5	Gammaproteobacteria
MM171A00102	52	hypothetical protein				WP_055128535.1	146	Gammaproteobacteria
MM171A00102	53	hypothetical protein				OKZ74886.1	125.6	Firmicutes				YP_007003992.1	128	Clostridium phage phiCP26F	Siphoviridae
MM171A00102	54	hypothetical protein				WP_055128536.1	133.7	Gammaproteobacteria
MM171A00102	55	hypothetical protein
MM171A00102	56	hypothetical protein
MM171A00102	57	hypothetical protein
MM171A00102	58	hypothetical protein
MM171A00102	59	hypothetical protein
MM171A00102	60	hypothetical protein
MM171A00102	61	hypothetical protein
MM171A00102	62	hypothetical protein										YP_009594485.1	38.9	Pseudomonas phage SM1	Siphoviridae
MM171A00102	63	hypothetical protein
MM171A00102	64	hypothetical protein				WP_055137507.1	61.6	Gammaproteobacteria
MM171A00102	65	hypothetical protein				WP_055128545.1	101.7	Gammaproteobacteria				YP_009595255.1	97.4	Pseudomonas phage phiPMW	Myoviridae
MM171A00102	66	hypothetical protein
MM171A00102	67	hypothetical protein				SFI00283.1	63.9	Gammaproteobacteria				YP_009604347.1	45.4	Pseudomonas phage phiR18	Podoviridae
MM171A00102	68	hypothetical protein				WP_068506417.1	317.4	Gammaproteobacteria				YP_006988249.1	97.8	Caulobacter phage CcrColossus	Siphoviridae
MM171A00102	69	hypothetical protein
MM171A00102	70	hypothetical protein
MM171A00102	71	hypothetical protein
MM171A00102	72	hypothetical protein
MM171A00102	73	hypothetical protein
MM171A00102	74	hypothetical protein				WP_055128558.1	523.5	Gammaproteobacteria				YP_009015858.1	139	Bacillus virus G	Myoviridae
MM171A00102	75	hypothetical protein				WP_055128560.1	60.1	Gammaproteobacteria
MM171A00102	76	metal-dependent peptidase				WP_055128561.1	537.3	Gammaproteobacteria	SDD58726.1	163.3		YP_009152135.1	148	Escherichia phage Pollock	Podoviridae	YP_009152135.1	148
MM171A00102	77	hypothetical protein
MM171A00102	78	hypothetical protein
MM171A00102	79	hypothetical protein
MM171A00102	80	hypothetical protein
MM171A00102	81	hypothetical protein				WP_055128566.1	371.3	Gammaproteobacteria
MM171A00102	82	hypothetical protein				WP_055128567.1	52.4	Gammaproteobacteria
MM171A00110	1	potassium transporter Kup	PF02705.15	5e-208		WP_010462682.1	1246.1	Gammaproteobacteria	WP_010462682.1	1246.1		YP_001427177.1	276	Acanthocystis turfacea chlorella virus 1	Phycodnaviridae
MM171A00110	2	radical SAM superfamily protein	PF04055.20	2.6e-29		WP_010462684.1	909.4	Gammaproteobacteria
MM171A00110	3	acetyltransferase	PF13673.6	1.6e-15		WP_010462685.1	319.7	Gammaproteobacteria	WP_010462685.1	319.7		YP_009125114.1	43.1	Pseudomonas phage vB_PaeS_PAO1_Ab18	Siphoviridae
MM171A00110	4	hypothetical protein				WP_010462687.1	469.9	Gammaproteobacteria
MM171A00110	5	hypothetical protein				WP_010462689.1	311.2	Gammaproteobacteria
MM171A00110	6	SDR family NAD(P)-dependent oxidoreductase	PF13561.5	6.2e-55		WP_077748351.1	508.4	Gammaproteobacteria	WP_077748351.1	508.4		YP_803294.1	84	Trichoplusia ni ascovirus 2c	Ascoviridae
MM171A00110	7	hypothetical protein				WP_010462693.1	469.5	Gammaproteobacteria
MM171A00110	8	putative Oxidoreductase NAD-binding domain containing protein	PF00175.20	3.7e-08		WP_003443014.1	534.3	Gammaproteobacteria	WP_003443014.1	534.3
MM171A00110	9	hypothetical protein				WP_010462700.1	603.6	Gammaproteobacteria				NP_945089.1	54.7	Burkholderia virus phi1026b	Siphoviridae
MM171A00110	10	hypothetical protein				WP_010462702.1	225.3	Gammaproteobacteria
MM171A00110	11	response regulator receiver domain contining protein	PF00072.23	2.2e-20		WP_010462704.1	413.3	Gammaproteobacteria
MM171A00110	12	hypothetical protein				SDU08179.1	528.9	Gammaproteobacteria
MM171A00110	13	quorum-sensing-regulated virulence factor	PF13652.5	3.2e-53		WP_008153984.1	275.4	Gammaproteobacteria	SEE16582.1	267.7
MM171A00110	14	hypothetical protein				WP_010462709.1	126.7	Gammaproteobacteria
MM171A00110	15	hypothetical protein				SDU08239.1	758.1	Gammaproteobacteria				YP_009323093.1	90.5	Synechococcus phage S-CAM7	Myoviridae
MM171A00110	16	recombination regulator RecX	PF02631.15	4.8e-29		WP_010462714.1	306.6	Gammaproteobacteria	WP_010462714.1	306.6
MM171A00110	17	RecA	PF00154.20	2.2e-142		WP_076029942.1	677.9	Gammaproteobacteria	WP_076029942.1	677.9		YP_008409510.1	397	Mycobacterium phage DrDrey	Siphoviridae	YP_008409510.1	397
MM171A00110	18	hypothetical protein				AHZ69319.1	329.7	Gammaproteobacteria
MM171A00110	19	lysis protein	PF03245.12	9.1e-08		WP_010462723.1	300.1	Gammaproteobacteria	WP_010462723.1	300.1		YP_009222849.1	55.5	Pseudomonas phage PS-1	Siphoviridae	YP_009222849.1	55.5
MM171A00110	20	Glycoside hydrolase	PF00182.18	2.5e-05		WP_077748346.1	323.9	Gammaproteobacteria	WP_077748346.1	323.9		YP_006986972.1	164	Cronobacter phage vB_CsaM_GAP31	Myoviridae
MM171A00110	21	phage tail protein				OOL37886.1	412.9	Gammaproteobacteria	BAV73287.1	116.3		YP_009195082.1	50.4	Citrobacter phage Margaery	Myoviridae	YP_006986535.1	50.4
MM171A00110	22	hypothetical protein				WP_077748344.1	137.5	Gammaproteobacteria
MM171A00110	23	phage tail protein				OOL37915.1	455.7	Gammaproteobacteria	AIT19578.1	213.8		YP_024725.1	166	Burkholderia virus BcepMu	Myoviridae
MM171A00110	24	hypothetical protein				WP_010462739.1	409.1	Gammaproteobacteria				YP_008766883.1	71.6	Shigella phage SfIV	Myoviridae
MM171A00110	25	baseplate protein	PF04865.13	8.4e-62		WP_077748343.1	672.5	Gammaproteobacteria	WP_077748343.1	672.5		NP_599051.1	221	Enterobacteria phage SfV	Myoviridae
MM171A00110	26	phage tail protein				WP_010462743.1	269.2	Gammaproteobacteria				NP_543103.1	109	Enterobacteria phage phiP27	Myoviridae	NP_700393.1	107
MM171A00110	27	baseplate assembly protein				WP_010462745.1	327.8	Gammaproteobacteria	WP_010462745.1	327.8		YP_009324805.1	105	Salmonella phage 118970_sal3	Myoviridae	NP_543102.1	105
MM171A00110	28	baseplate protein				WP_010462746.1	694.1	Gammaproteobacteria	WP_077748342.1	690.6		NP_700391.1	223	Salmonella phage ST64B	Myoviridae	NP_700391.1	223
MM171A00110	29	DNA circulation protein	PF07157.11	4.2e-29		WP_010462749.1	801.6	Gammaproteobacteria				NP_599047.1	146	Enterobacteria phage SfV	Myoviridae
MM171A00110	30	phage tail protein				WP_077748340.1	1230.7	Gammaproteobacteria	WP_052034470.1	458.4		YP_009324731.1	67	Salmonella phage 118970_sal3	Myoviridae	NP_700389.1	67
MM171A00110	31	Phage tail assembly chaperone	PF10109.8	8e-20		WP_010462752.1	191	Gammaproteobacteria	WP_010462752.1	191		YP_009147461.1	72.8	Enterobacteria phage SfI	Myoviridae
MM171A00110	32	tail tube protein	PF10618.8	3.4e-36		WP_010462754.1	235	Gammaproteobacteria				NP_700387.1	90.5	Salmonella phage ST64B	Myoviridae
MM171A00110	33	tail sheath protein	PF04984.13	3.7e-17		WP_077748339.1	978.4	Gammaproteobacteria	WP_077748339.1	978.4		NP_700386.1	535	Salmonella phage ST64B	Myoviridae	NP_700386.1	535
MM171A00110	34	hypothetical protein				WP_010462758.1	126.3	Gammaproteobacteria				YP_009324798.1	52	Salmonella phage 118970_sal3	Myoviridae
MM171A00110	35	hypothetical protein				WP_010462760.1	391.3	Gammaproteobacteria				NP_700384.1	108	Salmonella phage ST64B	Myoviridae
MM171A00110	36	holin	PF16085.4	1.3e-55		WP_010462762.1	237.3	Gammaproteobacteria
MM171A00110	37	tail fiber assembly protein	PF02413.16	2.9e-08		WP_077748357.1	286.6	Gammaproteobacteria	WP_077748357.1	286.6		YP_007348544.1	43.1	Escherichia phage phAPEC8	Myoviridae	YP_007348544.1	43.1
MM171A00110	38	DNA binding, heli-turn-helix domain containg protein	PF01381.21	2.8e-11		WP_042932336.1	491.9	Gammaproteobacteria				YP_009007117.1	194	Pseudomonas phage vB_PaeP_Tr60_Ab31	Podoviridae
MM171A00110	39	hypothetical protein				WP_046028206.1	189.1	Gammaproteobacteria
MM171A00110	40	cell wall hydrolase	PF07486.11	2.9e-19		SDU57605.1	270.8	Gammaproteobacteria	SDU57605.1	270.8		YP_002284408.1	135	Pseudomonas phage PAJU2	Siphoviridae	YP_002284408.1	135
MM171A00110	41	GDSL-like Lipase/Acylhydrolase	PF13472.5	1.1e-07		WP_008100337.1	578.9	Gammaproteobacteria	WP_008100337.1	578.9
MM171A00110	42	GDSL-like Lipase/Acylhydrolase	PF13472.5	2.6e-05		SDZ27793.1	813.9	Gammaproteobacteria	WP_063962156.1	438		YP_009222847.1	94.4	Pseudomonas phage PS-1	Siphoviridae
MM171A00110	43	phage tail protein				WP_032859622.1	1531.2	Gammaproteobacteria	YP_009222845.1	807.7		YP_009222845.1	802	Pseudomonas phage PS-1	Siphoviridae	YP_009222845.1	802
MM171A00110	44	hypothetical protein				WP_057007955.1	260	Gammaproteobacteria				YP_002284355.1	186	Pseudomonas phage PAJU2	Siphoviridae
MM171A00110	45	hypothetical protein				WP_076964462.1	309.3	Gammaproteobacteria				YP_002284354.1	170	Pseudomonas phage PAJU2	Siphoviridae
MM171A00110	46	hypothetical protein				WP_076964461.1	216.5	Gammaproteobacteria				YP_002284353.1	169	Pseudomonas phage PAJU2	Siphoviridae
MM171A00110	47	tail tape measure protein	PF09718.9	7.3e-15		SDB54443.1	1153.3	Gammaproteobacteria	SDB54443.1	1153.3		YP_009173779.1	492	Pseudomonas virus D3	Siphoviridae	YP_009173779.1	492
MM171A00110	48	phage tail protein				AHC81961.1	87.8	Gammaproteobacteria	WP_071031170.1	60.1		NP_061514.2	72	Pseudomonas virus D3	Siphoviridae
MM171A00110	49	Phage tail assembly chaperone	PF16459.4	3e-30		SDB54434.1	216.5	Gammaproteobacteria	SDB54434.1	216.5		NP_037674.1	176	Escherichia virus HK022	Siphoviridae	YP_007111449.1	176
MM171A00110	50	tail tube protein	PF16460.4	2e-55		WP_003250967.1	433	Gammaproteobacteria	WP_003250967.1	433		YP_005098219.1	160	Pseudomonas virus PMG1	Siphoviridae	NP_061512.1	160
MM171A00110	51	hypothetical protein				SDQ66688.1	217.2	Gammaproteobacteria				NP_061511.1	138	Pseudomonas virus D3	Siphoviridae
MM171A00110	52	phage tail protein	PF04883.11	3.1e-11		SDQ66660.1	288.5	Gammaproteobacteria				NP_061510.1	222	Pseudomonas virus D3	Siphoviridae
MM171A00110	53	head-tail joining protein	PF05521.10	2.8e-23		SDS42081.1	210.3	Gammaproteobacteria	SDS42081.1	210.3		YP_002284343.1	124	Pseudomonas phage PAJU2	Siphoviridae	YP_002284343.1	124
MM171A00110	54	head tail connector protein				SDS42114.1	272.3	Gammaproteobacteria	WP_069553792.1	201.8		YP_009017594.1	80.5	Psychrobacter phage Psymv2	Siphoviridae	YP_009017594.1	80.5
MM171A00110	55	hypothetical protein				SDS42166.1	159.8	Gammaproteobacteria
MM171A00110	56	phage capsid protein	PF05065.12	4.7e-58		SDS42211.1	814.3	Gammaproteobacteria	SDS42211.1	814.3		NP_945035.1	348	Burkholderia virus phi1026b	Siphoviridae				67SUR-22092-16	31.71	158
MM171A00110	57	phage prohead protease	PF04586.16	8.3e-41		SDS42248.1	452.6	Gammaproteobacteria	WP_042558656.1	450.3		NP_945034.1	288	Burkholderia virus phi1026b	Siphoviridae				22SUR-6513-7	26.14	49.7
MM171A00110	58	phage portal protein	PF04860.11	1e-94		SDS42306.1	868.2	Gammaproteobacteria	SDS42306.1	868.2		NP_945033.1	479	Burkholderia virus phi1026b	Siphoviridae
MM171A00110	59	terminase	PF03354.14	9.5e-69		SDS42410.1	1188.3	Gammaproteobacteria	SDS42410.1	1188.3		NP_945032.1	915	Burkholderia virus phi1026b	Siphoviridae
MM171A00110	60	terminase	PF05119.11	9.3e-22		WP_074891352.1	320.5	Gammaproteobacteria	WP_074891352.1	320.5		NP_945031.1	194	Burkholderia virus phi1026b	Siphoviridae
MM171A00110	61	homing endonuclease	PF01844.22	3.9e-09		KPX26017.1	266.5	Gammaproteobacteria	KPX26017.1	266.5		NP_690803.1	127	Bacillus phage phi105	Siphoviridae
MM171A00110	62	hypothetical protein				SCZ12758.1	85.5	Gammaproteobacteria				YP_005098296.1	44.3	Pseudomonas virus PMG1	Siphoviridae
MM171A00110	63	hypothetical protein				WP_049710515.1	98.2	Gammaproteobacteria				YP_009595445.1	43.5	Pseudomonas phage phiPMW	Myoviridae
MM171A00110	64	hypothetical protein				YP_006988709.1	138.3	virus				YP_006989758.1	138	Caulobacter virus Swift	Siphoviridae
MM171A00110	65	hypothetical protein				WP_007995563.1	120.6	Gammaproteobacteria				YP_009196289.1	40	Pseudomonas phage PaMx11	Siphoviridae
MM171A00110	66	hypothetical protein				WP_077506570.1	95.5	Gammaproteobacteria
MM171A00110	67	hypothetical protein				WP_017337704.1	146.4	Gammaproteobacteria
MM171A00110	68	hypothetical protein				WP_045060646.1	447.2	Gammaproteobacteria				YP_001293402.1	197	Pseudomonas phage F10	Siphoviridae
MM171A00110	69	hypothetical protein				SFW53993.1	166.8	Gammaproteobacteria				YP_009289288.1	76.6	Pseudomonas phage MD8	Siphoviridae
MM171A00110	70	site-specific tyrosine recombinase	PF00589.21	1.7e-18		WP_045060643.1	743.8	Gammaproteobacteria	WP_045060643.1	743.8		YP_009043892.1	218	Vibrio phage X29	Myoviridae	YP_009043892.1	218
MM171A00110	71	hypothetical protein				WP_047301289.1	101.3	Gammaproteobacteria				YP_005098284.1	54.7	Pseudomonas virus PMG1	Siphoviridae
MM171A00110	72	VRR-NUC domain-containing protein	PF08774.10	4.6e-13		SDS42908.1	257.3	Gammaproteobacteria	SDS42908.1	257.3		YP_007673341.1	90.9	Psychrobacter phage pOW20-A	Myoviridae
MM171A00110	73	hypothetical protein				SDQ66172.1	196.8	Gammaproteobacteria				YP_164299.1	90.1	Pseudomonas virus F116	Podoviridae
MM171A00110	74	hypothetical protein				WP_055135578.1	135.2	Gammaproteobacteria
MM171A00110	75	replication protein P	PF06992.10	8.7e-09		WP_007995549.1	393.3	Gammaproteobacteria	WP_007995549.1	393.3		YP_009007122.1	162	Pseudomonas phage vB_PaeP_Tr60_Ab31	Podoviridae	YP_009007122.1	162
MM171A00110	76	DNA binding, heli-turn-helix domain containg protein	PF13730.5	1e-09		WP_007995547.1	434.5	Gammaproteobacteria	WP_007995547.1	434.5		YP_009594388.1	70.1	Arthrobacter phage Galaxy	Siphoviridae
MM171A00110	77	phage antirepressor protein	PF03374.13	2.6e-23		WP_024011799.1	411	Gammaproteobacteria	WP_024011799.1	411		YP_009275655.1	225	Pseudomonas phage phi2	Siphoviridae
MM171A00110	78	hypothetical protein				WP_030130832.1	265.8	Gammaproteobacteria				YP_009017576.1	45.4	Psychrobacter phage Psymv2	Siphoviridae
MM171A00110	79	hypothetical protein				WP_030130831.1	141.4	Gammaproteobacteria				YP_009289282.1	87	Pseudomonas phage MD8	Siphoviridae
MM171A00110	80	peptidase	PF00717.22	2.2e-11		WP_051414838.1	520	Gammaproteobacteria				YP_009187505.1	243	Pseudomonas phage YMC11/02/R656	Siphoviridae
MM171A00110	81	hypothetical protein				WP_069022809.1	439.5	Gammaproteobacteria				YP_007947967.1	53.1	Enterobacteria phage phi80	Siphoviridae
MM171A00110	82	hypothetical protein				WP_030130828.1	197.6	Gammaproteobacteria				YP_009273737.1	100	Pseudomonas phage YMC11/07/P54_PAE_BP	Siphoviridae
MM171A00110	83	hypothetical protein				KWV78092.1	90.9	Gammaproteobacteria
MM171A00110	84	hypothetical protein				WP_077750354.1	184.5	Gammaproteobacteria				YP_009275643.1	42.4	Pseudomonas phage phi2	Siphoviridae
MM171A00110	85	hypothetical protein				WP_077750350.1	189.9	Gammaproteobacteria
MM171A00110	86	hypothetical protein				WP_077750349.1	178.7	Gammaproteobacteria				YP_009289273.1	39.7	Pseudomonas phage MD8	Siphoviridae
MM171A00110	87	hypothetical protein				WP_005395998.1	104.8	Gammaproteobacteria
MM171A00110	88	methyltransferase	PF00145.16	5.6e-15		SDU57961.1	1146.3	Gammaproteobacteria	SDU57961.1	1146.3		YP_007518421.1	349	Rhodobacter phage RcapNL	Siphoviridae	YP_007518421.1	349
MM171A00110	89	hypothetical protein				SDT98133.1	412.1	Gammaproteobacteria				YP_006906732.1	83.2	Salmonella phage SSU5	Siphoviridae
MM171A00110	90	hypothetical protein				WP_077750345.1	364.8	Gammaproteobacteria				YP_006561102.1	80.1	Burkholderia phage AH2	Siphoviridae
MM171A00110	91	hypothetical protein				SDT98149.1	83.2	Gammaproteobacteria				YP_009168920.1	47.4	Escherichia phage vB_EcoM_ECO1230-10	Myoviridae
MM171A00110	92	hypothetical protein				SDY29582.1	199.5	Gammaproteobacteria				YP_009043571.1	114	Pseudomonas phage phiPSA1	Siphoviridae
MM171A00110	93	hypothetical protein				WP_046048598.1	271.9	Gammaproteobacteria
MM171A00110	94	hypothetical protein				WP_042558629.1	375.6	Gammaproteobacteria				YP_007238164.1	178	Pseudomonas phage KPP12	Myoviridae
MM171A00110	95	hypothetical protein				WP_046028221.1	111.7	Gammaproteobacteria
MM171A00110	96	methyltransferase	PF01555.17	3.1e-31		SDU96559.1	622.5	Gammaproteobacteria	SDU96559.1	622.5		YP_009101231.1	319	Salmonella phage 9NA	Siphoviridae	YP_009101231.1	319
MM171A00110	97	hypothetical protein				WP_075804031.1	217.2	Gammaproteobacteria
MM171A00110	98	hypothetical protein				WP_039591957.1	129.4	Gammaproteobacteria				YP_001293373.1	42.4	Pseudomonas phage F10	Siphoviridae
MM171A00110	99	site-specific tyrosine recombinase	PF00589.21	2.5e-13		WP_039591958.1	609.8	Gammaproteobacteria	WP_039591958.1	609.8		YP_007006911.1	115	Pectobacterium phage ZF40	Myoviridae	YP_007006911.1	115
MM171A00110	100	DNA mismatch repair proteins	PF00488.20	4.3e-83		WP_010462766.1	1676.4	Gammaproteobacteria	WP_010462766.1	1676.4		YP_003970119.1	151	Cafeteria roenbergensis virus BV-PW1	Mimiviridae	YP_003970119.1	151
MM171A00110	101	hypothetical protein				WP_008154011.1	234.6	Gammaproteobacteria
MM171A00115	1	hypothetical protein				WP_060837068.1	444.5	Gammaproteobacteria
MM171A00115	2	Aminotransferase	PF00155.20	8.5e-61		OHC21995.1	694.1	Gammaproteobacteria	OHC21995.1	694.1
MM171A00115	3	hypothetical protein				WP_069517662.1	945.3	Gammaproteobacteria
MM171A00115	4	hypothetical protein				SFH87528.1	729.6	Gammaproteobacteria
MM171A00115	5	tetratricopeptide repeat protein	PF09976.8	8.3e-61		SEC01072.1	387.9	Gammaproteobacteria
MM171A00115	6	histidyl-tRNA synthetase	PF13393.5	3.3e-43		SFH87580.1	843.6	Gammaproteobacteria	SFH87580.1	843.6		YP_009449000.1	116	Orpheovirus IHUMI-LCC2	Phycodnaviridae
MM171A00115	7	isoprenoid synthesis potein	PF04551.13	8.6e-129		SCW38044.1	646.4	Gammaproteobacteria	SCW38044.1	646.4
MM171A00115	8	hypothetical protein				SFH87635.1	529.3	Gammaproteobacteria
MM171A00115	9	tetratricopeptide repeat protein	PF07719.16	2.6e-16		SFH87661.1	468	Gammaproteobacteria
MM171A00115	10	radical SAM superfamily protein	PF04055.20	5.1e-17		SFH87689.1	752.7	Gammaproteobacteria				YP_003987286.1	79.3	Acanthamoeba polyphaga mimivirus	Mimiviridae	YP_003987286.1	79.3
MM171A00115	11	Nucleoside diphosphate kinase	PF00334.18	2.4e-55		SFH87715.1	272.7	Gammaproteobacteria	SFH87715.1	272.7		YP_003358229.2	110	Anguillid herpesvirus 1	Herpesvirales	YP_003358229.2	110
MM171A00115	12	Fe-S assembly protein	PF04384.12	9.2e-29		WP_008147746.1	134	Gammaproteobacteria	WP_008147746.1	134
MM171A00115	13	ferredoxin 2Fe-2S	PF00111.26	1.9e-12		SCW38132.1	234.2	Gammaproteobacteria	SCW38132.1	234.2
MM171A00115	14	heat shock protein	PF00012.19	3.4e-177		SFH87785.1	1145.2	Gammaproteobacteria	SFH87785.1	1145.2		YP_004894551.1	412	Megavirus chiliensis	Mimiviridae	YP_004894551.1	412
MM171A00115	15	co-chaperone protein	PF07743.12	7.1e-15		SFH87814.1	297.7	Gammaproteobacteria	SFH87814.1	297.7		YP_009173306.1	41.6	Chrysochromulina ericina virus	Phycodnaviridae
MM171A00115	16	iron-sulfur cluster assembly protein	PF01521.19	3.8e-24		WP_025165062.1	214.5	Gammaproteobacteria	WP_025165062.1	214.5		YP_009173244.1	82.4	Ostreococcus lucimarinus virus 7	Phycodnaviridae
MM171A00115	17	NifU-like N terminal domain	PF01592.15	1.4e-56		SFH87865.1	257.7	Gammaproteobacteria				YP_009189952.1	41.2	Mycobacterium phage Pepe	Siphoviridae
MM171A00115	18	Aminotransferase	PF00266.18	3.5e-79		SFH87898.1	784.3	Gammaproteobacteria	SFH87898.1	784.3		YP_009361727.1	146	Pacmanvirus A23	Megavirales
MM171A00115	19	transcriptional regulator	PF02082.19	8.7e-27		SFH87919.1	322	Gammaproteobacteria	SFH87919.1	322		YP_007877472.1	56.6	Vibrio phage douglas 12A4	Podoviridae
MM171A00115	20	hexapeptide repeat-containing transferase	PF00132.23	3.9e-11		SFH87950.1	508.1	Gammaproteobacteria				YP_009289371.1	53.9	Streptococcus virus 9872	Siphoviridae
MM171A00115	21	hypothetical protein				SFH87976.1	439.9	Gammaproteobacteria
MM171A00115	22	hypothetical protein				SFH88004.1	525.4	Gammaproteobacteria
MM171A00115	23	hypothetical protein				SFH88030.1	332.4	Gammaproteobacteria
MM171A00115	24	protein translocase subunit secF	PF02355.15	1.5e-63		SFH88054.1	553.1	Gammaproteobacteria	SFH88054.1	553.1
MM171A00115	25	preprotein translocase subunit SecD	PF13721.5	7e-34		SFH88085.1	1173.7	Gammaproteobacteria	SFH88085.1	1173.7
MM171A00115	26	translocase subunit yajC	PF02699.14	3.8e-26		SCW38326.1	218	Gammaproteobacteria	SCW38326.1	218
MM171A00115	27	tRNA-guanine transglycosylase Tgt	PF01702.17	6.4e-90		SFH88150.1	763.1	Gammaproteobacteria	SFH88150.1	763.1
MM171A00115	28	Queuosine biosynthesis protein	PF02547.14	1e-134		SFH88180.1	677.2	Gammaproteobacteria	SFH88180.1	677.2
MM171A00115	29	hypothetical protein				SDX97997.1	62.4	Gammaproteobacteria
MM171A00115	30	hypothetical protein
MM171A00115	31	hypothetical protein				WP_071533893.1	412.9	Gammaproteobacteria
MM171A00115	32	hypothetical protein				SCW38429.1	106.7	Gammaproteobacteria
MM171A00115	33	methyltransferase	PF02086.14	3e-21		SCW38442.1	550.1	Gammaproteobacteria	SCW38442.1	550.1		YP_003090202.1	355	Burkholderia phage KS9	Siphoviridae	YP_003090202.1	355
MM171A00115	34	lysis protein	PF03245.12	6.7e-11		SCW38459.1	310.1	Gammaproteobacteria	SCW38459.1	310.1		YP_009191669.1	75.1	Salmonella phage SEN34	Myoviridae	YP_009191669.1	75.1
MM171A00115	35	Glycoside hydrolase	PF00182.18	4.4e-07		SCW38477.1	355.9	Gammaproteobacteria				YP_009043563.1	179	Pseudomonas phage phiPSA1	Siphoviridae
MM171A00115	36	hypothetical protein				WP_003298081.1	56.2	Gammaproteobacteria
MM171A00115	37	hypothetical protein				SCW38523.1	145.2	Gammaproteobacteria				YP_009226557.1	52	Ralstonia phage RS138	Siphoviridae
MM171A00115	38	hypothetical protein				SCW38540.1	869.8	Gammaproteobacteria				YP_009226556.1	180	Ralstonia phage RS138	Siphoviridae
MM171A00115	39	hypothetical protein
MM171A00115	40	hypothetical protein				SDH49664.1	233.4	Gammaproteobacteria
MM171A00115	41	phage tail protein				SDH49644.1	229.9	Gammaproteobacteria	AHB12240.1	60.8		YP_009639173.1	55.8	Xylella phage Salvo	Siphoviridae
MM171A00115	42	tail protein				SCW38584.1	1995.3	Gammaproteobacteria				YP_002321470.1	641	Stenotrophomonas phage S1	Siphoviridae	YP_002321470.1	641
MM171A00115	43	hypothetical protein				SEJ58044.1	77.8	Gammaproteobacteria
MM171A00115	44	hypothetical protein				SCW38600.1	235	Gammaproteobacteria				YP_002321469.1	61.2	Stenotrophomonas phage S1	Siphoviridae
MM171A00115	45	phage tail protein				WP_043309562.1	1231.1	Gammaproteobacteria	WP_043309562.1	1231.1		YP_009598469.1	111	Rhizobium phage RHEph04	Myoviridae	YP_009145887.1	111
MM171A00115	46	tail protein				WP_021442026.1	360.1	Gammaproteobacteria				YP_009103732.1	101	Shewanella sp. phage 1/44	Siphoviridae	YP_009103732.1	101
MM171A00115	47	hypothetical protein				SDC73681.1	57.8	Gammaproteobacteria
MM171A00115	48	hypothetical protein				SFL23976.1	136	Gammaproteobacteria
MM171A00115	49	hypothetical protein				SCW38706.1	179.9	Gammaproteobacteria
MM171A00115	50	hypothetical protein				OAA44842.1	93.6	Eukaryota				YP_001426892.1	40.4	Acanthocystis turfacea chlorella virus 1	Phycodnaviridae
MM171A00115	51	phage capsid protein	PF03864.14	1e-81		WP_020313273.1	567.8	Gammaproteobacteria	WP_020313273.1	567.8		YP_009202213.1	251	Bacteriophage Lily	Siphoviridae	YP_009202213.1	251
MM171A00115	52	phage head decoration protein	PF02924.13	8.2e-16		WP_044871984.1	178.3	Gammaproteobacteria	WP_044871984.1	178.3		YP_009043931.1	62.8	Vibrio phage X29	Myoviridae
MM171A00115	53	peptidase	PF01343.17	3.5e-16		SEJ47827.1	599.7	Gammaproteobacteria	SEJ47827.1	599.7		YP_007518388.1	160	Rhodobacter phage RcapNL	Siphoviridae	YP_007518388.1	160
MM171A00115	54	phage portal protein	PF05136.12	6e-103		SEF82991.1	860.9	Gammaproteobacteria	SEF82991.1	860.9		YP_009202210.1	344	Bacteriophage Lily	Siphoviridae	YP_009202210.1	344
MM171A00115	55	terminase				SEF82955.1	111.7	Gammaproteobacteria	KPX19815.1	89.7
MM171A00115	56	terminase	PF05876.11	4.5e-152		WP_076426367.1	1126.3	Gammaproteobacteria	WP_076426367.1	1126.3		YP_009043879.2	258	Vibrio phage X29	Myoviridae	YP_009043879.2	258
MM171A00115	57	terminase	PF07471.11	5.2e-15		WP_076426368.1	278.1	Gammaproteobacteria	WP_076426368.1	278.1		YP_009600729.1	56.2	Escherichia phage vB_EcoM_ECOO78	Myoviridae	YP_009168913.1	56.2
MM171A00115	58	phage tail protein				SCW38838.1	464.9	Gammaproteobacteria				YP_001293407.1	159	Pseudomonas phage F10	Siphoviridae	YP_009213512.1	52.8
MM171A00115	59	holin	PF16085.4	1.2e-21		WP_038662298.1	134	Gammaproteobacteria	SEB83459.1	126.3
MM171A00115	60	hypothetical protein				SCW38879.1	258.1	Gammaproteobacteria
MM171A00115	61	hypothetical protein				WP_058407417.1	95.5	Gammaproteobacteria
MM171A00115	62	DNA primase	PF08707.10	9.8e-15		SCW38894.1	1644.8	Gammaproteobacteria	SCW38894.1	1644.8		YP_002321451.1	214	Stenotrophomonas phage S1	Siphoviridae	YP_002321451.1	214
MM171A00115	63	TraR/DksA family transcriptional regulator	PF01258.16	4.2e-09		SCW38910.1	112.1	Gammaproteobacteria	SCW38910.1	112.1		YP_009217889.1	57.8	Salmonella phage SEN1	Myoviridae
MM171A00115	64	hypothetical protein				SCW38924.1	272.3	Gammaproteobacteria
MM171A00115	65	antitoxin of toxin-antitoxin system YdaS/YdaT	PF15943.4	9.3e-10		SDC73199.1	119.8	Gammaproteobacteria	SDC73199.1	119.8		YP_009193608.1	43.1	Mannheimia phage vB_MhS_587AP2	Siphoviridae
MM171A00115	66	peptidase	PF00717.22	5.3e-12		SEB83295.1	289.3	Gammaproteobacteria	SEB83295.1	289.3		YP_009007117.1	214	Pseudomonas phage vB_PaeP_Tr60_Ab31	Podoviridae
MM171A00115	67	hypothetical protein				SCW38998.1	108.2	Gammaproteobacteria
MM171A00115	68	hypothetical protein
MM171A00115	69	hypothetical protein				SCW39031.1	299.3	Gammaproteobacteria
MM171A00115	70	phage antirepressor protein	PF03374.13	1.6e-07		SCW39045.1	167.2	Gammaproteobacteria	SCW39045.1	167.2
MM171A00115	71	hypothetical protein				SCW39061.1	179.5	Gammaproteobacteria
MM171A00115	72	pyocin activator protein PrtN	PF11112.7	1.7e-19		SCW39087.1	157.9	Gammaproteobacteria	SCW39087.1	157.9		YP_009638916.1	38.9	Pseudomonas virus H66	Podoviridae
MM171A00115	73	hypothetical protein				SCW39104.1	207.2	Gammaproteobacteria				YP_007001436.1	95.5	Escherichia phage TL-2011c	Podoviridae
MM171A00115	74	hypothetical protein				SFK45734.1	339	Gammaproteobacteria				YP_009324823.1	194	Salmonella phage 118970_sal3	Myoviridae
MM171A00115	75	hypothetical protein				SCW39134.1	228.4	Gammaproteobacteria
MM171A00115	76	hypothetical protein				SCW39153.1	91.3	Gammaproteobacteria
MM171A00115	77	hypothetical protein				SCW39167.1	271.9	Gammaproteobacteria				YP_007111467.1	134	Escherichia phage mEpX2	Siphoviridae
MM171A00115	78	hypothetical protein				SEC72173.1	349.4	Gammaproteobacteria				YP_008766896.1	122	Shigella phage SfIV	Myoviridae
MM171A00115	79	hypothetical protein				WP_043296241.1	241.5	Gammaproteobacteria
MM171A00115	80	hypothetical protein				WP_074968310.1	110.2	Gammaproteobacteria
MM171A00115	81	hypothetical protein				CDM53681.1	71.2	Gammaproteobacteria
MM171A00115	82	hypothetical protein				SDF23559.1	161.8	Gammaproteobacteria
MM171A00115	83	hypothetical protein				WP_075931323.1	164.9	Gammaproteobacteria				YP_655515.1	45.8	Mannheimia virus PHL101	Myoviridae
MM171A00115	84	ATPase domain containing protein	PF13614.5	4.5e-32		WP_076808527.1	511.1	Gammaproteobacteria				YP_004123781.1	285	Salmonella phage ST160	Podoviridae
MM171A00115	85	site-specific tyrosine recombinase	PF00589.21	2.5e-20		SCW39308.1	592.4	Gammaproteobacteria	SCW39308.1	592.4		YP_009289773.1	288	Acinetobacter phage vB_AbaS_TRS1	Siphoviridae	YP_009289773.1	288
MM171A00115	86	site-specific tyrosine recombinase	PF00589.21	2.5e-23		SEJ43872.1	652.1	Gammaproteobacteria	SEJ43872.1	652.1		YP_164334.1	306	Pseudomonas virus F116	Podoviridae	YP_164334.1	306
MM171A00115	87	hypothetical protein				WP_004663880.1	124	Gammaproteobacteria
MM171A00115	88	AlpA family phage regulatory protein	PF05930.11	8.2e-16		WP_048330240.1	123.2	Gammaproteobacteria	WP_048330240.1	123.2		YP_004306464.1	58.2	Burkholderia phage KL3	Myoviridae	YP_002321480.1	58.5
MM171A00115	89	hypothetical protein				SFU07904.1	92.4	Gammaproteobacteria
MM171A00115	90	hypothetical protein				AJE20327.1	760	Gammaproteobacteria				YP_006987888.1	52.8	Escherichia phage vB_Eco_ACG-M12	Siphoviridae
MM171A00115	91	hypothetical protein				CEL31710.1	229.9	Gammaproteobacteria
MM171A00115	92	peptidase	PF06114.12	4.5e-08		SEJ29445.1	524.2	Gammaproteobacteria
MM171A00115	93	hypothetical protein				WP_023445995.1	254.2	Gammaproteobacteria
MM171A00126	1	phage capsid protein				WP_016711278.1	438	Gammaproteobacteria				YP_009187473.1	318	Pseudomonas phage YMC11/02/R656	Siphoviridae	YP_009222827.1	292
MM171A00126	2	hypothetical protein				WP_033697009.1	405.2	Gammaproteobacteria				YP_006590037.1	139	Cronobacter phage phiES15	Siphoviridae
MM171A00126	3	virus capsid morphogenesis protein				WP_045060913.1	545.4	Gammaproteobacteria	WP_045060913.1	545.4		YP_009597335.1	172	Escherichia phage K1-ind(2)	Siphoviridae	YP_009168836.1	167
MM171A00126	4	hypothetical protein				WP_028236778.1	724.2	Gammaproteobacteria				YP_009126426.1	271	Paracoccus phage vB_PmaS-R3	Siphoviridae
MM171A00126	5	terminase				SEC00197.1	947.2	Gammaproteobacteria	WP_047711317.1	912.9		YP_009222820.1	859	Pseudomonas phage PS-1	Siphoviridae	YP_009222820.1	859
MM171A00126	6	terminase				WP_040263690.1	284.3	Gammaproteobacteria	YP_009222819.1	229.9		YP_009222819.1	213	Pseudomonas phage PS-1	Siphoviridae	YP_009222819.1	213
MM171A00126	7	hypothetical protein				WP_054070241.1	68.9	Gammaproteobacteria
MM171A00126	8	hypothetical protein				KPW42332.1	67.4	Gammaproteobacteria
MM171A00126	9	hypothetical protein				WP_033964066.1	173.3	Gammaproteobacteria				YP_009614638.1	154	Aeromonas phage pIS4-A	Siphoviridae
MM171A00126	10	hypothetical protein				WP_027618188.1	95.5	Gammaproteobacteria				YP_009196289.1	47.8	Pseudomonas phage PaMx11	Siphoviridae
MM171A00126	11	holin	PF05106.11	1.2e-23		SDQ66357.1	139	Gammaproteobacteria	SDQ66357.1	139		YP_001293404.1	103	Pseudomonas phage F10	Siphoviridae	YP_001293404.1	103
MM171A00126	12	methyltransferase	PF01555.17	1.2e-23		OEH66772.1	306.2	Gammaproteobacteria	WP_044298690.1	291.2		YP_007877177.1	269	Vibrio phage helene 12B3	Myoviridae	YP_007877177.1	269
MM171A00126	13	hypothetical protein				WP_058397611.1	303.1	Gammaproteobacteria				YP_009222811.1	140	Pseudomonas phage PS-1	Siphoviridae
MM171A00126	14	hypothetical protein				WP_064481592.1	721.5	Gammaproteobacteria				YP_009595642.1	254	Pseudomonas phage pf16	Myoviridae
MM171A00126	15	hypothetical protein				WP_019093245.1	170.2	Gammaproteobacteria				YP_009617857.1	89.4	Salmonella phage SP069	Siphoviridae
MM171A00126	16	hypothetical protein				SDH70714.1	59.7	Gammaproteobacteria				YP_009007123.1	36.6	Pseudomonas phage vB_PaeP_Tr60_Ab31	Podoviridae
MM171A00126	17	hypothetical protein
MM171A00126	18	phage lambda recombination gene,NinG	PF05766.11	2.4e-67		WP_070996025.1	371.7	Gammaproteobacteria	SDT97852.1	370.9		YP_009638953.1	263	Pseudomonas virus H66	Podoviridae
MM171A00126	19	hypothetical protein				WP_070086162.1	104	Gammaproteobacteria
MM171A00126	20	hypothetical protein				WP_072433969.1	266.2	Gammaproteobacteria				YP_164298.1	140	Pseudomonas virus F116	Podoviridae
MM171A00126	21	hypothetical protein				AMW64469.1	155.6	virus
MM171A00126	22	hypothetical protein
MM171A00126	23	hypothetical protein				WP_058437148.1	132.9	Gammaproteobacteria				YP_009191479.1	43.5	Salmonella phage SEN22	Podoviridae
MM171A00126	24	hypothetical protein				SFA95240.1	74.7	Gammaproteobacteria
MM171A00126	25	hypothetical protein				WP_004418171.1	148.7	Gammaproteobacteria				NP_061561.1	83.6	Pseudomonas virus D3	Siphoviridae
MM171A00126	26	DNA binding, heli-turn-helix domain containg protein	PF01381.21	8.6e-05		KPK74212.1	51.6	Gammaproteobacteria				YP_009152338.1	49.7	Pseudomonas phage H70	Siphoviridae
MM171A00126	27	methyltransferase				WP_060446921.1	320.5	Gammaproteobacteria	WP_065404212.1	318.2		YP_006987095.1	297	Cronobacter phage vB_CsaM_GAP31	Myoviridae	YP_009221977.1	278
MM171A00126	28	cobalamin biosynthesis domain contining protein	PF01656.22	2.4e-13		GAO94537.1	250.4	Gammaproteobacteria				YP_001686769.1	103	Halomonas virus HAP1	Myoviridae
MM171A00126	29	hypothetical protein				WP_031598413.1	72.4	Gammaproteobacteria
MM171A00126	30	hypothetical protein				WP_052158035.1	99.8	Gammaproteobacteria				NP_061552.1	91.3	Pseudomonas virus D3	Siphoviridae
MM171A00126	31	hypothetical protein
MM171A00126	32	hypothetical protein				WP_056837536.1	69.7	Gammaproteobacteria
MM171A00126	33	hypothetical protein				KTC37246.1	117.9	Gammaproteobacteria				YP_007237231.1	43.5	Pseudomonas phage AF	Podoviridae
MM171A00126	34	hypothetical protein				WP_046047673.1	358.2	Gammaproteobacteria				YP_164297.1	171	Pseudomonas virus F116	Podoviridae
MM171A00126	35	hypothetical protein				WP_019340353.1	410.6	Gammaproteobacteria				YP_164296.1	153	Pseudomonas virus F116	Podoviridae
MM171A00126	36	homing endonuclease	PF14279.5	1.4e-11		YP_007236767.1	144.8	virus	YP_007236767.1	144.8		YP_007236767.1	149	Burkholderia virus Bcepmigl	Podoviridae	YP_007236767.1	149
MM171A00126	37	DNA binding, heli-turn-helix domain containg protein	PF13518.5	0.00018		WP_023086532.1	58.2	Gammaproteobacteria
MM171A00126	38	hypothetical protein				WP_054070230.1	122.5	Gammaproteobacteria				YP_009275534.1	64.3	Pseudomonas phage JBD44	Siphoviridae
MM171A00126	39	hypothetical protein
MM171A00126	40	hypothetical protein
MM171A00126	41	Cro repressor family protein	PF09048.9	8.4e-10		WP_020308911.1	55.1	Gammaproteobacteria	WP_020308911.1	55.1		YP_009638949.1	50.4	Pseudomonas virus H66	Podoviridae	YP_164294.1	50.4
MM171A00126	42	hypothetical protein				SDS78034.1	276.6	Gammaproteobacteria				YP_009604076.1	40.8	Arthrobacter phage Tank	Siphoviridae
MM171A00126	43	hypothetical protein
MM171A00126	44	hypothetical protein				SEM50990.1	112.1	Gammaproteobacteria
MM171A00126	45	hypothetical protein				WP_062390870.1	79.3	Gammaproteobacteria
MM171A00126	46	hypothetical protein				WP_054898740.1	136.3	Gammaproteobacteria
MM171A00126	47	hypothetical protein				SEM50966.1	102.1	Gammaproteobacteria
MM171A00126	48	hypothetical protein				WP_028941784.1	454.1	Gammaproteobacteria				YP_009043578.1	301	Pseudomonas phage phiPSA1	Siphoviridae
MM171A00126	49	Erf family protein	PF04404.11	3.5e-18		WP_047305187.1	352.4	Gammaproteobacteria	WP_047305187.1	352.4		YP_007237214.1	299	Pseudomonas phage AF	Podoviridae
MM171A00126	50	exonuclease	PF09588.9	1.1e-10		WP_042731384.1	386.3	Gammaproteobacteria	WP_042731384.1	386.3		YP_002284381.1	287	Pseudomonas phage PAJU2	Siphoviridae	YP_002284381.1	287
MM171A00126	51	single-stranded DNA binding protein	PF00436.24	9.5e-14		SEC01764.1	226.5	Gammaproteobacteria	SEC01764.1	226.5		YP_009614664.1	65.9	Aeromonas phage pIS4-A	Siphoviridae	YP_008126226.1	65.9
MM171A00126	52	hypothetical protein				EKX86099.1	68.2	Gammaproteobacteria
MM171A00126	53	hypothetical protein				WP_074759105.1	91.3	Gammaproteobacteria
MM171A00126	54	hypothetical protein				WP_049859329.1	79.7	Gammaproteobacteria				NP_958696.1	41.6	Bordetella virus BPP1	Podoviridae
MM171A00126	55	hypothetical protein				WP_073843592.1	122.5	Gammaproteobacteria
MM171A00126	56	hypothetical protein
MM171A00126	57	hypothetical protein				WP_043270588.1	765	Gammaproteobacteria				YP_009043572.1	573	Pseudomonas phage phiPSA1	Siphoviridae
MM171A00126	58	hypothetical protein				WP_049696263.1	69.3	Gammaproteobacteria
MM171A00126	59	hypothetical protein				WP_063545408.1	118.6	Gammaproteobacteria
MM171A00126	60	hypothetical protein				WP_010211486.1	194.5	Gammaproteobacteria				YP_009303117.1	60.1	Arthrobacter phage BarretLemon	Myoviridae
MM171A00126	61	phage integrase	PF12167.7	7.9e-20		WP_037040138.1	584.7	Gammaproteobacteria				YP_006590008.1	207	Cronobacter phage phiES15	Siphoviridae	YP_006590008.1	207
MM171A00126	62	hypothetical protein
MM171A00126	63	hypothetical protein				WP_025126441.1	85.5	Gammaproteobacteria
MM171A00126	64	hypothetical protein										YP_009146151.1	102	Pseudomonas virus LPB1	Siphoviridae
MM171A00126	65	hypothetical protein				WP_050457498.1	72.4	Gammaproteobacteria
MM171A00126	66	hypothetical protein				WP_025129943.1	142.9	Gammaproteobacteria				YP_009324754.1	67.8	Salmonella phage 118970_sal3	Myoviridae
MM171A00126	67	hypothetical protein
MM171A00126	68	temperate phage protein	PF13935.5	6.7e-07		EUB40129.1	119	Gammaproteobacteria				YP_009639229.1	42.4	Salmonella virus BTP1	Podoviridae
MM171A00126	69	hypothetical protein				WP_073667539.1	83.2	Gammaproteobacteria				YP_009187406.1	72	Pseudomonas phage YMC11/02/R656	Siphoviridae
MM171A00126	70	Glycoside hydrolase	PF00182.18	8.6e-07		WP_008036929.1	333.2	Gammaproteobacteria	WP_008036929.1	333.2		YP_009043563.1	200	Pseudomonas phage phiPSA1	Siphoviridae
MM171A00126	71	hypothetical protein				WP_067753129.1	140.2	Gammaproteobacteria				YP_005098232.1	60.1	Pseudomonas virus PMG1	Siphoviridae
MM171A00126	72	putative pectate lyases	PF13229.5	1.4e-09		WP_015269870.1	539.7	Gammaproteobacteria				YP_009222847.1	115	Pseudomonas phage PS-1	Siphoviridae
MM171A00126	73	tail protein				WP_017254975.1	1398.3	Gammaproteobacteria				YP_009222845.1	368	Pseudomonas phage PS-1	Siphoviridae	YP_009222845.1	368
MM171A00126	74	hypothetical protein				WP_064453156.1	198.7	Gammaproteobacteria				NP_061521.1	67.4	Pseudomonas virus D3	Siphoviridae
MM171A00126	75	hypothetical protein				WP_076014645.1	242.7	Gammaproteobacteria				NP_061518.1	101	Pseudomonas virus D3	Siphoviridae
MM171A00126	76	virus structural protein				EJF73113.1	256.5	Gammaproteobacteria				YP_009275521.1	167	Pseudomonas phage JBD44	Siphoviridae	YP_009104265.1	48.5
MM171A00126	77	tail length tape measure protein	PF06791.12	2e-54		WP_047711304.1	1435.6	Gammaproteobacteria	WP_047711304.1	1435.6		YP_002284352.1	554	Pseudomonas phage PAJU2	Siphoviridae	YP_002284352.1	554
MM171A00126	78	hypothetical protein				KRP80612.1	104.4	Gammaproteobacteria				YP_009043552.1	88.6	Pseudomonas phage phiPSA1	Siphoviridae
MM171A00126	79	phage tail protein				SDT24284.1	174.5	Gammaproteobacteria				YP_009043551.1	139	Pseudomonas phage phiPSA1	Siphoviridae	YP_009289758.1	40.8
MM171A00126	80	phage tail protein				WP_064453161.1	613.2	Gammaproteobacteria				YP_009043602.1	488	Pseudomonas phage phiPSA1	Siphoviridae	YP_009289756.1	177		67SUR-43644-5	26.81	75.5
MM171A00126	81	hypothetical protein				SDT52758.1	219.5	Gammaproteobacteria				YP_009043601.1	208	Pseudomonas phage phiPSA1	Siphoviridae
MM171A00126	82	hypothetical protein				WP_047711309.1	337	Gammaproteobacteria				YP_009187468.1	102	Pseudomonas phage YMC11/02/R656	Siphoviridae
MM171A00126	83	head tail connector protein				WP_047711310.1	189.1	Gammaproteobacteria				YP_009043599.1	95.5	Pseudomonas phage phiPSA1	Siphoviridae	YP_009289749.1	49.3
MM171A00126	84	hypothetical protein				WP_066735657.1	191	Gammaproteobacteria				YP_002213735.1	105	Ralstonia phage RSB1	Podoviridae
MM171A00126	85	hypothetical protein				WP_024013530.1	196.8	Gammaproteobacteria				YP_009187470.1	88.6	Pseudomonas phage YMC11/02/R656	Siphoviridae
MM171A00126	86	hypothetical protein				WP_019727208.1	126.7	Gammaproteobacteria
MM171A00126	87	phage capsid protein				WP_054881770.1	134.4	Gammaproteobacteria				YP_009187473.1	103	Pseudomonas phage YMC11/02/R656	Siphoviridae	YP_009222827.1	103		67SUR-80674-1	37.29	36.2
MM171A00145	1	hypothetical protein
MM171A00145	2	hypothetical protein
MM171A00145	3	ribonucleoside diphosphate reductase				OIO99442.1	94.4	Armatimonadota	OIO99442.1	94.4		YP_008059067.1	44.3	Halovirus HCTV-5	Haloviruses	YP_008059067.1	44.3
MM171A00145	4	hypothetical protein
MM171A00145	5	hypothetical protein				OGB47761.1	107.5	Gammaproteobacteria				YP_001294791.1	87.4	Microbacterium phage Min1	Siphoviridae
MM171A00145	6	Chaperone	PF00684.18	0.0007
MM171A00145	7	hypothetical protein
MM171A00145	8	hypothetical protein
MM171A00145	9	hypothetical protein										YP_008409248.1	43.1	Mycobacterium phage Catdawg	Siphoviridae
MM171A00145	10	hypothetical protein
MM171A00145	11	tryptophan operon leader	PF15777.4	0.00097
MM171A00145	12	hypothetical protein
MM171A00145	13	hypothetical protein				KXS45576.1	165.2	Firmicutes_F				YP_009124625.1	122	Mycobacterium phage Squirty	Siphoviridae
MM171A00145	14	hypothetical protein
MM171A00145	15	hypothetical protein
MM171A00145	16	methyltransferase	PF05063.13	2.3e-24		WP_005793581.1	108.2	Gammaproteobacteria	WP_005793581.1	108.2		YP_009203428.1	94.4	Mannheimia phage vB_MhS_535AP2	Siphoviridae	YP_009203428.1	94.4
MM171A00145	17	DnaB helicase	PF03796.14	5.9e-14		SDH08150.1	161.4	Alphaproteobacteria				YP_224199.1	123	Enterobacteria phage ES18	Siphoviridae
MM171A00145	18	hypothetical protein				YP_001552305.1	76.6	virus				YP_001552305.1	80.9	Thalassomonas phage BA3	Podoviridae
MM171A00145	19	hypothetical protein
MM171A00145	20	ATPase domain containing protein	PF13479.5	5.4e-14								YP_009277796.1	43.9	Gordonia phage Terapin	Siphoviridae
MM171A00145	21	hypothetical protein
MM171A00145	22	PD-(D/E)XK nuclease superfamily	PF12705.6	2.9e-15								YP_009624235.1	46.6	Microbacterium phage Koji	Siphoviridae
MM171A00145	23	DNA binding, heli-turn-helix domain containg protein	PF01381.21	1.5e-11								YP_007237224.1	42.4	Pseudomonas phage AF	Podoviridae
MM171A00145	24	von Willebrand factor A domain-containing protein	PF13519.5	5e-08		WP_012632456.1	134.4	Myxococcota	WP_012632456.1	134.4		YP_001429789.1	95.5	Bacillus phage 0305phi8-36	Myoviridae
MM171A00145	25	ATPase domain containing protein	PF07728.13	9.4e-24		OGE23979.1	255	Dadabacteria	OGQ56234.1	247.3		YP_001429792.1	184	Bacillus phage 0305phi8-36	Myoviridae
MM171A00145	26	hypothetical protein
MM171A00145	27	hypothetical protein
MM171A00145	28	hypothetical protein
MM171A00145	29	hypothetical protein				WP_027092663.1	65.9	Firmicutes_I				YP_008059072.1	45.1	Halovirus HCTV-5	Haloviruses
MM171A00145	30	HNH endonuclease	PF07463.10	5.3e-13		SDR41210.1	126.3	Gammaproteobacteria				YP_008240811.1	125	Cellulophaga phage phi19:3	Podoviridae	YP_008240811.1	125		22SUR-35555-1	31.64	69.3
MM171A00145	31	hypothetical protein
MM171A00145	32	hypothetical protein
MM171A00145	33	hypothetical protein
MM171A00145	34	methyltransferase	PF00145.16	5.7e-62		WP_051964144.1	288.5	Deinococcota	WP_051964144.1	288.5		YP_004508581.1	150	Synechococcus phage S-CRM01	Myoviridae	YP_004508581.1	150
MM171A00145	35	hypothetical protein				WP_076346923.1	114.4	Firmicutes_K				YP_001468781.1	95.9	Listeria phage B054	Myoviridae
MM171A00145	36	hypothetical protein
MM171A00145	37	hypothetical protein
MM171A00145	38	hypothetical protein
MM171A00145	39	hypothetical protein
MM171A00145	40	Glycoside hydrolase	PF01374.17	3e-16		OGU04280.1	142.9	Desulfuromonadota				YP_009596682.1	45.4	Streptomyces phage Rima	Siphoviridae
MM171A00145	41	hypothetical protein
MM171A00145	42	lectin/glucanases superfamily	PF13385.5	8.7e-33		ODS37277.1	107.8	Altiarchaeota				YP_195209.1	56.2	Synechococcus phage S-PM2	Myoviridae
MM171A00145	43	lectin/glucanases superfamily	PF13385.5	1.9e-16		KXK30711.1	67	Planctomycetota
MM171A00145	44	hypothetical protein
MM171A00145	45	hypothetical protein
MM171A00145	46	hypothetical protein
MM171A00145	47	hypothetical protein
MM171A00145	48	hypothetical protein										YP_009321357.1	45.4	Synechococcus phage S-CAM3	Myoviridae
MM171A00145	49	hypothetical protein				OJV06837.1	68.2	Alphaproteobacteria
MM171A00145	50	hypothetical protein
MM171A00145	51	hypothetical protein				WP_047780241.1	63.5	Gammaproteobacteria				YP_009104169.1	59.3	Shewanella sp. phage 1/40	Myoviridae
MM171A00145	52	baseplate protein	PF04865.13	1.3e-21		WP_006285043.1	135.2	Firmicutes_I	WP_012940863.1	130.6		YP_007003102.1	112	Vibrio phage CP-T1	Myoviridae	YP_007003102.1	112
MM171A00145	53	hypothetical protein										YP_007392695.1	42	Pectobacterium phage phiTE	Myoviridae
MM171A00145	54	hypothetical protein				AGC71925.1	102.4	environmental_samples				YP_007673374.1	72	Psychrobacter phage pOW20-A	Myoviridae
MM171A00145	55	hypothetical protein				WP_023906645.1	102.4	Gammaproteobacteria				YP_007673373.1	83.2	Psychrobacter phage pOW20-A	Myoviridae
MM171A00145	56	hypothetical protein
MM171A00145	57	hypothetical protein										YP_006383628.1	43.9	Xanthomonas phage vB_XveM_DIBBI	Myoviridae
MM171A00145	58	hypothetical protein				WP_063867297.1	58.2	Gammaproteobacteria				YP_009597566.1	56.2	Klebsiella phage vB_KpnM_KpV52	Myoviridae
MM171A00145	59	phage tail tape measure protein				WP_011538620.1	148.3	Alphaproteobacteria	WP_011538620.1	148.3		YP_009100928.1	68.2	Idiomarinaceae phage 1N2-2	Siphoviridae	YP_009100928.1	68.2
MM171A00145	60	hypothetical protein
MM171A00145	61	hypothetical protein
MM171A00145	62	hypothetical protein				WP_038692910.1	56.6	Firmicutes_I				YP_009598467.1	44.7	Rhizobium phage RHEph04	Myoviridae
MM171A00145	63	hypothetical protein										YP_009124463.1	43.9	Pseudomonas phage vB_PaeM_PAO1_Ab03	Myoviridae
MM171A00145	64	hypothetical protein
MM171A00145	65	hypothetical protein				CDZ81868.1	54.7	Verrucomicrobiota_A				YP_009275987.1	46.6	Pseudomonas phage vB_PsyM_KIL1	Myoviridae
MM171A00145	66	hypothetical protein
MM171A00145	67	hypothetical protein
MM171A00145	68	hypothetical protein
MM171A00145	69	hypothetical protein				WP_004520717.1	87	Gammaproteobacteria				YP_009598463.1	76.6	Rhizobium phage RHEph04	Myoviridae
MM171A00145	70	hypothetical protein				SCH85487.1	77.4	Firmicutes_C				YP_006383619.1	60.8	Xanthomonas phage vB_XveM_DIBBI	Myoviridae
MM171A00145	71	hypothetical protein
MM171A00145	72	major capsid protein				SCH85418.1	115.2	Firmicutes_C				YP_007004718.1	71.2	Erwinia phage vB_EamM-Y2	Myoviridae	YP_007004718.1	71.2
MM171A00145	73	phage tail protein				WP_062288892.1	80.5	Cyanobacteria	WP_062296967.1	58.5
MM171A00145	74	hypothetical protein				YP_005098321.1	147.1	virus				YP_005098321.1	138	Synechococcus phage S-CBS4	Siphoviridae
MM171A00145	75	MazE antitoxin family protein	PF02604.18	3.2e-08
MM171A00145	76	hypothetical protein
MM171A00145	77	virus capsid morphogenesis protein				WP_058697136.1	126.7	Gammaproteobacteria	WP_058697136.1	126.7		YP_007673354.1	97.4	Psychrobacter phage pOW20-A	Myoviridae	YP_007673354.1	97.4
MM171A00145	78	hypothetical protein				CDR35360.1	179.5	Verrucomicrobiota				YP_005098311.1	134	Synechococcus phage S-CBS4	Siphoviridae
MM171A00145	79	terminase				SDP84502.1	250	Desulfobacterota	WP_015089431.1	206.8		YP_007007737.1	173	Aeromonas phage vB_AsaM-56	Myoviridae	YP_007007737.1	173		22SUR-14887-2	24.77	63.5
MM171A00145	80	DNA binding, heli-turn-helix domain containg protein	PF12728.6	0.00064		WP_055711944.1	62	Actinobacteriota
MM171A00145	81	hypothetical protein
MM171A00145	82	hypothetical protein
MM171A00145	83	hypothetical protein
MM171A00145	84	hypothetical protein
MM171A00145	85	hypothetical protein
MM171A00145	86	hypothetical protein
MM171A00145	87	hypothetical protein
MM171A00145	88	hypothetical protein
MM171A00145	89	hypothetical protein
MM171A00145	90	hypothetical protein
MM171A00145	91	hypothetical protein				SDE55062.1	102.8	Myxococcota				YP_009303227.1	48.9	Mycobacterium phage Bipper	Siphoviridae
MM171A00145	92	hypothetical protein
MM171A00145	93	hypothetical protein
MM171A00145	94	hypothetical protein				WP_020587954.1	90.1	Desulfobacterota				YP_006383365.1	68.6	Halocynthia phage JM-2012	Myoviridae
MM171A00145	95	hypothetical protein
MM171A00145	96	hypothetical protein
MM171A00145	97	hypothetical protein
MM171A00153	1	hypothetical protein
MM171A00153	2	homing endonuclease	PF14279.5	8.7e-12		WP_013921756.1	145.2	Bacteroidota	WP_013921756.1	145.2		YP_004508638.1	65.1	Synechococcus phage S-CRM01	Myoviridae	YP_004508638.1	65.1
MM171A00153	3	hypothetical protein				KHD05499.1	127.1	Gammaproteobacteria
MM171A00153	4	hypothetical protein
MM171A00153	5	hypothetical protein
MM171A00153	6	hypothetical protein
MM171A00153	7	hypothetical protein
MM171A00153	8	hypothetical protein				KPK27038.1	58.2	Nitrospirota
MM171A00153	9	hypothetical protein				WP_031571681.1	118.6	Gammaproteobacteria
MM171A00153	10	hypothetical protein
MM171A00153	11	hypothetical protein
MM171A00153	12	methyltransferase	PF13578.5	1.1e-05		WP_029460413.1	104.4	Desulfobacterota_A	WP_006619975.1	100.5
MM171A00153	13	ABC transporter ATP-binding protein	PF00005.26	1.2e-05		OHD26021.1	384.8	Spirochaetota	WP_020474857.1	303.9		YP_001111229.1	215	Burkholderia virus phiE255	Myoviridae	NP_795572.1	159
MM171A00153	14	hypothetical protein				WP_009368423.1	95.1	Desulfobacterota_A				YP_003347598.1	80.9	Enterococcus phage phiFL3A	Siphoviridae
MM171A00153	15	hypothetical protein
MM171A00153	16	hypothetical protein
MM171A00153	17	response regulator receiver domain contining protein	PF00072.23	4.3e-18		WP_075060811.1	83.2	Armatimonadota
MM171A00153	18	hypothetical protein
MM171A00153	19	hypothetical protein
MM171A00153	20	N-acetylmuramoyl-L-alanine amidase	PF01510.24	4.9e-13		KKP51435.1	63.9	Dependentiae	KKP51435.1	63.9		YP_009217953.1	52.4	Clostridium phage phiCT453B	Myoviridae
MM171A00153	21	hypothetical protein
MM171A00153	22	hypothetical protein
MM171A00153	23	phage tail protein	PF10145.8	4.5e-26		WP_014188177.1	189.5	Alphaproteobacteria	WP_014188177.1	189.5		YP_009600187.1	152	Dinoroseobacter phage vB_DshS-R5C	Siphoviridae	YP_009273342.1	130
MM171A00153	24	hypothetical protein
MM171A00153	25	hypothetical protein
MM171A00153	26	hypothetical protein
MM171A00153	27	hypothetical protein
MM171A00153	28	hypothetical protein
MM171A00153	29	hypothetical protein
MM171A00153	30	hypothetical protein				XP_014425009.1	147.9	Eukaryota				YP_004421853.1	44.3	Roseobacter phage RDJL Phi 1	Siphoviridae
MM171A00153	31	hypothetical protein
MM171A00153	32	hypothetical protein				WP_060898248.1	57.4	Actinobacteriota				YP_009013572.1	46.6	Mycobacterium phage Dori	Siphoviridae
MM171A00153	33	hypothetical protein
MM171A00153	34	glycosyltransferase	PF00534.19	1.2e-19		WP_051471561.1	107.8	Actinobacteriota	WP_051471561.1	107.8
MM171A00153	35	methyltransferase	PF13489.5	8.8e-07		OHB65759.1	64.3	Planctomycetota	WP_018411131.1	61.2
MM171A00153	36	methyltransferase	PF13489.5	5.9e-10		WP_052179324.1	73.9	Actinobacteriota	WP_052179324.1	73.9
MM171A00153	37	methyltransferase	PF13847.5	6.4e-13		WP_015248018.1	69.3	Planctomycetota	WP_015248018.1	69.3
MM171A00153	38	glycosyltransferase	PF00534.19	1.4e-12		WP_011428989.1	103.2	Cyanobacteria
MM171A00153	39	putative cephalosporin hydroxylase	PF04989.11	0.00067
MM171A00153	40	glycosyltransferase	PF13524.5	1.6e-08		WP_076358352.1	62	Firmicutes	WP_044430775.1	53.9
MM171A00153	41	sulfotransferase domain contining protein	PF13469.5	4.5e-06		WP_068125497.1	142.1	Bacteroidota
MM171A00153	42	sulfotransferase domain contining protein	PF13469.5	3.6e-06		WP_068125497.1	129.4	Bacteroidota
MM171A00153	43	hypothetical protein				SEI91834.1	93.6	Gammaproteobacteria
MM171A00153	44	methyltransferase	PF01555.17	8.8e-28		OGP65897.1	311.2	Deltaproteobacteria	WP_052589001.1	308.5		YP_009147004.1	248	Aurantimonas phage AmM-1	Myoviridae	YP_009147004.1	248
MM171A00153	45	glycosyltransferase	PF13641.5	6.8e-16		SFL27865.1	231.5	Gammaproteobacteria	SFL27865.1	231.5
MM171A00153	46	hypothetical protein
MM171A00153	47	hypothetical protein
MM171A00153	48	hypothetical protein
MM171A00153	49	phage capsid protein				YP_007517957.1	71.6	virus	YP_007517957.1	71.6		YP_009213621.1	63.9	Prochlorococcus phage P-TIM68	Myoviridae	YP_009213621.1	63.9		22SUR-63371-11	28.7	67
MM171A00153	50	peptidase	PF03420.12	1.4e-07		AMQ65963.1	70.1	virus				YP_009098940.1	63.9	Caulobacter phage Cr30	Ackermannviridae
MM171A00153	51	hypothetical protein
MM171A00153	52	phage prohead protease				KKW13187.1	117.1	Patescibacteria	KKW13187.1	117.1
MM171A00153	53	hypothetical protein
MM171A00153	54	hypothetical protein
MM171A00153	55	hypothetical protein
MM171A00153	56	hypothetical protein
MM171A00153	57	hypothetical protein
MM171A00153	58	hypothetical protein
MM171A00153	59	hypothetical protein
MM171A00153	60	peptidase	PF07230.10	5.9e-08		BAR34134.1	102.8	environmental_samples				YP_009609695.1	63.5	Acidovorax phage ACP17	Myoviridae				39SUR-3264-4	27.78	58.9
MM171A00153	61	terminase				WP_015721597.1	157.1	Desulfuromonadota	CUU83132.1	139.8		YP_009125671.1	135	Pseudomonas phage vB_PaeS_PAO1_Ab30	Siphoviridae	YP_009146146.1	135
MM171A00153	62	LuxR-type DNA-binding HTH domain containing protein	PF00196.18	4.1e-06
MM171A00153	63	hypothetical protein
MM171A00153	64	hypothetical protein
MM171A00153	65	DNA binding, heli-turn-helix domain containg protein	PF13560.5	0.00026
MM171A00153	66	hypothetical protein
MM171A00153	67	hypothetical protein
MM171A00153	68	hypothetical protein
MM171A00153	69	hypothetical protein
MM171A00153	70	hypothetical protein
MM171A00153	71	hypothetical protein				SDH89822.1	74.3	Alphaproteobacteria
MM171A00153	72	hypothetical protein
MM171A00153	73	methyltransferase	PF01555.17	6.1e-35		OHB80534.1	299.3	Planctomycetota				NP_666000.1	184	Natrialba phage PhiCh1	Myoviridae
MM171A00153	74	hypothetical protein
MM171A00153	75	hypothetical protein
MM171A00153	76	hypothetical protein
MM171A00153	77	DNA binding, heli-turn-helix domain containg protein	PF13560.5	2.2e-07
MM171A00153	78	hypothetical protein
MM171A00153	79	hypothetical protein
MM171A00153	80	hypothetical protein
MM171A00153	81	transposase	PF01385.18	2.6e-21		OGD76860.1	471.9	Patescibacteria	AEJ44314.1	347.1		YP_851149.1	296	Microcystis virus Ma-LMM01	Myoviridae	YP_851149.1	296
MM171A00153	82	hypothetical protein				WP_027893369.1	156	Deinococcota				YP_004782339.1	84	Thermus phage TMA	Myoviridae
MM171A00156	1	phage capsid protein				WP_016447862.1	512.3	Gammaproteobacteria	WP_016447862.1	512.3		YP_009147453.1	183	Enterobacteria phage SfI	Myoviridae	YP_009147453.1	183		67SUR-84574-38	28.99	106
MM171A00156	2	phage prohead protease	PF04586.16	3.2e-36		WP_003061184.1	383.3	Gammaproteobacteria	WP_003061184.1	383.3		YP_001686873.1	196	Azospirillum phage Cd	Siphoviridae	YP_001686873.1	196		67SUR-4809-45	32.48	73.9
MM171A00156	3	phage portal protein	PF04860.11	5e-63		WP_071069945.1	633.6	Gammaproteobacteria	WP_071069945.1	633.6		YP_001686872.1	286	Azospirillum phage Cd	Siphoviridae	YP_001686872.1	286
MM171A00156	4	terminase	PF03354.14	8.1e-21		SAK65488.1	827.4	Gammaproteobacteria	SAK65488.1	827.4		YP_001449292.1	730	Enterobacteria phage BP-4795	Siphoviridae	YP_001449292.1	730
MM171A00156	5	terminase				WP_056661275.1	151.8	Gammaproteobacteria	SDP28861.1	117.5		YP_355416.1	70.9	Burkholderia phage Bcep176	Siphoviridae
MM171A00156	6	homing endonuclease	PF01844.22	1.4e-08		SFB74321.1	104.8	Gammaproteobacteria				YP_002274262.1	57.8	Stx2-converting phage 1717	Siphoviridae
MM171A00156	7	hypothetical protein
MM171A00156	8	hypothetical protein				WP_012205070.1	83.6	Gammaproteobacteria
MM171A00156	9	hypothetical protein				WP_074571468.1	52	Firmicutes_C
MM171A00156	10	hypothetical protein
MM171A00156	11	hypothetical protein				WP_066532938.1	116.7	Gammaproteobacteria
MM171A00156	12	hypothetical protein
MM171A00156	13	hypothetical protein
MM171A00156	14	hypothetical protein
MM171A00156	15	phage lambda recombination gene,NinG	PF05766.11	9.6e-46		WP_057592881.1	164.1	Gammaproteobacteria	WP_057592881.1	164.1		YP_009289287.1	114	Pseudomonas phage MD8	Siphoviridae
MM171A00156	16	phage lambda recombination gene,NinB	PF05772.11	4.6e-19		OGA78786.1	208.4	Gammaproteobacteria	WP_024570360.1	95.1		YP_009222804.1	70.9	Pseudomonas phage PS-1	Siphoviridae
MM171A00156	17	N-(deoxy)ribosyltransferase-like protein				WP_046239678.1	147.1	Gammaproteobacteria				YP_005098034.1	102	Pseudomonas phage phi297	Siphoviridae	YP_009275640.1	104
MM171A00156	18	methyltransferase	PF05869.10	9.7e-32		WP_047760500.1	205.7	Gammaproteobacteria	WP_047760500.1	205.7		YP_009202267.1	187	Bacteriophage Lily	Siphoviridae	YP_009202267.1	187
MM171A00156	19	hypothetical protein				WP_042115614.1	55.1	Gammaproteobacteria				YP_003358577.1	43.5	Shigella phage Ag3	Ackermannviridae
MM171A00156	20	IstB domain protein ATP-binding protein	PF01695.16	5e-14		WP_051983960.1	308.9	Gammaproteobacteria				YP_002922693.1	199	Burkholderia virus Bcepil02	Podoviridae
MM171A00156	21	DNA binding, heli-turn-helix domain containg protein	PF13730.5	0.0009		WP_052520985.1	176.8	Gammaproteobacteria	WP_052520985.1	176.8		YP_355346.1	87.4	Burkholderia phage Bcep176	Siphoviridae
MM171A00156	22	hypothetical protein
MM171A00156	23	hypothetical protein				SEF31393.1	156	Gammaproteobacteria
MM171A00156	24	hypothetical protein
MM171A00156	25	transcriptional regulator	PF14549.5	1.4e-14		WP_074931921.1	87	Gammaproteobacteria				NP_059607.1	50.8	Salmonella virus P22	Podoviridae
MM171A00156	26	DNA binding, heli-turn-helix domain containg protein	PF01381.21	1.1e-09		WP_061288013.1	147.9	Gammaproteobacteria				YP_009613879.1	39.7	Edwardsiella phage eiAU	Siphoviridae
MM171A00156	27	hypothetical protein				WP_058971735.1	95.5	Gammaproteobacteria
MM171A00156	28	hypothetical protein				EKD97686.1	84.3	Cyanobacteria
MM171A00156	29	hypothetical protein				GAO71956.1	188	Betaproteobacteria				YP_355357.1	97.1	Burkholderia phage Bcep176	Siphoviridae
MM171A00156	30	hypothetical protein
MM171A00156	31	DNA binding, heli-turn-helix domain containg protein	PF13560.5	4.2e-06		WP_074931917.1	88.2	Gammaproteobacteria				YP_009292676.1	42	Lactobacillus phage PLE3	Siphoviridae
MM171A00156	32	hypothetical protein				WP_076519922.1	307	Gammaproteobacteria
MM171A00156	33	hypothetical protein				EKD22495.1	71.2	Cyanobacteria
MM171A00156	34	hypothetical protein
MM171A00156	35	restriction alleviation protein Lar	PF14354.5	1.2e-08								YP_009322801.1	41.2	Salmonella phage IME207	Siphoviridae	YP_007237203.1	39.7
MM171A00156	36	hypothetical protein
MM171A00156	37	hypothetical protein				WP_056902081.1	91.3	Gammaproteobacteria
MM171A00156	38	hypothetical protein				WP_054496778.1	208.8	Gammaproteobacteria				YP_008241935.1	44.3	Cellulophaga phage phi10:1	Siphoviridae
MM171A00156	39	hypothetical protein				WP_065059590.1	232.3	Gammaproteobacteria				YP_009592214.1	134	Acinetobacter phage IME-AB2	Myoviridae
MM171A00156	40	single-stranded DNA binding protein	PF00436.24	3.1e-10		WP_046239810.1	160.2	Gammaproteobacteria	WP_046239810.1	160.2		YP_009168558.1	65.1	Lactobacillus phage LBR48	Myoviridae	YP_009168558.1	65.1
MM171A00156	41	baseplate protein				KEH07132.1	152.1	Gammaproteobacteria	YP_006987092.1	106.3		YP_006987092.1	94.7	Cronobacter phage vB_CsaM_GAP31	Myoviridae	YP_006987092.1	94.7
MM171A00156	42	hypothetical protein				WP_059704638.1	55.1	Gammaproteobacteria
MM171A00156	43	hypothetical protein
MM171A00156	44	hypothetical protein
MM171A00156	45	hypothetical protein				WP_052638053.1	72	Alphaproteobacteria				YP_008771015.1	55.8	Salmonella phage Maynard	Myoviridae
MM171A00156	46	hypothetical protein				EER60448.1	64.3	Betaproteobacteria
MM171A00156	47	hypothetical protein
MM171A00156	48	hypothetical protein
MM171A00156	49	hypothetical protein				YP_007877298.1	55.8	virus				YP_007877298.1	54.3	Vibrio phage helene 12B3	Myoviridae
MM171A00156	50	hypothetical protein				SDP27814.1	133.3	Gammaproteobacteria				NP_958718.1	55.8	Bordetella virus BPP1	Podoviridae
MM171A00156	51	phage integrase	PF12167.7	7.7e-21		SDP27791.1	630.9	Gammaproteobacteria	SDP27791.1	630.9		NP_958719.1	362	Bordetella virus BPP1	Podoviridae
MM171A00156	52	homing endonuclease	PF13392.5	2e-13		WP_033454794.1	127.9	Betaproteobacteria	WP_033454794.1	127.9		YP_009597586.1	111	Klebsiella phage vB_KpnM_KpV52	Myoviridae
MM171A00156	53	hypothetical protein				WP_052155703.1	74.7	Gammaproteobacteria				YP_009222790.1	62.8	Pseudomonas phage PS-1	Siphoviridae
MM171A00156	54	hypothetical protein				WP_055396749.1	213	Gammaproteobacteria				YP_007005825.1	52.8	Erwinia phage vB_EamP-S6	Podoviridae
MM171A00156	55	hypothetical protein				WP_056645892.1	124.8	Gammaproteobacteria
MM171A00156	56	hypothetical protein				WP_019703088.1	101.7	Gammaproteobacteria				YP_007010612.1	52.8	Acinetobacter phage Bphi-B1251	Siphoviridae
MM171A00156	57	glycoside hydrolase	PF00959.18	7.6e-15		WP_034392926.1	217.6	Gammaproteobacteria	WP_034392926.1	217.6		YP_002308525.1	132	Bacteriophage APSE-2	Podoviridae	YP_002308525.1	132
MM171A00156	58	hypothetical protein				ABR91754.1	111.7	Gammaproteobacteria				YP_009206986.1	99.8	Bacillus phage TsarBomba	Herelleviridae
MM171A00156	59	hypothetical protein				WP_020722921.1	92.4	Gammaproteobacteria
MM171A00156	60	hypothetical protein
MM171A00156	61	hypothetical protein				WP_059441352.1	201.8	Gammaproteobacteria				YP_009598869.1	52.8	Ralstonia phage RP12	Myoviridae
MM171A00156	62	phage tail protein				WP_057268750.1	166.4	Gammaproteobacteria	OAI58243.1	78.2		YP_001165274.1	63.5	Ralstonia virus RSA1	Myoviridae	YP_001165274.1	63.5
MM171A00156	63	hypothetical protein				SFB74006.1	303.5	Gammaproteobacteria
MM171A00156	64	hypothetical protein				WP_056661315.1	406.8	Gammaproteobacteria				YP_224260.1	55.1	Listonella phage phiHSIC	Siphoviridae
MM171A00156	65	tail length tape measure protein	PF06791.12	1.2e-69		WP_056744526.1	739.2	Gammaproteobacteria	WP_046060210.1	575.1		YP_009595363.1	218	Pseudomonas phage phiPMW	Myoviridae	YP_009013348.1	208
MM171A00156	66	hypothetical protein				WP_052088290.1	87.8	Gammaproteobacteria				YP_009218845.1	48.1	Salmonella phage SEN4	Myoviridae
MM171A00156	67	hypothetical protein				WP_056744524.1	58.9	Gammaproteobacteria				YP_009187463.1	44.7	Pseudomonas phage YMC11/02/R656	Siphoviridae
MM171A00156	68	Phage tail assembly chaperone	PF08748.10	3.1e-23		WP_056744522.1	167.2	Gammaproteobacteria	SDP29158.1	129.4		YP_009284664.1	53.5	Enterobacteria phage vB_EcoS_NBD2	Siphoviridae
MM171A00156	69	phage tail protein	PF08813.10	2.8e-32		WP_022539320.1	316.2	Gammaproteobacteria	KFB66196.1	239.6		YP_009222833.1	121	Pseudomonas phage PS-1	Siphoviridae	YP_009222833.1	121
MM171A00156	70	hypothetical protein				WP_056744518.1	120.6	Gammaproteobacteria				YP_007238083.1	49.3	Xanthomonas virus CP1	Siphoviridae
MM171A00156	71	hypothetical protein				WP_056744516.1	219.2	Gammaproteobacteria
MM171A00156	72	head-tail joining protein	PF05521.10	9.4e-15		WP_006575415.1	84.3	Gammaproteobacteria	WP_006575415.1	84.3		YP_003090183.1	75.1	Burkholderia phage KS9	Siphoviridae	YP_003090183.1	75.1
MM171A00156	73	head-tail connector	PF05135.12	1.7e-14		WP_070252266.1	133.7	Gammaproteobacteria	WP_070252266.1	133.7		YP_009017594.1	71.6	Psychrobacter phage Psymv2	Siphoviridae	YP_009017594.1	71.6
MM171A00156	74	hypothetical protein				WP_071069938.1	57.8	Gammaproteobacteria
MM171A00156	75	phage capsid protein				WP_070345387.1	192.6	Gammaproteobacteria	WP_070345387.1	192.6		YP_355412.1	117	Burkholderia phage Bcep176	Siphoviridae				67SUR-17540-5	44.44	93.6
MM171A00157	1	hypothetical protein				AAM27851.1	208	Gammaproteobacteria
MM171A00157	2	hypothetical protein				WP_026384715.1	188	Gammaproteobacteria				YP_009275526.1	107	Pseudomonas phage JBD44	Siphoviridae
MM171A00157	3	phage tail collar protein	PF07484.11	2.7e-06		EPL59592.1	149.8	Gammaproteobacteria				YP_001165273.1	90.1	Ralstonia virus RSA1	Myoviridae	YP_001165273.1	90.1
MM171A00157	4	hypothetical protein				WP_037005533.1	221.5	Gammaproteobacteria				YP_007006973.1	153	Pectobacterium phage ZF40	Myoviridae
MM171A00157	5	baseplate protein	PF04865.13	1.7e-20		WP_020309245.1	624.8	Gammaproteobacteria	YP_007006972.1	458.8		YP_007006972.1	444	Pectobacterium phage ZF40	Myoviridae	YP_007006972.1	444
MM171A00157	6	virus structural protein				EPL59960.1	187.2	Gammaproteobacteria				YP_007006971.1	155	Pectobacterium phage ZF40	Myoviridae	YP_009145892.1	53.1
MM171A00157	7	hypothetical protein				WP_020308954.1	309.3	Gammaproteobacteria				YP_007006970.1	164	Pectobacterium phage ZF40	Myoviridae
MM171A00157	8	hypothetical protein				EPL59958.1	465.3	Gammaproteobacteria				YP_007006969.1	158	Pectobacterium phage ZF40	Myoviridae
MM171A00157	9	hypothetical protein				WP_020308952.1	167.9	Gammaproteobacteria				YP_007006968.1	114	Pectobacterium phage ZF40	Myoviridae
MM171A00157	10	hypothetical protein				WP_020308951.1	329.7	Gammaproteobacteria				YP_007006967.1	191	Pectobacterium phage ZF40	Myoviridae
MM171A00157	11	transglycosylase	PF01464.19	1.8e-13		WP_020308950.1	820.1	Gammaproteobacteria				YP_001595457.1	111	Enterobacteria phage phiEcoM-GJ1	Myoviridae
MM171A00157	12	superinfection immunity protein	PF14373.5	3.5e-17		WP_065085449.1	64.3	Gammaproteobacteria				YP_009269336.1	56.6	Gordonia phage Soups	Siphoviridae
MM171A00157	13	hypothetical protein				WP_020308948.1	167.9	Gammaproteobacteria
MM171A00157	14	hypothetical protein				WP_020308947.1	242.3	Gammaproteobacteria				YP_007006963.1	107	Pectobacterium phage ZF40	Myoviridae
MM171A00157	15	hypothetical protein				WP_020308946.1	250	Gammaproteobacteria				YP_007006962.1	219	Pectobacterium phage ZF40	Myoviridae
MM171A00157	16	hypothetical protein				WP_020308945.1	731.1	Gammaproteobacteria				YP_007006961.1	543	Pectobacterium phage ZF40	Myoviridae
MM171A00157	17	hypothetical protein				EPL59949.1	280.4	Gammaproteobacteria				YP_007006960.1	239	Pectobacterium phage ZF40	Myoviridae
MM171A00157	18	hypothetical protein				WP_020308943.1	247.7	Gammaproteobacteria				YP_007006959.1	191	Pectobacterium phage ZF40	Myoviridae
MM171A00157	19	virus structural protein				WP_020308940.1	380.2	Gammaproteobacteria				YP_007006958.1	128	Pectobacterium phage ZF40	Myoviridae	YP_009168596.1	64.3
MM171A00157	20	hypothetical protein				WP_020308939.1	258.5	Gammaproteobacteria				YP_007006957.1	147	Pectobacterium phage ZF40	Myoviridae
MM171A00157	21	hypothetical protein				WP_037005397.1	94.7	Gammaproteobacteria
MM171A00157	22	hypothetical protein				WP_020308937.1	597.8	Gammaproteobacteria				YP_007006955.1	258	Pectobacterium phage ZF40	Myoviridae
MM171A00157	23	hypothetical protein				WP_020308936.1	265.8	Gammaproteobacteria				YP_007006954.1	62	Pectobacterium phage ZF40	Myoviridae
MM171A00157	24	hypothetical protein				WP_020308935.1	728.4	Gammaproteobacteria				YP_007006953.1	386	Pectobacterium phage ZF40	Myoviridae
MM171A00157	25	virus capsid morphogenesis protein				WP_020308933.1	468.4	Gammaproteobacteria				YP_007006952.1	293	Pectobacterium phage ZF40	Myoviridae	YP_007006952.1	293
MM171A00157	26	hypothetical protein				WP_020308932.1	837.4	Gammaproteobacteria				YP_007006951.1	601	Pectobacterium phage ZF40	Myoviridae
MM171A00157	27	terminase	PF17289.1	2e-13		OCA53931.1	676.4	Gammaproteobacteria	OCA53931.1	676.4		NP_852753.1	463	Haemophilus phage Aaphi23	Myoviridae	NP_852753.1	463		22SUR-14887-2	30.88	68.9
MM171A00157	28	terminase	PF03592.15	3.3e-18		WP_052150939.1	263.8	Gammaproteobacteria	WP_052150939.1	263.8		YP_007518356.1	127	Vibrio phage VvAW1	Podoviridae	YP_007518356.1	127
MM171A00157	29	hypothetical protein				WP_046164138.1	142.9	Gammaproteobacteria				YP_009222815.1	118	Pseudomonas phage PS-1	Siphoviridae
MM171A00157	30	hypothetical protein				WP_064481595.1	210.3	Gammaproteobacteria				YP_009222814.1	214	Pseudomonas phage PS-1	Siphoviridae
MM171A00157	31	methyltransferase	PF01555.17	8.4e-29		SCI85859.1	191.8	Firmicutes_A	SCI85859.1	191.8		YP_009275820.1	119	Staphylococcus phage Stau2	Herelleviridae	YP_009275820.1	119
MM171A00157	32	hypothetical protein				WP_045429814.1	345.1	Gammaproteobacteria				YP_009222811.1	316	Pseudomonas phage PS-1	Siphoviridae
MM171A00157	33	hypothetical protein				WP_064481592.1	870.5	Gammaproteobacteria				YP_009616312.1	259	Rhodobacter phage RcCronus	Siphoviridae
MM171A00157	34	hypothetical protein				WP_077682013.1	236.1	Gammaproteobacteria				YP_005098022.1	194	Salmonella phage SPN1S	Podoviridae
MM171A00157	35	hypothetical protein				WP_046164133.1	135.2	Gammaproteobacteria				YP_009222808.1	100	Pseudomonas phage PS-1	Siphoviridae
MM171A00157	36	hypothetical protein				WP_074746408.1	75.9	Gammaproteobacteria				YP_009007618.1	68.6	Acinetobacter phage Presley	Podoviridae
MM171A00157	37	Recombination enhancement RecA-dependent nuclease	PF16786.4	5.6e-13		YP_009222805.1	194.1	virus	SFQ46300.1	135.6		YP_009222805.1	188	Pseudomonas phage PS-1	Siphoviridae
MM171A00157	38	phage lambda recombination gene,NinB	PF05772.11	4.3e-35		BAP80924.1	280.4	Gammaproteobacteria	BAP80924.1	280.4		YP_007237212.1	165	Pseudomonas phage AF	Podoviridae
MM171A00157	39	methyltransferase	PF01555.17	1.4e-20		YP_009222803.1	502.3	virus	YP_009222803.1	502.3		YP_009222803.1	518	Pseudomonas phage PS-1	Siphoviridae	YP_009222803.1	518
MM171A00157	40	TraR/DksA family transcriptional regulator	PF01258.16	1.1e-07		WP_045429831.1	121.3	Gammaproteobacteria	WP_076342861.1	94.4		YP_009222802.1	80.1	Pseudomonas phage PS-1	Siphoviridae
MM171A00157	41	hypothetical protein				WP_046164127.1	226.9	Gammaproteobacteria				YP_002364379.1	53.5	Pseudomonas phage 14-1	Myoviridae
MM171A00157	42	hypothetical protein				BAP80927.1	104	Gammaproteobacteria
MM171A00157	43	IstB domain protein ATP-binding protein	PF01695.16	1.1e-19		SFB60167.1	315.5	Gammaproteobacteria				YP_009043585.1	222	Pseudomonas phage phiPSA1	Siphoviridae
MM171A00157	44	hypothetical protein				WP_045158724.1	459.5	Gammaproteobacteria				YP_004934084.1	129	Escherichia phage HK639	Siphoviridae
MM171A00157	45	KilA-N domain-containing protein	PF04383.12	2.7e-17		WP_060765664.1	319.3	Gammaproteobacteria	WP_060765664.1	319.3		YP_006560884.1	125	Salmonella phage vB_SosS_Oslo	Siphoviridae
MM171A00157	46	hypothetical protein				WP_008037036.1	61.6	Gammaproteobacteria				YP_002284396.1	44.3	Pseudomonas phage PAJU2	Siphoviridae
MM171A00157	47	hypothetical protein				SEL90141.1	87.8	Gammaproteobacteria				YP_002284395.1	57	Pseudomonas phage PAJU2	Siphoviridae
MM171A00157	48	antitoxin of toxin-antitoxin system YdaS/YdaT	PF15943.4	8.9e-08		WP_045158722.1	121.7	Gammaproteobacteria				NP_061566.1	85.1	Pseudomonas virus D3	Siphoviridae
MM171A00157	49	peptidase	PF00717.22	4.1e-11		WP_052671898.1	419.5	Gammaproteobacteria				YP_007111993.1	136	Escherichia phage HK446	Siphoviridae
MM171A00157	50	hypothetical protein				WP_045158721.1	113.2	Gammaproteobacteria				YP_006561106.1	37	Burkholderia phage AH2	Siphoviridae
MM171A00157	51	hypothetical protein				WP_070878010.1	116.3	Gammaproteobacteria
MM171A00157	52	hypothetical protein										YP_009617965.1	42.4	Salmonella phage FSL SP-101	Siphoviridae
MM171A00157	53	hypothetical protein				YP_009007116.1	85.9	Duplodnaviria				YP_009007116.1	80.1	Pseudomonas phage vB_PaeP_Tr60_Ab31	Podoviridae
MM171A00157	54	hypothetical protein				WP_019365313.1	58.5	Gammaproteobacteria				YP_007237231.1	55.8	Pseudomonas phage AF	Podoviridae
MM171A00157	55	hypothetical protein				WP_045429864.1	141.4	Gammaproteobacteria
MM171A00157	56	hypothetical protein				WP_064481574.1	139	Gammaproteobacteria
MM171A00157	57	hypothetical protein				WP_037040166.1	211.5	Gammaproteobacteria
MM171A00157	58	hypothetical protein				WP_010794628.1	78.2	Gammaproteobacteria				YP_009007088.1	63.5	Pseudomonas phage vB_PaeP_Tr60_Ab31	Podoviridae
MM171A00157	59	hypothetical protein				WP_046164110.1	156.4	Gammaproteobacteria				YP_009222784.1	65.9	Pseudomonas phage PS-1	Siphoviridae
MM171A00157	60	DNA recombination protein	PF03837.13	4.3e-35		WP_064481570.1	588.6	Gammaproteobacteria	WP_064481570.1	588.6		YP_007007707.1	274	Aeromonas phage vB_AsaM-56	Myoviridae	YP_007007707.1	274
MM171A00157	61	exonuclease	PF09588.9	1.2e-19		WP_026012589.1	389	Gammaproteobacteria	WP_026012589.1	389		YP_009222782.1	348	Pseudomonas phage PS-1	Siphoviridae
MM171A00157	62	Arc repressor family protein	PF03869.13	6e-12		WP_019331919.1	81.6	Gammaproteobacteria	WP_019331919.1	81.6		YP_008433620.1	53.5	Pseudomonas phage PaBG	Myoviridae	YP_008433620.1	53.5
MM171A00157	63	single-stranded DNA binding protein	PF00436.24	4.9e-37		WP_064481568.1	296.2	Gammaproteobacteria	WP_064481568.1	296.2		YP_009187415.1	215	Pseudomonas phage YMC11/02/R656	Siphoviridae	YP_009187415.1	215
MM171A00157	64	DNA binding, heli-turn-helix domain containg protein	PF13412.5	0.00019		WP_064481567.1	187.6	Gammaproteobacteria
MM171A00157	65	hypothetical protein
MM171A00157	66	hypothetical protein				WP_049326007.1	74.7	Gammaproteobacteria				YP_001686909.1	70.9	Azospirillum phage Cd	Siphoviridae
MM171A00157	67	hypothetical protein				WP_047194632.1	63.2	Gammaproteobacteria
MM171A00157	68	hypothetical protein
MM171A00157	69	hypothetical protein				WP_008369881.1	127.5	Gammaproteobacteria
MM171A00157	70	hypothetical protein				WP_076342885.1	84.7	Gammaproteobacteria				YP_009222773.1	54.3	Pseudomonas phage PS-1	Siphoviridae
MM171A00157	71	pyocin activator protein PrtN	PF11112.7	1.7e-28		WP_010490729.1	164.5	Gammaproteobacteria	WP_057395794.1	162.2		YP_009638916.1	155	Pseudomonas virus H66	Podoviridae
MM171A00157	72	site-specific tyrosine recombinase	PF00589.21	1.6e-13		WP_029529722.1	659.1	Gammaproteobacteria	WP_029529722.1	659.1		YP_009638986.1	588	Pseudomonas virus H66	Podoviridae	YP_007236749.1	405
MM171A00157	73	hypothetical protein				WP_003297570.1	261.9	Gammaproteobacteria				YP_355391.1	61.6	Burkholderia phage Bcep176	Siphoviridae
MM171A00157	74	hypothetical protein
MM171A00157	75	glycoside hydrolase	PF00959.18	6.6e-25		WP_046164153.1	198.7	Gammaproteobacteria	WP_046164153.1	198.7		YP_002284361.1	168	Pseudomonas phage PAJU2	Siphoviridae	YP_009187437.1	168
MM171A00166	1	hypothetical protein
MM171A00166	2	hypothetical protein
MM171A00166	3	hypothetical protein				WP_062589377.1	172.2	Alphaproteobacteria				YP_009030609.1	46.6	Pseudomonas phage KPP25	Podoviridae
MM171A00166	4	hypothetical protein
MM171A00166	5	hypothetical protein				WP_062589405.1	142.9	Alphaproteobacteria				YP_008869218.1	41.6	Edwardsiella phage PEi21	Myoviridae
MM171A00166	6	hypothetical protein				WP_028752467.1	58.9	Alphaproteobacteria
MM171A00166	7	hypothetical protein				OGA78797.1	54.7	Gammaproteobacteria
MM171A00166	8	hypothetical protein
MM171A00166	9	hypothetical protein				WP_022556444.1	282.7	Alphaproteobacteria				YP_006987179.1	172	Cronobacter phage vB_CsaM_GAP32	Myoviridae
MM171A00166	10	DNA binding, heli-turn-helix domain containg protein	PF13730.5	0.00014		ABG61614.1	94.7	Alphaproteobacteria	WP_036586417.1	58.9
MM171A00166	11	DNA binding, heli-turn-helix domain containg protein	PF01381.21	0.00062		WP_011579558.1	156.8	Alphaproteobacteria				YP_009221490.1	72	Sinorhizobium phage phiLM21	Siphoviridae
MM171A00166	12	hypothetical protein				WP_041544386.1	78.6	Alphaproteobacteria
MM171A00166	13	hypothetical protein				WP_062589405.1	171.8	Alphaproteobacteria
MM171A00166	14	hypothetical protein				ODU36612.1	60.1	Alphaproteobacteria
MM171A00166	15	hypothetical protein
MM171A00166	16	hypothetical protein
MM171A00166	17	hypothetical protein				WP_052817747.1	79	Alphaproteobacteria
MM171A00166	18	hypothetical protein
MM171A00166	19	hypothetical protein				WP_018445550.1	188	Alphaproteobacteria
MM171A00166	20	hypothetical protein				ABL71803.1	90.5	Alphaproteobacteria				YP_008853827.1	38.1	Ralstonia phage RSK1	Podoviridae
MM171A00166	21	hypothetical protein				WP_077684337.1	60.8	Alphaproteobacteria
MM171A00166	22	hypothetical protein				WP_060505301.1	99	Alphaproteobacteria
MM171A00166	23	hypothetical protein
MM171A00166	24	Endodeoxyribonuclease RusA	PF05866.10	2.2e-07		WP_064824506.1	151.4	Alphaproteobacteria	WP_064824506.1	151.4		YP_009324773.1	49.7	Salmonella phage 118970_sal3	Myoviridae	YP_009324773.1	49.7
MM171A00166	25	hypothetical protein				WP_051509088.1	63.2	Alphaproteobacteria
MM171A00166	26	hypothetical protein
MM171A00166	27	hypothetical protein				WP_037166751.1	179.5	Alphaproteobacteria
MM171A00166	28	hypothetical protein				WP_017993884.1	260.8	Alphaproteobacteria				YP_008130183.1	79.7	Rhizobium phage RR1-A	Myoviridae
MM171A00166	29	hypothetical protein				WP_064246940.1	159.1	Alphaproteobacteria				YP_009597594.1	67.8	Klebsiella phage vB_KpnM_KpV52	Myoviridae
MM171A00166	30	DNA replication initiation protein DnaA	PF08299.10	1.1e-20		WP_065693759.1	97.4	Alphaproteobacteria	SDL23053.1	86.3		YP_009147000.1	43.1	Aurantimonas phage AmM-1	Myoviridae
MM171A00166	31	hypothetical protein				KFC62762.1	98.2	Alphaproteobacteria
MM171A00166	32	hypothetical protein
MM171A00166	33	terminase				SDG34785.1	173.7	Alphaproteobacteria	WP_075657641.1	155.2		NP_958695.1	108	Bordetella virus BPP1	Podoviridae
MM171A00166	34	terminase	PF03237.14	6e-06		WP_046600852.1	847	Alphaproteobacteria	WP_046600852.1	847		YP_009302939.1	388	Salmonella phage BP63	Myoviridae	YP_009302939.1	388
MM171A00166	35	phage portal protein				WP_023807202.1	699.1	Alphaproteobacteria	YP_007002020.1	468		YP_007002078.1	474	Brucella phage Pr	Podoviridae	YP_007002020.1	474
MM171A00166	36	hypothetical protein				WP_046141141.1	158.7	Alphaproteobacteria				YP_005098357.1	44.3	Synechococcus phage S-CBS4	Siphoviridae
MM171A00166	37	hypothetical protein
MM171A00166	38	hypothetical protein				WP_046600854.1	84	Alphaproteobacteria				YP_007002081.1	57.4	Brucella phage Pr	Podoviridae
MM171A00166	39	virus structural protein				WP_023814739.1	261.9	Alphaproteobacteria				YP_007002024.1	105	Brucella phage Tb	Podoviridae	YP_007002024.1	105
MM171A00166	40	phage capsid protein				WP_056241766.1	444.5	Alphaproteobacteria	WP_056241766.1	444.5		WP_016057060.1	185	Brucella phage Pr	Podoviridae	YP_007002025.1	185		39DCM-22006-1	32.64	138
MM171A00166	41	homing endonuclease	PF13392.5	6.7e-17		ETM67985.1	127.5	Gammaproteobacteria				YP_009198409.1	117	Mycobacterium phage Phayonce	Siphoviridae	YP_009198409.1	117
MM171A00166	42	virus structural protein				WP_052224878.1	215.3	Alphaproteobacteria	NP_203463.1	137.1		NP_203463.1	131	Myxococcus phage Mx8	Podoviridae	NP_203463.1	131
MM171A00166	43	hypothetical protein				WP_056241770.1	176.4	Alphaproteobacteria				NP_203464.1	67.8	Myxococcus phage Mx8	Podoviridae
MM171A00166	44	virus structural protein				WP_056241773.1	276.9	Alphaproteobacteria	YP_007002086.1	113.6		YP_007002086.1	115	Brucella phage Pr	Podoviridae
MM171A00166	45	virus structural protein				WP_064712102.1	675.6	Alphaproteobacteria	YP_007675265.1	465.7		YP_007675396.1	457	Sulfitobacter phage pCB2047-A	Podoviridae	YP_007675265.1	456
MM171A00166	46	acetyltransferase				WP_064712101.1	203	Alphaproteobacteria	WP_004430543.1	196.8		YP_007675395.1	132	Sulfitobacter phage pCB2047-A	Podoviridae
MM171A00166	47	homing endonuclease	PF13392.5	5.6e-10		WP_024323679.1	273.5	Alphaproteobacteria	SBU98035.1	122.1		YP_009198409.1	118	Mycobacterium phage Phayonce	Siphoviridae	YP_009198409.1	118
MM171A00166	48	peptidase	PF13884.5	7.8e-08		WP_064712100.1	451.4	Alphaproteobacteria				YP_007675394.1	250	Sulfitobacter phage pCB2047-A	Podoviridae
MM171A00166	49	hypothetical protein				WP_070997787.1	320.5	Alphaproteobacteria				YP_009222578.1	69.7	Rhodoferax phage P26218	Podoviridae
MM171A00166	50	HNH endonuclease				WP_017270510.1	558.9	Alphaproteobacteria	WP_023774093.1	128.6		YP_009146192.1	123	Sulfitobacter phage NYA-2014a	unclassified dsDNA phages
MM171A00166	51	hypothetical protein
MM171A00166	52	phage tail protein				ANS04745.1	141.7	environmental_samples				YP_007675462.1	68.9	Sulfitobacter phage pCB2047-A	Podoviridae	YP_007675270.1	68.9
MM171A00166	53	Glycoside hydrolase	PF00182.18	1.9e-07		WP_011579590.1	166	Alphaproteobacteria				YP_009600513.1	111	Acinetobacter phage WCHABP12	Myoviridae
MM171A00166	54	hypothetical protein				WP_026613066.1	103.6	Alphaproteobacteria
MM171A00166	55	hypothetical protein				WP_052699115.1	118.2	Alphaproteobacteria				YP_008129835.1	43.9	Rhizobium phage RR1-B	Myoviridae
MM171A00166	56	hypothetical protein
MM171A00166	57	hypothetical protein				WP_065795869.1	51.2	Alphaproteobacteria
MM171A00166	58	hypothetical protein				WP_021584954.1	418.7	Alphaproteobacteria				YP_009099690.1	218	Ruegeria phage DSS3-P1	Siphoviridae
MM171A00166	59	hypothetical protein				WP_065815593.1	82	Alphaproteobacteria				YP_009593501.1	78.2	Paracoccus phage Shpa	Siphoviridae
MM171A00166	60	hypothetical protein
MM171A00166	61	hypothetical protein
MM171A00166	62	site-specific tyrosine recombinase	PF00589.21	3.7e-13		SER58543.1	575.5	Alphaproteobacteria	SER58543.1	575.5		YP_007518416.1	90.9	Rhodobacter phage RcapNL	Siphoviridae	YP_007518416.1	90.9
MM171A00166	63	hypothetical protein				WP_027488492.1	66.6	Alphaproteobacteria
MM171A00166	64	hypothetical protein				WP_066733838.1	116.3	Alphaproteobacteria				YP_009623997.1	54.7	Yersinia phage fHe-Yen9-04	Myoviridae
MM171A00166	65	hypothetical protein				WP_077498224.1	133.3	Alphaproteobacteria				YP_009289805.1	43.9	Acinetobacter phage vB_AbaS_TRS1	Siphoviridae
MM171A00166	66	hypothetical protein
MM171A00166	67	hypothetical protein				WP_057222722.1	62	Alphaproteobacteria
MM171A00166	68	hypothetical protein				WP_008827735.1	95.1	Alphaproteobacteria
MM171A00166	69	hypothetical protein				WP_017274350.1	233.4	Alphaproteobacteria				YP_009226064.1	40.4	Pseudoalteromonas phage Pq0	Siphoviridae
MM171A00166	70	baseplate protein				WP_051410165.1	172.9	Alphaproteobacteria	YP_006987092.1	123.6		YP_006987092.1	112	Cronobacter phage vB_CsaM_GAP31	Myoviridae	YP_006987092.1	112
MM171A00166	71	single-stranded DNA binding protein	PF00436.24	5.1e-17		SEN50356.1	128.6	Alphaproteobacteria	SEN50356.1	128.6		YP_009146237.1	81.6	Sulfitobacter phage NYA-2014a	unclassified dsDNA phages	YP_009146237.1	81.6
MM171A00166	72	hypothetical protein				WP_051509085.1	304.3	Alphaproteobacteria				YP_001686926.1	156	Azospirillum phage Cd	Siphoviridae
MM171A00166	73	hypothetical protein
MM171A00166	74	hypothetical protein
MM171A00247	2	hypothetical protein
MM171A00247	3	hypothetical protein
MM171A00247	4	hypothetical protein				WP_027883238.1	63.9	Deinococcota				YP_009223802.1	41.6	Geobacillus virus E3	Siphoviridae
MM171A00247	5	hypothetical protein				XP_001304161.1	55.1	eucaryota
MM171A00247	6	hypothetical protein
MM171A00247	7	hypothetical protein				AEH45439.1	55.1	Desulfobacterota
MM171A00247	8	hypothetical protein
MM171A00247	9	terminase				OGX19558.1	183.3	Omnitrophota	ANS03964.1	60.8		YP_009191608.1	57.4	Salmonella phage SEN34	Myoviridae	YP_009191608.1	57.4
MM171A00247	10	terminase				SDM08815.1	134	Firmicutes_C	BAR17416.1	110.5		YP_024923.1	63.5	Burkholderia virus BcepC6B	Podoviridae	YP_024923.1	63.5
MM171A00247	11	hypothetical protein
MM171A00247	12	hypothetical protein				WP_034423630.1	84	Firmicutes_B
MM171A00247	13	hypothetical protein
MM171A00247	14	hypothetical protein
MM171A00247	15	phage portal protein				EXG78357.1	55.1	Synergistota				YP_009021755.1	55.5	Vibrio phage CHOED	Podoviridae	YP_009021755.1	55.5		39DCM-18063-3	24.33	50.8
MM171A00247	16	hypothetical protein
MM171A00247	17	hypothetical protein				WP_068720540.1	55.1	Firmicutes_C
MM171A00247	18	hypothetical protein
MM171A00247	19	hypothetical protein
MM171A00247	20	phage capsid protein	PF10124.8	3.8e-13		OGO14230.1	182.6	Chloroflexota	ANS02774.1	96.3									39DCM-75071-1	37.63	188
MM171A00247	21	hypothetical protein
MM171A00247	22	hypothetical protein
MM171A00247	23	hypothetical protein
MM171A00247	24	hypothetical protein				WP_015956340.1	72	Cyanobacteria
MM171A00247	25	hypothetical protein
MM171A00247	26	hypothetical protein				SDC06225.1	99	Alphaproteobacteria
MM171A00247	27	hypothetical protein				OHD27818.1	70.5	Spirochaetota
MM171A00247	28	lectin/glucanases superfamily	PF13385.5	3.2e-20		KKR82381.1	101.7	Candidatus Daviesbacteria				YP_001294067.1	43.1	Pyrococcus abyssi virus 1	Pyrococcus abyssi virus 1
MM171A00247	29	hypothetical protein				XP_005852383.1	167.9	eucaryota
MM171A00247	30	hypothetical protein				WP_017248851.1	60.8	Firmicutes_I
MM171A00247	31	hypothetical protein
MM171A00247	32	hypothetical protein
MM171A00247	33	hypothetical protein				ACL06224.1	647.1	Desulfobacterota
MM171A00247	34	hypothetical protein
MM171A00247	35	hypothetical protein
MM171A00247	36	hypothetical protein
MM171A00247	37	hypothetical protein
MM171A00247	38	hypothetical protein
MM171A00247	39	methyltransferase				WP_012833284.1	52.4	Actinobacteriota	WP_012833284.1	52.4		YP_009636474.1	42.4	Mycobacterium virus Dlane	Siphoviridae	YP_008410850.1	42.4
MM171A00247	40	homing endonuclease	PF01844.22	8.6e-08		ADE29171.1	149.4	environmental_samples	ADE29171.1	149.4		YP_008059152.1	66.2	Halovirus HCTV-5	Haloviruses	YP_008059152.1	66.2
MM171A00247	41	methyltransferase	PF01555.17	2.3e-49		WP_008665835.1	194.1	Bacteroidota	WP_008665835.1	194.1		YP_009214420.1	172	Mycobacterium phage PopTart	Siphoviridae	YP_009214420.1	172
MM171A00247	42	methyltransferase				WP_012791469.1	245.4	Bacteroidota	WP_072767100.1	215.3		YP_005087405.1	202	Cyanophage 9515-10a	Podoviridae
MM171A00247	43	hypothetical protein
MM171A00247	44	DNA binding, heli-turn-helix domain containg protein	PF01381.21	1e-05								YP_009035472.1	36.2	Lactobacillus phage phi jlb1	Myoviridae
MM171A00247	45	hypothetical protein				WP_023062787.1	108.6	Firmicutes_A				YP_006488706.1	79.7	Bacillus phage BtCS33	Siphoviridae
MM171A00247	46	IstB domain protein ATP-binding protein	PF01695.16	0.00011		WP_051280424.1	67	Firmicutes_A				YP_009098695.1	52.8	Lactobacillus phage Ld17	Siphoviridae
MM171A00247	47	hypothetical protein
MM171A00247	48	hypothetical protein				AEB09814.1	83.2	Desulfobacterota
MM171A00247	49	hypothetical protein				WP_027360239.1	108.6	Desulfobacterota				YP_008240864.1	73.2	Cellulophaga phage phi19:3	Podoviridae
MM171A00247	50	hypothetical protein
MM171A00247	51	hypothetical protein
MM171A00247	52	hypothetical protein
MM171A00247	53	hypothetical protein				WP_009624283.1	62	Firmicutes_B
MM171A00247	54	hypothetical protein
MM171A00247	55	hypothetical protein
MM171A00247	56	hypothetical protein
MM171A00247	57	hypothetical protein
MM171A00247	58	hypothetical protein
MM171A00247	59	hypothetical protein
MM171A00247	60	PD-(D/E)XK nuclease superfamily	PF12705.6	0.00038		WP_040335208.1	117.1	Nitrospirota				YP_006560663.1	42.7	Croceibacter phage P2559S	Siphoviridae
MM171A00247	61	hypothetical protein				OGS35277.1	139.4	Fibrobacterota				YP_164282.1	51.6	Pseudomonas virus F116	Podoviridae
MM171A00247	62	hypothetical protein
MM171A00247	63	hypothetical protein
MM171A00247	64	DNA recombination protein	PF03837.13	7.6e-32		WP_066070238.1	177.2	Firmicutes_A	WP_066070238.1	177.2		YP_001468754.1	134	Listeria phage B054	Myoviridae
MM171A00247	65	hypothetical protein
MM171A00247	66	hypothetical protein
MM171A00247	67	hypothetical protein
MM171A00247	68	tetratricopeptide repeat protein	PF00515.27	4.8e-44		WP_075161938.1	191.4	Deltaproteobacteria	WP_075161938.1	191.4
MM171A00291	1	terminase				WP_057048729.1	74.3	Gammaproteobacteria	WP_057048729.1	74.3		YP_009291948.1	60.1	Acinetobacter phage LZ35	Myoviridae	YP_009291948.1	60.1
MM171A00291	2	hypothetical protein
MM171A00291	3	RtcB family protein	PF01139.16	1.2e-113		WP_066633348.1	471.5	Bacteroidota	WP_066633348.1	471.5		YP_001949958.1	293	Ralstonia phage phiRSL1	Myoviridae	YP_006988450.1	291
MM171A00291	4	hypothetical protein
MM171A00291	5	hypothetical protein
MM171A00291	6	hypothetical protein
MM171A00291	7	glycosyltransferase	PF00852.18	1.1e-10		OGI69681.1	98.2	Patescibacteria	SDH60460.1	80.9		YP_009173265.1	52	Chrysochromulina ericina virus	Phycodnaviridae
MM171A00291	8	glycosyltransferase				EKD23705.1	127.5	Cyanobacteria	WP_073616302.1	113.2		YP_214497.1	111	Prochlorococcus phage P-SSM2	Myoviridae
MM171A00291	9	glycosyltransferase	PF00535.25	5.3e-07		WP_006513812.1	56.6	Cyanobacteria	WP_006513812.1	56.6
MM171A00291	10	glycosyltransferase				WP_067376979.1	70.5	Gammaproteobacteria	WP_015596411.1	60.8
MM171A00291	11	Nucleotide-diphospho-sugar transferase	PF03407.15	0.00022		KKP52065.1	123.6	Dependentiae
MM171A00291	12	hypothetical protein
MM171A00291	13	VRR-NUC domain-containing protein	PF08774.10	6.3e-10		WP_065218416.1	87.8	Bacteroidota	WP_065218416.1	87.8		YP_009604292.1	65.5	Rhodobacter phage RcSpartan	Siphoviridae
MM171A00291	14	hypothetical protein
MM171A00291	15	hypothetical protein
MM171A00291	16	hypothetical protein
MM171A00291	17	hypothetical protein
MM171A00291	18	DnaB helicase	PF03796.14	7.4e-11		WP_039712864.1	67	Cyanobacteria	WP_039712864.1	67		YP_008857932.1	67	Arthrobacter phage vB_ArS-ArV2	Siphoviridae
MM171A00291	19	hypothetical protein
MM171A00291	20	hypothetical protein										YP_002274141.1	37	Enterobacteria phage YYZ-2008	Siphoviridae
MM171A00291	21	hypothetical protein				WP_049464551.1	57.8	Gammaproteobacteria				YP_024906.1	38.1	Burkholderia phage BcepB1A	Myoviridae
MM171A00291	22	hypothetical protein
MM171A00291	23	hypothetical protein
MM171A00291	24	hypothetical protein										YP_002284391.1	40	Pseudomonas phage PAJU2	Siphoviridae
MM171A00291	25	hypothetical protein				WP_010240127.1	105.1	Firmicutes_A				YP_007237972.1	77.8	Tetrasphaera phage TJE1	Myoviridae
MM171A00291	26	homing endonuclease	PF01844.22	8.2e-14		OGM08218.1	141	Patescibacteria	WP_069485209.1	131		YP_009275488.1	125	Pseudomonas phage JBD44	Siphoviridae	YP_009124730.1	103
MM171A00291	27	hypothetical protein
MM171A00291	28	hypothetical protein
MM171A00291	29	hypothetical protein
MM171A00291	30	hypothetical protein				WP_070275216.1	52.8	Campylobacterota
MM171A00291	31	homing endonuclease	PF13395.5	2.1e-06		OFW61914.1	73.9	Actinobacteriota				YP_009592203.1	47	Acinetobacter phage IME-AB2	Myoviridae
MM171A00291	32	hypothetical protein
MM171A00291	33	hypothetical protein
MM171A00291	34	hypothetical protein
MM171A00291	35	hypothetical protein
MM171A00291	36	hypothetical protein				ABD27457.1	140.6	Alphaproteobacteria				YP_008051092.1	56.6	Pseudoalteromonas phage RIO-1	Podoviridae
MM171A00291	37	PD-(D/E)XK nuclease superfamily	PF12705.6	3.5e-08		SCF42439.1	73.9	Actinobacteriota	SCF42439.1	73.9		YP_009622087.1	51.2	Microbacterium phage Dismas	Siphoviridae
MM171A00291	38	hypothetical protein
MM171A00291	39	hypothetical protein
MM171A00291	40	hypothetical protein
MM171A00291	41	hypothetical protein				WP_054721340.1	111.7	Bacteroidota				YP_009169325.1	51.2	Campylobacter virus CP220	Myoviridae
MM171A00291	42	hypothetical protein				OGN96285.1	86.3	Chloroflexota
MM171A00291	43	hypothetical protein				WP_068823553.1	60.1	Bacteroidota
MM171A00291	44	hypothetical protein				OGP69695.1	82.8	Deltaproteobacteria				YP_009008526.1	51.6	Acinetobacter phage IME_AB3	Siphoviridae
MM171A00291	45	hypothetical protein
MM171A00291	46	hypothetical protein
MM171A00291	47	phage tail protein				OGJ72794.1	113.2	Patescibacteria				YP_007675032.1	65.1	Cyanophage KBS-S-2A	Siphoviridae	YP_009207594.1	53.1
MM171A00291	48	hypothetical protein
MM171A00291	49	hypothetical protein
MM171A00291	50	hypothetical protein
MM171A00291	51	hypothetical protein				OGP23841.1	93.2	GWC2-55-46
MM171A00291	52	hypothetical protein
MM171A00291	53	hypothetical protein
MM171A00291	54	hypothetical protein				SCW56926.1	65.9	Alphaproteobacteria
MM171A00291	55	hypothetical protein
MM171A00291	56	hypothetical protein				WP_045514025.1	58.5	Firmicutes
MM171A00291	57	hypothetical protein
MM171A00291	58	hypothetical protein
MM171A00291	59	hypothetical protein				OGZ79525.1	81.6	Patescibacteria
MM171A00291	60	virus structural protein				OJU57662.1	121.7	Alphaproteobacteria	YP_004324161.1	60.1		YP_004324161.1	55.8	Synechococcus phage S-SSM7	Myoviridae
MM171A00291	61	hypothetical protein
MM171A00291	62	hypothetical protein
MM171A00291	63	hypothetical protein
MM171A00291	64	phage portal protein				WP_045222149.1	90.1	Desulfobacterota_A	WP_045222149.1	90.1
MM171A00291	65	hypothetical protein
MM171A00328	1	hypothetical protein				WP_049730458.1	114.4	Firmicutes_A				YP_001468690.1	50.4	Listeria phage B025	Siphoviridae
MM171A00328	2	hypothetical protein				OBQ22409.1	69.3	Cyanobacteria
MM171A00328	3	hypothetical protein
MM171A00328	4	hypothetical protein				WP_076577645.1	70.9	Gammaproteobacteria				NP_037722.1	42.7	Escherichia virus HK97	Siphoviridae
MM171A00328	5	hypothetical protein										YP_851026.1	40.8	Microcystis virus Ma-LMM01	Myoviridae
MM171A00328	6	hypothetical protein
MM171A00328	7	hypothetical protein
MM171A00328	8	hypothetical protein										YP_195075.1	47.8	Synechococcus phage S-PM2	Myoviridae
MM171A00328	9	hypothetical protein
MM171A00328	10	Bifunctional DNA primase/polymerase	PF09250.10	1.2e-44		WP_015739168.1	219.5	Firmicutes_B	WP_015739168.1	219.5		YP_009018765.1	74.7	Mycobacterium phage DS6A	Siphoviridae	YP_009018765.1	74.7
MM171A00328	11	hypothetical protein
MM171A00328	12	methyltransferase	PF01555.17	8.1e-16		WP_051079673.1	314.3	Alphaproteobacteria	WP_051079673.1	314.3		YP_009147004.1	244	Aurantimonas phage AmM-1	Myoviridae	YP_009147004.1	244
MM171A00328	13	sigma-70 region domain containing protein	PF08281.11	0.00066		WP_051513805.1	90.1	Alphaproteobacteria				YP_007673351.1	77	Psychrobacter phage pOW20-A	Myoviridae
MM171A00328	14	terminase				WP_013157672.1	188.3	Deinococcota	WP_013157672.1	188.3		NP_958579.1	75.1	Lactobacillus prophage Lj965	Siphoviridae	NP_958579.1	75.1
MM171A00328	15	hypothetical protein
MM171A00328	16	hypothetical protein
MM171A00328	17	hypothetical protein
MM171A00328	18	Ribbon-helix-helix protein repressor	PF01402.20	4.5e-06
MM171A00328	19	hypothetical protein
MM171A00328	20	hypothetical protein				WP_014328647.1	57	Alphaproteobacteria				YP_009593514.1	52.8	Paracoccus phage Shpa	Siphoviridae
MM171A00328	21	hypothetical protein
MM171A00328	22	hypothetical protein
MM171A00328	23	hypothetical protein
MM171A00328	24	hypothetical protein
MM171A00328	25	hypothetical protein
MM171A00328	26	SEC-C motif contining protein	PF02810.14	5.2e-11		WP_070770001.1	63.2	Firmicutes				YP_294125.1	38.1	Emiliania huxleyi virus 86	Phycodnaviridae
MM171A00328	27	phage portal protein				WP_026698723.1	319.3	Firmicutes	WP_042426190.1	246.9		YP_009610151.1	108	Arthrobacter phage Molivia	Siphoviridae
MM171A00328	28	virus capsid morphogenesis protein				OGO03989.1	132.1	Chloroflexota	WP_034355389.1	70.5
MM171A00328	29	hypothetical protein				OGL46463.1	53.1	Schekmanbacteria
MM171A00328	30	hypothetical protein				WP_036217044.1	54.7	Gammaproteobacteria
MM171A00328	31	hypothetical protein				CDV96361.1	98.6	Firmicutes				YP_009194131.1	77	Brevibacillus phage Sundance	Siphoviridae
MM171A00328	32	hypothetical protein				OGO03993.1	189.9	Chloroflexota				YP_009603207.1	89	Arthrobacter phage Amigo	Siphoviridae
MM171A00328	33	hypothetical protein				OGO03996.1	155.6	Chloroflexota
MM171A00328	34	phage capsid protein	PF10124.8	9e-05		OGO03998.1	376.3	Chloroflexota	ALY08384.1	129		YP_009603209.1	125	Arthrobacter phage Amigo	Siphoviridae	YP_009103725.1	70.9		39SUR-76548-1	27.45	38.5
MM171A00328	35	hypothetical protein
MM171A00328	36	hypothetical protein				WP_066298842.1	92.4	Actinobacteriota				YP_009603210.1	72	Arthrobacter phage Amigo	Siphoviridae
MM171A00328	37	hypothetical protein				WP_062397855.1	77.8	Halobacterota
MM171A00328	38	phage tail protein	PF04883.11	1.2e-06		OGO04002.1	57	Chloroflexota				YP_009226050.1	48.5	Pseudoalteromonas phage Pq0	Siphoviridae
MM171A00328	39	hypothetical protein				WP_062397846.1	95.1	Halobacterota				YP_007673294.1	42	Tetraselmis viridis virus S20	Siphoviridae
MM171A00328	40	hypothetical protein				SFM93419.1	148.3	Halobacterota
MM171A00328	41	hypothetical protein				WP_076275386.1	80.5	Firmicutes_I
MM171A00328	42	hypothetical protein
MM171A00328	43	phage tail protein				WP_069686627.1	257.7	Firmicutes	SDC06337.1	238.4		YP_009593492.1	92.4	Paracoccus phage Shpa	Siphoviridae	YP_009100928.1	57
MM171A00328	44	hypothetical protein
MM171A00328	45	hypothetical protein
MM171A00328	46	hypothetical protein				SCZ80405.1	105.9	Firmicutes_A
MM171A00328	47	hypothetical protein
MM171A00328	48	hypothetical protein				WP_072965982.1	340.5	Firmicutes_A				YP_009611053.1	48.5	Streptomyces phage Paradiddles	Siphoviridae
MM171A00328	49	hypothetical protein				WP_013780229.1	74.7	Firmicutes_A				YP_009277394.1	44.7	Clostridium phage phiCTC2B	Myoviridae
MM171A00328	50	hypothetical protein				KFZ42676.1	69.7	Firmicutes
MM171A00328	51	YvrJ family protein	PF12841.6	1.2e-09								YP_224118.1	37.7	Bacillus phage GIL16c	Tectiviridae
MM171A00328	52	hypothetical protein
MM171A00328	53	hypothetical protein
MM171A00328	54	hypothetical protein
MM171A00328	55	hypothetical protein
MM171A00328	56	hypothetical protein
MM171A00328	57	hypothetical protein
MM171A00331	1	hypothetical protein
MM171A00331	2	hypothetical protein
MM171A00331	3	hypothetical protein
MM171A00331	4	hypothetical protein
MM171A00331	5	hypothetical protein
MM171A00331	6	hypothetical protein
MM171A00331	7	hypothetical protein
MM171A00331	8	hypothetical protein
MM171A00331	9	hypothetical protein
MM171A00331	10	hypothetical protein
MM171A00331	11	hypothetical protein				CUS06442.1	92.8	Chloroflexota
MM171A00331	12	hypothetical protein
MM171A00331	13	hypothetical protein
MM171A00331	14	hypothetical protein				KYK38412.1	56.6	Thermoplasmatota
MM171A00331	15	hypothetical protein
MM171A00331	16	hypothetical protein
MM171A00331	17	hypothetical protein
MM171A00331	18	hypothetical protein
MM171A00331	19	hypothetical protein
MM171A00331	20	hypothetical protein
MM171A00331	21	peptidase				OIO03635.1	92	Desantisbacteria	OLE28669.1	89.4		YP_007354306.1	54.7	Acanthamoeba polyphaga moumouvirus	Mimiviridae
MM171A00331	22	DNA repair and recombination protein	PF08423.10	1.2e-80		KON30747.1	432.2	Crenarchaeota	KON30747.1	432.2		YP_007379010.1	119	Halovirus HVTV-1	Haloviruses	YP_008059142.1	119
MM171A00331	23	methyltransferase	PF05869.10	1e-14		OOL88602.1	77	Firmicutes	OOL88602.1	77		YP_240658.1	73.6	Staphylococcus virus 52a	Siphoviridae
MM171A00331	24	hypothetical protein
MM171A00331	25	hypothetical protein
MM171A00331	26	hypothetical protein
MM171A00331	27	hypothetical protein
MM171A00331	28	hypothetical protein
MM171A00331	29	hypothetical protein
MM171A00331	30	hypothetical protein				KON30728.1	66.2	Crenarchaeota
MM171A00331	31	hypothetical protein
MM171A00331	32	hypothetical protein
MM171A00331	33	hypothetical protein
MM171A00331	34	hypothetical protein
MM171A00331	35	hypothetical protein										YP_009275024.1	47.8	Pseudomonas phage YMC11/06/C171_PPU_BP	Podoviridae
MM171A00331	36	hypothetical protein				WP_044730450.1	199.5	Firmicutes				YP_007517554.1	186	Bacillus virus Curly	Siphoviridae
MM171A00331	37	DNA ligase domain protein	PF01068.20	3.3e-22		KKW13138.1	203.8	Patescibacteria	KKW13138.1	203.8		YP_009221543.1	65.1	Sinorhizobium phage phiLM21	Siphoviridae
MM171A00331	38	hypothetical protein
MM171A00331	39	radical SAM superfamily protein	PF04055.20	6.2e-16		SEL45884.1	74.7	Bacteroidota	SEL45884.1	74.7		YP_009213163.1	56.2	Streptomyces phage SF3	Siphoviridae
MM171A00331	40	hypothetical protein
MM171A00331	41	hypothetical protein
MM171A00331	42	phage capsid protein				WP_051936942.1	112.5	Actinobacteriota	OLM21300.1	100.5		YP_009614241.1	90.1	Mycobacterium phage Send513	Siphoviridae	YP_009007296.1	89
MM171A00331	43	hypothetical protein
MM171A00331	44	hypothetical protein
MM171A00331	45	hypothetical protein				KUO40634.1	112.8	Hadarchaeota
MM171A00331	46	glycosyltransferase	PF00534.19	2e-06		ABV32824.1	70.1	Thermotogota	ABV32824.1	70.1
MM171A00331	47	homing endonuclease	PF13392.5	1.6e-09		WP_075178154.1	79.7	Firmicutes	WP_048703854.1	74.3		YP_009215741.1	64.3	Pseudomonas phage PAE1	Siphoviridae	YP_009215741.1	64.3
MM171A00331	48	glycosyltransferase	PF13692.5	2e-05		KPJ63739.1	75.1	Margulisbacteria
MM171A00331	49	hypothetical protein
MM171A00331	50	hypothetical protein
MM171A00331	51	hypothetical protein
MM171A00331	52	hypothetical protein
MM171A00411	1	hypothetical protein
MM171A00411	2	hypothetical protein
MM171A00411	3	hypothetical protein
MM171A00411	4	hypothetical protein
MM171A00411	5	hypothetical protein
MM171A00411	6	hypothetical protein
MM171A00411	7	DNA ligase domain protein	PF01068.20	1.4e-16		OLD79088.1	137.9	Archaea	WP_068848081.1	131		YP_009099605.1	93.2	Rhizobium phage vB_RleM_PPF1	Myoviridae
MM171A00411	8	hypothetical protein
MM171A00411	9	hypothetical protein
MM171A00411	10	hypothetical protein
MM171A00411	11	hypothetical protein
MM171A00411	12	hypothetical protein				WP_014848985.1	85.1	Alphaproteobacteria
MM171A00411	13	hypothetical protein
MM171A00411	14	hypothetical protein
MM171A00411	15	hypothetical protein
MM171A00411	16	methyltransferase	PF00145.16	7e-43		WP_012954835.1	150.2	Euryarchaeota	WP_012954835.1	150.2		YP_008059411.1	126	Halovirus HGTV-1	Haloviruses	YP_008059411.1	126
MM171A00411	17	hypothetical protein				WP_048195559.1	103.2	Halobacterota
MM171A00411	18	hypothetical protein
MM171A00411	19	hypothetical protein
MM171A00411	20	hypothetical protein				SDF08739.1	97.4	Deinococcota
MM171A00411	21	hypothetical protein
MM171A00411	22	hypothetical protein
MM171A00411	23	helicase	PF00493.22	4.1e-16		WP_012941080.1	74.7	Halobacterota	WP_012941080.1	74.7		YP_919062.1	48.5	Archaeal BJ1 virus	Siphoviridae
MM171A00411	24	hypothetical protein				KON29942.1	133.7	Crenarchaeota				YP_007250456.1	64.7	Thysanoplusia orichalcea nucleopolyhedrovirus	Baculoviridae
MM171A00411	25	hypothetical protein
MM171A00411	26	hypothetical protein
MM171A00411	27	hypothetical protein
MM171A00411	28	hypothetical protein
MM171A00411	29	MazE antitoxin family protein	PF04014.17	0.00047
MM171A00411	30	hypothetical protein
MM171A00411	31	hypothetical protein
MM171A00411	32	hypothetical protein
MM171A00411	33	hypothetical protein				KPQ42881.1	116.7	Halobacterota				YP_009124625.1	88.2	Mycobacterium phage Squirty	Siphoviridae
MM171A00411	34	hypothetical protein
MM171A00411	35	hypothetical protein
MM171A00411	36	hypothetical protein				WP_049937192.1	154.5	Halobacterota
MM171A00411	37	hypothetical protein
MM171A00411	38	hypothetical protein
MM171A00411	39	hypothetical protein
MM171A00411	40	hypothetical protein
MM171A00411	41	hypothetical protein
MM171A00411	42	hypothetical protein
MM171A00411	43	zinc- or iron-chelating protein	PF03692.14	1.2e-06
MM171A00411	44	Carbamoyltransferase	PF16861.4	5.5e-51		KKQ36169.1	339.7	Patescibacteria	KKQ36169.1	339.7		YP_214539.1	141	Prochlorococcus phage P-SSM2	Myoviridae
MM171A00411	45	hypothetical protein
MM171A00427	1	hypothetical protein				WP_034874492.1	78.6	Gammaproteobacteria
MM171A00427	2	methyltransferase	PF01555.17	1.5e-12		KPJ95391.1	704.1	Gammaproteobacteria				YP_004421762.1	668	Synechococcus phage S-CBS3	Siphoviridae
MM171A00427	3	hypothetical protein				OFV80238.1	74.3	Acidobacteriota				YP_009101232.1	40.8	Salmonella phage 9NA	Siphoviridae
MM171A00427	4	hypothetical protein
MM171A00427	5	recombination protein U	PF03838.13	0.00057
MM171A00427	6	hypothetical protein
MM171A00427	7	single-stranded DNA binding protein	PF00436.24	2e-32		WP_054492233.1	182.2	Chloroflexota	WP_054492233.1	182.2		YP_009638932.1	95.5	Pseudomonas virus H66	Podoviridae	YP_006589943.1	95.1
MM171A00427	8	hypothetical protein
MM171A00427	9	hypothetical protein
MM171A00427	10	hypothetical protein
MM171A00427	11	hypothetical protein
MM171A00427	12	hypothetical protein
MM171A00427	13	hypothetical protein
MM171A00427	14	hypothetical protein
MM171A00427	15	homing endonuclease	PF01844.22	4.6e-07								YP_004421471.1	41.6	Synechococcus phage S-CBS2	Siphoviridae
MM171A00427	16	hypothetical protein
MM171A00427	17	hypothetical protein				WP_041331045.1	64.3	Chloroflexota
MM171A00427	18	hypothetical protein				OGO11238.1	82.4	Chloroflexota
MM171A00427	19	terminase				WP_014959594.1	562	Desulfobacterota	BAQ90263.1	105.9		YP_002290878.1	125	Clostridium virus phiCD27	Myoviridae	YP_002290878.1	125
MM171A00427	20	hypothetical protein
MM171A00427	21	phage portal protein	PF04860.11	1.3e-51		WP_013494468.1	224.2	Firmicutes_E	WP_013494468.1	224.2		YP_009010474.1	160	Geobacillus phage GBK2	Siphoviridae	YP_009010474.1	160
MM171A00427	22	hypothetical protein				KKR36511.1	67.4	Patescibacteria
MM171A00427	23	phage prohead protease	PF04586.16	1.2e-17		WP_075399250.1	90.5	Firmicutes	WP_075399250.1	90.5		YP_009010475.1	85.9	Geobacillus phage GBK2	Siphoviridae	YP_009010475.1	85.9		67SUR-4727-4	51.72	101
MM171A00427	24	phage capsid protein	PF05065.12	9.4e-39		KPK86872.1	219.2	Planctomycetota	WP_031096369.1	217.2		YP_007518389.1	64.3	Rhodobacter phage RcapNL	Siphoviridae	YP_007518389.1	64.3		67SUR-53067-8	21.35	48.1
MM171A00427	25	hypothetical protein				ETX26609.1	136.3	Alphaproteobacteria
MM171A00427	26	hypothetical protein				KKW13414.1	144.8	Patescibacteria				YP_009018022.1	53.5	Mycobacterium phage Thibault	Siphoviridae
MM171A00427	27	hypothetical protein
MM171A00427	28	virus structural protein				KKT30760.1	104.8	Patescibacteria				YP_009320522.1	46.2	Synechococcus phage S-CAM4	Myoviridae	YP_009320522.1	46.2
MM171A00427	29	hypothetical protein
MM171A00427	30	hypothetical protein				KRT76721.1	355.9	Firmicutes_H
MM171A00427	31	phage tail tape measure protein				KPJ87116.1	161	Gammaproteobacteria	AMG56092.1	62.4		YP_003347422.1	47.8	Streptococcus virus phiAbc2	Siphoviridae	YP_003347422.1	47.8
MM171A00427	32	hypothetical protein				KPJ87114.1	108.2	Gammaproteobacteria
MM171A00427	33	hypothetical protein				KPJ87113.1	439.1	Gammaproteobacteria
MM171A00427	34	hypothetical protein				OGI84548.1	62.8	Patescibacteria
MM171A00439	1	hypothetical protein
MM171A00439	2	DNA binding, heli-turn-helix domain containg protein	PF12728.6	4.3e-09		OGO02710.1	53.5	Chloroflexota				YP_009013603.1	40.4	Mycobacterium phage Dori	Siphoviridae
MM171A00439	3	hypothetical protein
MM171A00439	4	site-specific tyrosine recombinase	PF00589.21	1.6e-09		OIP27574.1	109.4	Chloroflexota	WP_058938893.1	57.4
MM171A00439	5	hypothetical protein
MM171A00439	6	hypothetical protein				OBW63516.1	184.9	Chloroflexota
MM171A00439	7	hypothetical protein				OBW63515.1	198.7	Chloroflexota
MM171A00439	8	hypothetical protein
MM171A00439	9	hypothetical protein				YP_009302485.1	97.8	virus				YP_009302485.1	96.7	Bacillus phage SP-15	Myoviridae
MM171A00439	10	ubiquitin-superfamily protein	PF14454.5	5.8e-12		OGO04973.1	68.6	Chloroflexota
MM171A00439	11	hypothetical protein
MM171A00439	12	hypothetical protein				AOV98886.1	402.1	Chloroflexota
MM171A00439	13	hypothetical protein				OBW63504.1	199.9	Chloroflexota
MM171A00439	14	hypothetical protein				AOV98887.1	157.9	Chloroflexota
MM171A00439	15	ubiquitin activating domain contining protein	PF00899.20	9e-16		AOV98888.1	248.1	Chloroflexota				YP_009595962.1	49.3	Acinetobacter phage vB_AbaM_ME3	Myoviridae
MM171A00439	16	von Willebrand domain containing protein				OBW63510.1	68.2	Chloroflexota	WP_014673863.1	57.8
MM171A00439	17	DNA polymerase	PF02767.15	3.2e-09		OBW63509.1	295	Chloroflexota	OBW61586.1	113.6		YP_008130188.1	74.3	Rhizobium phage RR1-A	Myoviridae
MM171A00439	18	hypothetical protein				SIO63323.1	66.2	Planctomycetes				YP_008060233.1	43.5	Mycobacterium phage Chy4	Siphoviridae
MM171A00439	19	hypothetical protein
MM171A00439	20	hypothetical protein				KXH69778.1	57.4	Asgardarchaeota
MM171A00439	21	hypothetical protein				OBW63512.1	67.8	Chloroflexota
MM171A00439	22	hypothetical protein
MM171A00439	23	hypothetical protein
MM171A00439	24	hypothetical protein				OHB53389.1	111.3	Planctomycetota				YP_009600843.1	48.5	Sphingobium phage Lacusarx	Siphoviridae
MM171A00439	25	hypothetical protein										YP_009187271.1	35.4	Yersinia phage vB_YenP_AP10	Podoviridae
MM171A00439	26	hypothetical protein				WP_066061572.1	117.1	Desulfobacterota
MM171A00439	27	hypothetical protein
MM171A00439	28	hypothetical protein				OGW81653.1	149.1	Omnitrophota
MM171A00439	29	hypothetical protein
MM171A00439	30	hypothetical protein				ELU41922.1	54.3	Fungi
MM171A00439	31	DNA binding, heli-turn-helix domain containg protein	PF12728.6	4.1e-07
MM171A00439	32	hypothetical protein				WP_058292336.1	143.3	Chloroflexota
MM171A00439	33	hypothetical protein
MM171A00439	34	hypothetical protein
MM171A00439	35	hypothetical protein
MM171A00439	36	hypothetical protein
MM171A00439	37	hypothetical protein
MM171A00439	38	hypothetical protein
MM171A00439	39	hypothetical protein
MM171A00439	40	hypothetical protein				ACA60338.1	70.5	Firmicutes
MM171A00439	41	hypothetical protein
MM171A00439	42	transcription repressor protein	PF03444.14	0.0007		WP_058437847.1	62	Chloroflexota
MM171A00439	43	hypothetical protein
MM171A00439	44	hypothetical protein				WP_014738032.1	78.2	Crenarchaeota
MM171A00439	45	hypothetical protein
MM171A00439	46	hypothetical protein
MM171A00439	47	hypothetical protein				OGO38934.1	174.1	Chloroflexota
MM171A00439	48	UbiA prenyltransferase family protein	PF01040.17	2.8e-05		OGO38933.1	390.2	Chloroflexota
MM171A00439	49	hypothetical protein				OGO02064.1	209.9	Chloroflexota				NP_039008.1	48.5	Fowlpox virus	Poxviridae
MM171A00439	50	hypothetical protein
MM171A00439	51	hypothetical protein
MM171A00439	52	hypothetical protein				WP_069945891.1	57.8	Gammaproteobacteria
MM171A00439	53	hypothetical protein
MM171A00439	54	hypothetical protein
MM171A00439	55	hypothetical protein
MM171A00439	56	hypothetical protein
MM171A00458	1	hypothetical protein				KON26480.1	71.6	Crenarchaeota
MM171A00458	2	hypothetical protein				KYH38056.1	53.1	Crenarchaeota
MM171A00458	3	hypothetical protein
MM171A00458	4	DNA ligase domain protein	PF01068.20	6.2e-23		ELZ07100.1	156.4	Halobacterota	ELZ07100.1	156.4		YP_002922715.1	67.4	Burkholderia virus Bcepil02	Podoviridae
MM171A00458	5	hypothetical protein				YP_007517400.1	181.8	virus				YP_009592243.1	182	Bacillus virus Taylor	Siphoviridae
MM171A00458	6	terminase	PF03237.14	2.2e-06								YP_009275024.1	46.6	Pseudomonas phage YMC11/06/C171_PPU_BP	Podoviridae
MM171A00458	7	hypothetical protein
MM171A00458	8	hypothetical protein
MM171A00458	9	hypothetical protein
MM171A00458	10	hypothetical protein
MM171A00458	11	hypothetical protein
MM171A00458	12	hypothetical protein				OGY96690.1	53.1	Patescibacteria
MM171A00458	13	hypothetical protein				WP_058382273.1	82	Firmicutes				YP_009301349.1	53.9	Arthrobacter phage KellEzio	Siphoviridae
MM171A00458	14	hypothetical protein
MM171A00458	15	methyltransferase	PF01555.17	1.9e-06		OGW25468.1	63.2	Nitrospirota	OGW25468.1	63.2		YP_008319786.2	47.4	Pandoravirus dulcis	Pandoravirus	YP_008319786.1	47.8
MM171A00458	16	hypothetical protein
MM171A00458	17	hypothetical protein
MM171A00458	18	hypothetical protein				KUK99248.1	211.1	Patescibacteria				YP_009217915.1	156	Clostridium phage phiCT453B	Myoviridae
MM171A00458	19	archaeal DNA coating protein	PF01918.20	3.4e-13		WP_015733675.1	94	Euryarchaeota	WP_015733675.1	94
MM171A00458	20	hypothetical protein
MM171A00458	21	hypothetical protein
MM171A00458	22	hypothetical protein
MM171A00458	23	glycosyltransferase	PF00534.19	1.1e-09		OGO25507.1	83.6	Chloroflexota	WP_007524803.1	81.6
MM171A00458	24	hypothetical protein				KXA91703.1	65.5	Euryarchaeota
MM171A00458	25	hypothetical protein
MM171A00458	26	hypothetical protein
MM171A00458	27	methyltransferase				SAL38853.1	84.7	Gammaproteobacteria	SFS69806.1	84.3
MM171A00458	28	Sulfatase	PF00884.22	5e-09		ABD02133.1	65.1	Cyanobacteria
MM171A00458	29	methyltransferase	PF13649.5	3.2e-16		OGD45934.1	88.6	Crenarchaeota	OGF74044.1	74.7
MM171A00458	30	hypothetical protein
MM171A00458	31	homing endonuclease	PF01844.22	1.9e-06
MM171A00458	32	hypothetical protein				OGC89269.1	139.4	Zixibacteria
MM171A00469	1	virus structural protein				OHC00345.1	139.4	Planctomycetota											39DCM-5572-8	24.4	64.7
MM171A00469	2	hypothetical protein
MM171A00469	3	hypothetical protein				WP_071505498.1	76.6	Bacteroidota				YP_009611953.1	63.9	Agrobacterium phage Atu_ph07	Myoviridae
MM171A00469	4	hypothetical protein				OGS64889.1	108.2	Bacteroidota				YP_008433579.1	47.8	Pseudomonas phage PaBG	Myoviridae
MM171A00469	5	hypothetical protein				OHC00340.1	110.9	Planctomycetota
MM171A00469	6	hypothetical protein
MM171A00469	7	hypothetical protein
MM171A00469	8	hypothetical protein				OHC00337.1	137.1	Planctomycetota				YP_008241477.1	56.2	Cellulophaga phage phi38:1	Podoviridae
MM171A00469	9	virus structural protein				OHC00335.1	189.5	Planctomycetota				YP_008241478.1	82	Cellulophaga phage phi38:1	Podoviridae	YP_008241478.1	82
MM171A00469	10	hypothetical protein
MM171A00469	11	hypothetical protein				XP_017364806.1	61.6	Metazoa
MM171A00469	12	hypothetical protein
MM171A00469	13	hypothetical protein				KPQ43774.1	324.7	Halobacterota				YP_398573.1	251	Clostridium phage c-st	Siphoviridae
MM171A00469	14	acetyltransferase	PF13673.6	0.00027		ACL06224.1	320.1	Desulfobacterota				YP_009293502.1	62.8	Salmonella phage SJ46	Myoviridae
MM171A00469	15	hypothetical protein
MM171A00469	16	hypothetical protein
MM171A00514	1	hypothetical protein
MM171A00514	2	hypothetical protein				CUQ46551.1	54.7	Firmicutes_A
MM171A00514	3	hypothetical protein
MM171A00514	4	hypothetical protein
MM171A00514	5	hypothetical protein
MM171A00514	6	hypothetical protein
MM171A00514	7	hypothetical protein
MM171A00514	8	hypothetical protein
MM171A00514	9	methyltransferase	PF01555.17	3e-39		WP_061918248.1	117.9	Chloroflexota	WP_061918248.1	117.9		YP_009169079.1	97.1	Campylobacter virus CPt10	Myoviridae	YP_009169079.1	97.1
MM171A00514	10	hypothetical protein
MM171A00514	11	transcriptional regulator TrmB	PF01978.18	1e-05
MM171A00514	12	hypothetical protein				OGD44398.1	65.5	Crenarchaeota
MM171A00514	13	hypothetical protein
MM171A00514	14	hypothetical protein
MM171A00514	15	hypothetical protein
MM171A00514	16	hypothetical protein
MM171A00514	17	hypothetical protein				OGC89242.1	85.5	Zixibacteria
MM171A00514	18	hypothetical protein
MM171A00514	19	hypothetical protein
MM171A00514	20	hypothetical protein										YP_009274314.1	40.4	Gordonia phage Orchid	Siphoviridae
MM171A00514	21	hypothetical protein
MM171A00514	22	hypothetical protein				CCG27838.1	169.5	virus				YP_009666070.1	170	Aeropyrum coil-shaped virus	Spiraviridae
MM171A00514	23	hypothetical protein				WP_015079303.1	127.5	Cyanobacteria
MM171A00514	24	hypothetical protein
MM171A00514	25	radical SAM superfamily protein	PF04055.20	3.3e-11		WP_015079304.1	171.8	Cyanobacteria	WP_015079304.1	171.8		YP_008125893.1	50.8	Cronobacter phage CR5	Myoviridae	YP_008125893.1	50.8
MM171A00514	26	hypothetical protein				XP_006749085.1	191	Eukaryota
MM171A00514	27	hypothetical protein
MM171A00514	28	hypothetical protein
MM171A00514	29	hypothetical protein
MM171A00514	30	hypothetical protein
MM171A00514	31	hypothetical protein
MM171A00514	32	hypothetical protein
MM171A00514	33	hypothetical protein
MM171A00514	34	hypothetical protein
MM171A00514	35	hypothetical protein
MM171A00514	36	reverse transcriptase	PF00078.26	5.4e-18		WP_035166510.1	344.4	Firmicutes_A	WP_035166510.1	344.4		YP_009276859.1	201	Bacillus phage BalMu-1	Myoviridae	YP_009276859.1	201
MM171A00522	1	hypothetical protein
MM171A00522	2	hypothetical protein
MM171A00522	3	hypothetical protein
MM171A00522	4	hypothetical protein
MM171A00522	5	hypothetical protein
MM171A00522	6	UDP-glucose/GDP-mannose dehydrogenaseses	PF00984.18	0.0009		KYH42422.1	68.6	Crenarchaeota	KYH42422.1	68.6
MM171A00522	7	hypothetical protein
MM171A00522	8	hypothetical protein
MM171A00522	9	hypothetical protein
MM171A00522	10	helicase	PF05127.13	3.5e-05		WP_020170834.1	58.5	Actinobacteriota				YP_009133437.1	58.5	Synechococcus phage ACG-2014d	Myoviridae
MM171A00522	11	hypothetical protein				WP_044730450.1	198.7	Firmicutes				YP_009592243.1	178	Bacillus virus Taylor	Siphoviridae
MM171A00522	12	DNA ligase domain protein	PF01068.20	1.4e-22		KKW13138.1	208.4	Patescibacteria	KKW13138.1	208.4		YP_009221543.1	73.2	Sinorhizobium phage phiLM21	Siphoviridae
MM171A00522	13	hypothetical protein
MM171A00522	14	hypothetical protein
MM171A00522	15	hypothetical protein
MM171A00522	16	hypothetical protein
MM171A00522	17	hypothetical protein
MM171A00522	18	hypothetical protein
MM171A00522	19	phage capsid protein				ETZ38781.1	97.4	Actinobacteriota	OLM21300.1	94.4		YP_009035913.1	88.2	Mycobacterium phage Hawkeye	Siphoviridae	YP_009035913.1	88.2
MM171A00522	20	hypothetical protein
MM171A00522	21	hypothetical protein
MM171A00522	22	hypothetical protein
MM171A00522	23	methyltransferase	PF13649.5	8.9e-08		WP_048676913.1	60.8	Gammaproteobacteria	WP_048676913.1	60.8
MM171A00522	24	glycosyltransferase	PF00534.19	2.5e-09		WP_063627725.1	65.9	Firmicutes	WP_063627725.1	65.9
MM171A00522	25	glycosyltransferase	PF13692.5	0.00037		KPJ63739.1	75.9	Margulisbacteria	WP_015005200.1	55.1
MM171A00522	26	hypothetical protein
MM171A00522	27	hypothetical protein
MM171A00522	28	hypothetical protein
MM171A00607	1	ASCH domain-containing protein	PF04266.13	1.4e-05		SDE55062.1	88.6	Myxococcota	WP_031166016.1	87		YP_009009543.1	55.8	Mycobacterium phage 32HC	Siphoviridae	YP_009303227.1	53.5
MM171A00607	2	helicase	PF00176.22	2.5e-28		OHD25595.1	572.4	Spirochaetota	WP_011783217.1	393.7		NP_835691.1	369	Rhodothermus phage RM378	Myoviridae	NP_835691.1	369
MM171A00607	3	hypothetical protein
MM171A00607	4	hypothetical protein
MM171A00607	5	hypothetical protein
MM171A00607	6	hypothetical protein
MM171A00607	7	hypothetical protein
MM171A00607	8	helicase	PF00580.20	4.6e-55		WP_066784627.1	271.9	Chloroflexota	WP_066784627.1	271.9		YP_001429750.1	252	Bacillus phage 0305phi8-36	Myoviridae	YP_001429750.1	252
MM171A00607	9	ATPase domain containing protein	PF13476.5	2.5e-06		KPN30754.1	87	Halobacterota
MM171A00607	10	hypothetical protein
MM171A00607	11	hypothetical protein
MM171A00607	12	hypothetical protein				ODT01557.1	83.2	Gemmatimonadota				YP_004934084.1	53.1	Escherichia phage HK639	Siphoviridae
MM171A00607	13	DnaB helicase	PF03796.14	5e-71		WP_006902776.1	277.3	Firmicutes_E	WP_006902776.1	277.3		NP_795382.1	241	Streptococcus phage 315.1	Siphoviridae
MM171A00607	14	hypothetical protein
MM171A00607	15	hypothetical protein
MM171A00607	16	hypothetical protein
MM171A00607	17	hypothetical protein
MM171A00607	18	hypothetical protein				WP_063919317.1	61.6	Gammaproteobacteria				YP_009289805.1	48.5	Acinetobacter phage vB_AbaS_TRS1	Siphoviridae
MM171A00607	19	hypothetical protein				KXS45576.1	146.7	Firmicutes_F				YP_009124625.1	116	Mycobacterium phage Squirty	Siphoviridae
MM171A00607	20	methyltransferase	PF05063.13	1.8e-28		WP_008031681.1	148.3	Alphaproteobacteria	WP_008031681.1	148.3		YP_009100061.1	124	Mesorhizobium phage vB_MloP_Lo5R7ANS	Podoviridae	YP_009100061.1	124
MM171A00607	21	DNA binding, heli-turn-helix domain containg protein	PF12728.6	3.4e-05		WP_056757252.1	53.5	Actinobacteriota
MM171A00607	22	hypothetical protein
MM171A00607	23	hypothetical protein
MM171A00607	24	exonuclease	PF00929.23	3.1e-20		OGR48232.1	221.9	Elusimicrobiota	WP_040887516.1	204.1		YP_006560681.1	144	Croceibacter phage P2559S	Siphoviridae
MM171A00607	25	hypothetical protein
MM171A00607	26	hypothetical protein
MM171A00607	27	hypothetical protein
MM171A00607	28	hypothetical protein
MM171A00607	29	hypothetical protein
MM171A00621	1	hypothetical protein
MM171A00621	2	hypothetical protein
MM171A00621	3	hypothetical protein
MM171A00621	4	hypothetical protein
MM171A00621	5	hypothetical protein				OFY64761.1	102.1	Bacteroidota				YP_008241019.1	54.3	Cellulophaga phage phi12:1	Siphoviridae
MM171A00621	6	glycosyltransferase				WP_053456573.1	106.7	Cyanobacteria	WP_053456573.1	106.7
MM171A00621	7	hypothetical protein				YP_008052337.1	123.2	virus				YP_008052337.1	111	Phaeocystis globosa virus	Phycodnaviridae
MM171A00621	8	hypothetical protein				ADX06262.1	78.6	virus
MM171A00621	9	hypothetical protein				OGN63865.1	64.3	Verrucomicrobiota_A
MM171A00621	10	methyltransferase	PF05050.11	7e-22		KKP94677.1	144.1	Dependentiae	WP_023792373.1	141.4		YP_009173434.1	55.8	Chrysochromulina ericina virus	Phycodnaviridae
MM171A00621	11	methyltransferase				WP_068471476.1	151.8	Verrucomicrobiota_A	SFK60400.1	122.1		YP_004322348.1	111	Synechococcus phage S-SM2	Myoviridae
MM171A00621	12	hypothetical protein				OGV52970.1	158.7	Verrucomicrobiota
MM171A00621	13	glycosyltransferase	PF01531.15	4.9e-05		OGJ84353.1	107.8	Patescibacteria				YP_009322614.1	54.3	Synechococcus phage S-CAM9	Myoviridae	YP_009322614.1	54.3
MM171A00621	14	hypothetical protein										YP_007518022.1	45.4	Pelagibacter phage HTVC008M	Myoviridae
MM171A00621	15	protein kinase	PF00069.24	6.5e-05
MM171A00621	16	hypothetical protein
MM171A00621	17	putative glycosyltransferase	PF01075.16	4.9e-08		WP_006977534.1	194.1	Verrucomicrobia
MM171A00621	18	hypothetical protein										YP_009021027.1	45.8	Dunaliella viridis virus SI2	Podoviridae
MM171A00621	19	hypothetical protein
MM171A00621	20	hypothetical protein
MM171A00621	21	phage tail tape measure protein				WP_037976947.1	103.6	Synergistota	WP_009164661.1	91.3		YP_008129854.1	72.4	Rhizobium phage RR1-B	Myoviridae	YP_009145887.1	68.2
MM171A00621	22	hypothetical protein
MM171A00646	1	hypothetical protein
MM171A00646	2	hypothetical protein
MM171A00646	3	hypothetical protein
MM171A00646	4	hypothetical protein
MM171A00646	5	Encapsulating protein for peroxidase	PF04454.11	9.6e-17		SDM87320.1	82	Firmicutes_C				YP_009203373.1	48.9	Mannheimia phage vB_MhS_535AP2	Siphoviridae
MM171A00646	6	virus structural protein				KUO40708.1	121.3	Hadarchaeota											39DCM-1991-14	38	51.6
MM171A00646	7	hypothetical protein
MM171A00646	8	hypothetical protein				GAL83439.1	57.8	Bacteroidota
MM171A00646	9	glycosyltransferase	PF00535.25	1.4e-15		WP_013901434.1	64.3	Gammaproteobacteria	WP_013901434.1	64.3
MM171A00646	10	glycosyltransferase	PF13524.5	1.1e-11		OGD44633.1	150.6	Crenarchaeota	WP_019152579.1	92		YP_003969882.1	47	Cafeteria roenbergensis virus BV-PW1	Mimiviridae
MM171A00646	11	glycosyltransferase	PF00535.25	1.7e-16		KIG18647.1	109.4	Myxococcota	WP_006970734.1	103.6
MM171A00646	12	polysaccharide pyruvyl transferase family protein	PF04230.12	5.3e-22		KUO39247.1	100.1	Hadarchaeota
MM171A00646	13	UDP-N-acetylmuramate dehydrogenase				SEF59662.1	139	Firmicutes_A	SEF59662.1	139
MM171A00646	14	sulfotransferase domain contining protein	PF00685.26	0.00015
MM171A00646	15	GDP-mannose 4,6-dehydratase	PF16363.4	2.5e-55		KUO39287.1	274.2	Hadarchaeota	KFM20069.1	230.7		YP_009666084.1	124	Aeropyrum coil-shaped virus	Spiraviridae
MM171A00646	16	cupin domain-containing protein	PF07883.10	7.8e-11		OGV35178.1	105.5	Verrucomicrobiota
MM171A00646	17	methyltransferase	PF05050.11	6.4e-12		OGB85226.1	147.9	Patescibacteria	WP_009205402.1	115.5		YP_008052334.1	74.3	Phaeocystis globosa virus	Phycodnaviridae	YP_008052334.1	74.3
MM171A00646	18	DegT/DnrJ/EryC1/StrS aminotransferase family protein	PF01041.16	4.2e-99		OGM19949.1	389.8	Patescibacteria	KKU03520.1	380.6		YP_009174710.1	97.1	Yellowstone lake phycodnavirus 1	Phycodnaviridae
MM171A00646	19	glycosyltransferase	PF00852.18	0.00024		WP_010662161.1	147.5	Bacteroidetes				YP_008052336.1	132	Phaeocystis globosa virus	Phycodnaviridae	YP_008052336.1	132
MM171A00646	20	hypothetical protein
MM171A00646	21	RNA ligase	PF09414.9	8.8e-16								YP_008873424.1	42.7	Bacillus phage vB_BanS-Tsamsa	Siphoviridae
MM171A00646	22	hypothetical protein
MM171A00648	1	hypothetical protein
MM171A00648	2	hypothetical protein
MM171A00648	3	hypothetical protein
MM171A00648	4	hypothetical protein
MM171A00648	5	TRAP transporter DctM subunit	PF06808.11	2.1e-93		OGP64706.1	483.8	Deltaproteobacteria
MM171A00648	6	TRAP transporter substrate-binding protein DctP	PF03480.12	2.4e-31		KPK77452.1	277.3	Planctomycetota	WP_014812842.1	256.5
MM171A00648	7	TRAP transporter DctM subunit	PF06808.11	6.4e-82		KPK77460.1	411.4	Planctomycetota	WP_014812843.1	407.9
MM171A00648	8	hypothetical protein
MM171A00648	9	TRAP transporter substrate-binding protein DctP	PF03480.12	1.6e-32		KPK77452.1	183.7	Planctomycetota	WP_014812842.1	176.8
MM171A00648	10	hypothetical protein
MM171A00648	11	hypothetical protein
MM171A00648	12	transcription factor TFIIB zink binding motif	PF08271.11	0.00038
MM171A00648	13	hypothetical protein				OGN90123.1	86.3	Chloroflexota
MM171A00648	14	MerR HTH family regulatory protein	PF13411.5	0.0006
MM171A00648	15	methyltransferase	PF07963.11	2.1e-08		WP_023652671.1	114.8	Chloroflexota				YP_009134460.1	49.7	Synechococcus phage ACG-2014f	Myoviridae
MM171A00648	16	hypothetical protein				OGN96133.1	140.2	Chloroflexota
MM171A00648	17	hypothetical protein				OIP26684.1	142.5	Chloroflexota
MM171A00648	18	hypothetical protein				OIP26685.1	124	Chloroflexota
MM171A00648	19	hypothetical protein
MM171A00648	20	hypothetical protein
MM171A00648	21	hypothetical protein
MM171A00648	22	hypothetical protein
MM171A00648	23	virus structural protein				WP_058438229.1	213	Chloroflexota				YP_001429618.1	51.2	Bacillus phage 0305phi8-36	Myoviridae	YP_001429618.1	51.2
MM171A00654	1	hypothetical protein				OGO03993.1	222.2	Chloroflexota				YP_009603207.1	49.7	Arthrobacter phage Amigo	Siphoviridae
MM171A00654	2	hypothetical protein				OGO03996.1	152.9	Chloroflexota
MM171A00654	3	hypothetical protein
MM171A00654	4	phage capsid protein	PF10124.8	1.5e-06		OGO03998.1	433.7	Chloroflexota	ALY08384.1	127.1		YP_009603209.1	141	Arthrobacter phage Amigo	Siphoviridae	YP_007112079.1	67.8		39SUR-6403-4	28.81	44.3
MM171A00654	5	hypothetical protein
MM171A00654	6	hypothetical protein				OFV87455.1	92.4	Acidobacteriota				YP_009004266.1	52	Clavibacter phage CN1A	Siphoviridae
MM171A00654	7	head-tail joining protein	PF05521.10	1.8e-08		WP_062397855.1	77	Halobacterota
MM171A00654	8	hypothetical protein				WP_013744802.1	55.1	Gammaproteobacteria				YP_007004368.1	42	Bacillus phage phIS3501	Siphoviridae
MM171A00654	9	hypothetical protein				OFW68308.1	87.4	Actinobacteriota				YP_007673294.1	45.8	Tetraselmis viridis virus S20	Siphoviridae
MM171A00654	10	glycosyltransferase	PF09258.9	0.00024
MM171A00654	11	hypothetical protein
MM171A00654	12	hypothetical protein
MM171A00654	13	glycosyltransferase	PF13524.5	1.8e-16		WP_039304314.1	108.6	Firmicutes_I
MM171A00654	14	hypothetical protein
MM171A00654	15	hypothetical protein
MM171A00654	16	hypothetical protein
MM171A00654	17	phage tail tape measure protein				OGJ72794.1	92.8	Patescibacteria	WP_070470731.1	76.6
MM171A00654	18	hypothetical protein
MM171A00654	19	hypothetical protein
MM171A00654	20	hypothetical protein
MM171A00654	21	hypothetical protein
MM171A00654	22	hypothetical protein
MM171A00654	23	hypothetical protein
MM171A00654	24	N-acetylmuramoyl-L-alanine amidase	PF01510.24	1.7e-10		WP_052596289.1	72.8	Bacteroidota	WP_052596289.1	72.8		YP_009206322.1	48.1	Bacillus phage phi4B1	Siphoviridae
MM171A00654	25	hypothetical protein				KUK99240.1	106.7	Patescibacteria
MM171A00654	26	hypothetical protein				OGB90074.1	54.7	Margulisbacteria				YP_009615754.1	55.8	Gordonia phage Lennon	Siphoviridae
MM171A00660	1	hypothetical protein
MM171A00660	2	hypothetical protein
MM171A00660	3	hypothetical protein				OGD44705.1	60.1	Crenarchaeota
MM171A00660	4	hypothetical protein
MM171A00660	5	hypothetical protein
MM171A00660	6	hypothetical protein
MM171A00660	7	hypothetical protein
MM171A00660	8	DNA binding, heli-turn-helix domain containg protein	PF14947.5	1.5e-13		KON29659.1	62	Crenarchaeota				YP_009216765.1	47.8	Sulfolobales Virus YNP2	unclassified archaeal viruses
MM171A00660	9	hypothetical protein
MM171A00660	10	hypothetical protein
MM171A00660	11	hypothetical protein
MM171A00660	12	hypothetical protein
MM171A00660	13	hypothetical protein
MM171A00660	14	hypothetical protein
MM171A00660	15	hypothetical protein
MM171A00660	16	hypothetical protein				ALY10636.1	54.3	virus				YP_009277783.1	48.5	Gordonia phage Terapin	Siphoviridae
MM171A00660	17	hypothetical protein
MM171A00660	18	hypothetical protein
MM171A00660	19	hypothetical protein
MM171A00660	20	hypothetical protein
MM171A00660	21	hypothetical protein
MM171A00660	22	hypothetical protein
MM171A00660	23	methyltransferase	PF02384.15	1.9e-07		WP_023043119.1	82.4	Firmicutes	SHN86464.1	61.2
MM171A00660	24	hypothetical protein
MM171A00660	25	hypothetical protein
MM171A00660	26	hypothetical protein
MM171A00660	27	hypothetical protein				OGD44398.1	58.5	Crenarchaeota
MM171A00660	28	hypothetical protein
MM171A00660	29	hypothetical protein
MM171A00660	30	hypothetical protein				ODU25450.1	72	Verrucomicrobiota
MM171A00660	31	hypothetical protein										YP_007348299.1	38.1	Sulfolobus virus STSV2	Bicaudaviridae
MM171A00660	32	hypothetical protein
MM171A00660	33	hypothetical protein				OGD57409.1	115.2	Crenarchaeota
MM171A00660	34	archaeal DNA coating protein	PF01918.20	2.5e-13		Q8TXF9.1	70.9	Euryarchaeota	Q8TXF9.1	70.9
MM171A00660	35	phage tail protein				WP_013842326.1	67	Firmicutes_B				YP_009056237.1	58.9	Vibrio phage ICP2_2013_A_Haiti	Podoviridae	YP_007236680.1	58.5
MM171A00660	36	hypothetical protein
MM171A00660	37	hypothetical protein				WP_001287479.1	103.6	Firmicutes
MM171A00660	38	hypothetical protein
MM171A00660	39	hypothetical protein
MM171A00678	1	hypothetical protein
MM171A00678	2	hypothetical protein
MM171A00678	3	hypothetical protein				WP_024404946.1	118.6	Firmicutes				YP_009199113.1	50.1	Brevibacillus phage Jenst	Siphoviridae
MM171A00678	4	hypothetical protein										YP_004957564.1	41.2	Vibrio phage SIO-2	Siphoviridae
MM171A00678	5	DNA repair and recombination protein	PF08423.10	5.3e-53		KYH39346.1	261.9	Crenarchaeota	KYH39346.1	261.9
MM171A00678	6	hypothetical protein
MM171A00678	7	MazE antitoxin family protein	PF04014.17	1.3e-05
MM171A00678	8	hypothetical protein
MM171A00678	9	hypothetical protein
MM171A00678	10	hypothetical protein
MM171A00678	11	hypothetical protein
MM171A00678	12	hypothetical protein
MM171A00678	13	hypothetical protein
MM171A00678	14	hypothetical protein
MM171A00678	15	hypothetical protein				WP_033159559.1	113.6	Gammaproteobacteria				YP_009124625.1	77.8	Mycobacterium phage Squirty	Siphoviridae
MM171A00678	16	hypothetical protein
MM171A00678	17	hypothetical protein
MM171A00678	18	hypothetical protein
MM171A00678	19	hypothetical protein				KKU25868.1	67.8	Patescibacteria
MM171A00678	20	hypothetical protein
MM171A00678	21	hypothetical protein
MM171A00678	22	hypothetical protein
MM171A00678	23	hypothetical protein
MM171A00678	24	hypothetical protein				OGD44796.1	159.8	Crenarchaeota
MM171A00678	25	methyltransferase	PF13649.5	1.2e-08
MM171A00678	26	hypothetical protein
MM171A00678	27	hypothetical protein
MM171A00678	28	hypothetical protein
MM171A00678	29	zinc- or iron-chelating protein	PF03692.14	3.7e-05
MM171A00678	30	hypothetical protein
MM171A00678	31	methyltransferase				WP_038212615.1	53.1	Gammaproteobacteria	WP_038212615.1	53.1		YP_009044841.1	50.1	Listeria phage LP-101	Siphoviridae	YP_009044841.1	50.1
MM171A00678	32	hypothetical protein
MM171A00678	33	hypothetical protein
MM171A00678	34	hypothetical protein
MM171A00688	1	hypothetical protein				OGD26185.1	112.1	Acidobacteriota
MM171A00688	2	phage tail tape measure protein				WP_062900253.1	226.1	Chloroflexota	WP_062900253.1	226.1		YP_009593492.1	102	Paracoccus phage Shpa	Siphoviridae	YP_009126522.1	91.7
MM171A00688	3	hypothetical protein
MM171A00688	4	hypothetical protein
MM171A00688	5	hypothetical protein				WP_050001216.1	65.5	Firmicutes				YP_009210533.1	47.8	Paenibacillus phage Tripp	Siphoviridae
MM171A00688	6	hypothetical protein
MM171A00688	7	hypothetical protein				OGD09404.1	80.1	Acidobacteriota
MM171A00688	8	hypothetical protein
MM171A00688	9	hypothetical protein
MM171A00688	10	methyltransferase	PF13578.5	2.8e-06		KGM17062.1	100.9	Actinobacteriota	WP_012632041.1	99
MM171A00688	11	hypothetical protein				KPK79501.1	119.8	Bacteroidota
MM171A00688	12	hypothetical protein				WP_025753400.1	77.4	Firmicutes
MM171A00688	13	glycosyltransferase	PF00535.25	9e-07		OGD22328.1	135.2	Acidobacteriota
MM171A00688	14	sulfotransferase domain contining protein	PF00685.26	4.8e-10
MM171A00688	15	glycosyltransferase	PF13524.5	0.00025
MM171A00688	16	glycosyltransferase				WP_039290974.1	68.2	Gammaproteobacteria	WP_012612952.1	53.1
MM171A00688	17	mannose-6-phosphate isomerases	PF01050.17	0.00012		OGD22327.1	106.3	Acidobacteriota				YP_004324184.1	47	Synechococcus phage S-SSM7	Myoviridae
MM171A00688	18	hypothetical protein				OGD20330.1	75.5	Acidobacteriota				YP_009173776.1	64.7	Pseudomonas virus D3	Siphoviridae
MM171A00688	19	hypothetical protein				OGD18844.1	127.1	Acidobacteriota
MM171A00688	20	virus structural protein				WP_054944500.1	97.4	Alphaproteobacteria											39DCM-6917-3	35.29	62.4
MM171A00688	21	Rho termination factor	PF07498.11	1e-05
MM171A00688	22	phage capsid protein	PF05065.12	2.2e-08		OGD18845.1	178.7	Acidobacteriota	YP_009225780.1	84.7		YP_009225780.1	87.8	Streptomyces phage Jay2Jay	Siphoviridae	YP_009225780.1	87.8
MM171A00688	23	hypothetical protein				WP_046944874.1	56.6	Firmicutes
MM171A00688	24	peptidase	PF14550.5	5.3e-28		WP_053431746.1	90.5	Firmicutes				YP_009279504.1	74.7	Lactococcus phage 28201	Siphoviridae
MM171A00692	1	hypothetical protein				WP_058292684.1	109.8	Chloroflexota
MM171A00692	2	hypothetical protein				XP_005112527.1	59.7	Eukaryota				YP_294117.1	45.1	Emiliania huxleyi virus 86	Phycodnaviridae
MM171A00692	3	hypothetical protein				WP_058292684.1	109.8	Chloroflexota
MM171A00692	4	hypothetical protein
MM171A00692	5	hypothetical protein
MM171A00692	6	Pectate lyase	PF12708.6	1.5e-05		KKQ53758.1	62.4	Patescibacteria
MM171A00692	7	hypothetical protein				KXA91032.1	59.7	Euryarchaeota
MM171A00692	8	hypothetical protein				WP_041330457.1	124.8	Chloroflexota
MM171A00692	9	hypothetical protein
MM171A00692	10	DNA polymerase	PF14791.5	2.2e-12		OGO03895.1	119.8	Chloroflexota	WP_067812016.1	87.8		YP_003970091.1	52.8	Cafeteria roenbergensis virus BV-PW1	Mimiviridae
MM171A00692	11	hypothetical protein				WP_018306314.1	122.9	Firmicutes_B
MM171A00692	12	hypothetical protein				OGO33059.1	81.3	Chloroflexota
MM171A00692	13	hypothetical protein				WP_052465197.1	251.5	Chloroflexota				YP_009213176.1	45.4	Streptomyces phage SF3	Siphoviridae
MM171A00692	14	DNA binding, heli-turn-helix domain containg protein	PF01381.21	1.6e-10
MM171A00692	15	hypothetical protein
MM171A00692	16	site-specific tyrosine recombinase	PF00589.21	1.3e-25		WP_076003899.1	201.8	Chloroflexota	WP_011928602.1	146.7		YP_009595182.1	85.5	Bacillus phage Mgbh1	Siphoviridae	YP_001467858.1	79.7
MM171A00692	17	hypothetical protein
MM171A00692	18	hypothetical protein
MM171A00692	19	hypothetical protein
MM171A00692	20	hypothetical protein				KYK34530.1	60.1	Thermoplasmatota
MM171A00692	21	hypothetical protein				WP_050634124.1	63.2	Gammaproteobacteria
MM171A00692	22	hypothetical protein				WP_008340822.1	60.5	Firmicutes_K				YP_009637603.1	42.7	Mycobacterium virus BBPiebs31	Siphoviridae
MM171A00707	1	hypothetical protein
MM171A00707	2	hypothetical protein				OIP26470.1	64.3	Chloroflexota
MM171A00707	3	hypothetical protein
MM171A00707	4	hypothetical protein
MM171A00707	5	hypothetical protein
MM171A00707	6	hypothetical protein
MM171A00707	7	DNA binding, heli-turn-helix domain containg protein	PF01710.15	0.00061
MM171A00707	8	hypothetical protein				WP_069451174.1	72.8	Halobacterota
MM171A00707	9	hypothetical protein
MM171A00707	10	hypothetical protein
MM171A00707	11	hypothetical protein				OGD45942.1	206.8	Crenarchaeota
MM171A00707	12	hypothetical protein				OGD45941.1	212.2	Crenarchaeota
MM171A00707	13	hypothetical protein				OGD45940.1	88.2	Crenarchaeota
MM171A00707	14	hypothetical protein				OGD45939.1	300.4	Crenarchaeota
MM171A00707	15	hypothetical protein				OGD45938.1	181	Crenarchaeota
MM171A00707	16	hypothetical protein				OGD45936.1	58.9	Crenarchaeota
MM171A00707	17	methyltransferase	PF05050.11	2.8e-14		KYK35635.1	110.5	Thermoplasmatota	WP_041014102.1	107.8		YP_009611084.1	69.7	Streptomyces phage Paradiddles	Siphoviridae	YP_004063443.1	48.9
MM171A00707	18	polysaccharide deacetylase	PF01522.20	9.6e-16		WP_014813190.1	85.9	Desulfobacterota				YP_009015965.1	57.8	Bacillus virus G	Myoviridae
MM171A00707	19	methyltransferase	PF13578.5	1.2e-08		KYK21519.1	93.2	Thermoplasmatota	WP_013944248.1	74.3		YP_007877929.1	53.1	Cyanophage Syn30	Myoviridae
MM171A00707	20	NADH dehydrogenase	PF01370.20	6.5e-44		OGD56710.1	218.4	Patescibacteria				YP_001427025.1	112	Acanthocystis turfacea chlorella virus 1	Phycodnaviridae
MM171A00707	21	hypothetical protein				OGS41411.1	78.6	Euryarchaeota
MM171A00707	22	methyltransferase	PF08242.11	1.1e-11		OGN64803.1	65.1	Verrucomicrobiota_A	WP_006206287.1	62		YP_007676318.1	42	Micromonas pusilla virus 12T	Phycodnaviridae
MM171A00707	23	hypothetical protein				OGU77192.1	55.1	Bacteroidota
MM171A00707	24	methicillin resistance	PF02388.15	2.7e-07		WP_039140070.1	75.5	Bacteroidota
MM171A00707	25	methyltransferase				SEO13845.1	64.7	Firmicutes_I	WP_068620034.1	61.6
MM171A00707	26	glycosyltransferase	PF00535.25	0.00028		BAR34899.1	55.8	environmental_samples	BAR34899.1	55.8
MM171A00707	27	methyltransferase	PF13649.5	4.7e-08		KKT97398.1	80.1	Patescibacteria				YP_009052362.1	43.1	Aureococcus anophagefferens virus	Phycodnaviridae	YP_009052362.1	43.1
MM171A00707	28	glycosyltransferase				OGJ72488.1	132.5	Patescibacteria	KKR00177.1	120.6		YP_004061659.1	44.7	Ostreococcus lucimarinus virus 1	Phycodnaviridae	YP_001648089.1	42.7
MM171A00709	1	hypothetical protein
MM171A00709	2	hypothetical protein
MM171A00709	3	hypothetical protein
MM171A00709	4	hypothetical protein				OGD44869.1	62	Crenarchaeota
MM171A00709	5	sulfite exporter TauE/SafE family protein	PF01925.18	4.5e-34		WP_033022628.1	201.4	Firmicutes	WP_033022628.1	201.4
MM171A00709	6	hypothetical protein
MM171A00709	7	hypothetical protein
MM171A00709	8	hypothetical protein
MM171A00709	9	hypothetical protein
MM171A00709	10	hypothetical protein
MM171A00709	11	hypothetical protein				KON29329.1	70.5	Crenarchaeota
MM171A00709	12	hypothetical protein
MM171A00709	13	hypothetical protein
MM171A00709	14	hypothetical protein
MM171A00709	15	hypothetical protein
MM171A00709	16	hypothetical protein				OGU39099.1	55.1	Bacteroidota
MM171A00709	17	hypothetical protein
MM171A00709	18	hypothetical protein
MM171A00709	19	hypothetical protein
MM171A00709	20	DNA binding, heli-turn-helix domain containg protein	PF14947.5	1.4e-18		KYH39301.1	73.6	Crenarchaeota				YP_009219272.1	43.9	Sulfolobus monocaudavirus SMV2	Bicaudaviridae
MM171A00709	21	hypothetical protein
MM171A00709	22	hypothetical protein
MM171A00709	23	hypothetical protein
MM171A00709	24	hypothetical protein
MM171A00709	25	hypothetical protein
MM171A00709	26	hypothetical protein
MM171A00709	27	hypothetical protein
MM171A00709	28	hypothetical protein
MM171A00709	29	hypothetical protein
MM171A00709	30	hypothetical protein
MM171A00709	31	hypothetical protein
MM171A00709	32	hypothetical protein
MM171A00712	1	hypothetical protein				OGN03317.1	50.8	Patescibacteria
MM171A00712	2	hypothetical protein
MM171A00712	3	hypothetical protein
MM171A00712	4	hypothetical protein
MM171A00712	5	homing endonuclease	PF13392.5	2.3e-09		OGO03995.1	109.8	Chloroflexota				YP_002154349.1	69.3	Bacillus virus IEBH	Siphoviridae	YP_002154349.1	69.3
MM171A00712	6	hypothetical protein
MM171A00712	7	homing endonuclease	PF13392.5	1.6e-10		WP_051751230.1	87.8	Actinobacteriota	WP_051751230.1	87.8		YP_009016548.1	75.9	Mycobacterium phage Nappy	Myoviridae	YP_009016548.1	75.9
MM171A00712	8	hypothetical protein
MM171A00712	9	LuxR-type DNA-binding HTH domain containing protein	PF00196.18	0.0002
MM171A00712	10	hypothetical protein
MM171A00712	11	hypothetical protein
MM171A00712	12	hypothetical protein
MM171A00712	13	hypothetical protein
MM171A00712	14	Endodeoxyribonuclease RusA	PF05866.10	1.8e-12		WP_077391678.1	68.2	Firmicutes_A	WP_077391678.1	68.2		YP_009195833.1	48.5	Clostridium phage phiCD505	Myoviridae	YP_002290944.1	48.5
MM171A00712	15	homing endonuclease	PF13392.5	3.7e-11		WP_003386553.1	95.5	Firmicutes_I	WP_003386553.1	95.5		YP_008083069.1	54.3	Halovirus HSTV-1	Haloviruses	YP_008059152.1	54.3
MM171A00712	16	hypothetical protein
MM171A00712	17	hypothetical protein
MM171A00712	18	DnaB helicase	PF03796.14	5.4e-72		OGO05423.1	308.5	Chloroflexota	OGO05423.1	308.5		NP_795382.1	238	Streptococcus phage 315.1	Siphoviridae
MM171A00712	19	hypothetical protein
MM171A00712	20	phage DNA replication initiation protein	PF04492.12	2.8e-20		OGH05916.1	90.1	Patescibacteria	WP_058972631.1	86.7		YP_006590018.1	79.7	Cronobacter phage phiES15	Siphoviridae	YP_006590018.1	79.7
MM171A00712	21	hypothetical protein				OGN27333.1	63.5	Patescibacteria
MM171A00712	22	hypothetical protein
MM171A00712	23	hypothetical protein				OGQ04166.1	75.1	UBA10199
MM171A00712	24	homing endonuclease	PF13392.5	5.1e-08		OGO03995.1	83.2	Chloroflexota				YP_002154349.1	65.9	Bacillus virus IEBH	Siphoviridae	YP_002154349.1	65.9
MM171A00712	25	terminase	PF17288.1	2.6e-08		WP_052465201.1	469.2	Chloroflexota	AII58085.1	466.8		YP_009322424.1	247	Flavobacterium phage Fpv5	Siphoviridae	YP_009322318.1	247
MM171A00712	26	phage portal protein	PF05136.12	0.00064		WP_026698723.1	155.2	Firmicutes	WP_042426190.1	145.2		YP_009610151.1	101	Arthrobacter phage Molivia	Siphoviridae
MM171A00712	27	hypothetical protein
MM171A00712	28	hypothetical protein
MM171A00712	29	phage capsid protein				OGN90711.1	107.8	Chloroflexota				YP_003084174.1	43.5	Cyanophage PSS2	Siphoviridae	YP_003084174.1	43.5
MM171A00712	30	hypothetical protein				WP_011271397.1	85.9	Alphaproteobacteria				YP_009552609.1	59.7	Operophtera brumata nucleopolyhedrovirus	Baculoviridae
MM171A00736	1	hypothetical protein				OGD45942.1	240.4	Crenarchaeota
MM171A00736	2	hypothetical protein				OGD45941.1	227.3	Crenarchaeota
MM171A00736	3	hypothetical protein				OGD45940.1	139.4	Crenarchaeota
MM171A00736	4	hypothetical protein				OGD45939.1	284.6	Crenarchaeota
MM171A00736	5	hypothetical protein				OGD45938.1	206.8	Crenarchaeota
MM171A00736	6	hypothetical protein				OGD45936.1	62.8	Crenarchaeota
MM171A00736	7	NADH dehydrogenase	PF01370.20	6e-45		OGD56710.1	218	Patescibacteria				YP_007674402.1	133	Synechococcus phage S-SKS1	Myoviridae
MM171A00736	8	polysaccharide deacetylase	PF01522.20	5.1e-15		WP_013810783.1	73.6	Firmicutes_B	WP_013810783.1	73.6		YP_009015965.1	63.2	Bacillus virus G	Myoviridae
MM171A00736	9	radical SAM superfamily protein	PF04055.20	1.9e-06		KYK27278.1	193.4	Nanoarchaeota				YP_009213163.1	51.2	Streptomyces phage SF3	Siphoviridae
MM171A00736	10	hypothetical protein
MM171A00736	11	methyltransferase	PF08242.11	1.2e-11		OLD36946.1	70.9	Methylomirabilota	KKQ37138.1	59.3		YP_009173574.1	47	Chrysochromulina ericina virus	Phycodnaviridae
MM171A00736	12	methyltransferase	PF08241.11	8.8e-05		EKD56839.1	53.9	Cyanobacteria	WP_020673089.1	53.1
MM171A00736	13	hypothetical protein
MM171A00736	14	hypothetical protein
MM171A00736	15	methyltransferase	PF08241.11	2.4e-09		KKQ23230.1	80.5	Patescibacteria				YP_009052362.1	42.7	Aureococcus anophagefferens virus	Phycodnaviridae
MM171A00736	16	glycosyltransferase	PF13692.5	8.6e-07		OGJ72488.1	162.2	Patescibacteria	KKR00177.1	159.1		YP_005098313.1	53.9	Synechococcus phage S-CBS4	Siphoviridae
MM171A00736	17	glycosyltransferase	PF00534.19	7.3e-16		KPJ62647.1	119.8	Planctomycetota	SFM83894.1	105.5
MM171A00736	18	hypothetical protein				WP_052218227.1	88.6	Firmicutes_B
MM171A00736	19	hypothetical protein				KUO42580.1	77.4	Hadarchaeota
MM171A00736	20	hypothetical protein				WP_033408949.1	77	Gammaproteobacteria				YP_009622300.1	49.3	Vibrio phage Aphrodite1	Myoviridae
MM171A00756	1	hypothetical protein
MM171A00756	2	MazE antitoxin family protein	PF04014.17	0.0004
MM171A00756	3	hypothetical protein				OJV95152.1	303.5	Chloroflexota
MM171A00756	4	hypothetical protein				KPK82244.1	195.3	Gemmatimonadota
MM171A00756	5	replication factor C small subunit	PF08542.10	2.7e-12		KON31562.1	364.4	Crenarchaeota	KPV64374.1	276.2		YP_008059651.1	178	Halovirus HCTV-1	Haloviruses
MM171A00756	6	hypothetical protein
MM171A00756	7	hypothetical protein
MM171A00756	8	hypothetical protein				WP_012873276.1	305.8	Chloroflexota
MM171A00756	9	hypothetical protein
MM171A00756	10	methyltransferase	PF01555.17	0.0001		WP_048088454.1	469.2	Crenarchaeota				YP_077205.1	79.7	Sulfolobus virus STSV1	Bicaudaviridae
MM171A00756	11	hypothetical protein
MM171A00756	12	helicase	PF00271.30	2.6e-14		WP_012873279.1	458	Chloroflexota	WP_012873279.1	458		YP_001429796.1	63.2	Bacillus phage 0305phi8-36	Myoviridae
MM171A00756	13	hypothetical protein				OIO42225.1	55.5	Nanoarchaeota
MM171A00766	1	hypothetical protein
MM171A00766	2	hypothetical protein				WP_046194883.1	176	Alphaproteobacteria
MM171A00766	3	hypothetical protein
MM171A00766	4	hypothetical protein
MM171A00766	5	hypothetical protein
MM171A00766	6	hypothetical protein
MM171A00766	7	hypothetical protein
MM171A00766	8	hypothetical protein				WP_046756635.1	179.1	Bacteroidota				YP_007518409.1	101	Rhodobacter phage RcapNL	Siphoviridae
MM171A00766	9	hypothetical protein
MM171A00766	10	hypothetical protein
MM171A00766	11	DNA topoisomerase-primase	PF13662.5	1.3e-06		WP_052097086.1	256.1	Gammaproteobacteria	WP_052097086.1	256.1		YP_008241945.1	141	Cellulophaga phage phi10:1	Siphoviridae	YP_008241945.1	141
MM171A00766	12	hypothetical protein
MM171A00766	13	hypothetical protein
MM171A00766	14	exonuclease	PF09588.9	9.5e-17		KXK53802.1	167.5	Bacteroidota	KXK53802.1	167.5		YP_008240349.1	97.4	Thermus phage phi OH2	Myoviridae
MM171A00766	15	hypothetical protein
MM171A00766	16	hypothetical protein
MM171A00766	17	hypothetical protein
MM171A00766	18	hypothetical protein
MM171A00766	19	hypothetical protein
MM171A00766	20	hypothetical protein
MM171A00766	21	hypothetical protein
MM171A00766	22	hypothetical protein				WP_036871007.1	91.3	Bacteroidota				YP_009287777.1	74.7	Enterobacter phage Tyrion	Podoviridae
MM171A00766	23	hypothetical protein
MM171A00766	24	nucleoside deoxyribosyltransferase	PF15891.4	6e-14		WP_061328848.1	162.2	Firmicutes_A
MM171A00766	25	hypothetical protein				WP_073450571.1	93.2	Gammaproteobacteria				YP_001957029.1	76.6	Pseudomonas phage 201phi2-1	Myoviridae
MM171A00766	26	hypothetical protein										YP_009325242.1	38.9	Flavobacterium phage Fpv11	Siphoviridae
MM171A00766	27	hypothetical protein				OGM78454.1	133.3	Patescibacteria
MM171A00766	28	DNA polymerase	PF14791.5	8e-06		KXK56265.1	97.1	Bacteroidota				YP_008052712.1	50.4	Phaeocystis globosa virus	Phycodnaviridae
MM171A00766	29	hypothetical protein
MM171A00766	30	hypothetical protein
MM171A00766	31	hypothetical protein
MM171A00766	32	hypothetical protein
MM171A00766	33	hypothetical protein
MM171A00766	34	hypothetical protein
MM171A00774	1	hypothetical protein				EMR73186.1	159.5	Crenarchaeota
MM171A00774	2	hypothetical protein				WP_043907017.1	72.8	Gammaproteobacteria				YP_006988564.1	58.5	Caulobacter phage CcrColossus	Siphoviridae
MM171A00774	3	hypothetical protein
MM171A00774	4	hypothetical protein				SDF85410.1	70.5	Halobacterota
MM171A00774	5	hypothetical protein
MM171A00774	6	methyltransferase	PF01555.17	3.8e-28		KPV65549.1	144.4	Crenarchaeota				YP_009289863.1	75.1	Gordonia phage Hedwig	Siphoviridae
MM171A00774	7	hypothetical protein
MM171A00774	8	hypothetical protein
MM171A00774	9	hypothetical protein
MM171A00774	10	transcriptional regulator TrmB	PF01978.18	1.1e-05
MM171A00774	11	hypothetical protein				WP_015904384.1	65.1	Desulfobacterota				YP_009617909.1	45.4	Salmonella phage SP069	Siphoviridae
MM171A00774	12	hypothetical protein				KUO40627.1	109.4	Hadarchaeota				NP_818322.1	52.8	Mycobacterium virus Omega	Siphoviridae
MM171A00774	13	hypothetical protein
MM171A00774	14	hypothetical protein
MM171A00774	15	hypothetical protein
MM171A00774	16	hypothetical protein				OGC12566.1	103.6	Margulisbacteria
MM171A00774	17	hypothetical protein
MM171A00774	18	hypothetical protein
MM171A00774	19	hypothetical protein
MM171A00774	20	hypothetical protein
MM171A00774	21	methyltransferase	PF01555.17	8.1e-08		WP_024335413.1	125.9	Desulfobacterota				YP_002117711.1	45.4	Lactobacillus phage Lrm1	Siphoviridae	YP_002117711.1	45.4
MM171A00774	22	hypothetical protein
MM171A00774	23	hypothetical protein				OGD44869.1	120.2	Crenarchaeota
MM171A00780	1	hypothetical protein
MM171A00780	2	Chaperone	PF00684.18	5.3e-05
MM171A00780	3	hypothetical protein
MM171A00780	4	hypothetical protein
MM171A00780	5	hypothetical protein				KPJ63745.1	107.8	Margulisbacteria
MM171A00780	6	hypothetical protein				WP_025322248.1	95.5	Deferrisomatota
MM171A00780	7	hypothetical protein				WP_041331055.1	144.4	Chloroflexota				YP_009604380.1	65.5	Pseudomonas phage phiR18	Podoviridae
MM171A00780	8	hypothetical protein				WP_025322250.1	80.5	Deferrisomatota
MM171A00780	9	hypothetical protein
MM171A00780	10	hypothetical protein
MM171A00780	11	methyltransferase	PF08484.10	8.1e-48		WP_013325267.1	610.5	Cyanobacteria	WP_013325267.1	610.5		YP_009507619.1	141	Heterosigma akashiwo virus 01	Phycodnaviridae
MM171A00780	12	hypothetical protein
MM171A00780	13	methyltransferase	PF13489.5	1.5e-05		WP_007356993.1	262.7	Cyanobacteria	WP_007356993.1	262.7
MM171A00780	14	hypothetical protein				WP_015054280.1	267.3	Halobacterota
MM171A00780	15	glycosyltransferase	PF00535.25	2.1e-15		WP_020469309.1	153.3	Planctomycetota	WP_020469309.1	153.3		YP_006988360.1	79.3	Caulobacter phage CcrColossus	Siphoviridae
MM171A00780	16	hypothetical protein				OGP58265.1	242.7	RBG-13-61-14
MM171A00780	17	hypothetical protein				OGP58266.1	71.6	RBG-13-61-14
MM171A00780	18	hypothetical protein				OGD20332.1	175.3	Acidobacteriota
MM171A00780	19	hypothetical protein				OGD25767.1	261.2	Acidobacteriota
MM171A00780	20	hypothetical protein
MM171A00780	21	hypothetical protein
MM171A00780	22	hypothetical protein
MM171A00780	23	hypothetical protein
MM171A00787	1	hypothetical protein
MM171A00787	2	hypothetical protein
MM171A00787	3	hypothetical protein
MM171A00787	4	hypothetical protein
MM171A00787	5	Endodeoxyribonuclease RusA	PF05866.10	8.2e-09		WP_008701868.1	55.8	Fusobacteriota	WP_008701868.1	55.8		YP_009303812.1	53.1	Mycobacterium phage Shipwreck	Siphoviridae	YP_009126005.1	53.1
MM171A00787	6	hypothetical protein
MM171A00787	7	methyltransferase	PF01555.17	9.6e-28		WP_065631678.1	200.3	Actinobacteriota	WP_065631678.1	200.3		YP_009203516.1	118	Paenibacillus phage Sitara	Siphoviridae	YP_009203516.1	118
MM171A00787	8	hypothetical protein
MM171A00787	9	hypothetical protein				KKW13414.1	118.2	Patescibacteria
MM171A00787	10	methyltransferase	PF05050.11	4e-06		WP_007462315.1	114	Actinobacteriota	WP_007462315.1	114
MM171A00787	11	hypothetical protein
MM171A00787	12	hypothetical protein
MM171A00787	13	hypothetical protein
MM171A00787	14	hypothetical protein
MM171A00787	15	hypothetical protein
MM171A00787	16	terminase	PF03237.14	7.7e-22		WP_052727425.1	461.5	Halobacterota	WP_052727425.1	461.5		YP_009600147.1	315	Dinoroseobacter phage vB_DshS-R5C	Siphoviridae	YP_579204.1	238
MM171A00787	17	phage portal protein				WP_026698723.1	322.4	Firmicutes	WP_042426190.1	270.4		YP_009610151.1	163	Arthrobacter phage Molivia	Siphoviridae
MM171A00787	18	hypothetical protein
MM171A00787	19	virus capsid morphogenesis protein				OGO03989.1	155.2	Chloroflexota	OGY22652.1	94.4		YP_006560243.1	50.4	Marinomonas phage P12026	Siphoviridae
MM171A00787	20	hypothetical protein
MM171A00787	21	hypothetical protein
MM171A00787	22	hypothetical protein				WP_032123722.1	70.1	Verrucomicrobiota_A
MM171A00787	23	putative pectate lyases	PF13229.5	2.7e-07		APU89257.1	187.6	virus
MM171A00787	24	hypothetical protein				WP_009107912.1	54.7	Desulfobacterota_A
MM171A00787	25	hypothetical protein				OGO03993.1	272.7	Chloroflexota				YP_009603207.1	74.7	Arthrobacter phage Amigo	Siphoviridae
MM171A00787	26	hypothetical protein				OGO03996.1	174.9	Chloroflexota
MM171A00816	1	hypothetical protein
MM171A00816	2	terminase				KPL05476.1	105.1	Zixibacteria				YP_001468054.1	55.8	Thermus virus P74-26	Siphoviridae	YP_001467938.1	55.8
MM171A00816	3	hypothetical protein				WP_015235306.1	146	Deinococcota				YP_008771835.1	122	Bacillus virus Blastoid	Siphoviridae
MM171A00816	4	DNA ligase domain protein	PF01068.20	1.5e-25		WP_012939948.1	96.7	Halobacterota	WP_012939948.1	96.7		YP_009177043.1	59.3	Turkeypox virus	Poxviridae
MM171A00816	5	hypothetical protein
MM171A00816	6	hypothetical protein				OHD27818.1	93.6	Spirochaetota
MM171A00816	7	lectin/glucanases superfamily	PF13385.5	1.9e-17		KKU03782.1	104	Patescibacteria				YP_009301713.1	43.5	Cyanophage S-RIM32	Myoviridae
MM171A00816	8	hypothetical protein				OHB71328.1	235.7	Planctomycetota
MM171A00816	9	hypothetical protein				OIP27442.1	91.3	Chloroflexota
MM171A00816	10	hypothetical protein
MM171A00816	11	hypothetical protein				OJW18784.1	78.2	Alphaproteobacteria				YP_007002939.1	46.6	Haemophilus phage SuMu	Myoviridae
MM171A00816	12	phage capsid protein	PF03864.14	0.00064		WP_054970923.1	193	Firmicutes_K	ANH49206.1	154.8		YP_009603016.1	108	Arthrobacter phage Laroye	Siphoviridae	YP_004421842.1	105		22SUR-3632-3	28.76	114
MM171A00816	13	hypothetical protein
MM171A00816	14	glycosyltransferase	PF00534.19	7.6e-11		ODS41515.1	184.1	Altiarchaeota	KKR00177.1	158.3		YP_001427148.1	83.6	Acanthocystis turfacea chlorella virus 1	Phycodnaviridae	YP_001648097.1	68.6
MM171A00824	1	hypothetical protein
MM171A00824	2	hypothetical protein
MM171A00824	3	terminase	PF04466.12	6.7e-26		WP_051963003.1	186.8	Thermotogota	WP_051963003.1	186.8		YP_006546303.1	227	Thermoanaerobacterium phage THSA-485A	Siphoviridae	YP_006546303.1	227
MM171A00824	4	phage portal protein	PF04860.11	7.1e-33		WP_066669109.1	145.2	Firmicutes_B	WP_066669109.1	145.2		YP_009010474.1	100	Geobacillus phage GBK2	Siphoviridae	YP_009010474.1	100
MM171A00824	5	peptidase	PF04586.16	7.3e-05		KKQ94744.1	102.1	Patescibacteria	KKQ94744.1	102.1		YP_009621112.1	44.7	Vibrio phage Ceto	Siphoviridae
MM171A00824	6	phage capsid protein	PF05065.12	3.9e-38		WP_014826334.1	186	Firmicutes_B	WP_014826334.1	186		YP_009289666.1	46.6	Gordonia phage Zirinka	Siphoviridae	YP_009289666.1	46.6		67SUR-17540-5	23.84	46.6
MM171A00824	7	hypothetical protein				WP_038539545.1	122.9	Alphaproteobacteria
MM171A00824	8	hypothetical protein				WP_068722736.1	62.8	Firmicutes_I
MM171A00824	9	hypothetical protein
MM171A00824	10	hypothetical protein
MM171A00824	11	hypothetical protein
MM171A00824	12	hypothetical protein
MM171A00824	13	hypothetical protein
MM171A00824	14	phage tail tape measure protein				WP_025833581.1	96.3	Bacteroidota	WP_007209772.1	89.4		YP_008240972.1	63.2	Cellulophaga phage phi18:1	Siphoviridae
MM171A00824	15	hypothetical protein				OGV08716.1	291.2	Bacteroidota
MM171A00824	16	hypothetical protein
MM171A00865	1	hypothetical protein
MM171A00865	2	hypothetical protein				KON29374.1	141.4	Crenarchaeota
MM171A00865	3	hypothetical protein				OGD46031.1	72.4	Crenarchaeota
MM171A00865	4	hypothetical protein				OGD45566.1	140.6	Crenarchaeota
MM171A00865	5	hypothetical protein				OLD30751.1	131.3	Crenarchaeota				YP_009277964.1	53.1	Gordonia phage Nyceirae	Siphoviridae
MM171A00865	6	hypothetical protein
MM171A00865	7	hypothetical protein				KYH41591.1	72.4	Crenarchaeota
MM171A00865	8	hypothetical protein
MM171A00865	9	hypothetical protein
MM171A00865	10	hypothetical protein				OGD44398.1	61.2	Crenarchaeota
MM171A00865	11	hypothetical protein
MM171A00865	12	hypothetical protein				EMR74021.1	77	Crenarchaeota
MM171A00865	13	hypothetical protein
MM171A00865	14	glycosyltransferase	PF00535.25	3.5e-22		WP_071090465.1	116.3	Actinobacteriota	WP_071090465.1	116.3		YP_004894590.1	51.6	Megavirus chiliensis	Mimiviridae	YP_004894590.1	51.6
MM171A00865	15	hypothetical protein
MM171A00865	16	hypothetical protein
MM171A00865	17	hypothetical protein				OGD57244.1	340.1	Crenarchaeota				YP_007250456.1	85.5	Thysanoplusia orichalcea nucleopolyhedrovirus	Baculoviridae
MM171A00865	18	hypothetical protein				KXA90391.1	119	Euryarchaeota				YP_009329231.1	114	Cedratvirus A11	Pithoviridae
MM171A00865	19	zinc- or iron-chelating protein	PF03692.14	4.1e-10		OEU62006.1	72.4	Desulfobacterota	SCY55414.1	71.6
MM171A00865	20	hypothetical protein
MM171A00865	21	hypothetical protein				AAB90488.1	69.3	Halobacterota
MM171A00865	22	hypothetical protein
MM171A00865	23	hypothetical protein				WP_007502864.1	710.3	Firmicutes_I				NP_891758.1	45.1	Enterobacteria phage RB49	Myoviridae
MM171A00865	24	hypothetical protein
MM171A00865	25	hypothetical protein
MM171A00884	1	hypothetical protein				WP_069900555.1	203.8	Gammaproteobacteria
MM171A00884	2	hypothetical protein				WP_069900554.1	674.5	Gammaproteobacteria
MM171A00884	3	transglycosylase	PF01464.19	7.5e-07		WP_069900553.1	367.1	Gammaproteobacteria	WP_069900553.1	367.1
MM171A00884	4	hypothetical protein				WP_069900552.1	170.2	Gammaproteobacteria
MM171A00884	5	hypothetical protein				WP_069900551.1	639	Gammaproteobacteria				YP_002300408.1	53.9	Bacillus virus SPO1	Herelleviridae
MM171A00884	6	hypothetical protein				WP_069900550.1	319.7	Gammaproteobacteria
MM171A00884	7	hypothetical protein				WP_069900549.1	199.1	Gammaproteobacteria
MM171A00884	8	hypothetical protein				WP_069900548.1	121.7	Gammaproteobacteria
MM171A00884	9	hypothetical protein				WP_069900683.1	255	Gammaproteobacteria
MM171A00884	10	hypothetical protein				WP_069900547.1	460.3	Gammaproteobacteria				YP_164041.1	138	Pseudomonas phage B3	Siphoviridae
MM171A00884	11	hypothetical protein				WP_069900546.1	131.7	Gammaproteobacteria
MM171A00884	12	exonuclease	PF02601.14	1.1e-53		WP_069900545.1	901.4	Gammaproteobacteria	WP_069900545.1	901.4		YP_004894907.1	84	Megavirus chiliensis	Mimiviridae
MM171A00884	13	hypothetical protein				WP_069900544.1	135.2	Gammaproteobacteria
MM171A00884	14	hypothetical protein				WP_069900543.1	187.6	Gammaproteobacteria
MM171A00884	15	hypothetical protein				WP_069900542.1	166.4	Gammaproteobacteria
MM171A00884	16	hypothetical protein				WP_069900541.1	185.7	Gammaproteobacteria
MM171A00884	17	hypothetical protein				WP_069900540.1	157.1	Gammaproteobacteria
MM171A00884	18	hypothetical protein				WP_069900539.1	137.9	Gammaproteobacteria
MM171A00884	19	hypothetical protein				WP_069900538.1	87.8	Gammaproteobacteria
MM171A00884	20	phosphoadenosine phosphosulfate	PF01507.18	6.9e-09		WP_076429207.1	1081.2	Gammaproteobacteria				YP_008130208.1	60.1	Rhizobium phage RR1-A	Myoviridae	YP_008130208.1	60.1
MM171A00884	21	hypothetical protein				WP_077750160.1	173.7	Gammaproteobacteria
MM171A00884	22	hypothetical protein				WP_077750161.1	253.4	Gammaproteobacteria
MM171A00907	1	hypothetical protein										YP_009325233.1	55.1	Flavobacterium phage Fpv11	Siphoviridae
MM171A00907	2	DnaB helicase	PF03796.14	0.00032		OIO41655.1	318.5	Nanoarchaeota	YP_007003424.1	69.7		YP_007003424.1	72.4	Bacillus phage SP-10	Herelleviridae
MM171A00907	3	hypothetical protein				KXH69802.1	60.8	Asgardarchaeota
MM171A00907	4	6-Pyruvoyl tetrahydrobiopterin synthase (PTPS)	PF01242.18	6.6e-33		OHD13014.1	127.9	Spirochaetota	WP_054535590.1	105.9		YP_007005879.1	78.2	Bacillus phage BCD7	Myoviridae	YP_007005879.1	78.2
MM171A00907	5	iron-sulfur binding domain containg protein	PF13394.5	1.1e-12		OHD13015.1	186.8	Spirochaetota				YP_007005878.1	115	Bacillus phage BCD7	Myoviridae
MM171A00907	6	GTP cyclohydrolase	PF01227.21	1.6e-52		OGI73375.1	209.1	Candidatus Nomurabacteria	OGI73375.1	209.1		YP_009600207.1	133	Dinoroseobacter phage vB_DshS-R5C	Siphoviridae	YP_009126590.1	129
MM171A00907	7	hypothetical protein				YP_007673448.1	52	virus				YP_007673448.1	50.8	Cellulophaga phage phiST	Siphoviridae
MM171A00907	8	radical SAM superfamily protein	PF04055.20	9.1e-09		OHD67796.1	55.8	Spirochaetota
MM171A00907	9	glycosyltransferase				WP_075381801.1	177.2	Alphaproteobacteria	WP_076618617.1	145.2		YP_009609724.1	163	Acidovorax phage ACP17	Myoviridae
MM171A00907	10	hypothetical protein				KKP77707.1	264.6	Patescibacteria				YP_001210251.1	137	Burkholderia phage BcepGomr	Siphoviridae
MM171A00907	11	hypothetical protein				OGC76270.1	174.1	Patescibacteria				YP_007111915.1	59.3	Vibrio phage vB_VpaS_MAR10	Siphoviridae
MM171A00907	12	DNA polymerase				KYK24170.1	914.4	Thermoplasmatota	OGX17784.1	533.5		YP_009622634.1	484	Streptomyces phage BillNye	Siphoviridae	YP_009225809.1	473
MM171A00909	1	hypothetical protein
MM171A00909	2	hypothetical protein
MM171A00909	3	hypothetical protein
MM171A00909	4	hypothetical protein				WP_023524742.1	116.3	Nitrospirota_A				YP_009124625.1	87.8	Mycobacterium phage Squirty	Siphoviridae
MM171A00909	5	hypothetical protein
MM171A00909	6	hypothetical protein
MM171A00909	7	hypothetical protein
MM171A00909	8	homing endonuclease	PF14528.5	4.7e-05		OGD57229.1	287	Crenarchaeota
MM171A00909	9	hypothetical protein				OGD44796.1	161.4	Crenarchaeota
MM171A00909	10	hypothetical protein
MM171A00909	11	methyltransferase	PF13649.5	4.8e-08
MM171A00909	12	hypothetical protein
MM171A00909	13	hypothetical protein
MM171A00909	14	hypothetical protein
MM171A00909	15	zinc- or iron-chelating protein	PF03692.14	7.8e-05
MM171A00909	16	hypothetical protein
MM171A00909	17	hypothetical protein				YP_007006929.1	67	virus				YP_007006929.1	65.1	Pectobacterium phage ZF40	Myoviridae
MM171A00909	18	hypothetical protein
MM171A00909	19	hypothetical protein
MM171A00909	20	hypothetical protein
MM171A00913	1	hypothetical protein
MM171A00913	2	hypothetical protein				WP_008008389.1	65.9	Halobacterota				YP_009603830.1	65.9	Roseobacter phage RDJL Phi 2	Siphoviridae
MM171A00913	3	hypothetical protein
MM171A00913	4	hypothetical protein
MM171A00913	5	phage prohead protease HK97 family				WP_012940887.1	113.2	Halobacterota	WP_012940887.1	113.2
MM171A00913	6	hypothetical protein
MM171A00913	7	hypothetical protein
MM171A00913	8	Encapsulating protein for peroxidase	PF04454.11	1.7e-17		SHM77225.1	63.2	Firmicutes_A
MM171A00913	9	hypothetical protein
MM171A00913	10	hypothetical protein				WP_048138677.1	96.3	Halobacterota
MM171A00913	11	hypothetical protein				OGY42581.1	90.1	Patescibacteria
MM171A00913	12	hypothetical protein				KKQ26822.1	55.1	Patescibacteria
MM171A00913	13	Glycoside hydrolase	PF01670.15	9.1e-15		SCL28901.1	81.6	Actinobacteriota
MM171A00913	14	hypothetical protein
MM171A00913	15	peptidase	PF00082.21	1e-54		AKB14428.1	313.9	Euryarchaeota				YP_009302656.1	181	Bacillus phage SP-15	Myoviridae	YP_009302656.1	181
MM171A00913	16	hypothetical protein				WP_048180638.1	68.6	Halobacterota
MM171A00913	17	phage virion morphogenesis family protein				WP_048138668.1	89	Halobacterota	WP_012940878.1	67		NP_665934.1	43.9	Natrialba phage PhiCh1	Myoviridae
MM171A00913	18	hypothetical protein
MM171A00913	19	hypothetical protein
MM171A00913	20	hypothetical protein
MM171A00913	21	hypothetical protein				KKW24821.1	87.8	Patescibacteria
MM171A00913	22	hypothetical protein
MM171A00913	23	hypothetical protein				WP_048091629.1	67.8	Halobacterota
MM171A00919	1	single-stranded DNA-binding protein				OGV67236.1	146	Verrucomicrobiota	OGV67236.1	146		YP_001285850.1	97.8	Geobacillus virus E2	Siphoviridae	YP_001285850.1	97.8
MM171A00919	2	methyltransferase	PF05063.13	3.1e-16		WP_075678580.1	149.4	Firmicutes_A	WP_075678580.1	149.4		YP_009203428.1	130	Mannheimia phage vB_MhS_535AP2	Siphoviridae	YP_009203428.1	130
MM171A00919	3	DNA binding protein	PF00216.20	0.00054
MM171A00919	4	Crossover junction endodeoxyribonuclease RuvC	PF02075.16	1.1e-05								YP_009221654.1	48.5	Clostridium phage phiCD211	Siphoviridae
MM171A00919	5	hypothetical protein
MM171A00919	6	hypothetical protein				WP_064351718.1	58.9	Gammaproteobacteria				YP_009043882.1	47.4	Vibrio phage X29	Myoviridae
MM171A00919	7	hypothetical protein
MM171A00919	8	hypothetical protein				SEL28674.1	59.3	Firmicutes_I				YP_009199099.1	60.1	Brevibacillus phage Jenst	Siphoviridae
MM171A00919	9	hypothetical protein
[truncated: 72,868 more rows]
